# Supplementary material for: Revealing the transitory and local effect of zebularine on development and on proteome dynamics of Salix purpurea
Source: Front Plant Sci. 2024 Jan 17;14:1304327. doi: 10.3389/fpls.2023.1304327 (PMC10827895; doi:10.3389/fpls.2023.1304327)
Supplement: Supplementary Table 1 — Summary table of the results from WGBS analysis. [file Table_1.xlsx]

## Sheet: Table S1a -  WGBS data
Table S1a - WGBS libraries data summary
Library Code	Tissue	Time	Treatment	name Flowcell_lane	Raw reads	Raw base (G)	Total Row base (G)	Effective Rate (%)	Clean Bases(G)	Clean Q20(%)	Clean Q30(%)	Clean GC (%)	BS ConversionRate (%)
I02CON_1	Internodes	3 weeks recovery	control	HLKMYDSXX_L1	11950020	1.8	16.3	97.62	1.7	98.05	93.16	23.36	99.6
I02CON_1	Internodes	3 weeks recovery	control	HLLLLDSXX_L4	96542262	14.5		97.36	14.1	97.74	92.36	23.28	99.62
I02CON_2	Internodes	3 weeks recovery	control	HLKMYDSXX_L1	12169950	1.8	14.1	97.52	1.8	97.91	92.76	21.06	99.61
I02CON_2	Internodes	3 weeks recovery	control	HLLLLDSXX_L1	81725176	12.3		97.27	11.9	97.66	92.15	21	99.62
I02CON_3	Internodes	3 weeks recovery	control	HLLTTDSXX_L1	10902330	1.6	15.6	96.33	1.6	97.4	91.47	21.23	99.67
I02CON_3	Internodes	3 weeks recovery	control	HLLLLDSXX_L2	93097702	14		97.17	13.6	97.65	92.11	21.28	99.67
I50ZEB_1	Internodes	3 weeks recovery	control	HLKMYDSXX_L1	13146104	2	14.8	97.52	1.9	97.95	92.86	21.28	99.63
I50ZEB_1	Internodes	3 weeks recovery	50 µM zebularine	HLLLLDSXX_L1	85536192	12.8		97.32	12.5	97.71	92.26	21.22	99.64
I50ZEB_2	Internodes	3 weeks recovery	50 µM zebularine	HLKMYDSXX_L2	9005590	1.4	13.6	97.44	1.3	97.91	92.81	21.2	99.68
I50ZEB_2	Internodes	3 weeks recovery	50 µM zebularine	HLLLLDSXX_L2	81827122	12.3		97.18	11.9	97.69	92.23	21.16	99.68
I50ZEB_3	Internodes	3 weeks recovery	50 µM zebularine	HLLTTDSXX_L1	8440058	1.3	15.2	95.74	1.2	97.12	90.77	21.55	99.63
I50ZEB_3	Internodes	3 weeks recovery	50 µM zebularine	HLLLLDSXX_L4	51893110	7.8		96.63	7.5	97.2	91.01	21.57	99.63
I50ZEB_3	Internodes	3 weeks recovery	50 µM zebularine	HLLGNDSXX_L1	41281748	6.2		95.88	5.9	96.77	90.09	21.53	99.63
R02CON_1	Roots	3 weeks recovery	control	HLKMYDSXX_L1	13478028	2	17.9	97.29	2	97.78	92.38	21.18	99.63
R02CON_1	Roots	3 weeks recovery	control	HLLLLDSXX_L1	105825664	15.9		97.05	15.4	97.54	91.8	21.12	99.63
R02CON_2	Roots	3 weeks recovery	control	HLKMYDSXX_L1	14284578	2.1	16.1	97.33	2.1	97.79	92.43	21.24	99.62
R02CON_2	Roots	3 weeks recovery	control	HLLLLDSXX_L2	92874380	13.9		97.08	13.5	97.59	91.94	21.19	99.62
R02CON_3	Roots	3 weeks recovery	control	HLKMYDSXX_L2	11125662	1.7	16.8	97.29	1.6	97.83	92.58	21.08	99.65
R02CON_3	Roots	3 weeks recovery	control	HLLLLDSXX_L3	100914976	15.1		97.1	14.7	97.58	91.97	21.02	99.65
R50ZEB_1	Roots	3 weeks recovery	50 µM zebularine	HLLTTDSXX_L1	9549578	1.4	13.1	96.4	1.4	97.44	91.55	20.82	99.61
R50ZEB_1	Roots	3 weeks recovery	50 µM zebularine	HLLLLDSXX_L1	77929114	11.7		97.24	11.4	97.64	92.09	20.85	99.61
R50ZEB_2	Roots	3 weeks recovery	50 µM zebularine	HLKMYDSXX_L2	9560560	1.4	14.1	97.28	1.4	97.78	92.38	22	99.61
R50ZEB_2	Roots	3 weeks recovery	50 µM zebularine	HLLLLDSXX_L3	84134232	12.6		97.11	12.3	97.54	91.79	21.95	99.61
R50ZEB_3	Roots	3 weeks recovery	50 µM zebularine	HLLTTDSXX_L2	13440870	2	14.3	96.16	1.9	97.33	91.3	20.75	99.64
R50ZEB_3	Roots	3 weeks recovery	50 µM zebularine	HLLLLDSXX_L4	81573400	12.2		97.1	11.9	97.51	91.75	20.8	99.64
I0M1_1	Internodes	1 month in soil	control	HJFC7DSXX_L2	8844398	1.3	18.8	97.46	1.3	97.79	92.5	21.36	99.69
I0M1_1	Internodes	1 month in soil	control	HJNMVDSXX_L1	116433112	17.5		96.46	16.8	98.01	93.24	21.33	99.68
I0M1_2	Internodes	1 month in soil	control	HJFC7DSXX_L2	8789894	1.3	17.5	97.43	1.3	97.8	92.54	21.17	99.71
I0M1_2	Internodes	1 month in soil	control	HJNMVDSXX_L1	107759774	16.2		96.51	15.6	98.04	93.33	21.15	99.71
I0M1_3	Internodes	1 month in soil	control	HJFC7DSXX_L3	8605944	1.3	19.5	97.03	1.3	97.64	92.18	21.31	99.69
I0M1_3	Internodes	1 month in soil	control	HJNMVDSXX_L1	121664882	18.2		96.54	17.6	98.05	93.37	21.28	99.69
I50M1_1	Internodes	1 month in soil	50 µM zebularine	HJFC7DSXX_L2	8805382	1.3	19.6	97.57	1.3	97.86	92.7	21.23	99.68
I50M1_1	Internodes	1 month in soil	50 µM zebularine	HJNMVDSXX_L1	121613796	18.2		96.76	17.7	98.13	93.55	21.21	99.69
I50M1_2	Internodes	1 month in soil	50 µM zebularine	HJFC7DSXX_L2	8233264	1.2	13.4	97.3	1.2	97.75	92.41	21.28	99.69
I50M1_2	Internodes	1 month in soil	50 µM zebularine	HJN7NDSXX_L3	60410634	9.1		96.4	8.7	98.18	93.61	21.29	99.68
I50M1_2	Internodes	1 month in soil	50 µM zebularine	HJNKCDSXX_L1	20871944	3.1		95.89	3	97.12	91.19	21.25	99.68
I50M1_3	Internodes	1 month in soil	50 µM zebularine	HJFC7DSXX_L2	9540968	1.4	17.2	97.32	1.4	97.73	92.4	21.18	99.69
I50M1_3	Internodes	1 month in soil	50 µM zebularine	HJNMVDSXX_L4	105075654	15.8		96.38	15.2	98.05	93.32	21.28	99.69
R0M1_1	Roots	1 month in soil	control	HJFC7DSXX_L3	6688154	1	12.9	97.02	1	97.64	92.14	21.41	99.67
R0M1_1	Roots	1 month in soil	control	HJNTJDSXX_L2	79604026	11.9		95.65	11.4	97.19	91.32	21.35	99.66
R0M1_2	Roots	1 month in soil	control	HJFC7DSXX_L3	8271130	1.2	16.6	97.03	1.2	97.68	92.25	21.77	99.66
R0M1_2	Roots	1 month in soil	control	HJNLFDSXX_L3	102460066	15.4		95.91	14.7	97.37	91.7	21.73	99.66
R0M1_3	Roots	1 month in soil	control	HJFH3DSXX_L1	10798402	1.6	17.5	96.16	1.6	97.77	92.74	22.73	99.72
R0M1_3	Roots	1 month in soil	control	HJN7HDSXX_L4	105736240	15.9		96.83	15.4	98.12	93.6	22.81	99.74
R50M1_1	Roots	1 month in soil	50 µM zebularine	HJFC7DSXX_L3	7172514	1.1	14.3	97.2	1	97.72	92.35	21.39	99.66
R50M1_1	Roots	1 month in soil	50 µM zebularine	HJN7HDSXX_L4	88471256	13.3		97.02	12.9	98.19	93.79	21.42	99.67
R50M1_2	Roots	1 month in soil	50 µM zebularine	HJFH3DSXX_L1	9732776	1.5	17.1	96.01	1.4	97.72	92.56	21.83	99.67
R50M1_2	Roots	1 month in soil	50 µM zebularine	HJNLFDSXX_L4	104334112	15.7		95.73	15	97.07	91.04	21.83	99.67
R50M1_3	Roots	1 month in soil	50 µM zebularine	HJFH3DSXX_L1	9059126	1.4	15	95.88	1.3	97.72	92.62	21.85	99.67
R50M1_3	Roots	1 month in soil	50 µM zebularine	HJN7HDSXX_L3	91068100	13.7		96.51	13.2	97.95	93.46	21.95	99.66
Total					2542253954	381.4		96.8282	7.38	97.688	92.3182	21.4622	99.6582
(1) Library code: sample name code
(1) Library code: sample name code
(1) Library code: sample name code
(1) Library code: sample name code

## Sheet: Table S1b - 5Cm Coverage
Tabela S1b - The coverage statistics of cytosine in different contexts
Library Code	Tissue	Time	Treatment	C_covgMean	C(Mb)	CG(Mb)	CHG(Mb)	CHH(Mb)	MeanC	MeanCG	MeanCHG	MeanCHH
I02CON_1	Internodes	3 weeks recovery	control	7.7	914.2	100	157.2	657	7.06	27.25	15.09	2.07
I02CON_2	Internodes	3 weeks recovery	control	5.9	699.8	68.9	108.5	522.4	7.84	32.21	18.06	2.5
I02CON_3	Internodes	3 weeks recovery	control	6.8	809.6	78.7	125.3	605.7	7.98	32.56	18.12	2.68
I0M1_1	Internodes	1 month in soil	control	7.5	891.6	88.1	139.7	663.8	7.13	32.01	16.71	1.81
I0M1_2	Internodes	1 month in soil	control	7.1	844.4	83	132	629.4	6.85	31.26	16.17	1.68
I0M1_3	Internodes	1 month in soil	control	7.5	890.8	87.7	139.3	663.8	7.24	32.04	16.84	1.94
I50M1_1	Internodes	1 month in soil	50 µM zebularine	7.8	927.6	91.1	144.9	691.7	7.08	32.01	16.74	1.77
I50M1_2	Internodes	1 month in soil	50 µM zebularine	5.7	675.8	66.7	105.8	503.3	7.02	31.97	16.19	1.78
I50M1_3	Internodes	1 month in soil	50 µM zebularine	6.7	789.6	78.9	123.9	586.8	6.33	29.28	14.63	1.5
I50ZEB_1	Internodes	3 weeks recovery	50 µM zebularine	6.5	763.7	76.3	119.3	568.1	6.91	29.72	14.82	2.18
I50ZEB_2	Internodes	3 weeks recovery	50 µM zebularine	5.9	692.2	68.5	107.2	516.5	6.62	29.19	14.47	2
I50ZEB_3	Internodes	3 weeks recovery	50 µM zebularine	6.3	749.5	77.7	121	550.8	5.58	24.87	11.42	1.57
R02CON_1	Roots	3 weeks recovery	control	8	946.1	95.1	147.2	703.8	6.63	29.69	15.6	1.64
R02CON_2	Roots	3 weeks recovery	control	7.3	859.6	86.2	133.9	639.5	6.71	29.78	15.72	1.71
R02CON_3	Roots	3 weeks recovery	control	7.1	843.1	82.3	129.7	631.1	6.99	32.02	16.62	1.74
R0M1_1	Roots	1 month in soil	control	5.1	606.3	60	94.1	452.2	6.71	31.39	15.88	1.53
R0M1_2	Roots	1 month in soil	control	6.1	724.7	72.2	113.2	539.3	6.55	31.32	15.72	1.31
R0M1_3	Roots	1 month in soil	control	6.1	726.1	75.7	114.8	535.7	6.46	29.07	15.11	1.42
R50M1_1	Roots	1 month in soil	50 µM zebularine	5.6	658.2	65.3	102.5	490.3	5.94	28.88	12.67	1.48
R50M1_2	Roots	1 month in soil	50 µM zebularine	5.9	699.7	70.2	109.5	520	5.64	27.97	11.54	1.38
R50M1_3	Roots	1 month in soil	50 µM zebularine	5.6	661.4	67.4	103.8	490.1	6.09	28.72	13.22	1.47
R50ZEB_1	Roots	3 weeks recovery	50 µM zebularine	5.9	698	70.8	108.5	518.7	5.73	27.81	12.16	1.37
R50ZEB_2	Roots	3 weeks recovery	50 µM zebularine	5.8	682.7	68	105.8	508.9	6.12	29.68	13.57	1.43
R50ZEB_3	Roots	3 weeks recovery	50 µM zebularine	6.4	751.6	76.5	116.5	558.6	5.35	26.55	11.05	1.26
Average									6.60667	29.8854	14.9217	1.7175
(1) Library code: sample name code
(2) C_covgMean: The mean coverage of all the cytosine sites
(3) C(Mb): The base number mapped onto the genome cytosine sites
(5) CG(Mb): The base number mapped onto the genome CG-context cytosine sites
(6) CHG(Mb): The base number mapped onto the genome CHG-context cytosine sites
(7) CHH(Mb): The base number mapped onto the genome CHH-context cytosine sites
(8) MeanC: The average methylation level of all the genome cytosine sites
(9) MeanCG: The average methylation level of all the genome CG-context cytosine sites
(10) MeanCHG: The average methylation level of all the genome CHG-context cytosine sites
(11) MeanCHH: The average methylation level of all the genome CHH-context cytosine sites
