# Supplementary material for: Revealing the transitory and local effect of zebularine on development and on proteome dynamics of Salix purpurea
Source: Front Plant Sci. 2024 Jan 17;14:1304327. doi: 10.3389/fpls.2023.1304327 (PMC10827895; doi:10.3389/fpls.2023.1304327)
Supplement: Supplementary Table 2 — Proteomic data Stem samples. [file Table_2.xlsx]

## Sheet: S1 Identified proteins
Protein IDs	Majority protein IDs	LFQ intensity Zeb0S1M_rep1	LFQ intensity Zeb0S1M_rep2	LFQ intensity Zeb0S1M_rep3	LFQ intensity Zeb0S1M_rep4	LFQ intensity Zeb0S1M_rep5	LFQ intensity Zeb0S1M_rep6	LFQ intensity Zeb50S1M_rep1	LFQ intensity Zeb50S1M_rep2	LFQ intensity Zeb50S1M_rep3	LFQ intensity Zeb50S1M_rep4	LFQ intensity Zeb50S1M_rep5	LFQ intensity Zeb50S1M_rep6	LFQ intensity Zeb0S3W_rep1	LFQ intensity Zeb0S3W_rep2	LFQ intensity Zeb0S3W_rep3	LFQ intensity Zeb0S3W_rep4	LFQ intensity Zeb0S3W_rep5	LFQ intensity Zeb0S3W_rep6	LFQ intensity Zeb50S3W_rep1	LFQ intensity Zeb50S3W_rep2	LFQ intensity Zeb50S3W_rep3	LFQ intensity Zeb50S3W_rep4	LFQ intensity Zeb50S3W_rep5	Peptides	Razor unique peptides	Unique peptides	Sequence coverage	Unique razor sequence coverage	Unique sequence coverage	Mol weight kDa	Q value	Score	Intensity	MS MS count	iBAQ	iBAQ Zeb0S1M_rep1	iBAQ Zeb0S1M_rep2	iBAQ Zeb0S1M_rep3	iBAQ Zeb0S1M_rep4	iBAQ Zeb0S1M_rep5	iBAQ Zeb0S1M_rep6	iBAQ Zeb50S1M_rep1	iBAQ Zeb50S1M_rep2	iBAQ Zeb50S1M_rep3	iBAQ Zeb50S1M_rep4	iBAQ Zeb50S1M_rep5	iBAQ Zeb50S1M_rep6	iBAQ Zeb0S3W_rep1
CON__A3EZ82	CON__A3EZ82	0	0	0	0	0	0	0	0	0	0	0	0	0	0	0	0	0	0	0	0	0	0	0	1	1	1	3.6	3.6	3.6	47.082	0	23.206	0	1	0	0	0	0	0	0	0	0	0	0	0	0	0	0
CON__ENSEMBL:ENSBTAP00000024146	CON__ENSEMBL:ENSBTAP00000024146	0	0	0	0	0	0	0	0	0	0	0	0	0	0	0	0	0	0	0	0	0	2474700	0	2	2	2	3.2	3.2	3.2	164.34	0.0029647	2.7246	13601000	11	181340	0	0	0	0	0	0	0	0	0	0	0	0	0
CON__ENSEMBL:ENSBTAP00000038253	CON__ENSEMBL:ENSBTAP00000038253	0	0	0	0	0	0	0	0	0	0	0	0	0	0	0	0	0	0	0	0	0	7823000	0	13	1	0	14.2	1.7	0	63.165	0.0027523	2.7797	9594900	2	299840	0	0	134360	0	0	0	0	0	0	0	0	0	0
CON__P00711	CON__P00711	0	0	0	0	0	0	0	0	299280000	0	0	0	0	0	0	0	0	0	0	0	0	0	0	2	2	2	20.3	20.3	20.3	14.186	0	129.22	488470000	3	122120000	0	0	0	0	0	0	0	0	122120000	0	0	0	0
CON__P00761	CON__P00761	19711000000	8152200000	30756000000	11749000000	17576000000	20517000000	16267000000	10617000000	10341000000	6989100000	15113000000	34375000000	9550500000	12220000000	9205900000	13329000000	11383000000	12185000000	8278900000	23267000000	22583000000	17353000000	14870000000	11	11	11	58.9	58.9	58.9	24.409	0	323.31	339680000000	1046	30880000000	2131900000	1297300000	1819000000	1520600000	2495400000	2693200000	2538400000	1856400000	1680000000	1387800000	1133700000	1399800000	854950000
CON__P01966	CON__P01966	0	0	0	0	0	0	0	0	0	0	0	0	0	0	0	0	0	0	9542400	24406000	25678000	9441700	0	3	3	3	32.4	32.4	32.4	15.184	0	20.514	128220000	73	14247000	0	0	1864000	0	617150	0	0	0	1137900	0	97234	966180	0
CON__P02533;CON__Q04695;CON__Q9QWL7;CON__Q9Z2K1;CON__Q3ZAW8;CON__Q61782;CON__P35900;CON__Q9D312	CON__P02533	34202000	0	30852000	0	0	0	57318000	20446000	0	0	0	243870000	0	0	0	0	0	36057000	45442000	0	16690000	45218000	0	25	21	7	51.7	46.8	19.9	51.621	0	106.63	307790000	71	10614000	1419800	0	828460	0	0	0	784750	894620	0	0	123810	2490400	120560
CON__P02538;CON__P48668;CON__O95678;CON__Q8VED5;CON__P07744;CON__H-INV:HIT000016045;CON__Q9DCV7;CON__Q9NSB2;CON__Q6ISB0;CON__Q9H552;CON__P08729;CON__Q3KNV1;CON__Q14533;CON__Q14CN4-1;CON__Q6IME9;CON__P78385;CON__Q6NT21;CON__O43790;CON__Q61726;CON__P78386	CON__P02538;CON__P48668	36657000	20314000	58933000	0	0	0	0	0	0	0	0	146230000	0	0	0	0	0	47650000	45528000	0	35201000	50802000	0	26	18	3	43.1	32.8	6.6	60.044	0	37.5	286090000	46	9536200	867490	802090	1109900	236230	400280	0	161620	0	0	0	182580	1742700	0
CON__P02666	CON__P02666	0	0	0	0	0	0	0	0	4786400	0	0	0	0	0	0	0	0	0	0	0	0	0	0	1	1	1	7.7	7.7	7.7	23.583	0	16.656	7812100	1	1302000	0	0	0	0	0	0	0	0	1302000	0	0	0	0
CON__P02754	CON__P02754	0	0	0	0	0	0	0	0	3908000000	0	0	0	0	0	0	0	0	0	0	0	0	0	0	8	8	8	72.8	72.8	72.8	18.281	0	84.107	6492900000	26	590260000	0	0	0	0	0	0	0	0	588350000	0	0	0	0
CON__P02768-1	CON__P02768-1	0	0	0	0	0	0	0	0	10111000	0	0	0	0	0	0	0	0	0	0	0	0	0	0	9	4	4	13.5	7.2	7.2	69.366	0	6.827	22567000	6	626860	108500	0	0	0	0	0	0	0	458400	0	0	59954	0
CON__P02769	CON__P02769	75959000	17116000	143890000	95029000	61483000	86919000	56613000	51804000	124670000	15370000	30189000	127000000	15617000	54047000	7515600	22219000	17353000	35975000	18931000	88838000	33323000	58868000	43027000	26	26	21	49.1	49.1	42.8	69.293	0	91.24	1106200000	225	27655000	2460200	539250	2468500	1717100	1520400	1768200	1287300	1186500	5295900	340220	727700	903170	306900
CON__P04259	CON__P04259	0	0	0	0	0	0	0	0	0	0	0	0	0	0	0	0	0	0	0	9880200	0	0	0	24	1	1	39.5	3	3	59.998	0.0052968	2.3897	4412700	1	147090	0	0	0	0	0	0	0	0	0	0	0	0	0
CON__P04264	CON__P04264	2009800000	366740000	2063600000	125920000	464800000	562920000	1090300000	602800000	252870000	386900000	733330000	5933900000	462830000	379660000	77291000	862530000	286270000	3533700000	738330000	851160000	1368000000	1471300000	362910000	37	32	23	57.8	54.3	43	66.017	0	323.31	19000000000	508	612910000	75469000	20217000	41001000	1940100	12619000	17993000	44243000	23351000	9322200	23482000	17423000	56387000	16102000
CON__P05784	CON__P05784	0	0	0	0	0	0	0	0	0	0	0	0	0	0	7117600	0	0	0	0	0	0	0	0	4	2	2	13.5	10.2	10.2	47.538	0.0058772	2.2584	9056800	3	348340	0	0	0	0	0	0	0	0	0	0	0	0	0
CON__P05787;CON__H-INV:HIT000292931	CON__P05787;CON__H-INV:HIT000292931	50676000	0	28836000	12861000	0	0	0	0	0	0	0	0	0	0	0	0	0	0	0	0	0	0	0	9	3	3	26.1	20.7	20.7	53.704	0	46.778	91070000	13	3140300	1600600	535450	506440	497810	0	0	0	0	0	0	0	0	0
CON__P07477	CON__P07477	0	0	0	0	0	0	0	0	0	0	0	173080000	0	0	0	0	0	0	0	0	0	0	0	1	1	1	8.1	8.1	8.1	26.558	0	27.685	713440000	30	89180000	5189500	3091800	3769400	3767800	6132900	5398200	0	4407000	5241500	2967200	3618900	6067400	4586000
CON__P08727	CON__P08727	53353000	0	0	0	0	0	0	0	0	0	0	0	0	0	0	0	0	0	0	0	0	0	0	8	2	2	28.2	13.2	13.2	44.091	0	77.285	121600000	8	3922600	1806500	1019400	485710	517160	93779	0	0	0	0	0	0	0	0
CON__P12763	CON__P12763	60880000	97659000	123450000	0	0	0	0	0	0	0	0	0	0	0	0	0	0	0	0	0	0	0	0	3	3	3	20.3	20.3	20.3	38.418	0	186.22	495470000	66	35391000	4487100	15336000	5406100	6387200	0	0	0	0	0	0	0	0	0
CON__P13645;CON__Q7Z3Y7;CON__Q148H6;CON__Q2M2I5;CON__Q7Z3Y8;CON__Q7Z3Z0;CON__REFSEQ:XP_986630;CON__O76014;CON__Q7Z3Y9;CON__O76013;CON__Q14525;CON__Q9UE12;CON__Q497I4;CON__A2AB72;CON__Q14532;CON__Q92764;CON__A2A5Y0;CON__Q15323;CON__O76015	CON__P13645	547730000	310400000	2031700000	235250000	622040000	656830000	1180100000	541470000	250380000	382700000	627440000	5104400000	377680000	337500000	37138000	1043200000	353080000	3880300000	517630000	1204200000	995950000	1636000000	535180000	32	32	20	57.3	57.3	47	59.51	0	323.31	17955000000	564	690560000	25979000	18103000	39580000	4634300	28229000	29961000	62440000	33272000	13355000	27542000	22197000	65251000	14853000
CON__P13646-1	CON__P13646-1	0	0	84585000	0	0	0	0	0	0	0	0	0	0	0	0	0	0	0	0	0	0	0	0	14	9	2	27.3	19.7	3.5	49.586	0	17.35	57945000	10	2069500	0	0	1649000	0	0	0	420440	0	0	0	0	0	0
CON__P13647	CON__P13647	42412000	13111000	36467000	0	0	0	0	0	0	0	0	77385000	0	0	0	0	0	34458000	0	0	0	17221000	0	25	10	3	36.1	17.6	4.9	62.378	0	44.389	154710000	37	4990600	1177200	219550	487340	0	0	0	121020	170840	0	0	60634	1033300	627460
CON__P15636	CON__P15636	11714000000	5121300000	25267000000	14397000000	13674000000	11804000000	8268400000	8292600000	7746300000	5748300000	9922600000	29754000000	7238200000	8464300000	6926800000	9307300000	8408500000	10690000000	5311800000	22899000000	12863000000	12300000000	7401600000	15	15	15	28.3	28.3	28.3	68.124	0	323.31	235490000000	1280	9812100000	547690000	388320000	574030000	461370000	712880000	493810000	559540000	509570000	512180000	561570000	350600000	434370000	340320000
CON__P19013	CON__P19013	0	0	10102000	0	0	0	0	0	0	0	0	0	0	0	0	0	0	0	0	0	0	0	0	8	5	4	15.2	10.8	8.8	63.91	0	9.8042	5514300	5	177880	0	0	177880	0	0	0	0	0	0	0	0	0	0
CON__P34955	CON__P34955	0	0	0	0	0	0	0	0	0	0	0	0	0	0	0	0	0	0	12502000	0	0	0	0	2	2	2	7.9	7.9	7.9	46.103	0.00024802	3.9413	33116000	10	1576900	0	0	0	0	66955	0	0	0	0	0	0	25689	0
CON__P35527;CON__Q99456	CON__P35527	1671000000	198760000	1109500000	0	217760000	173950000	469340000	260950000	158240000	99338000	439460000	3438500000	215880000	269650000	11414000	191150000	155020000	251300000	404380000	443720000	827150000	627840000	56334000	29	28	28	65.2	65.2	65.2	62.129	0	323.31	8289100000	341	318810000	77442000	10169000	27379000	125690	7312700	4812800	24893000	16068000	6195300	3883100	14217000	38455000	9470400
CON__P35908v2;CON__P35908;CON__Q7Z794	CON__P35908v2;CON__P35908	493270000	157010000	1167500000	104140000	389850000	272800000	440110000	299260000	89313000	91926000	257150000	2998500000	147750000	118030000	0	405000000	83177000	1466000000	246590000	407490000	411770000	699390000	190330000	46	46	29	79.8	79.8	62	65.432	0	323.31	7662600000	358	191560000	15043000	6465100	17855000	1389100	9454200	6659600	9540700	10438000	2653500	3282000	5289200	22899000	2697400
CON__Q29443;CON__Q0IIK2	CON__Q29443;CON__Q0IIK2	0	0	0	0	0	0	0	0	0	0	0	0	0	0	0	0	0	0	6849700	0	0	0	0	2	2	2	8	8	8	75.829	0	13.987	31174000	23	724980	0	0	0	0	0	0	0	0	0	0	0	0	0
CON__Q1RMN8	CON__Q1RMN8	0	0	0	0	0	0	0	0	13139000	0	0	0	0	0	0	0	0	0	0	0	0	0	0	2	2	2	13.2	13.2	13.2	24.536	0	6.8964	21446000	3	2382800	0	0	0	0	0	0	0	0	2382800	0	0	0	0
CON__Q3SX09	CON__Q3SX09	0	0	0	8717300	0	0	0	0	0	0	0	0	0	0	0	0	0	0	0	0	0	0	0	1	1	1	4.5	4.5	4.5	22.06	0.00894	2.0006	12696000	2	1269600	0	0	608940	660650	0	0	0	0	0	0	0	0	0
CON__Q3SZ57	CON__Q3SZ57	0	0	0	0	0	0	0	0	0	0	0	0	0	0	0	0	0	0	2056700	0	0	0	0	1	1	1	4.8	4.8	4.8	68.587	0.0027422	2.7425	2591300	2	71982	0	0	0	0	0	0	0	0	0	0	0	0	0
CON__Q58D62	CON__Q58D62	0	0	0	0	0	0	0	0	0	0	0	0	0	0	0	0	0	0	0	0	0	0	2096700	1	1	1	6.5	6.5	6.5	42.663	0.0027555	2.789	2982600	4	165700	0	0	0	0	0	0	0	0	0	0	0	0	0
CON__Q5D862	CON__Q5D862	0	0	6472900	0	0	0	0	0	0	0	0	0	0	0	0	0	0	0	0	0	0	0	0	4	4	4	2.3	2.3	2.3	248.07	0	6.2367	9442400	7	127600	0	0	47748	0	0	0	0	0	0	0	5616.6	24228	0
CON__Q86YZ3	CON__Q86YZ3	12590000	0	0	0	0	0	0	0	0	0	0	0	0	0	0	0	0	0	0	0	0	0	0	2	2	2	2.5	2.5	2.5	282.39	0	8.8223	21404000	6	251810	148120	0	33447	0	0	0	0	20693	0	0	13570	0	0
CON__Q8BGZ7	CON__Q8BGZ7	0	0	9608400	0	0	0	0	0	0	0	0	0	0	0	0	0	0	0	0	0	0	0	0	12	2	2	18.5	4.7	4.7	59.74	0.0099282	1.942	31556000	2	1017900	0	0	169190	0	0	848760	0	0	0	0	0	0	0
CON__Q9TTE1	CON__Q9TTE1	0	0	0	0	0	0	0	0	0	0	0	0	0	0	0	0	0	0	0	0	0	3865800	6174800	1	1	1	5.1	5.1	5.1	46.203	0.00024325	3.6104	7362400	8	433080	0	0	0	0	0	0	0	0	0	0	0	0	0
SapurV1A.0001s0040.1.p;SapurV1A.0001s0040.2.p;SapurV1A.0001s0050.1.p	SapurV1A.0001s0040.1.p;SapurV1A.0001s0040.2.p	113920000	76724000	140750000	108790000	51415000	63544000	79070000	64150000	61131000	63841000	61308000	262450000	28006000	36810000	42910000	48823000	57546000	38329000	48562000	12124000	46872000	52313000	48751000	8	8	8	14.3	14.3	14.3	86.346	0	323.31	1499100000	160	31231000	2958700	2515800	1878300	1861500	1454900	1813600	1786000	1440300	2500100	2499300	705790	1682900	736220
SapurV1A.0001s0070.3.p;SapurV1A.0001s0070.2.p;SapurV1A.0001s0070.1.p	SapurV1A.0001s0070.3.p;SapurV1A.0001s0070.2.p;SapurV1A.0001s0070.1.p	0	0	1993200	0	0	0	0	0	0	0	0	0	0	0	0	0	0	0	0	0	0	0	0	2	2	2	11.1	11.1	11.1	40.147	0.0014174	3.1633	5890000	2	256090	0	0	47305	208780	0	0	0	0	0	0	0	0	0
SapurV1A.0001s0090.1.p;SapurV1A.0001s0090.2.p	SapurV1A.0001s0090.1.p;SapurV1A.0001s0090.2.p	18949000	34046000	0	28218000	29210000	0	82303000	52210000	0	23894000	52321000	0	0	0	0	0	0	0	16635000	0	0	0	0	21	11	11	57	36.1	36.1	51.922	0	40.302	505550000	65	20222000	387550	1988000	104350	543050	2131800	0	5912900	4730600	234080	2311000	979000	66909	98192
SapurV1A.0001s0150.1.p	SapurV1A.0001s0150.1.p	0	29015000	0	0	0	0	0	0	0	0	0	0	0	0	0	0	0	0	0	0	0	0	0	10	10	10	16.5	16.5	16.5	104.14	0	18.968	83951000	13	1825000	0	1078700	0	0	0	0	0	0	182680	0	44955	0	0
SapurV1A.0001s0260.1.p	SapurV1A.0001s0260.1.p	695230000	608020000	437420000	285130000	434790000	507980000	326570000	177850000	723310000	443400000	505240000	54545000	654490000	825420000	628070000	615120000	612600000	876410000	678490000	255330000	602060000	810930000	767480000	5	5	5	63.5	63.5	63.5	12.028	0	121.65	12611000000	103	3152700000	206890000	322930000	66810000	64018000	88151000	164350000	85114000	27411000	319250000	153490000	70072000	4313400	185800000
SapurV1A.0001s0270.2.p;SapurV1A.0001s0270.1.p	SapurV1A.0001s0270.2.p;SapurV1A.0001s0270.1.p	0	0	0	0	0	0	0	0	0	16560000	0	0	0	0	0	0	0	0	0	0	0	0	0	4	2	2	60	40	40	12.045	0	11.197	104110000	12	26026000	2056000	2293300	1077600	1280700	3089500	2607600	0	0	2888000	8242100	2491800	0	0
SapurV1A.0001s0330.1.p	SapurV1A.0001s0330.1.p	0	62941000	0	51605000	45395000	65363000	0	0	57380000	55732000	61124000	0	39496000	30338000	0	60944000	0	0	59929000	0	0	45298000	66805000	7	6	5	37.5	31.8	28.4	29.188	0	21.144	951690000	38	105740000	2766100	16315000	2473100	6289700	7129200	11030000	3471200	2059800	12686000	8828400	6117100	274230	3687700
SapurV1A.0001s0350.1.p	SapurV1A.0001s0350.1.p	676150000	736440000	442880000	505800000	507100000	450310000	397930000	1113000000	795300000	689800000	611170000	635090000	611760000	563440000	666290000	654320000	604820000	533480000	705600000	719420000	631870000	491970000	637270000	18	18	0	60.1	60.1	0	29.79	0	68.803	15561000000	304	972580000	55576000	95740000	18304000	30817000	36199000	27010000	37062000	150390000	76302000	82809000	31624000	10334000	31242000
SapurV1A.0001s0360.1.p	SapurV1A.0001s0360.1.p	1979400	0	0	0	0	0	0	0	0	0	0	0	0	0	0	0	0	0	0	0	0	0	0	9	2	2	14.7	4.3	4.3	96.657	0	19.709	1979400	3	47129	47129	0	0	0	0	0	0	0	0	0	0	0	0
SapurV1A.0001s0410.1.p;SapurV1A.0001s0410.3.p	SapurV1A.0001s0410.1.p;SapurV1A.0001s0410.3.p	11625000	9666900	0	0	0	0	0	0	0	0	0	0	0	0	0	0	0	0	0	0	0	0	0	5	1	0	20.1	3.5	0	33.826	0	7.3451	241860000	17	14227000	644170	1040200	388810	273640	0	0	0	1531800	0	0	0	0	667340
SapurV1A.0001s0440.2.p;SapurV1A.0001s0440.1.p	SapurV1A.0001s0440.2.p;SapurV1A.0001s0440.1.p	0	0	0	0	0	0	0	30004000	22034000	0	0	0	25661000	36772000	20093000	29575000	0	0	0	0	0	0	0	14	5	5	46.9	25.5	25.5	41.164	0	70.164	311550000	26	14161000	758070	1823100	0	0	0	0	0	1825700	1240400	570380	0	0	3233300
SapurV1A.1682s0030.1.p;SapurV1A.0541s0010.1.p;SapurV1A.0001s0540.3.p;SapurV1A.0001s0540.2.p;SapurV1A.0001s0540.1.p	SapurV1A.1682s0030.1.p;SapurV1A.0541s0010.1.p;SapurV1A.0001s0540.3.p;SapurV1A.0001s0540.2.p;SapurV1A.0001s0540.1.p	0	0	0	0	0	0	0	0	0	0	0	0	8650300	0	0	0	0	0	0	0	0	0	0	3	3	3	15.1	15.1	15.1	26.952	0	8.1132	20525000	12	2932100	0	0	0	0	312260	139860	0	0	0	330480	0	0	1428500
SapurV1A.0001s0580.1.p	SapurV1A.0001s0580.1.p	51232000	69752000	0	0	59239000	0	0	49017000	77107000	0	0	0	227530000	194460000	226260000	284390000	261190000	138660000	274140000	251970000	242660000	297980000	223290000	10	10	3	53.1	53.1	13.9	33.081	0	131.77	2744500000	114	196040000	1946500	6535600	385880	507610	1651800	354280	773370	3162300	5041800	1605500	1079500	0	18791000
SapurV1A.0001s0600.1.p	SapurV1A.0001s0600.1.p	0	0	0	0	0	0	0	0	0	0	0	0	0	0	0	0	0	0	0	0	0	0	1591100	3	3	3	22.9	22.9	22.9	28.376	0	4.1003	9792400	3	979240	0	0	0	0	0	0	0	0	0	0	0	0	0
SapurV1A.0001s0670.1.p	SapurV1A.0001s0670.1.p	0	0	0	0	0	0	0	0	0	0	0	0	7254400	0	0	0	0	0	0	0	0	0	0	1	1	1	7.7	7.7	7.7	31.053	0.00024576	3.785	8385900	2	559060	0	0	0	0	0	0	0	0	0	0	0	0	559060
SapurV1A.0001s0700.2.p;SapurV1A.0001s0700.1.p	SapurV1A.0001s0700.2.p;SapurV1A.0001s0700.1.p	43549000	29337000	0	20210000	40726000	49775000	0	0	46997000	19358000	20712000	0	28844000	32245000	29975000	30690000	23327000	47587000	22765000	0	31750000	38888000	21030000	11	11	11	40.6	40.6	40.6	50.786	0	69.939	647650000	96	29439000	4773300	3535100	0	394510	2376900	2953900	0	0	3527500	1157000	623730	0	1783900
SapurV1A.0001s0730.6.p;SapurV1A.0001s0730.5.p;SapurV1A.0001s0730.4.p;SapurV1A.0001s0730.3.p;SapurV1A.0001s0730.2.p;SapurV1A.0001s0730.1.p;SapurV1A.0053s0370.5.p;SapurV1A.0053s0370.4.p	SapurV1A.0001s0730.6.p;SapurV1A.0001s0730.5.p;SapurV1A.0001s0730.4.p;SapurV1A.0001s0730.3.p;SapurV1A.0001s0730.2.p;SapurV1A.0001s0730.1.p;SapurV1A.0053s0370.5.p;SapurV1A.0053s0370.4.p	6987900	0	0	0	0	0	0	0	0	0	0	0	0	0	0	0	0	0	0	0	0	0	0	2	1	1	20.2	11.4	11.4	13.023	0.0027435	2.7432	6987900	2	776430	776430	0	0	0	0	0	0	0	0	0	0	0	0
SapurV1A.0001s0740.4.p;SapurV1A.0001s0740.3.p;SapurV1A.0001s0740.2.p;SapurV1A.0001s0740.1.p;SapurV1A.0414s0080.1.p	SapurV1A.0001s0740.4.p;SapurV1A.0001s0740.3.p;SapurV1A.0001s0740.2.p;SapurV1A.0001s0740.1.p	0	0	0	0	0	0	0	0	0	0	3846700	0	0	0	0	0	0	0	0	0	0	0	0	3	3	3	18.6	18.6	18.6	28.231	0	11.075	58893000	14	5889300	0	0	183910	314100	0	0	564470	866150	0	696580	299350	1481400	650570
SapurV1A.0001s0780.1.p	SapurV1A.0001s0780.1.p	0	0	0	0	0	0	0	0	0	0	0	0	0	0	14426000	0	14184000	0	0	0	0	0	0	3	3	3	8.4	8.4	8.4	52.571	0	5.1183	44911000	9	1871300	0	0	0	0	0	0	0	0	0	0	0	0	149330
SapurV1A.0001s0890.2.p;SapurV1A.0001s0890.1.p	SapurV1A.0001s0890.2.p;SapurV1A.0001s0890.1.p	0	0	0	0	0	0	0	0	0	0	0	0	0	0	0	0	0	0	0	0	0	0	0	2	1	1	3.8	1.8	1.8	84.802	0.0072899	2.0746	0	1	0	0	0	0	0	0	0	0	0	0	0	0	0	0
SapurV1A.0001s0970.1.p	SapurV1A.0001s0970.1.p	0	0	0	0	0	0	0	0	0	0	0	0	0	0	0	0	0	0	0	0	18835000	0	0	22	1	1	58.8	2.7	2.7	49.854	0	21.674	73498000	5	3499900	0	0	740650	1192400	0	0	0	0	0	0	0	0	0
SapurV1A.0001s1100.3.p;SapurV1A.0001s1100.2.p;SapurV1A.0001s1100.1.p	SapurV1A.0001s1100.3.p;SapurV1A.0001s1100.2.p;SapurV1A.0001s1100.1.p	0	0	0	0	0	0	11562000	0	0	0	0	0	0	0	0	0	0	0	0	0	0	0	0	3	3	3	18	18	18	22.465	0	47.112	59212000	11	6579100	628340	0	0	577870	522810	1237500	1856600	1199700	0	0	556240	0	0
SapurV1A.0001s1170.1.p;SapurV1A.0275s0170.4.p;SapurV1A.0275s0170.3.p;SapurV1A.0275s0170.2.p;SapurV1A.0275s0170.1.p	SapurV1A.0001s1170.1.p	0	13605000	0	0	0	0	0	0	16301000	14343000	0	0	17324000	0	0	0	0	0	14161000	0	0	0	0	10	10	10	18.8	18.8	18.8	96.195	0	96.921	180030000	35	4186800	0	780000	0	19990	0	220450	0	0	834060	482920	0	0	393920
SapurV1A.0001s1180.1.p	SapurV1A.0001s1180.1.p	21550000	35645000	0	0	17427000	16619000	0	0	25135000	23890000	0	0	18415000	0	21095000	22627000	26206000	34635000	0	0	0	22189000	0	5	4	4	42.7	36.9	36.9	17.241	0	12.509	383480000	35	42609000	3628000	10190000	0	639580	2128800	2011600	0	0	3154700	3417500	638170	0	2203400
SapurV1A.0001s1350.1.p	SapurV1A.0001s1350.1.p	412080000	247470000	321360000	332610000	271020000	378780000	317520000	280990000	307310000	198020000	285340000	116280000	212460000	260740000	253040000	236930000	218380000	289800000	136220000	49194000	189760000	224890000	264430000	18	18	18	73.2	73.2	73.2	32.923	0	140.44	6330500000	266	301450000	24252000	26085000	7657500	11568000	15293000	19757000	21323000	24053000	25060000	16442000	9846700	1112300	13191000
SapurV1A.0001s1370.1.p	SapurV1A.0001s1370.1.p	390270000	166300000	230580000	283410000	254510000	268960000	241330000	182330000	137920000	101510000	333340000	218930000	94476000	109170000	187810000	251290000	178710000	138270000	0	0	161370000	211010000	184270000	7	7	7	55.1	55.1	55.1	27.712	0	323.31	4401300000	132	366770000	58204000	28801000	9464200	21031000	30075000	31368000	28754000	35280000	16238000	7831900	27266000	5823100	7737300
SapurV1A.0001s1380.1.p;SapurV1A.0275s0030.1.p	SapurV1A.0001s1380.1.p	265050000	343100000	417650000	403480000	335780000	184610000	749420000	939600000	207800000	471640000	378300000	2660100000	99315000	92180000	72948000	44948000	59655000	33160000	31551000	0	49519000	160110000	133630000	18	18	18	81.3	81.3	81.3	35.186	0	323.31	7576000000	257	378800000	13185000	23756000	12749000	16811000	20054000	10716000	61196000	79445000	12724000	47174000	17064000	39506000	5110100
SapurV1A.0001s1500.1.p	SapurV1A.0001s1500.1.p	297470000	276590000	230180000	238990000	253240000	227680000	121520000	504810000	347300000	288670000	189890000	265360000	191960000	220450000	185690000	186750000	161510000	134650000	202370000	210470000	125420000	164310000	197090000	6	6	3	44.5	44.5	24	16.519	0	14.634	5801800000	106	725220000	48599000	81413000	19978000	28271000	25776000	23586000	30400000	66644000	95575000	95127000	12290000	9806900	24063000
SapurV1A.0001s1550.1.p	SapurV1A.0001s1550.1.p	4243500	0	0	0	0	0	0	0	0	0	0	0	0	0	0	0	0	0	0	0	0	0	0	1	1	1	5.6	5.6	5.6	26.114	0.0033914	2.6507	4243500	1	530430	530430	0	0	0	0	0	0	0	0	0	0	0	0
SapurV1A.0001s1560.2.p;SapurV1A.0001s1560.1.p	SapurV1A.0001s1560.2.p;SapurV1A.0001s1560.1.p	43741000	32769000	0	29254000	27088000	38403000	0	0	34990000	0	35467000	0	39654000	0	31098000	0	0	28733000	0	0	0	0	0	10	10	10	35.8	35.8	35.8	41.875	0	70.306	442880000	70	19256000	2852900	3232700	0	971620	1596800	1817000	0	0	1993400	406560	884090	0	2181200
SapurV1A.0001s1570.3.p;SapurV1A.0001s1570.2.p;SapurV1A.0001s1570.1.p	SapurV1A.0001s1570.3.p;SapurV1A.0001s1570.2.p;SapurV1A.0001s1570.1.p	130740000	132230000	80591000	60681000	55323000	71748000	36681000	126230000	107980000	54113000	57342000	49088000	29237000	104690000	78398000	65913000	79108000	108510000	128690000	0	55691000	68078000	55260000	9	4	4	54.5	30.4	30.4	21.896	0	169.12	2035100000	90	290720000	24752000	54111000	5059500	9370200	8337200	10697000	6368300	33508000	28374000	18513000	6765100	1362800	4805900
SapurV1A.0001s1580.1.p	SapurV1A.0001s1580.1.p	0	0	0	0	0	0	0	0	0	0	0	0	0	0	0	0	0	0	0	0	0	0	0	2	2	2	16.8	16.8	16.8	14.289	0.00337	2.5813	0	2	0	0	0	0	0	0	0	0	0	0	0	0	0	0
SapurV1A.0128s0030.1.p;SapurV1A.0001s1600.1.p;SapurV1A.0204s0230.2.p;SapurV1A.0204s0230.1.p;SapurV1A.0802s0210.1.p;SapurV1A.0204s0220.1.p;SapurV1A.0679s0070.1.p	SapurV1A.0128s0030.1.p;SapurV1A.0001s1600.1.p;SapurV1A.0204s0230.2.p;SapurV1A.0204s0230.1.p;SapurV1A.0802s0210.1.p;SapurV1A.0204s0220.1.p;SapurV1A.0679s0070.1.p	0	0	0	6333300	0	0	0	0	0	0	0	0	0	0	0	0	0	0	0	0	0	0	0	2	1	1	4.2	2.4	2.4	62.942	0.0089267	1.983	4799800	2	266660	0	0	0	266660	0	0	0	0	0	0	0	0	0
SapurV1A.0001s1640.2.p;SapurV1A.0001s1640.1.p;SapurV1A.0001s1630.1.p	SapurV1A.0001s1640.2.p;SapurV1A.0001s1640.1.p;SapurV1A.0001s1630.1.p	0	55535000	59120000	0	0	0	0	80611000	0	47209000	0	143150000	0	66544000	0	0	0	0	0	0	0	0	0	8	8	4	31.7	31.7	17.1	36.369	0	34.106	565070000	37	37671000	1232400	3520200	3118900	2313900	923020	0	1978200	6948500	0	5732200	0	3762200	642070
SapurV1A.0001s1660.1.p	SapurV1A.0001s1660.1.p	22460000	23328000	29946000	19608000	0	0	18781000	0	0	0	26856000	49173000	0	0	0	0	0	0	0	0	0	0	0	7	7	6	16.4	16.4	14.7	63.592	0	18.286	147040000	27	7002000	1068100	1382600	758960	1044100	0	0	583510	815070	0	0	353470	996200	0
SapurV1A.0001s1690.2.p;SapurV1A.0001s1690.1.p	SapurV1A.0001s1690.2.p;SapurV1A.0001s1690.1.p	1689300000	984680000	1644800000	1442200000	1335600000	1356500000	1884200000	1526200000	1181400000	1059900000	1482000000	2442000000	1569800000	1646600000	1445300000	1404200000	1269600000	1821300000	1386600000	760020000	1792000000	1411400000	1693600000	15	15	15	57.9	57.9	57.9	34.52	0	323.31	34970000000	332	1840500000	98833000	101190000	46712000	50056000	78843000	88874000	172290000	149490000	121610000	122760000	64918000	33022000	94894000
SapurV1A.0001s1720.1.p	SapurV1A.0001s1720.1.p	242800000	218370000	95972000	218390000	226450000	233930000	76327000	20061000	247670000	198560000	206800000	0	122820000	109170000	130080000	99336000	107090000	165720000	24669000	0	32699000	85208000	106750000	15	15	15	56.2	56.2	56.2	52.623	0	323.31	3473300000	214	173660000	13505000	21682000	3437700	8873100	15624000	14792000	5904700	1858100	21971000	20485000	9051400	124690	4727700
SapurV1A.0001s1760.1.p	SapurV1A.0001s1760.1.p	0	0	0	0	0	0	0	0	0	6876100	0	0	0	0	0	0	0	0	0	0	0	0	0	1	1	1	4.6	4.6	4.6	36.737	0	21.471	65897000	17	3468200	306290	617970	0	257400	0	556170	0	0	675170	720480	0	0	0
SapurV1A.0001s1820.1.p	SapurV1A.0001s1820.1.p	79613000	177240000	28738000	119880000	23943000	28246000	19977000	0	78012000	116320000	45986000	0	221550000	172050000	191570000	158490000	142310000	108970000	230720000	213870000	240170000	214860000	220890000	25	25	25	62.3	62.3	62.3	61.115	0	323.31	2678700000	245	78786000	2711000	9070700	388420	2143100	873460	709780	649090	170800	2570000	5258400	658950	66033	7108000
SapurV1A.0001s1920.2.p;SapurV1A.0001s1920.1.p;SapurV1A.0001s1920.5.p;SapurV1A.0001s1920.4.p;SapurV1A.0001s1920.3.p	SapurV1A.0001s1920.2.p;SapurV1A.0001s1920.1.p;SapurV1A.0001s1920.5.p;SapurV1A.0001s1920.4.p;SapurV1A.0001s1920.3.p	64066000	38925000	31606000	51711000	0	52901000	0	0	0	0	0	0	0	0	0	0	0	39051000	0	0	0	0	0	6	6	6	48.7	48.7	48.7	16.978	0	18.672	411870000	42	41187000	8962600	9473400	1444400	4036900	2893900	3222500	0	0	3296100	2831800	1026500	0	0
SapurV1A.0001s1940.1.p	SapurV1A.0001s1940.1.p	0	0	0	0	0	0	0	0	0	0	0	0	0	0	0	0	0	6173800	0	0	0	0	0	4	4	4	10.9	10.9	10.9	50.47	0	4.8139	57659000	10	1922000	138530	160270	0	0	0	0	0	0	696340	0	312500	0	264180
SapurV1A.0001s2000.1.p	SapurV1A.0001s2000.1.p	40295000	34613000	41832000	50488000	33760000	34725000	78561000	52531000	28835000	53468000	60507000	0	22078000	29585000	0	0	27313000	15790000	0	0	0	40682000	41824000	9	9	9	42.7	42.7	42.7	37.134	0	63.791	822530000	79	58752000	5131000	6776400	1440800	3593500	1884100	2889900	6269200	9645300	1481800	4958600	4309700	0	945720
SapurV1A.0001s2040.3.p;SapurV1A.0001s2040.2.p;SapurV1A.0001s2040.1.p	SapurV1A.0001s2040.3.p;SapurV1A.0001s2040.2.p;SapurV1A.0001s2040.1.p	75081000	60593000	0	0	128350000	176420000	0	0	147000000	47299000	46646000	0	117530000	146820000	105920000	122150000	115540000	191970000	97645000	111730000	174270000	159820000	163290000	15	15	9	48.6	48.6	31.5	46.825	0	229.88	2183900000	168	87356000	2939100	3091000	0	215400	6096600	8326700	0	0	10734000	2343300	1271100	0	4745200
SapurV1A.0001s2090.1.p;SapurV1A.0001s2090.2.p;SapurV1A.0001s2090.3.p	SapurV1A.0001s2090.1.p;SapurV1A.0001s2090.2.p;SapurV1A.0001s2090.3.p	12213000	13857000	0	0	0	0	0	0	0	0	0	0	0	0	0	0	0	0	0	0	0	0	0	9	4	4	53.2	34.3	34.3	24.784	0	19.72	60506000	10	6722900	1237200	2837800	0	0	0	0	0	0	813980	1255700	0	0	0
SapurV1A.0001s2110.1.p;SapurV1A.0066s0320.1.p	SapurV1A.0001s2110.1.p;SapurV1A.0066s0320.1.p	0	0	0	0	0	0	0	0	0	0	0	0	119590000	0	143910000	104080000	100410000	0	0	0	0	0	0	3	3	1	26.2	26.2	15.4	15.721	0	8.2791	1046400000	29	209290000	2660000	4308800	1628000	1520100	7438600	5363600	3864500	0	10838000	0	2881300	0	29241000
SapurV1A.0001s2190.1.p	SapurV1A.0001s2190.1.p	0	0	0	0	0	0	0	0	0	0	0	0	0	7489600	0	10427000	0	0	0	0	0	0	0	3	3	3	14.6	14.6	14.6	35.052	0	5.7414	56041000	18	2802000	0	0	0	0	0	0	0	0	0	0	0	0	277660
SapurV1A.0001s2230.1.p	SapurV1A.0001s2230.1.p	23998000	24264000	0	0	39335000	30327000	0	0	51141000	0	0	0	0	0	0	0	0	0	0	0	0	0	0	8	8	8	40.7	40.7	40.7	23.626	0	16.788	407820000	44	29130000	2355000	3194300	0	350100	3308000	2096000	0	0	5189700	1196200	365470	0	2394800
SapurV1A.0001s2250.2.p;SapurV1A.0001s2250.1.p	SapurV1A.0001s2250.2.p;SapurV1A.0001s2250.1.p	75721000	46058000	65070000	46989000	40922000	55797000	48330000	54027000	43354000	39755000	57473000	94268000	0	40176000	54484000	33613000	33743000	38083000	0	0	0	42947000	0	11	11	10	33.3	33.3	33.3	52.347	0	152.12	1042100000	146	47369000	5190600	5170900	1527800	1980900	1306700	4222400	2904100	5504100	3426600	2975500	2663500	1053900	438890
SapurV1A.0001s2360.1.p;SapurV1A.0001s2360.2.p	SapurV1A.0001s2360.1.p;SapurV1A.0001s2360.2.p	305440000	135950000	252470000	214170000	233770000	307710000	104180000	0	251840000	173740000	183140000	0	194700000	198700000	157250000	157480000	185980000	295580000	139850000	0	166150000	164390000	147950000	8	8	8	51.2	51.2	51.2	14.922	0	144.95	4248200000	111	354020000	27271000	20902000	10431000	7620600	19445000	36203000	7760000	1745900	39783000	27176000	13816000	0	24707000
SapurV1A.0001s2430.1.p	SapurV1A.0001s2430.1.p	123160000	58535000	51672000	76799000	83418000	80477000	21544000	0	87090000	58565000	78125000	0	71946000	64559000	54641000	60887000	70073000	77847000	0	0	34766000	51090000	41275000	9	9	9	37.4	37.4	37.4	35.896	0	239.63	1417800000	127	109060000	10845000	8499600	2699500	5204700	10449000	10226000	1994500	72345	13469000	12388000	5151100	0	5116300
SapurV1A.0001s2490.1.p	SapurV1A.0001s2490.1.p	291690000	380870000	236740000	252390000	325420000	344170000	246120000	291480000	458560000	373840000	310460000	133210000	523150000	468370000	469730000	417790000	507420000	497420000	376050000	330820000	519560000	483720000	447400000	25	25	25	65.4	65.4	65.4	57.904	0	323.31	9189100000	354	296420000	13298000	32485000	3565600	5663000	12101000	14527000	9555100	12645000	19293000	28488000	9900700	829790	19814000
SapurV1A.0001s2520.1.p	SapurV1A.0001s2520.1.p	766620000	478900000	506130000	545490000	402060000	567600000	370680000	448610000	573630000	424700000	462210000	99807000	421780000	455920000	476050000	454620000	443600000	546690000	345450000	345350000	420180000	426900000	385410000	12	12	7	59.5	59.5	35.4	25.662	0	323.31	11845000000	319	911160000	66503000	79070000	23173000	32710000	36934000	52370000	47984000	62897000	68616000	80152000	27903000	1545500	41995000
SapurV1A.0001s2590.1.p	SapurV1A.0001s2590.1.p	465800000	298520000	311980000	345090000	364680000	409220000	243920000	454960000	496020000	387300000	289220000	254700000	581230000	757790000	613230000	467570000	613140000	801630000	510560000	316090000	379630000	494500000	499790000	6	6	1	50.3	50.3	9.1	17.599	0	306.81	10979000000	109	1219800000	57630000	82013000	19206000	16077000	56101000	63060000	48923000	101520000	77589000	67290000	30184000	10008000	87636000
SapurV1A.0001s2700.1.p;SapurV1A.0001s2700.2.p;SapurV1A.0140s0080.1.p	SapurV1A.0001s2700.1.p;SapurV1A.0001s2700.2.p;SapurV1A.0140s0080.1.p	0	0	0	0	0	0	0	0	0	0	0	0	15871000	0	19553000	0	0	0	0	0	0	0	0	5	5	5	10.6	10.6	10.6	87.894	0	18.092	87348000	29	2729600	0	0	0	0	0	432940	0	0	256260	0	0	0	716790
SapurV1A.0001s2790.2.p;SapurV1A.0001s2790.1.p	SapurV1A.0001s2790.2.p;SapurV1A.0001s2790.1.p	0	0	0	0	0	0	0	0	0	0	0	0	5859600	0	0	0	0	0	0	0	0	0	0	1	1	1	13.8	13.8	13.8	9.4128	0.0093379	1.9755	21544000	4	7181300	1449200	2579200	895010	0	0	0	0	0	0	0	0	0	2257800
SapurV1A.0001s2870.1.p	SapurV1A.0001s2870.1.p	0	0	15158000	0	0	0	0	0	0	0	0	72092000	0	0	0	0	0	0	0	0	0	0	0	6	6	6	9.2	9.2	9.2	99.855	0	14.166	40774000	10	948230	0	0	82069	0	0	0	112560	226720	0	0	0	526880	0
SapurV1A.0001s2930.3.p;SapurV1A.0001s2930.2.p;SapurV1A.0001s2930.1.p	SapurV1A.0001s2930.3.p;SapurV1A.0001s2930.2.p;SapurV1A.0001s2930.1.p	39745000	28767000	0	0	0	0	0	0	0	0	20821000	24590000	0	0	0	0	0	0	0	0	0	0	0	16	4	4	52.5	17.2	17.2	28.414	0	29.417	260420000	27	16276000	3515600	3233200	209850	402260	0	490030	292530	593220	940570	814820	601200	263990	956830
SapurV1A.0001s2940.1.p	SapurV1A.0001s2940.1.p	0	0	0	0	0	0	0	0	0	0	0	0	0	0	0	0	0	0	0	0	0	0	124380000	3	3	3	12.5	12.5	12.5	54.722	0.0052992	2.3935	378890000	8	14573000	0	230190	0	0	0	0	0	0	0	0	0	0	0
SapurV1A.0002s0080.1.p	SapurV1A.0002s0080.1.p	320300000	251830000	217250000	206690000	155840000	209020000	207610000	349530000	176430000	167540000	243060000	1725000000	0	0	70480000	52397000	84863000	122820000	0	0	0	81940000	66118000	6	6	6	90.1	90.1	90.1	14.147	0	259.45	4167200000	144	520890000	46222000	55410000	14398000	21582000	18102000	36535000	46271000	81350000	35946000	32273000	24591000	69475000	1651900
SapurV1A.0002s0140.5.p;SapurV1A.0002s0140.4.p;SapurV1A.0002s0140.3.p;SapurV1A.0002s0140.2.p;SapurV1A.0002s0140.1.p	SapurV1A.0002s0140.5.p;SapurV1A.0002s0140.4.p;SapurV1A.0002s0140.3.p;SapurV1A.0002s0140.2.p;SapurV1A.0002s0140.1.p	0	0	0	0	0	0	0	0	0	0	0	0	0	0	0	0	0	0	0	0	0	4369100	0	5	2	2	14.4	6.3	6.3	49.982	0	6.9907	32840000	14	1368300	0	0	0	0	0	0	0	0	0	0	0	0	247990
SapurV1A.0002s0240.2.p;SapurV1A.0002s0240.1.p	SapurV1A.0002s0240.2.p;SapurV1A.0002s0240.1.p	218110000	370920000	202640000	354110000	314560000	227180000	153990000	43489000	301110000	380410000	346110000	67668000	421090000	276760000	340070000	350950000	366120000	294550000	322060000	207800000	282220000	252840000	251290000	40	26	26	69.9	47.3	47.3	87.668	0	323.31	6928100000	409	161120000	5656800	19018000	1985800	7507600	10373000	8001900	4149100	1607000	13485000	17578000	7909100	414140	12646000
SapurV1A.0002s0280.7.p;SapurV1A.0002s0280.6.p;SapurV1A.0002s0280.5.p;SapurV1A.0002s0280.4.p;SapurV1A.0002s0280.3.p;SapurV1A.0002s0280.2.p;SapurV1A.0002s0280.1.p	SapurV1A.0002s0280.7.p;SapurV1A.0002s0280.6.p;SapurV1A.0002s0280.5.p;SapurV1A.0002s0280.4.p;SapurV1A.0002s0280.3.p;SapurV1A.0002s0280.2.p;SapurV1A.0002s0280.1.p	57220000	188120000	32918000	92412000	114700000	132680000	22411000	62079000	172430000	152210000	64790000	54362000	111160000	82757000	112760000	96321000	108390000	67982000	131250000	106060000	93896000	92004000	100430000	25	25	7	32.4	32.4	11.2	102.73	0	217.52	2515900000	217	58510000	1295000	9765000	288990	1589200	2319500	4004700	463560	2297400	6126900	6892000	1045100	242360	2950000
SapurV1A.0002s0290.1.p	SapurV1A.0002s0290.1.p	41148000	33729000	0	15978000	25482000	28230000	0	0	16365000	29486000	22557000	0	0	0	0	0	0	0	0	0	0	0	20622000	15	14	14	36.3	34.5	34.5	52.301	0	128.52	357940000	76	16270000	2845300	3163200	0	598780	1655200	1062500	0	0	675200	1708000	656270	0	352140
SapurV1A.0002s0340.1.p	SapurV1A.0002s0340.1.p	20139000	46759000	25555000	30581000	30156000	0	0	36049000	35858000	29814000	21330000	0	0	0	20221000	0	26173000	0	0	0	0	0	27417000	18	18	7	26.4	26.4	11.9	101.49	0	44.338	467300000	57	8056900	477020	2153200	249810	496430	644030	21484	0	1227800	868830	923360	270720	24809	0
SapurV1A.0002s0360.1.p;SapurV1A.0762s0070.2.p;SapurV1A.0762s0070.1.p	SapurV1A.0002s0360.1.p;SapurV1A.0762s0070.2.p;SapurV1A.0762s0070.1.p	0	0	0	0	12476000	0	33302000	0	0	0	13927000	0	0	0	0	0	0	0	0	0	0	0	0	3	3	3	8.6	8.6	8.6	46.921	0	49.713	106520000	13	5606200	0	0	198790	334660	612880	0	2943500	447370	0	620590	448380	0	0
SapurV1A.0002s0370.1.p;SapurV1A.0002s0370.2.p	SapurV1A.0002s0370.1.p;SapurV1A.0002s0370.2.p	97096000	98281000	105200000	126130000	142760000	98309000	222000000	134340000	100080000	104680000	171380000	0	106620000	74539000	71646000	71447000	58869000	65868000	0	0	0	21030000	54214000	15	15	15	43.8	43.8	43.8	51.19	0	170.25	2333700000	178	116690000	5289500	8860700	2584300	4057000	8703500	5109100	18658000	9975800	8627100	12516000	7911000	41630	7834500
SapurV1A.0002s0380.2.p;SapurV1A.0002s0380.1.p	SapurV1A.0002s0380.2.p;SapurV1A.0002s0380.1.p	0	0	0	0	0	0	0	0	0	0	0	0	24665000	0	0	0	0	0	0	0	0	0	0	2	2	2	18	18	18	21.57	0	25.023	28512000	3	5702300	0	0	0	0	0	0	0	0	0	0	0	0	5702300
SapurV1A.0002s0410.1.p;SapurV1A.0002s0410.2.p	SapurV1A.0002s0410.1.p;SapurV1A.0002s0410.2.p	26449000	28058000	25399000	30551000	15948000	28130000	0	0	19226000	21472000	32935000	0	17335000	0	26312000	0	22779000	0	0	0	0	22380000	27316000	14	8	8	48.7	29.4	29.4	43.954	0	47.149	403980000	60	25249000	1764200	3474600	585820	2123900	348290	916440	421700	1815900	1571400	2771500	2816900	0	1285600
SapurV1A.0002s0530.1.p	SapurV1A.0002s0530.1.p	28311000	17705000	0	40732000	31006000	26968000	0	0	0	21905000	30574000	0	0	0	0	0	0	0	0	0	0	0	0	11	5	5	42.3	21.4	21.4	38.168	0	73.85	251130000	35	11415000	1734500	1957400	185650	873050	2045400	1271600	0	0	697400	1532000	1007200	0	110850
SapurV1A.0002s0570.1.p	SapurV1A.0002s0570.1.p	36902000	27267000	0	29644000	0	0	0	0	0	0	0	0	0	0	0	0	0	0	0	0	0	23669000	26955000	4	3	3	36.7	30.1	30.1	18.218	0	8.6245	286980000	28	28698000	3825400	4530200	449000	2298200	3590300	2708600	0	0	2542800	2074800	1575000	0	0
SapurV1A.0002s0610.3.p;SapurV1A.0002s0610.2.p;SapurV1A.0002s0610.1.p;SapurV1A.0002s0610.7.p;SapurV1A.0002s0610.6.p;SapurV1A.0002s0610.5.p;SapurV1A.0002s0610.4.p	SapurV1A.0002s0610.3.p;SapurV1A.0002s0610.2.p;SapurV1A.0002s0610.1.p;SapurV1A.0002s0610.7.p;SapurV1A.0002s0610.6.p;SapurV1A.0002s0610.5.p;SapurV1A.0002s0610.4.p	85248000	69432000	67146000	97545000	82432000	77046000	48499000	30314000	75387000	48212000	62561000	0	57407000	50810000	54016000	50284000	52971000	71998000	42452000	0	66101000	68128000	97687000	7	7	7	52.9	52.9	52.9	19.163	0	26.48	1431000000	98	130090000	8339000	14380000	3001100	7423600	9117300	7208300	1975300	4719500	11526000	5861700	3303700	0	7070400
SapurV1A.0002s0810.1.p;SapurV1A.0177s0380.1.p;SapurV1A.0177s0380.5.p;SapurV1A.0177s0380.4.p;SapurV1A.0177s0380.2.p;SapurV1A.0177s0380.3.p	SapurV1A.0002s0810.1.p;SapurV1A.0177s0380.1.p;SapurV1A.0177s0380.5.p;SapurV1A.0177s0380.4.p;SapurV1A.0177s0380.2.p	0	16962000	0	0	0	0	0	0	0	0	0	0	18296000	0	15227000	0	0	0	0	0	0	0	0	5	5	5	16.5	16.5	16.5	44.596	0	8.1338	103630000	18	4505700	0	1989700	0	0	0	0	0	0	275570	0	0	0	470220
SapurV1A.0002s0930.1.p	SapurV1A.0002s0930.1.p	0	0	0	0	0	0	0	0	0	0	0	0	36240000	0	0	32759000	0	0	0	0	0	0	0	3	3	3	24.8	24.8	24.8	21.91	0	7.9832	86270000	8	14378000	0	0	0	0	0	0	0	0	0	0	0	0	7879400
SapurV1A.0002s1050.1.p;SapurV1A.0793s0050.2.p;SapurV1A.2195s0010.1.p;SapurV1A.0622s0150.1.p	SapurV1A.0002s1050.1.p;SapurV1A.0793s0050.2.p;SapurV1A.2195s0010.1.p;SapurV1A.0622s0150.1.p	0	0	0	0	0	0	0	0	0	0	0	0	0	0	0	0	0	0	0	0	0	0	17691000	2	2	2	30	30	30	12.591	0	5.2134	194430000	17	64809000	4878200	10640000	0	2869200	3778800	3258200	0	0	7186700	0	2497600	0	6677600
SapurV1A.0002s1060.1.p	SapurV1A.0002s1060.1.p	469560000	282860000	399690000	421120000	375810000	434990000	397170000	285080000	384490000	297920000	331040000	193470000	310110000	338280000	413330000	432820000	497430000	359360000	382600000	390940000	438490000	387770000	437420000	17	17	17	34.4	34.4	34.4	82.471	0	306.86	8901800000	248	404630000	24049000	21673000	12698000	15154000	21974000	26882000	27072000	22045000	31065000	29275000	11132000	2060700	13531000
SapurV1A.0002s1080.3.p;SapurV1A.0002s1080.2.p;SapurV1A.0002s1080.1.p	SapurV1A.0002s1080.3.p;SapurV1A.0002s1080.2.p;SapurV1A.0002s1080.1.p	0	0	0	0	0	0	0	0	0	0	0	0	39198000	27507000	30122000	28861000	26865000	0	29387000	0	30559000	34338000	30788000	15	8	8	41.1	21.1	21.1	54.719	0	43.709	271190000	44	11300000	0	362270	0	0	0	0	0	0	0	0	0	0	2709000
SapurV1A.0002s1200.1.p;SapurV1A.0996s0060.2.p;SapurV1A.0996s0060.1.p	SapurV1A.0002s1200.1.p;SapurV1A.0996s0060.2.p;SapurV1A.0996s0060.1.p	0	0	0	0	0	0	0	0	0	0	0	0	9912600	0	0	0	0	0	0	0	0	0	0	3	3	1	7.8	7.8	3.6	45.702	0.00024178	3.506	16615000	7	1384600	0	0	0	179710	0	0	0	0	0	0	0	0	954890
SapurV1A.0002s1240.1.p;SapurV1A.0105s0340.1.p	SapurV1A.0002s1240.1.p	0	0	0	0	0	0	24977000	0	0	0	0	46748000	0	145970000	0	0	0	0	31765000	0	155030000	348420000	140890000	11	11	2	50.5	50.5	17	42.238	0	187.53	627310000	56	44808000	0	0	0	0	0	0	905210	0	0	0	0	972990	0
SapurV1A.0003s0040.4.p;SapurV1A.0003s0040.1.p;SapurV1A.0003s0040.3.p;SapurV1A.0003s0040.2.p	SapurV1A.0003s0040.4.p;SapurV1A.0003s0040.1.p;SapurV1A.0003s0040.3.p;SapurV1A.0003s0040.2.p	0	0	0	0	0	0	0	0	0	0	0	0	7711000	0	0	0	8749900	11235000	0	0	0	0	0	5	5	5	40.8	40.8	40.8	20.045	0	18.439	65320000	19	5938200	0	0	0	0	0	1041500	0	0	0	0	639710	0	634920
SapurV1A.0003s0130.1.p;SapurV1A.0003s0130.2.p;SapurV1A.0003s0130.3.p	SapurV1A.0003s0130.1.p;SapurV1A.0003s0130.2.p;SapurV1A.0003s0130.3.p	17626000	16864000	0	12302000	15111000	16174000	0	18950000	16940000	0	0	0	0	0	0	25026000	37664000	0	0	0	0	0	0	5	4	4	25.2	22.4	22.4	35.408	0	36.39	364800000	41	26057000	1266200	1759200	460350	1098100	1323600	1163700	1005100	1923500	2362000	1170000	768980	0	0
SapurV1A.0003s0150.3.p;SapurV1A.0003s0150.2.p;SapurV1A.0003s0150.1.p	SapurV1A.0003s0150.3.p;SapurV1A.0003s0150.2.p;SapurV1A.0003s0150.1.p	197000000	81186000	253080000	204780000	166920000	186330000	167860000	136910000	135560000	117180000	154590000	178540000	134690000	257750000	120150000	143490000	148930000	142910000	147750000	144610000	202050000	174650000	222710000	9	9	8	65.4	65.4	61.1	23.414	0	254.46	3783300000	210	472910000	29697000	18765000	22188000	19579000	28701000	30570000	43332000	36645000	30556000	31473000	19273000	6434800	13383000
SapurV1A.0003s0230.1.p;SapurV1A.0321s0250.1.p;SapurV1A.0321s0250.2.p	SapurV1A.0003s0230.1.p	0	20323000	0	0	0	26281000	0	0	0	0	0	0	0	0	0	17849000	0	0	0	0	0	21641000	0	6	6	6	23.5	23.5	23.5	43.154	0	22.561	195700000	23	16309000	424640	3804200	1063000	406850	1263800	2709000	0	0	0	0	369080	0	1188300
SapurV1A.0003s0360.2.p;SapurV1A.0003s0360.1.p	SapurV1A.0003s0360.2.p;SapurV1A.0003s0360.1.p	0	0	0	0	0	0	0	0	0	1097800	0	0	0	0	0	0	0	0	0	0	0	0	0	7	2	2	50.7	20.9	20.9	24.71	0.0031768	2.6819	2185600	6	312220	0	0	0	0	0	0	0	0	0	312220	0	0	0
SapurV1A.0003s0480.1.p	SapurV1A.0003s0480.1.p	108970000	147240000	253940000	181550000	185660000	196160000	105140000	178410000	155550000	259750000	210850000	24295000	97200000	45146000	72431000	79218000	94101000	0	43363000	0	0	54499000	71149000	22	22	22	57.9	57.9	57.9	48.72	0	136.78	3106800000	205	119490000	4402500	8922800	5678300	5570200	10043000	10255000	7727100	12178000	8794800	21569000	8242500	285310	2960500
SapurV1A.0003s0490.1.p	SapurV1A.0003s0490.1.p	594730000	603830000	538220000	412600000	437070000	645640000	324830000	376340000	669700000	388470000	620450000	194330000	1285500000	1243300000	1168500000	1128900000	1149500000	1349500000	1027800000	357500000	1142300000	756030000	1112900000	4	4	4	71.8	71.8	71.8	11.652	0	220.34	18621000000	297	6207000000	224730000	421460000	100810000	130710000	224530000	283060000	158480000	263530000	452650000	316100000	175670000	15765000	512590000
SapurV1A.0003s0570.16.p;SapurV1A.0003s0570.15.p;SapurV1A.0003s0570.14.p;SapurV1A.0003s0570.13.p;SapurV1A.0003s0570.12.p;SapurV1A.0003s0570.11.p;SapurV1A.0003s0570.9.p;SapurV1A.0003s0570.8.p;SapurV1A.0003s0570.7.p;SapurV1A.0003s0570.6.p;SapurV1A.0003s0570.10.p;SapurV1A.0003s0570.5.p;SapurV1A.0003s0570.4.p;SapurV1A.0003s0570.3.p;SapurV1A.0003s0570.2.p;SapurV1A.0003s0570.1.p	SapurV1A.0003s0570.16.p;SapurV1A.0003s0570.15.p;SapurV1A.0003s0570.14.p;SapurV1A.0003s0570.13.p;SapurV1A.0003s0570.12.p;SapurV1A.0003s0570.11.p;SapurV1A.0003s0570.9.p;SapurV1A.0003s0570.8.p;SapurV1A.0003s0570.7.p;SapurV1A.0003s0570.6.p;SapurV1A.0003s0570.10.p;SapurV1A.0003s0570.5.p;SapurV1A.0003s0570.4.p;SapurV1A.0003s0570.3.p;SapurV1A.0003s0570.2.p;SapurV1A.0003s0570.1.p	0	0	0	0	0	0	0	0	0	0	0	0	0	0	3079000	0	0	0	0	0	0	0	0	2	2	2	9.4	9.4	9.4	45.966	0	4.2462	20852000	4	1042600	0	0	0	0	0	0	0	0	0	0	0	0	0
SapurV1A.0003s0810.1.p	SapurV1A.0003s0810.1.p	0	0	0	0	0	0	0	0	0	0	0	0	4828800	0	0	0	0	0	0	0	0	0	0	3	3	3	7.1	7.1	7.1	46.939	0.0033746	2.6009	9864300	4	411010	0	0	0	0	0	0	0	0	0	0	0	0	232580
SapurV1A.0003s0840.2.p;SapurV1A.0003s0840.1.p	SapurV1A.0003s0840.2.p;SapurV1A.0003s0840.1.p	0	0	0	0	0	0	0	0	0	0	0	0	19637000	0	0	0	0	0	0	0	0	0	0	1	1	1	5.7	5.7	5.7	28.965	0.009328	1.9677	22699000	1	1621400	0	0	0	0	0	0	0	0	0	0	0	0	1621400
SapurV1A.0003s1020.1.p	SapurV1A.0003s1020.1.p	0	22457000	0	0	0	0	0	29506000	0	25891000	0	0	0	0	27851000	0	0	0	34131000	0	0	0	0	18	8	8	27.2	14.6	14.6	108.81	0	16.183	263100000	41	6118500	125110	1443300	0	54451	0	357150	99100	1018700	0	752190	0	0	271030
SapurV1A.0476s0050.1.p;SapurV1A.0004s0040.3.p;SapurV1A.0004s0040.2.p;SapurV1A.0004s0040.1.p;SapurV1A.0004s0040.6.p;SapurV1A.0004s0040.5.p;SapurV1A.0004s0040.4.p	SapurV1A.0476s0050.1.p;SapurV1A.0004s0040.3.p;SapurV1A.0004s0040.2.p;SapurV1A.0004s0040.1.p;SapurV1A.0004s0040.6.p;SapurV1A.0004s0040.5.p;SapurV1A.0004s0040.4.p	11784000	0	0	0	0	0	0	0	0	0	0	0	0	0	0	0	0	0	0	0	0	0	0	6	6	5	27.9	27.9	23.9	22.112	0	7.8256	83290000	15	7571800	1071300	416150	0	0	362890	2401700	0	0	1618300	0	0	0	459160
SapurV1A.0004s0400.1.p	SapurV1A.0004s0400.1.p	0	0	0	23999000	0	0	0	0	0	0	0	0	0	0	0	0	0	0	0	0	0	0	0	3	3	3	4.6	4.6	4.6	104.86	0	50.412	149920000	19	3844200	175200	366180	0	466360	263140	321070	278590	575420	661220	0	182900	0	184550
SapurV1A.0004s0530.1.p	SapurV1A.0004s0530.1.p	4145400000	6452900000	2689000000	4650000000	5378200000	5014500000	1934500000	1230500000	6618500000	6519400000	4512200000	1517900000	3074200000	3059800000	2695000000	2304200000	2416600000	3865800000	1946300000	1843000000	1762000000	1470700000	1801500000	28	28	1	72.5	72.5	4.7	49.623	0	323.31	95267000000	978	4536500000	233610000	536360000	78170000	174510000	389310000	317380000	114610000	78330000	592440000	705030000	167100000	16012000	160810000
SapurV1A.0004s0670.2.p;SapurV1A.0004s0670.1.p	SapurV1A.0004s0670.2.p;SapurV1A.0004s0670.1.p	25266000	163210000	25168000	79082000	40872000	32688000	12787000	30483000	44137000	96236000	94583000	0	90277000	31840000	64003000	47945000	50279000	35696000	42931000	0	23434000	31247000	33222000	61	61	57	24.8	24.8	23.9	405.11	0	296.23	1305200000	309	7374100	220100	1580600	49237	344360	285420	225470	68075	261130	355400	1211900	447090	0	616610
SapurV1A.0004s0690.2.p;SapurV1A.0004s0690.1.p;SapurV1A.0004s0710.1.p;SapurV1A.0409s0140.28.p;SapurV1A.0409s0140.27.p;SapurV1A.0409s0140.10.p;SapurV1A.0409s0140.3.p;SapurV1A.0409s0140.2.p;SapurV1A.0409s0140.1.p	SapurV1A.0004s0690.2.p;SapurV1A.0004s0690.1.p	0	0	0	0	0	0	0	0	0	0	0	0	0	0	0	0	0	0	0	0	0	0	16158000	5	2	2	9.6	5	5	72.667	0	4.9061	196580000	16	5616500	288890	973600	0	0	601840	0	69056	0	1107500	0	0	19937	0
SapurV1A.0004s0700.1.p	SapurV1A.0004s0700.1.p	79794000	75869000	91401000	96631000	17308000	80707000	22110000	112670000	33328000	39669000	27189000	672290000	0	0	0	25276000	0	0	36980000	0	0	17890000	0	28	28	25	60.6	60.6	56.1	72.848	0	114.72	1151900000	120	34907000	2855600	5355700	1574400	2894500	751130	1978100	1073600	5357000	1135000	2386800	950070	5454900	0
SapurV1A.0004s0810.3.p;SapurV1A.0004s0810.2.p;SapurV1A.0004s0810.1.p	SapurV1A.0004s0810.3.p;SapurV1A.0004s0810.2.p;SapurV1A.0004s0810.1.p	277900000	478270000	272900000	497430000	303020000	306920000	151580000	249160000	278820000	465990000	349090000	127450000	122740000	162370000	126340000	118940000	144710000	86872000	142090000	85022000	116080000	155810000	117810000	25	13	13	62.8	32.4	32.4	57.172	0	242.78	6217300000	191	239130000	15270000	44416000	6345900	16432000	13118000	14684000	9761500	19573000	15381000	42253000	11748000	818250	4430800
SapurV1A.0004s0870.4.p;SapurV1A.0004s0870.3.p;SapurV1A.0004s0870.2.p;SapurV1A.0004s0870.1.p;SapurV1A.0004s0880.1.p	SapurV1A.0004s0870.4.p;SapurV1A.0004s0870.3.p;SapurV1A.0004s0870.2.p;SapurV1A.0004s0870.1.p;SapurV1A.0004s0880.1.p	0	0	0	0	0	0	0	0	0	0	0	0	14650000	37815000	0	0	22767000	0	31184000	0	0	57929000	57864000	7	7	7	46.5	46.5	46.5	27.155	0	13.956	197880000	24	16490000	0	0	0	0	0	0	0	0	0	0	0	0	1055800
SapurV1A.0004s0890.2.p;SapurV1A.0004s0890.1.p	SapurV1A.0004s0890.2.p;SapurV1A.0004s0890.1.p	15059000	14365000	0	0	0	0	0	0	0	0	0	0	0	0	0	0	18391000	0	0	0	0	0	0	8	8	7	35.8	35.8	33.4	37.268	0	16.872	134400000	30	7466700	797080	1737700	0	0	0	328820	0	0	0	0	0	0	543010
SapurV1A.0004s0960.5.p;SapurV1A.0004s0960.4.p;SapurV1A.0004s0960.3.p;SapurV1A.0004s0960.2.p;SapurV1A.0004s0960.1.p	SapurV1A.0004s0960.5.p;SapurV1A.0004s0960.4.p;SapurV1A.0004s0960.3.p;SapurV1A.0004s0960.2.p;SapurV1A.0004s0960.1.p	76353000	257260000	0	78733000	150390000	157260000	0	62191000	211940000	206360000	71758000	0	354140000	397710000	412440000	348590000	325420000	309510000	277430000	346480000	237570000	496640000	356540000	31	31	26	63.7	63.7	55	73.85	0	323.31	5279000000	324	138920000	1946900	13874000	0	1266600	4332800	3909700	0	1443400	9888200	11336000	905500	64573	11962000
SapurV1A.0004s0970.1.p	SapurV1A.0004s0970.1.p	0	0	0	0	0	0	0	0	0	0	0	0	23794000	0	22902000	17462000	0	0	0	0	0	24704000	0	5	5	5	39.1	39.1	39.1	19.603	0	13.151	208760000	25	18978000	1352800	943600	0	0	0	0	0	0	2181400	0	0	0	2486700
SapurV1A.0004s1030.2.p;SapurV1A.0004s1030.1.p;SapurV1A.3354s0010.1.p	SapurV1A.0004s1030.2.p;SapurV1A.0004s1030.1.p;SapurV1A.3354s0010.1.p	0	0	0	0	0	0	2861200	0	0	0	0	0	0	0	0	0	0	0	0	0	0	0	0	2	2	2	2.4	2.4	2.4	81.526	0.0020824	2.8873	281830000	3	8052400	2656900	0	0	0	0	0	118150	0	0	0	0	0	0
SapurV1A.0004s1040.1.p	SapurV1A.0004s1040.1.p	0	0	0	0	0	0	0	0	0	0	0	26001000	0	0	0	0	0	0	0	0	0	0	0	3	2	2	5.9	4.9	4.9	76.655	0.00024728	3.9118	7291800	2	243060	0	0	0	0	0	0	0	0	0	0	0	243060	0
SapurV1A.0004s1080.1.p	SapurV1A.0004s1080.1.p	21396000	65189000	0	0	0	0	0	0	40864000	39040000	0	0	108110000	78189000	106110000	122520000	105620000	54347000	169050000	142770000	96156000	78731000	115380000	22	22	22	44.7	44.7	44.7	62.881	0	92.209	1260800000	131	43476000	695350	3646500	287570	0	114620	116920	173720	202700	1310100	1944000	68625	0	5737200
SapurV1A.0004s1210.1.p;SapurV1A.2823s0020.1.p	SapurV1A.0004s1210.1.p;SapurV1A.2823s0020.1.p	0	9367700	0	0	0	0	0	0	0	0	0	0	0	0	0	0	0	0	0	0	0	0	0	6	6	6	16.6	16.6	16.6	50.29	0	9.9065	40343000	15	1494200	0	593300	0	0	0	0	0	0	299220	0	31279	0	0
SapurV1A.0004s1240.2.p;SapurV1A.0004s1240.1.p	SapurV1A.0004s1240.2.p;SapurV1A.0004s1240.1.p	13023000	0	0	0	0	0	0	0	0	0	0	0	0	0	18987000	0	0	0	0	0	0	0	0	3	3	3	19.7	19.7	19.7	18.393	0	6.3303	180300000	15	30051000	2294700	2100000	0	0	1810000	2168500	0	0	4250800	0	0	0	3506300
SapurV1A.0004s1250.1.p	SapurV1A.0004s1250.1.p	1362200000	1600800000	1190300000	696240000	1093200000	1448600000	999140000	178430000	1160900000	813790000	957780000	205120000	620960000	351730000	579490000	508000000	493500000	660290000	489510000	386140000	511850000	535580000	510750000	12	12	12	30.1	30.1	30.1	49.006	0	141.37	19254000000	262	1481100000	123100000	182650000	63147000	45546000	93937000	136630000	115900000	18112000	153850000	126650000	60875000	3507900	55257000
SapurV1A.0004s1290.2.p;SapurV1A.0004s1290.1.p	SapurV1A.0004s1290.2.p;SapurV1A.0004s1290.1.p	0	0	0	287480000	0	0	0	0	0	0	0	0	0	0	0	0	0	0	0	0	0	0	0	2	2	2	9.9	9.9	9.9	21.101	0.00095352	3.2826	687350000	4	52873000	0	36114000	0	16759000	0	0	0	0	0	0	0	0	0
SapurV1A.0004s1310.1.p;SapurV1A.0004s1310.2.p	SapurV1A.0004s1310.1.p;SapurV1A.0004s1310.2.p	625910000	957010000	1227700000	1207800000	940690000	806250000	1979500000	1528500000	745400000	1184700000	1055500000	505690000	794890000	781970000	739140000	811810000	774990000	563730000	900330000	898270000	836190000	748130000	867040000	37	37	37	86.7	86.7	86.7	54.995	0	323.31	23507000000	757	712330000	19100000	58465000	19885000	27091000	31108000	27876000	93004000	78912000	38066000	69564000	27037000	3882200	32277000
SapurV1A.0005s0030.1.p;SapurV1A.2204s0010.1.p	SapurV1A.0005s0030.1.p;SapurV1A.2204s0010.1.p	0	0	0	0	0	0	0	0	0	0	0	0	0	0	10322000	13032000	0	0	0	0	0	0	0	9	9	9	20.1	20.1	20.1	74.268	0	19.954	89266000	24	2231600	0	201750	0	0	0	192480	0	0	161830	0	0	0	722220
SapurV1A.0005s0080.1.p	SapurV1A.0005s0080.1.p	0	0	0	0	208000000	253650000	0	0	0	133750000	149460000	0	0	0	0	0	0	0	0	0	0	0	0	28	3	2	72.5	11.5	10	49.688	0	15.096	2244700000	23	106890000	7173300	13919000	2998100	4310400	11506000	11318000	3361200	2935800	0	18512000	5600500	0	9406200
SapurV1A.0005s0290.1.p;SapurV1A.0019s0430.3.p;SapurV1A.0019s0430.2.p;SapurV1A.0005s0290.2.p;SapurV1A.0019s0430.1.p	SapurV1A.0005s0290.1.p;SapurV1A.0019s0430.3.p;SapurV1A.0019s0430.2.p;SapurV1A.0005s0290.2.p;SapurV1A.0019s0430.1.p	0	0	0	0	0	0	0	0	0	0	0	0	11280000	0	0	0	0	0	0	0	0	0	0	3	3	3	20.1	20.1	20.1	20.737	0	23.5	77519000	12	7751900	0	582590	0	0	0	0	0	0	0	0	0	238920	1303900
SapurV1A.0005s0390.2.p;SapurV1A.0005s0390.1.p	SapurV1A.0005s0390.2.p;SapurV1A.0005s0390.1.p	0	0	0	0	0	0	0	0	0	0	0	0	0	0	0	0	0	4387600	0	0	0	0	0	9	2	2	23.7	6.1	6.1	58.559	0.00048158	3.4178	12540000	6	482300	0	0	0	0	0	0	0	0	0	0	0	0	174120
SapurV1A.0019s0240.1.p;SapurV1A.0005s0480.1.p;SapurV1A.2860s0010.1.p;SapurV1A.2033s0050.1.p;SapurV1A.0476s0260.1.p	SapurV1A.0019s0240.1.p;SapurV1A.0005s0480.1.p;SapurV1A.2860s0010.1.p;SapurV1A.2033s0050.1.p;SapurV1A.0476s0260.1.p	12692000	29083000	0	0	0	0	0	0	0	0	0	0	0	0	0	0	0	0	0	31553000	0	0	0	4	4	4	51.8	51.8	51.8	6.4144	0	11.372	256390000	25	64097000	3397100	13506000	0	984980	0	0	0	4726900	0	16720000	0	387560	6003600
SapurV1A.6468s0010.1.p;SapurV1A.0005s0610.1.p	SapurV1A.6468s0010.1.p;SapurV1A.0005s0610.1.p	0	0	0	0	0	0	0	0	0	0	1285000	0	0	0	0	0	0	0	0	0	0	0	0	1	1	1	12.9	12.9	12.9	15.515	0.0052933	2.383	11445000	3	1271600	0	0	193900	0	0	0	403740	0	562890	0	111110	0	0
SapurV1A.0005s0660.1.p;SapurV1A.2388s0030.1.p	SapurV1A.0005s0660.1.p;SapurV1A.2388s0030.1.p	11791000	0	0	0	0	0	0	0	0	0	0	0	0	0	0	0	0	0	0	0	0	0	0	4	2	2	23.6	12.7	12.7	24.212	0	13.084	19100000	4	1469200	907020	333850	0	125930	0	0	0	0	0	0	102400	0	0
SapurV1A.0005s0740.2.p;SapurV1A.0005s0740.1.p;SapurV1A.0005s0740.5.p;SapurV1A.0005s0740.4.p;SapurV1A.0005s0740.3.p;SapurV1A.0005s0740.6.p	SapurV1A.0005s0740.2.p;SapurV1A.0005s0740.1.p;SapurV1A.0005s0740.5.p;SapurV1A.0005s0740.4.p;SapurV1A.0005s0740.3.p;SapurV1A.0005s0740.6.p	0	0	0	0	0	0	12195000	0	0	0	0	0	0	0	0	0	0	0	0	0	0	0	0	5	2	2	8.7	3.1	3.1	76.465	0.00024963	4.0175	63084000	10	2035000	349210	304030	0	0	0	0	568540	0	0	0	220760	0	0
SapurV1A.0005s0760.1.p	SapurV1A.0005s0760.1.p	0	0	0	0	0	0	0	0	0	0	0	0	0	0	0	0	0	0	0	0	0	0	38386000	6	4	4	27.7	23.7	23.7	24.996	0.00024771	3.9267	88471000	6	8042900	0	0	0	0	0	0	0	0	0	0	0	0	0
SapurV1A.0005s0790.1.p	SapurV1A.0005s0790.1.p	343520000	672940000	419190000	622410000	365870000	283820000	458380000	796170000	285760000	588190000	371560000	403900000	141900000	174650000	139850000	102140000	136940000	202480000	69953000	0	116360000	139840000	125770000	24	13	13	70.9	45.7	45.7	38.742	0	323.31	8447900000	212	402280000	19447000	87101000	14384000	22045000	16940000	20959000	40678000	49884000	27422000	48526000	17558000	5865700	3964700
SapurV1A.0005s0870.1.p	SapurV1A.0005s0870.1.p	1083800000	1426500000	451990000	959850000	890100000	1040400000	375980000	433140000	1232100000	1356800000	927910000	264930000	753660000	1117300000	828070000	1069200000	1215900000	946650000	1151300000	1122200000	1015700000	1067800000	1174900000	29	29	16	70.6	70.6	45.9	63.038	0	323.31	24624000000	792	794330000	46294000	103390000	9249500	30805000	36460000	55615000	20613000	26093000	75496000	88658000	26746000	1598900	25074000
SapurV1A.3184s0010.1.p;SapurV1A.0005s0920.1.p	SapurV1A.3184s0010.1.p;SapurV1A.0005s0920.1.p	53765000	36503000	30315000	36936000	28570000	31178000	31654000	0	29437000	38597000	38864000	0	38383000	28322000	32662000	28372000	41357000	41210000	43106000	0	0	33790000	33993000	6	5	5	29.2	25.9	25.9	30.271	0	15.969	771080000	67	64256000	4700000	9036300	1560900	2107400	5001700	2796600	4252900	1104500	3885700	5418700	2420900	0	3994900
SapurV1A.3184s0020.1.p;SapurV1A.0005s0930.2.p;SapurV1A.0005s0930.1.p	SapurV1A.3184s0020.1.p;SapurV1A.0005s0930.2.p;SapurV1A.0005s0930.1.p	280900000	117000000	193680000	202960000	161900000	194390000	158290000	55904000	153520000	113270000	137730000	0	178490000	178930000	158970000	148370000	147250000	253590000	120950000	122800000	185540000	254100000	140710000	7	7	6	32	32	28.6	29.669	0	230.35	3664300000	153	333120000	33845000	24921000	11338000	14452000	15924000	23179000	13819000	8039900	17057000	10751000	11265000	190690	20082000
SapurV1A.0005s0990.4.p;SapurV1A.0005s0990.3.p;SapurV1A.0005s0990.2.p;SapurV1A.0005s0990.1.p	SapurV1A.0005s0990.4.p;SapurV1A.0005s0990.3.p;SapurV1A.0005s0990.2.p;SapurV1A.0005s0990.1.p	0	0	0	0	0	0	0	0	0	0	0	0	9595100	0	0	0	0	0	0	0	0	0	0	5	5	2	15.6	15.6	7.8	51.423	0	6.9398	19397000	6	775880	0	0	0	0	0	0	0	0	0	0	0	0	443670
SapurV1A.0005s1000.1.p	SapurV1A.0005s1000.1.p	210850000	123670000	188980000	167500000	192490000	182120000	138370000	64369000	145860000	93731000	109910000	123190000	55668000	110300000	90672000	85545000	92099000	131430000	125560000	136140000	114260000	180180000	134600000	7	7	4	20	20	12.8	54.196	0	103.33	2898000000	121	138000000	11914000	11081000	4926700	6247000	11003000	11353000	9467300	5247500	7764600	3436500	3405200	1288500	3299200
SapurV1A.0005s1070.1.p	SapurV1A.0005s1070.1.p	72165000	48408000	29809000	32032000	51573000	54751000	0	0	56572000	34540000	42071000	0	0	54627000	28628000	30450000	42032000	50547000	0	0	0	58149000	41589000	10	10	10	55.3	55.3	55.3	25.858	0	59.552	836040000	65	92893000	12622000	15937000	1496900	5135800	8531800	6890400	637070	0	9562800	3918200	5078100	0	2141900
SapurV1A.0005s1080.1.p;SapurV1A.0134s0330.2.p;SapurV1A.0348s0170.1.p;SapurV1A.0134s0330.1.p	SapurV1A.0005s1080.1.p	177030000	213250000	160240000	154850000	154370000	187460000	131030000	225360000	221460000	199520000	142090000	142700000	548830000	492940000	533400000	656970000	596650000	429830000	251370000	285240000	418170000	347190000	277780000	23	23	10	45.5	45.5	22.3	70.084	0	323.31	7529000000	354	250970000	7026400	18428000	2170800	5263400	7538000	7918400	4633700	17601000	14746000	15732000	4188100	881080	27368000
SapurV1A.0005s1120.1.p;SapurV1A.0003s0400.1.p	SapurV1A.0005s1120.1.p	0	0	0	0	0	0	0	0	0	0	0	0	0	0	0	0	0	0	0	0	0	0	22297000	8	1	1	56.8	9.6	9.6	16.579	0	20.412	399910000	22	44435000	2690100	7479600	1195900	1913500	2539600	2291000	0	7385600	4379000	4034800	1938000	784960	0
SapurV1A.0005s1130.1.p	SapurV1A.0005s1130.1.p	3648200000	4976900000	2237300000	2974400000	3696000000	4046900000	1675500000	722620000	4268900000	4323300000	4242800000	939950000	450540000	584560000	434730000	282160000	465180000	829050000	335220000	67915000	377140000	670670000	576830000	18	18	6	80.6	80.6	23.5	27.809	0	323.31	56684000000	704	4048900000	289620000	662500000	107030000	223720000	350800000	410260000	200750000	100690000	518130000	678430000	270070000	20144000	23967000
SapurV1A.0005s1240.1.p	SapurV1A.0005s1240.1.p	0	0	0	0	0	0	0	0	0	0	10999000	0	0	0	0	0	0	0	0	0	0	0	0	3	3	3	13	13	13	47.033	0	11.665	90559000	7	6037300	279290	0	0	554920	1127400	1195000	642780	0	1667300	0	570650	0	0
SapurV1A.0005s1300.1.p;SapurV1A.0005s1300.2.p	SapurV1A.0005s1300.1.p;SapurV1A.0005s1300.2.p	309970000	447760000	394790000	426760000	331640000	471290000	463490000	123890000	309850000	455620000	345440000	55049000	34535000	38471000	38486000	40046000	26331000	36481000	72168000	54562000	56679000	88989000	57671000	23	23	23	72.9	72.9	72.9	39.48	0	171.05	5688700000	256	247340000	15150000	35730000	7580000	12881000	18379000	23588000	31243000	8093600	21973000	38628000	13556000	611950	1339400
SapurV1A.0005s1310.1.p	SapurV1A.0005s1310.1.p	0	18680000	0	0	20515000	26132000	0	0	34425000	34108000	0	0	75817000	32154000	46547000	66762000	55041000	38680000	0	0	23354000	19196000	15960000	13	13	6	30.5	30.5	15.4	85.802	0	312.18	613580000	89	18593000	92233	1271900	45434	123640	685030	333930	0	0	1701800	1774600	75515	0	3170700
SapurV1A.0025s0930.1.p;SapurV1A.0006s0010.1.p;SapurV1A.0006s0010.2.p;SapurV1A.0025s0930.2.p;SapurV1A.0006s0010.3.p	SapurV1A.0025s0930.1.p;SapurV1A.0006s0010.1.p;SapurV1A.0006s0010.2.p;SapurV1A.0025s0930.2.p;SapurV1A.0006s0010.3.p	65775000	31518000	58383000	43720000	35163000	49590000	59437000	0	0	32486000	31203000	111050000	0	20178000	0	0	27462000	31541000	0	0	0	0	25067000	9	9	8	30.3	30.3	26	55.888	0	50.736	625850000	63	24071000	4596700	2802800	1855400	611300	1859500	2613100	1668600	608330	630600	1242200	814290	1243600	0
SapurV1A.0006s0030.1.p;SapurV1A.0006s0030.2.p;SapurV1A.0006s0030.4.p;SapurV1A.0006s0030.3.p;SapurV1A.0188s0080.1.p	SapurV1A.0006s0030.1.p;SapurV1A.0006s0030.2.p	0	0	0	0	0	0	0	0	0	0	0	0	6265900	0	0	0	0	0	0	0	0	0	0	3	3	3	16.7	16.7	16.7	24.571	0.0033731	2.5945	16288000	3	1252900	287010	408740	0	0	0	0	0	0	0	0	0	0	557170
SapurV1A.0006s0040.1.p;SapurV1A.0006s0040.2.p	SapurV1A.0006s0040.1.p;SapurV1A.0006s0040.2.p	0	0	15891000	0	0	0	0	0	0	0	0	0	14462000	21272000	18889000	0	0	16355000	0	0	25424000	22550000	16542000	7	7	4	35.7	35.7	16.2	40.577	0	269.92	163670000	58	8183400	68853	553220	203560	319080	0	0	0	0	0	0	252440	0	566410
SapurV1A.0006s0050.1.p	SapurV1A.0006s0050.1.p	0	0	0	0	0	0	0	0	0	0	0	0	13012000	0	0	0	0	0	0	0	0	0	0	2	2	2	12	12	12	32.024	0	4.3369	21871000	5	1682400	0	0	0	0	0	0	0	0	0	0	0	0	1157000
SapurV1A.0006s0060.1.p;SapurV1A.0006s0060.2.p	SapurV1A.0006s0060.1.p;SapurV1A.0006s0060.2.p	287890000	206620000	208480000	192280000	180350000	171690000	167490000	111400000	233080000	164410000	212480000	0	226600000	181980000	201050000	254770000	197570000	246470000	0	79442000	147740000	154830000	117520000	8	7	7	81.1	74.8	74.8	12.175	0	178.64	4181600000	121	597380000	52815000	77122000	25311000	44039000	16411000	13097000	20732000	23378000	53679000	33133000	15430000	1495500	28866000
SapurV1A.0006s0140.1.p;SapurV1A.0188s0180.1.p	SapurV1A.0006s0140.1.p;SapurV1A.0188s0180.1.p	21932000	0	0	0	0	0	0	0	0	0	0	0	0	0	0	0	0	0	0	0	0	0	0	2	2	2	8.2	8.2	8.2	62.977	0.0027404	2.7383	270740000	4	10830000	877280	9419100	0	0	0	0	0	0	0	408180	0	0	0
SapurV1A.0006s0180.1.p	SapurV1A.0006s0180.1.p	248000000	351040000	240990000	308480000	198640000	201820000	244680000	349720000	255330000	340020000	250320000	130000000	207800000	204680000	213280000	198460000	183180000	183150000	247180000	260180000	208370000	164850000	212760000	25	24	8	60.9	58	14.7	45.069	0	226.29	6102000000	296	265310000	12033000	37348000	5224000	10632000	8360900	8608000	11896000	31032000	16901000	26145000	8376700	1079500	16652000
SapurV1A.0006s0330.1.p	SapurV1A.0006s0330.1.p	0	9176900	0	0	0	0	0	0	0	0	0	0	0	0	0	0	0	0	0	0	0	0	0	4	4	4	15.8	15.8	15.8	50.562	0	8.6149	38060000	10	1463800	0	603580	0	0	84220	0	0	0	165020	232200	0	0	0
SapurV1A.0006s0370.1.p	SapurV1A.0006s0370.1.p	28277000	19958000	0	0	18543000	25098000	0	27904000	0	18044000	23560000	0	19492000	25503000	24441000	30504000	22377000	27658000	15536000	0	16034000	0	19532000	4	4	4	38	38	38	15.1	0	80.627	480740000	56	53415000	4854400	6116900	1007700	1176400	2266800	2991200	2240900	4744700	1006000	3463300	1810800	287010	3106300
SapurV1A.0006s0380.1.p	SapurV1A.0006s0380.1.p	0	0	0	0	20343000	0	0	0	0	20198000	0	0	0	0	0	0	0	0	0	0	0	0	0	7	2	2	21.8	6	6	55.031	0	5.5096	120920000	14	4650700	0	0	0	0	899080	345280	597590	547230	703600	1557900	0	0	0
SapurV1A.0006s0390.1.p	SapurV1A.0006s0390.1.p	833720000	1106300000	799530000	1021800000	1088900000	541880000	1039000000	936740000	556820000	799310000	951010000	353250000	0	0	0	0	0	0	0	0	0	0	144690000	20	20	15	63.6	63.6	51.1	40.359	0	323.31	12601000000	198	700070000	51048000	142310000	22810000	51615000	62718000	28089000	74786000	85530000	47879000	82017000	43624000	4424100	0
SapurV1A.0006s0420.1.p	SapurV1A.0006s0420.1.p	348390000	411210000	390320000	457970000	368270000	376380000	310790000	469430000	363320000	411060000	443640000	173770000	524890000	465010000	530540000	510620000	501740000	525610000	460370000	359600000	501100000	435180000	422520000	13	13	5	58	58	15.7	29.842	0	323.31	10343000000	208	861930000	46154000	65606000	9860000	32605000	34707000	40847000	27734000	60081000	52492000	84122000	31291000	2767900	49223000
SapurV1A.0006s0430.1.p;SapurV1A.0188s0400.1.p	SapurV1A.0006s0430.1.p	6325900	5511600	0	0	0	0	0	0	0	0	0	0	0	0	0	0	0	0	0	0	0	0	0	3	3	1	11.1	11.1	4.3	39.415	0.00047916	3.3547	20317000	3	1128700	358410	511700	0	0	190570	68039	0	0	0	0	0	0	0
SapurV1A.0006s0440.2.p;SapurV1A.0006s0440.1.p;SapurV1A.0725s0120.1.p;SapurV1A.0188s0410.1.p	SapurV1A.0006s0440.2.p;SapurV1A.0006s0440.1.p;SapurV1A.0725s0120.1.p;SapurV1A.0188s0410.1.p	0	0	0	0	0	0	0	0	0	0	0	0	5072200	0	0	0	0	0	0	0	0	0	0	2	2	2	15.6	15.6	15.6	29.197	0.00024618	3.8187	14161000	3	1089300	0	0	0	0	0	0	0	0	0	0	0	0	451020
SapurV1A.0006s0470.1.p	SapurV1A.0006s0470.1.p	9058300000	8827100000	7076600000	12236000000	6472900000	8429900000	10447000000	12256000000	4318900000	6032700000	7681500000	31205000000	2472000000	1589400000	2479800000	1750600000	2082300000	2629100000	2275400000	1930300000	2077500000	2186000000	2728900000	19	17	16	66.2	59.7	56.5	33.598	0	323.31	157280000000	910	13107000000	917220000	1375500000	362890000	748240000	676770000	835650000	1562200000	2386800000	467390000	1098400000	525160000	882730000	153070000
SapurV1A.0006s0580.1.p	SapurV1A.0006s0580.1.p	339170000	146430000	213270000	197860000	140270000	153420000	93582000	211260000	226850000	154360000	122170000	126060000	80158000	159580000	171280000	162830000	209660000	172620000	174340000	196850000	206800000	159140000	183670000	10	10	2	54.5	54.5	13.6	15.349	0	41.463	4301300000	111	614470000	94560000	52762000	21625000	22457000	24962000	26120000	25777000	70871000	56591000	30552000	13849000	5672200	6136200
SapurV1A.3454s0020.1.p;SapurV1A.0006s0600.1.p	SapurV1A.3454s0020.1.p;SapurV1A.0006s0600.1.p	0	0	0	1937100	0	0	0	0	0	0	0	0	0	0	0	0	0	0	0	0	0	0	0	1	1	1	7.1	7.1	7.1	23.256	0.0014111	3.0965	5135300	4	855890	342860	268350	0	244680	0	0	0	0	0	0	0	0	0
SapurV1A.0006s0640.2.p;SapurV1A.0006s0640.1.p	SapurV1A.0006s0640.2.p;SapurV1A.0006s0640.1.p	0	0	0	0	0	0	0	0	0	0	7855500	0	0	0	0	0	0	0	0	0	0	0	0	2	2	2	14	14	14	31.551	0.00024783	3.9319	52054000	6	4337800	0	561130	0	0	0	1394800	0	0	1145800	0	957070	0	279030
SapurV1A.0006s0820.1.p	SapurV1A.0006s0820.1.p	0	0	0	0	0	0	0	0	0	0	0	0	0	0	0	0	0	0	0	0	0	0	0	1	1	1	14.4	14.4	14.4	16.86	0	4.9324	0	3	0	0	0	0	0	0	0	0	0	0	0	0	0	0
SapurV1A.0006s1000.1.p	SapurV1A.0006s1000.1.p	14944000	29166000	15779000	18959000	13665000	16915000	25171000	0	0	17531000	20296000	0	0	0	0	0	0	0	0	0	0	0	0	8	8	8	49.1	49.1	49.1	34.633	0	89.493	242540000	43	13475000	958720	3632400	533320	760340	648170	842870	2072500	329640	524840	2215500	956360	0	0
SapurV1A.0006s1150.1.p;SapurV1A.3815s0030.1.p;SapurV1A.0580s0150.3.p;SapurV1A.0580s0150.2.p;SapurV1A.0580s0150.1.p;SapurV1A.0007s0560.1.p	SapurV1A.0006s1150.1.p	130850000	293810000	124560000	75212000	106530000	109330000	82306000	215160000	243520000	163960000	126330000	123610000	134660000	242960000	174000000	175920000	142830000	194900000	125370000	108590000	0	155060000	139970000	7	7	3	67.8	67.8	28.9	17.198	0	292.33	4278300000	142	611190000	22979000	103560000	4151000	9475400	22559000	24047000	16204000	79001000	65704000	48751000	8346900	4270500	20460000
SapurV1A.0006s1270.1.p	SapurV1A.0006s1270.1.p	0	0	0	0	0	0	0	0	0	0	0	0	0	0	0	0	0	1137600	0	0	0	0	0	1	1	1	4	4	4	33.906	0	6.7079	6545100	7	363620	0	0	0	0	0	0	0	0	0	0	0	0	88385
SapurV1A.0006s1280.1.p	SapurV1A.0006s1280.1.p	15636000	20662000	0	0	26644000	14706000	0	0	0	0	0	0	40770000	37927000	45098000	47156000	31348000	22060000	34257000	0	0	30478000	37034000	5	5	5	29.5	29.5	29.5	28.243	0	43.11	458350000	57	41668000	1621700	2536100	0	229030	3673500	1196400	0	0	1507300	1063800	220970	0	4573200
SapurV1A.0007s0130.1.p	SapurV1A.0007s0130.1.p	190830000	384540000	204400000	247010000	264650000	236620000	21056000	140780000	214650000	262010000	143250000	43582000	340510000	250210000	343210000	431140000	378480000	160490000	187210000	253930000	325790000	243160000	224600000	20	20	7	54.2	54.2	26.2	43.293	0	277.51	5881700000	269	267350000	13072000	39559000	6359900	9341200	12387000	12212000	770280	9846700	15524000	19119000	4307500	479370	18390000
SapurV1A.0007s0160.1.p	SapurV1A.0007s0160.1.p	0	0	0	0	0	0	0	0	0	0	0	0	0	0	0	0	0	0	0	0	0	0	0	1	1	1	2.1	2.1	2.1	62.595	0.0089248	1.9827	0	1	0	0	0	0	0	0	0	0	0	0	0	0	0	0
SapurV1A.0007s0200.1.p	SapurV1A.0007s0200.1.p	439140000	263120000	702360000	463800000	238710000	393000000	350890000	496050000	363660000	313280000	333840000	1287500000	121670000	204940000	199920000	223210000	236610000	192190000	0	124350000	229810000	295890000	89794000	5	5	5	26.2	26.2	26.2	16.807	0	144	7218200000	100	1203000000	71528000	86111000	68603000	62414000	38017000	61997000	92544000	157610000	82234000	111390000	47557000	73810000	14900000
SapurV1A.0007s0230.1.p	SapurV1A.0007s0230.1.p	0	0	0	0	12275000	0	0	0	10840000	0	10541000	0	0	0	0	0	0	0	0	0	0	0	0	8	8	8	29.6	29.6	29.6	55.068	0	57.255	118320000	43	5378300	229450	0	0	0	476290	204170	0	0	919260	0	432000	0	867730
SapurV1A.6502s0010.1.p;SapurV1A.0007s0300.1.p	SapurV1A.6502s0010.1.p;SapurV1A.0007s0300.1.p	404790000	314280000	517220000	384420000	428840000	364230000	708950000	398690000	296370000	376200000	427560000	342280000	165430000	215600000	120290000	119120000	112220000	164340000	125180000	142720000	149780000	156840000	213160000	7	7	7	33	33	33	25.948	0	45.883	7375600000	157	670510000	42216000	68561000	20957000	20339000	38885000	38568000	80903000	51117000	45983000	78969000	37452000	6822100	24629000
SapurV1A.0007s0310.1.p	SapurV1A.0007s0310.1.p	0	0	0	0	0	0	0	1441000	0	0	0	0	0	0	0	0	0	0	0	0	0	0	0	2	2	2	5.8	5.8	5.8	52.987	0.00024722	3.9072	12702000	6	635080	0	0	0	0	0	0	0	123070	0	512010	0	0	0
SapurV1A.0007s0360.1.p	SapurV1A.0007s0360.1.p	39954000	42166000	0	27543000	0	0	0	38536000	0	0	0	0	47251000	40360000	35812000	38731000	41792000	48733000	0	0	0	41089000	0	10	10	10	48.9	48.9	48.9	46.839	0	180.81	564890000	85	29731000	2200900	4045300	230230	428010	0	352350	0	919920	2302300	393200	415920	86950	2945800
SapurV1A.0007s0470.1.p	SapurV1A.0007s0470.1.p	0	0	0	0	88661000	0	0	0	0	0	0	0	0	0	0	0	0	0	0	0	0	0	0	1	1	1	7.9	7.9	7.9	22.007	0	57.778	1774600000	26	354910000	24849000	31090000	5066500	21114000	20525000	28037000	37362000	52379000	13816000	12634000	15264000	28313000	5083900
SapurV1A.0007s0630.1.p	SapurV1A.0007s0630.1.p	138760000	96676000	120440000	176370000	139140000	133940000	191110000	135180000	89908000	116030000	153080000	0	214420000	176580000	208380000	163930000	190140000	207450000	155130000	115840000	130850000	135590000	124530000	17	17	17	46.8	46.8	46.8	51.623	0	111.83	3621000000	192	164590000	10481000	11829000	1314900	8305500	6823400	9363100	15650000	10387000	5920600	12698000	5755600	153670	11367000
SapurV1A.0007s0670.1.p;SapurV1A.0007s0700.1.p;SapurV1A.0007s0680.1.p	SapurV1A.0007s0670.1.p;SapurV1A.0007s0700.1.p	0	0	0	0	0	0	0	0	0	0	0	0	0	24870000	0	0	0	0	0	0	0	25610000	24962000	4	4	3	51.4	51.4	40.3	7.944	0	5.0533	64278000	8	10713000	0	0	0	0	0	0	0	0	0	0	0	0	0
SapurV1A.3068s0010.1.p;SapurV1A.0007s0720.1.p	SapurV1A.3068s0010.1.p;SapurV1A.0007s0720.1.p	0	0	0	0	0	0	0	0	0	0	0	0	0	0	0	0	0	0	0	0	0	0	0	2	1	1	40.3	29.2	29.2	7.7808	0.0035842	2.5448	0	2	0	0	0	0	0	0	0	0	0	0	0	0	0	0
SapurV1A.0007s0890.1.p;SapurV1A.0007s0890.2.p	SapurV1A.0007s0890.1.p;SapurV1A.0007s0890.2.p	0	0	0	0	0	0	0	0	0	0	0	0	0	0	7427800	0	0	0	0	0	0	0	0	5	5	5	20.3	20.3	20.3	45.38	0	9.6712	14430000	11	721510	0	0	0	0	0	0	248930	0	0	0	0	0	0
SapurV1A.0007s0910.1.p	SapurV1A.0007s0910.1.p	29252000	8002000	0	30748000	0	0	0	0	0	0	16674000	0	0	46361000	29158000	33880000	38739000	13844000	50375000	70656000	66595000	96056000	95851000	9	9	9	33	33	33	41.292	0	72.835	490340000	72	32689000	394770	867470	0	606370	0	0	649210	0	0	0	1040100	0	916620
SapurV1A.0007s0920.1.p	SapurV1A.0007s0920.1.p	0	0	0	0	0	0	0	0	0	0	13878000	0	0	0	0	0	0	0	0	0	0	0	0	3	3	3	15.4	15.4	15.4	41.922	0	13.323	48826000	8	2872100	524260	129160	0	0	447220	370490	0	0	559740	0	635300	0	0
SapurV1A.0007s1070.1.p;SapurV1A.0033s0280.1.p	SapurV1A.0007s1070.1.p	358590000	468970000	706720000	811520000	544130000	494100000	581780000	525930000	384140000	588120000	677730000	282620000	356350000	353430000	407660000	491110000	252460000	396870000	442610000	769330000	254520000	365630000	322160000	17	4	4	60.5	16.6	16.6	35.723	0	164.02	12894000000	171	758490000	29523000	48161000	16934000	59439000	45031000	40454000	63324000	32519000	44327000	122320000	18911000	4302300	31002000
SapurV1A.5111s0010.1.p;SapurV1A.2302s0020.1.p;SapurV1A.0021s0830.1.p;SapurV1A.0007s1110.1.p	SapurV1A.5111s0010.1.p;SapurV1A.2302s0020.1.p;SapurV1A.0021s0830.1.p;SapurV1A.0007s1110.1.p	0	0	0	0	0	0	0	0	0	0	0	0	0	0	0	0	0	0	0	0	0	5905800	0	2	2	2	51.7	51.7	51.7	10.144	0	9.8091	51494000	8	10299000	0	0	0	0	0	0	0	0	3623800	0	0	0	1573400
SapurV1A.0007s1160.1.p	SapurV1A.0007s1160.1.p	0	0	0	0	0	0	26408000	54130000	0	0	21870000	0	21340000	17731000	0	0	0	0	0	0	0	0	0	6	2	2	32.8	11.9	11.9	15.629	0.0062594	2.1495	416240000	23	69374000	3563600	2906100	1296100	2028700	3373200	3648100	6250500	15233000	7577800	5484500	2801500	833740	4039700
SapurV1A.0007s1190.2.p;SapurV1A.0007s1190.1.p;SapurV1A.0021s0760.2.p;SapurV1A.0021s0760.1.p	SapurV1A.0007s1190.2.p;SapurV1A.0007s1190.1.p	101310000	108960000	74712000	65221000	121290000	121520000	63630000	0	130970000	86411000	129430000	0	40275000	75398000	85976000	68773000	77273000	80819000	65690000	0	0	52342000	68202000	14	14	14	85	85	85	22.738	0	74.869	1909200000	108	127280000	8881000	16745000	3265100	3850900	12352000	11015000	4849300	0	15484000	11788000	7621700	187170	3495300
SapurV1A.0008s0030.1.p	SapurV1A.0008s0030.1.p	385580000	421420000	529140000	572970000	473700000	458890000	482900000	539190000	461140000	546990000	489220000	189570000	410520000	385990000	409910000	424000000	391670000	405720000	380990000	443380000	335340000	299310000	326470000	13	13	3	65.9	65.9	16.5	27.427	0	323.31	10740000000	249	671220000	25769000	39090000	12363000	22600000	26504000	34446000	42510000	59713000	51869000	70302000	27177000	1945900	34731000
SapurV1A.0008s0070.1.p	SapurV1A.0008s0070.1.p	1165500000	824660000	497230000	917980000	1112300000	893580000	369550000	275870000	1130400000	867480000	818020000	257300000	1262200000	985590000	1019900000	946840000	934580000	1237100000	873040000	638250000	823100000	823500000	799150000	10	10	9	59.2	59.2	54.7	23.948	0	323.31	21644000000	281	1967600000	162350000	198190000	24443000	88483000	125050000	98597000	35880000	41530000	194650000	181720000	66804000	4097000	110710000
SapurV1A.0008s0090.1.p	SapurV1A.0008s0090.1.p	0	0	0	0	0	0	0	0	0	0	0	0	0	0	0	0	0	0	0	0	0	0	6637600	5	5	5	24.6	24.6	24.6	42.802	0	11.592	97389000	15	6086800	0	503970	313730	0	253310	844710	0	0	890840	990550	568520	0	979400
SapurV1A.0008s0130.1.p	SapurV1A.0008s0130.1.p	996950000	493850000	641530000	600470000	970580000	890840000	1165000000	414230000	749380000	382490000	736120000	313570000	773300000	747660000	582400000	653260000	689070000	764940000	807720000	731800000	1074800000	1155800000	941780000	10	10	10	74.2	74.2	74.2	14.773	0	117.37	17167000000	243	1716700000	123140000	124000000	32819000	45061000	103150000	96352000	179780000	59376000	134540000	69659000	58559000	8701800	71131000
SapurV1A.0008s0180.3.p;SapurV1A.0008s0180.2.p;SapurV1A.0008s0180.1.p	SapurV1A.0008s0180.3.p;SapurV1A.0008s0180.2.p;SapurV1A.0008s0180.1.p	0	0	0	0	0	0	0	0	0	0	0	0	0	91776000	0	0	0	0	0	0	0	0	0	5	4	4	58.4	50.5	50.5	11.282	0	43.493	197460000	18	28208000	0	0	0	0	0	0	0	2540000	0	0	0	0	0
SapurV1A.0008s0280.1.p;SapurV1A.0008s0280.2.p	SapurV1A.0008s0280.1.p;SapurV1A.0008s0280.2.p	0	0	0	0	0	0	0	0	0	0	0	0	0	0	0	0	22049000	0	0	0	0	0	0	6	1	1	15	4	4	54.846	0	9.542	75880000	7	3613300	0	0	0	0	0	0	0	0	0	0	0	0	0
SapurV1A.0008s0300.1.p;SapurV1A.0008s0300.2.p;SapurV1A.0008s0290.1.p	SapurV1A.0008s0300.1.p;SapurV1A.0008s0300.2.p;SapurV1A.0008s0290.1.p	0	0	0	0	0	0	0	0	0	0	0	0	112980000	50345000	112770000	58699000	61569000	0	0	0	0	0	0	10	9	5	24.3	22.9	13.9	57.948	0	122.13	466270000	39	22203000	0	0	0	0	0	0	0	0	0	0	0	0	6654600
SapurV1A.0008s0330.1.p	SapurV1A.0008s0330.1.p	0	0	0	0	0	0	0	0	5194000	0	0	0	0	0	0	0	0	0	0	0	0	0	0	2	2	2	3	3	3	74.6	0.0058913	2.282	8477500	3	206770	0	0	0	0	0	0	0	0	206770	0	0	0	0
SapurV1A.0008s0470.1.p	SapurV1A.0008s0470.1.p	71667000	28001000	46196000	73838000	35184000	64381000	0	0	43050000	0	36683000	0	0	0	0	0	0	0	0	0	0	0	0	6	6	6	83.8	83.8	83.8	14.117	0	45.089	479350000	29	119840000	27385000	20879000	5584300	10773000	7733900	14099000	0	0	15144000	5553100	5864600	0	0
SapurV1A.0008s0500.3.p;SapurV1A.0008s0500.2.p;SapurV1A.0008s0500.1.p;SapurV1A.0194s0130.1.p	SapurV1A.0008s0500.3.p;SapurV1A.0008s0500.2.p;SapurV1A.0008s0500.1.p	167830000	503390000	213020000	215790000	180690000	184100000	176550000	235690000	223040000	302940000	209960000	109830000	274330000	288830000	307330000	288230000	252510000	235710000	396460000	137050000	415450000	467980000	459200000	22	22	22	56.4	56.4	56.4	53.565	0	160.81	6688900000	360	290820000	10267000	46666000	5608300	8019200	10549000	9572100	10821000	18269000	18600000	30792000	8197000	1139700	11541000
SapurV1A.0008s0560.1.p	SapurV1A.0008s0560.1.p	585760000	246940000	545330000	585450000	269560000	401410000	447650000	394770000	206660000	118720000	245130000	415630000	76379000	101040000	231040000	96736000	136200000	167970000	271450000	0	85660000	107010000	143790000	9	9	9	73.3	73.3	73.3	16.153	0	104.15	6171500000	129	685720000	83807000	63602000	44699000	57621000	39913000	61652000	92188000	68860000	43691000	24428000	25274000	10973000	7510500
SapurV1A.0008s0590.1.p	SapurV1A.0008s0590.1.p	263280000	176570000	348510000	0	0	199500000	200060000	226620000	81316000	79075000	118970000	831950000	0	0	0	0	0	0	0	0	0	0	36307000	3	3	3	23.8	23.8	23.8	19.785	0	48.978	2498500000	49	356930000	38505000	45230000	33346000	28118000	2629500	29467000	40048000	53765000	5284000	19977000	14008000	33757000	1072600
SapurV1A.2333s0050.1.p;SapurV1A.0008s0680.1.p	SapurV1A.2333s0050.1.p;SapurV1A.0008s0680.1.p	7341000	0	0	0	0	0	0	0	0	0	0	0	0	0	0	0	0	0	0	0	0	0	0	3	3	2	9.5	9.5	7.5	48.994	0	5.3591	12523000	4	963290	564690	0	0	0	0	0	0	0	0	0	0	398600	0
SapurV1A.0008s0690.1.p;SapurV1A.0008s0690.3.p;SapurV1A.0008s0690.2.p;SapurV1A.0008s0690.4.p	SapurV1A.0008s0690.1.p;SapurV1A.0008s0690.3.p;SapurV1A.0008s0690.2.p;SapurV1A.0008s0690.4.p	0	0	0	0	0	0	0	0	0	0	0	0	0	0	10440000	0	0	6738900	0	0	7676100	0	0	9	9	9	39.4	39.4	39.4	40.378	0	25.438	165080000	33	9171000	482840	1521800	0	0	1519800	498660	0	0	814850	1049400	285430	0	410610
SapurV1A.0008s0820.2.p;SapurV1A.0008s0820.1.p	SapurV1A.0008s0820.2.p;SapurV1A.0008s0820.1.p	0	0	0	0	0	0	0	0	0	0	0	19449000	0	0	0	0	0	0	0	0	0	0	0	3	3	3	7.4	7.4	7.4	91.238	0	95.441	32166000	6	893500	0	0	157800	0	0	0	584190	0	0	0	0	151510	0
SapurV1A.0008s0990.1.p;SapurV1A.0008s0990.3.p;SapurV1A.0008s0990.2.p;SapurV1A.4260s0010.2.p;SapurV1A.4260s0010.1.p;SapurV1A.0040s0060.2.p;SapurV1A.0040s0060.1.p;SapurV1A.0040s0060.5.p;SapurV1A.0040s0060.4.p;SapurV1A.0040s0060.3.p	SapurV1A.0008s0990.1.p;SapurV1A.0008s0990.3.p;SapurV1A.0008s0990.2.p;SapurV1A.4260s0010.2.p;SapurV1A.4260s0010.1.p;SapurV1A.0040s0060.2.p;SapurV1A.0040s0060.1.p	0	0	0	0	0	0	0	0	422850	0	0	0	0	0	0	0	0	0	0	0	0	0	0	4	1	1	23.1	7.4	7.4	23.833	0.0064461	2.1102	690170	1	43135	0	0	0	0	0	0	0	0	43135	0	0	0	0
SapurV1A.0008s1020.1.p;SapurV1A.0008s1030.2.p;SapurV1A.0008s1020.2.p	SapurV1A.0008s1020.1.p;SapurV1A.0008s1030.2.p;SapurV1A.0008s1020.2.p	0	0	0	0	0	0	0	18871000	0	0	0	0	0	0	0	0	0	0	0	0	0	0	0	6	1	1	64	17.3	17.3	16.036	0	4.6965	80229000	4	13372000	0	0	0	0	0	0	0	5372400	0	0	0	0	0
SapurV1A.0008s1030.1.p	SapurV1A.0008s1030.1.p	164640000	134430000	0	138200000	153360000	143310000	121590000	108690000	181170000	181570000	155250000	0	0	0	161540000	0	0	0	0	0	0	0	0	6	2	1	64	28.8	17.3	16.078	0	23.403	2798700000	53	466460000	26300000	44842000	7888100	15471000	35940000	31007000	29836000	24790000	52921000	61717000	26499000	3454800	11794000
SapurV1A.0008s1050.1.p;SapurV1A.0040s0110.1.p;SapurV1A.0095s0470.1.p	SapurV1A.0008s1050.1.p;SapurV1A.0040s0110.1.p	34679000	15711000	0	0	0	0	0	0	0	0	0	0	35081000	44362000	0	37650000	0	40958000	0	0	37253000	0	0	6	5	5	29.9	26	26	26.47	0	46.358	343250000	29	22883000	1084700	2527100	0	368780	0	732500	0	0	856860	0	0	0	2927100
SapurV1A.0008s1080.3.p;SapurV1A.0008s1080.2.p;SapurV1A.0008s1080.1.p;SapurV1A.0057s0660.2.p;SapurV1A.0909s0010.2.p;SapurV1A.0155s0390.2.p;SapurV1A.0057s0660.1.p;SapurV1A.1819s0060.1.p;SapurV1A.0052s0490.1.p	SapurV1A.0008s1080.3.p;SapurV1A.0008s1080.2.p;SapurV1A.0008s1080.1.p	1767200000	2244600000	1351300000	2084100000	1402600000	1298000000	1094300000	1094300000	1908800000	3151600000	1841900000	427300000	299240000	275000000	249370000	212680000	189060000	376500000	141080000	138770000	173300000	186810000	236890000	24	24	12	79.6	79.6	45.8	38.625	0	323.31	28992000000	438	1449600000	91987000	215180000	40196000	86495000	85149000	82715000	99743000	94327000	173570000	327410000	72656000	4732600	12871000
SapurV1A.0008s1120.1.p	SapurV1A.0008s1120.1.p	881920000	375120000	309410000	242120000	1155000000	1246000000	134630000	33191000	1350700000	309040000	268320000	114170000	803820000	1110800000	1042300000	1202200000	1217900000	1356500000	653440000	786260000	1028600000	640580000	534860000	14	14	13	72.3	72.3	68.3	26.955	0	323.31	17722000000	276	1107600000	56675000	40276000	10931000	10957000	91678000	100180000	9834000	2034700	146700000	27858000	12130000	1672200	65228000
SapurV1A.0009s0040.1.p	SapurV1A.0009s0040.1.p	0	0	0	0	0	0	0	0	0	0	0	0	0	0	0	0	0	0	0	0	14384000	27577000	0	5	5	5	19.7	19.7	19.7	39.623	0	12.924	31275000	7	1737500	0	0	0	0	0	0	0	0	0	0	0	0	0
SapurV1A.0009s0050.2.p;SapurV1A.0009s0050.1.p	SapurV1A.0009s0050.2.p;SapurV1A.0009s0050.1.p	0	0	0	0	0	0	0	0	0	0	0	0	0	0	0	0	0	905990	0	0	0	0	0	2	2	2	10.4	10.4	10.4	25.71	0.00048309	3.4687	1940500	3	107810	0	0	0	0	0	0	0	0	0	0	0	0	0
SapurV1A.0009s0110.13.p;SapurV1A.0009s0110.12.p;SapurV1A.0009s0110.11.p;SapurV1A.0009s0110.9.p;SapurV1A.0009s0110.10.p;SapurV1A.0009s0110.8.p;SapurV1A.0009s0110.7.p;SapurV1A.0009s0110.6.p;SapurV1A.0009s0110.5.p;SapurV1A.0009s0110.4.p;SapurV1A.0009s0110.3.p;SapurV1A.0009s0110.2.p;SapurV1A.0009s0110.1.p;SapurV1A.1623s0080.2.p;SapurV1A.1623s0080.1.p	SapurV1A.0009s0110.13.p;SapurV1A.0009s0110.12.p;SapurV1A.0009s0110.11.p;SapurV1A.0009s0110.9.p;SapurV1A.0009s0110.10.p;SapurV1A.0009s0110.8.p;SapurV1A.0009s0110.7.p;SapurV1A.0009s0110.6.p;SapurV1A.0009s0110.5.p;SapurV1A.0009s0110.4.p;SapurV1A.0009s0110.3.p;SapurV1A.0009s0110.2.p;SapurV1A.0009s0110.1.p;SapurV1A.1623s0080.2.p;SapurV1A.1623s0080.1.p	0	0	0	0	0	0	0	0	0	0	0	0	0	0	0	2474800	0	0	0	0	0	0	0	2	2	1	7.6	7.6	4	27.372	0.005867	2.2378	7316500	5	522600	0	0	0	0	0	0	0	0	0	0	0	0	0
SapurV1A.0009s0290.1.p;SapurV1A.0009s0290.2.p;SapurV1A.0009s0290.3.p	SapurV1A.0009s0290.1.p;SapurV1A.0009s0290.2.p;SapurV1A.0009s0290.3.p	80108000	87493000	71771000	79684000	86171000	78830000	120320000	130450000	82767000	86983000	110420000	64804000	117540000	255870000	72588000	74639000	82461000	73738000	118850000	257570000	263940000	334700000	248580000	15	15	15	49.7	49.7	49.7	39.165	0	278.66	2731800000	162	143780000	5126800	8605400	1410300	4066700	4066400	3837100	8573300	13856000	6041500	9623500	4690100	947910	5991200
SapurV1A.0009s0300.2.p;SapurV1A.0009s0300.1.p	SapurV1A.0009s0300.2.p;SapurV1A.0009s0300.1.p	0	0	0	0	0	0	0	0	5915800	0	0	0	0	0	0	0	0	0	0	0	0	0	0	1	1	1	1.8	1.8	1.8	88.156	0.006453	2.1246	19602000	1	593990	0	0	0	0	0	301400	0	0	292590	0	0	0	0
SapurV1A.0957s0030.1.p;SapurV1A.0850s0130.1.p;SapurV1A.0188s0010.1.p;SapurV1A.0025s0880.1.p;SapurV1A.0009s0350.1.p;SapurV1A.0009s0360.1.p;SapurV1A.0013s0520.1.p;SapurV1A.2144s0010.1.p;SapurV1A.0850s0110.1.p;SapurV1A.0013s0570.2.p;SapurV1A.0013s0570.1.p	SapurV1A.0957s0030.1.p;SapurV1A.0850s0130.1.p;SapurV1A.0188s0010.1.p;SapurV1A.0025s0880.1.p;SapurV1A.0009s0350.1.p;SapurV1A.0009s0360.1.p;SapurV1A.0013s0520.1.p;SapurV1A.2144s0010.1.p	31282000	0	0	0	0	0	0	0	0	0	0	0	0	0	0	0	0	0	0	0	0	0	0	4	1	1	36	23.5	23.5	15.268	0	4.0544	63944000	13	15986000	7820400	0	2048900	1455600	0	0	0	0	0	0	0	0	1303100
SapurV1A.0009s0420.1.p	SapurV1A.0009s0420.1.p	0	0	0	0	0	0	0	0	0	0	0	0	331410000	160940000	442480000	329610000	348970000	204140000	36988000	54877000	83815000	52447000	0	14	14	8	50.8	50.8	36.4	40.363	0	84.168	2191400000	83	99611000	0	0	0	0	0	0	0	0	774400	0	0	0	21720000
SapurV1A.0009s0650.1.p;SapurV1A.0009s0650.2.p;SapurV1A.0857s0040.1.p;SapurV1A.0464s0070.3.p;SapurV1A.0464s0070.2.p;SapurV1A.0464s0070.1.p;SapurV1A.0018s0820.1.p	SapurV1A.0009s0650.1.p;SapurV1A.0009s0650.2.p;SapurV1A.0857s0040.1.p	0	0	0	0	0	0	0	0	0	1674500	0	0	0	0	0	0	0	0	0	0	0	0	0	6	6	6	17.8	17.8	17.8	52.02	0	11.795	50018000	14	2273500	159200	428250	0	121960	0	0	0	314690	475770	151530	235590	0	0
SapurV1A.0009s0820.1.p	SapurV1A.0009s0820.1.p	0	0	0	0	0	0	0	0	0	0	0	0	9323600	0	0	0	0	0	0	0	0	0	0	3	3	3	3	3	3	176.94	0	6.2478	17811000	7	214590	0	0	0	0	0	0	0	0	0	0	0	0	129850
SapurV1A.0504s0100.1.p;SapurV1A.0009s0890.4.p;SapurV1A.0009s0890.3.p;SapurV1A.0009s0890.2.p;SapurV1A.0009s0890.1.p	SapurV1A.0504s0100.1.p;SapurV1A.0009s0890.4.p;SapurV1A.0009s0890.3.p;SapurV1A.0009s0890.2.p;SapurV1A.0009s0890.1.p	0	2978600	0	0	0	0	0	0	0	0	0	0	0	0	0	0	0	0	0	0	0	0	0	1	1	1	5	5	5	45.085	0.0018644	2.9592	5093600	2	299620	0	299620	0	0	0	0	0	0	0	0	0	0	0
SapurV1A.0009s0910.1.p	SapurV1A.0009s0910.1.p	125550000	201330000	134820000	173110000	191940000	128870000	196330000	100120000	161490000	219630000	234120000	52984000	180530000	144880000	176850000	163780000	216300000	139100000	210710000	55635000	129680000	128830000	170120000	22	22	9	54.5	54.5	24.8	51.842	0	323.31	4063800000	251	213880000	6960900	25259000	4853600	7988300	15481000	12824000	18696000	6283900	13309000	28023000	12169000	669520	7800000
SapurV1A.0009s0940.1.p	SapurV1A.0009s0940.1.p	0	0	0	0	0	0	0	0	0	0	0	0	0	0	0	0	0	0	0	0	0	2102300	0	1	1	1	5.4	5.4	5.4	23.196	0.0014094	3.0837	15909000	15	1446300	200810	181810	139310	0	0	194190	258240	0	0	0	159630	0	0
SapurV1A.0009s1140.1.p	SapurV1A.0009s1140.1.p	0	0	0	0	0	0	0	0	0	0	0	0	0	5900500	0	0	0	0	0	0	0	0	0	3	2	2	9.8	7.3	7.3	47.095	0	4.7806	5612800	3	311820	0	0	0	0	0	0	0	0	0	0	0	0	0
SapurV1A.0009s1360.2.p;SapurV1A.0009s1360.1.p	SapurV1A.0009s1360.2.p;SapurV1A.0009s1360.1.p	11811000	14218000	0	0	0	0	0	0	0	0	0	0	0	0	0	0	0	0	0	0	0	0	0	4	4	3	17.8	17.8	15.6	41.2	0	4.7637	125270000	17	6959500	663780	1337800	0	556270	544210	467050	589480	1232800	634560	559340	242880	0	0
SapurV1A.0009s1380.1.p	SapurV1A.0009s1380.1.p	22338000	0	0	0	0	0	0	0	0	0	0	0	0	0	0	0	0	0	0	0	0	0	0	3	3	3	25.9	25.9	25.9	24.989	0	79.181	74373000	13	9296700	2792200	538560	0	546990	1322100	1142000	0	0	1525600	0	219400	0	572330
SapurV1A.0010s0040.1.p	SapurV1A.0010s0040.1.p	3287500000	2558500000	4869800000	4346900000	2490900000	2902400000	3334600000	3137900000	2607300000	2687700000	3669800000	2298700000	3551800000	3296300000	3390600000	3117600000	2981100000	3410400000	2882700000	2834500000	3204900000	2974900000	2722700000	25	25	24	68.7	68.7	66.1	36.026	0	323.31	74480000000	680	4137800000	211330000	267170000	146610000	192840000	161680000	176010000	295800000	362510000	257520000	291260000	169800000	29604000	200380000
SapurV1A.0010s0060.1.p;SapurV1A.0010s0060.2.p	SapurV1A.0010s0060.1.p;SapurV1A.0010s0060.2.p	12473000	0	0	0	48956000	56913000	0	0	66130000	0	9116300	0	0	0	0	0	0	0	0	0	0	0	0	8	5	5	45.6	28.9	28.9	31.293	0	120.71	272880000	28	18192000	555720	282160	0	95843	3954700	4157800	0	0	8342700	463780	339150	0	0
SapurV1A.0010s0200.1.p;SapurV1A.0335s0020.1.p;SapurV1A.0010s0210.1.p	SapurV1A.0010s0200.1.p	527140000	295450000	516740000	316180000	421110000	611520000	223650000	88829000	484430000	272110000	349430000	14968000	401700000	407680000	516530000	478600000	567090000	478060000	457130000	235010000	255510000	312490000	284530000	36	36	36	67	67	67	85.169	0	323.31	9170000000	554	235130000	18425000	18301000	7724300	5972800	15431000	21656000	8094900	2609000	23131000	12412000	9127500	94039	11115000
SapurV1A.0010s0290.2.p;SapurV1A.0010s0290.1.p	SapurV1A.0010s0290.2.p;SapurV1A.0010s0290.1.p	23015000	228110000	9510000	0	34178000	22181000	0	0	52488000	18024000	20115000	0	0	0	0	0	0	0	0	0	0	0	0	35	35	18	24	24	12.5	252.42	0	176.19	637860000	90	5185800	285770	3047500	54319	33983	332600	233610	0	0	788740	290260	107700	0	0
SapurV1A.0010s0360.6.p;SapurV1A.0010s0360.5.p;SapurV1A.0010s0360.4.p;SapurV1A.0010s0360.3.p;SapurV1A.0010s0360.2.p;SapurV1A.0010s0360.1.p;SapurV1A.0010s0360.7.p	SapurV1A.0010s0360.6.p;SapurV1A.0010s0360.5.p;SapurV1A.0010s0360.4.p;SapurV1A.0010s0360.3.p;SapurV1A.0010s0360.2.p;SapurV1A.0010s0360.1.p;SapurV1A.0010s0360.7.p	0	0	0	0	0	1646000	0	0	0	0	0	0	0	0	0	0	0	0	0	0	0	0	0	2	2	2	11.6	11.6	11.6	38.187	0	6.5288	1900000	6	146150	0	0	0	0	0	146150	0	0	0	0	0	0	0
SapurV1A.0010s0440.1.p	SapurV1A.0010s0440.1.p	0	0	0	0	0	0	0	0	0	0	0	0	0	0	0	0	0	0	5574000	0	0	0	0	6	6	6	13.4	13.4	13.4	82.399	0	12.062	18851000	16	448840	39399	130440	0	0	18297	12616	15221	0	18261	31061	12127	0	13105
SapurV1A.0010s0530.2.p;SapurV1A.0010s0530.1.p	SapurV1A.0010s0530.2.p;SapurV1A.0010s0530.1.p	0	0	0	0	0	0	0	0	0	0	0	0	12523000	0	0	0	0	16292000	0	0	0	0	10650000	7	3	3	22.5	6.4	6.4	34.926	0	6.8076	116650000	16	5554700	480450	469740	0	0	0	0	0	0	955960	812130	0	0	684340
SapurV1A.0010s0670.1.p	SapurV1A.0010s0670.1.p	0	0	0	0	0	22195000	21291000	37035000	0	0	22021000	138120000	0	0	0	0	0	0	0	0	0	0	0	3	3	3	26.1	26.1	26.1	17.678	0	20.879	328080000	26	65616000	10271000	9765900	1060100	0	1075100	5083900	6274500	13757000	2367600	0	3492100	10074000	0
SapurV1A.0010s0770.1.p	SapurV1A.0010s0770.1.p	136190000	61553000	47317000	42463000	88515000	107560000	0	0	81457000	0	0	0	0	0	0	0	0	151900000	0	0	61604000	0	134330000	4	4	4	60.4	60.4	60.4	9.9453	0	23.298	1283600000	48	256720000	39728000	29868000	4754400	9010000	17418000	21353000	3405800	2904100	17826000	10795000	3565900	0	7691300
SapurV1A.0010s0910.1.p	SapurV1A.0010s0910.1.p	123790000	153920000	113220000	152300000	186300000	105660000	255350000	50111000	107950000	170920000	243030000	59595000	137360000	104310000	174630000	124250000	135440000	109200000	209870000	121920000	131290000	147860000	132610000	16	16	10	54.9	54.9	34.4	45.251	0	131.93	3610800000	196	180540000	7765100	15835000	3528800	5858800	13449000	7240100	24874000	2840500	7822600	17995000	10882000	465140	9108400
SapurV1A.0010s0970.1.p	SapurV1A.0010s0970.1.p	148910000	118940000	122640000	166070000	110500000	119680000	136500000	146890000	118500000	88329000	109150000	0	150020000	154240000	143970000	135260000	162460000	139430000	119670000	64124000	160700000	213650000	174800000	17	17	17	54.9	54.9	54.9	49.581	0	145.37	3135000000	261	136300000	7677200	10238000	3102000	5488000	5656300	5985500	8828400	11312000	9805700	5845800	3780200	76055	6910200
SapurV1A.3677s0010.1.p;SapurV1A.0010s0990.1.p	SapurV1A.3677s0010.1.p;SapurV1A.0010s0990.1.p	25982000	0	0	0	0	0	0	0	0	0	0	0	0	0	0	0	0	0	0	0	0	0	0	3	3	3	24.3	24.3	24.3	14.988	0	9.4329	81616000	13	8161600	2598200	838280	315130	0	979140	0	0	0	0	1139700	395450	0	0
SapurV1A.0010s1010.2.p;SapurV1A.0010s1010.1.p	SapurV1A.0010s1010.2.p;SapurV1A.0010s1010.1.p	0	0	0	0	0	0	0	0	0	0	0	0	14007000	0	0	0	0	0	0	0	0	0	0	2	2	2	8.2	8.2	8.2	42.432	0	4.9442	16192000	3	736000	0	0	0	0	0	0	0	0	0	0	0	0	736000
SapurV1A.0010s1030.1.p;SapurV1A.0010s1030.2.p	SapurV1A.0010s1030.1.p;SapurV1A.0010s1030.2.p	59711000	64059000	72116000	17876000	0	0	28190000	60448000	35880000	28017000	0	0	28270000	33023000	34781000	20208000	33056000	51779000	0	0	0	0	0	8	4	4	41	25.6	25.6	42.596	0	121.81	720310000	76	90039000	8431200	8943800	4423300	2211500	1408300	1216800	2559600	7501600	7182100	7427000	41882	1088700	4880300
SapurV1A.0010s1100.1.p	SapurV1A.0010s1100.1.p	0	0	0	0	0	0	0	0	0	0	0	0	0	51557000	0	0	0	0	0	0	55956000	30580000	0	6	6	6	29	29	29	41.994	0	13.865	99494000	14	5852600	0	0	0	0	0	0	0	0	0	0	0	0	0
SapurV1A.0166s0470.1.p;SapurV1A.0379s0250.1.p;SapurV1A.0762s0160.1.p;SapurV1A.0025s0730.1.p;SapurV1A.0010s1190.1.p	SapurV1A.0166s0470.1.p;SapurV1A.0379s0250.1.p;SapurV1A.0762s0160.1.p;SapurV1A.0025s0730.1.p;SapurV1A.0010s1190.1.p	0	0	0	0	0	0	0	0	0	0	0	0	0	0	0	0	0	0	0	0	0	0	15689000	1	1	1	11.8	11.8	11.8	16.184	0.009924	1.9382	69971000	3	23324000	0	0	0	0	0	0	0	0	0	0	0	0	0
SapurV1A.0010s1220.1.p	SapurV1A.0010s1220.1.p	0	25221000	19180000	0	22438000	0	15739000	0	28435000	23304000	23879000	0	23448000	19682000	20503000	0	18864000	0	0	0	0	0	0	11	3	3	38.2	11.9	11.9	45.775	0	254.97	413610000	44	20681000	773090	1915600	472920	406770	1955200	1023800	1242000	893500	2437500	2399100	858990	0	1212900
SapurV1A.0010s1240.1.p;SapurV1A.0010s1240.2.p;SapurV1A.1245s0050.1.p	SapurV1A.0010s1240.1.p;SapurV1A.0010s1240.2.p	5405800000	3613900000	4177100000	6095300000	5009700000	4499500000	5965800000	4712900000	3681400000	4204500000	4774600000	5913600000	2200900000	2293400000	2130000000	2114200000	1823000000	2283500000	2235700000	1758000000	2675500000	3175500000	2891000000	38	38	36	74.4	74.4	72.8	55.943	0	323.31	88283000000	964	2596600000	190050000	195790000	74117000	137880000	162970000	141450000	247910000	252350000	174320000	265580000	121570000	49412000	70866000
SapurV1A.0010s1260.1.p;SapurV1A.0365s0280.1.p;SapurV1A.0740s0120.1.p	SapurV1A.0010s1260.1.p;SapurV1A.0365s0280.1.p	1838400000	1395800000	1512100000	1575500000	1400000000	1434600000	1042400000	427030000	1084400000	999980000	1205300000	339100000	1015600000	1702400000	1243800000	1269500000	1195200000	1264600000	1540600000	1477200000	2240400000	2230700000	2264100000	21	21	20	53.3	53.3	51.5	41.015	0	323.31	31012000000	483	1292200000	85851000	110140000	34933000	52981000	72729000	77672000	57541000	24334000	72059000	84657000	44103000	2673300	50077000
SapurV1A.0011s0030.1.p	SapurV1A.0011s0030.1.p	144320000	231720000	125030000	180320000	137310000	151530000	96729000	169660000	153640000	190520000	151870000	29791000	139690000	128770000	105810000	119140000	54384000	99889000	0	78021000	63599000	119140000	63626000	17	17	17	45.1	45.1	45.1	51.221	0	264.01	3209900000	180	110690000	6396800	14917000	2664700	5443100	5333300	6310500	4982900	10828000	8490100	14906000	4353000	213180	5800000
SapurV1A.0011s0110.1.p	SapurV1A.0011s0110.1.p	0	0	0	0	20454000	0	0	0	0	0	0	0	33962000	29531000	24750000	35303000	30677000	49366000	0	0	35900000	33845000	27365000	8	8	3	59.1	59.1	18.3	17.757	0	109.55	362870000	50	36287000	0	1128200	0	579860	2814700	2063500	0	0	1719500	1493200	0	0	4687800
SapurV1A.0011s0220.1.p	SapurV1A.0011s0220.1.p	0	0	0	0	0	0	0	0	0	0	0	0	0	0	0	0	0	0	0	0	0	0	0	2	2	2	9.3	9.3	9.3	32.477	0	4.0887	0	3	0	0	0	0	0	0	0	0	0	0	0	0	0	0
SapurV1A.0011s0230.1.p;SapurV1A.0011s0230.2.p	SapurV1A.0011s0230.1.p;SapurV1A.0011s0230.2.p	38719000	60834000	43314000	54215000	31040000	36763000	52216000	70930000	38955000	51363000	53307000	38349000	48796000	0	35691000	0	0	0	0	0	0	43319000	0	9	9	7	32.7	32.7	27	44.573	0	101.11	889830000	100	59322000	2606800	6979900	1558600	2602200	3962000	1995800	5530000	9119100	3992900	8128500	4878400	613540	1243900
SapurV1A.0011s0240.1.p	SapurV1A.0011s0240.1.p	231300000	158710000	161000000	143790000	146500000	169120000	129290000	78061000	170530000	108190000	128210000	116980000	212050000	197590000	164820000	165400000	145000000	234820000	148830000	132470000	171050000	149200000	211960000	6	6	6	72.2	72.2	72.2	13.427	0	49.576	3737200000	126	533890000	35528000	41351000	13192000	9671000	17113000	29477000	28408000	22708000	43798000	34304000	15087000	3848900	39218000
SapurV1A.0011s0340.1.p	SapurV1A.0011s0340.1.p	0	0	0	51952000	0	0	0	0	40554000	0	0	0	65099000	100740000	76771000	96663000	83966000	61255000	73387000	80447000	119870000	202230000	132380000	3	3	3	19.1	19.1	19.1	24.626	0	17.557	1006700000	52	71910000	356080	676670	0	388900	0	813220	0	388580	3036800	574330	0	0	5477900
SapurV1A.0011s0400.1.p	SapurV1A.0011s0400.1.p	0	4405900	0	0	0	0	0	0	0	0	0	0	0	0	0	0	0	0	0	0	0	0	0	3	1	1	39.4	17	17	10.522	0.0004817	3.4222	7534300	1	1255700	0	1255700	0	0	0	0	0	0	0	0	0	0	0
SapurV1A.0773s0150.1.p;SapurV1A.0127s0080.1.p;SapurV1A.0071s0180.2.p;SapurV1A.0011s0670.1.p	SapurV1A.0773s0150.1.p;SapurV1A.0127s0080.1.p;SapurV1A.0071s0180.2.p;SapurV1A.0011s0670.1.p	0	0	0	0	0	0	0	98176000	0	0	0	0	0	0	0	0	0	0	0	0	0	0	0	2	2	2	17.7	17.7	17.7	6.9311	0.00024552	3.7649	706900000	14	235630000	15749000	36944000	4879200	7456800	0	0	16751000	55900000	32962000	32922000	0	3575500	0
SapurV1A.0011s0850.1.p	SapurV1A.0011s0850.1.p	0	0	0	0	18127000	0	0	18251000	0	17943000	20364000	21807000	0	0	0	0	0	0	0	0	0	0	0	11	11	10	17.4	17.4	17.4	83.439	0	85.854	235200000	35	8399900	537820	443760	135540	216100	589540	0	1360900	2025200	0	991910	466350	183330	0
SapurV1A.0011s0860.1.p	SapurV1A.0011s0860.1.p	981150000	400600000	912510000	680660000	638090000	799990000	658110000	200180000	556870000	309550000	577420000	205230000	621910000	729880000	633080000	699350000	567210000	771460000	410820000	400590000	609120000	775880000	727170000	15	15	14	67.3	67.3	61.5	28.715	0	323.31	13739000000	306	1145000000	103120000	62454000	42405000	57722000	59024000	73207000	81973000	23539000	47797000	48316000	34720000	3895800	52975000
SapurV1A.0011s0870.1.p	SapurV1A.0011s0870.1.p	0	0	0	0	0	0	0	0	0	0	0	0	0	0	0	0	0	0	0	0	27820000	0	0	3	2	2	12	8.2	8.2	34.527	0	4.5787	120840000	9	7552700	1055600	974230	0	540970	1545600	1948800	0	0	0	0	426280	0	0
SapurV1A.0012s0020.2.p;SapurV1A.0012s0020.1.p	SapurV1A.0012s0020.2.p;SapurV1A.0012s0020.1.p	0	0	0	0	0	0	0	0	0	0	0	0	0	0	0	0	3256600	0	0	0	0	0	0	1	1	1	2	2	2	73.149	0.00024882	3.9725	3569000	2	111530	0	0	0	0	0	0	0	0	0	0	0	0	0
SapurV1A.0012s0060.1.p;SapurV1A.1037s0090.1.p;SapurV1A.2070s0030.1.p;SapurV1A.0642s0070.2.p;SapurV1A.0642s0070.1.p	SapurV1A.0012s0060.1.p	40267000	37537000	0	53325000	43049000	40757000	0	39169000	113560000	63646000	27198000	0	187550000	216270000	182510000	176360000	163270000	255370000	55189000	0	140390000	173870000	105050000	11	11	7	29.8	29.8	20.4	36.948	0	115.4	2474200000	97	206180000	3321300	4458000	24365000	1398600	2343600	3228800	1282700	4319400	12580000	8032800	1044700	0	17173000
SapurV1A.0012s0090.1.p	SapurV1A.0012s0090.1.p	0	4058300	0	0	0	0	0	0	0	0	0	0	0	0	0	0	0	0	0	0	0	0	0	1	1	1	3.2	3.2	3.2	48.628	0.00024438	3.6845	6939900	2	330470	0	330470	0	0	0	0	0	0	0	0	0	0	0
SapurV1A.0012s0270.1.p	SapurV1A.0012s0270.1.p	0	0	0	0	0	0	0	0	0	0	0	0	0	0	0	0	0	1702500	0	0	0	0	0	2	2	2	2.9	2.9	2.9	136.18	0.0011896	3.2497	670690000	8	10995000	0	0	0	0	0	0	0	0	0	0	0	0	46032
SapurV1A.0012s0290.1.p	SapurV1A.0012s0290.1.p	426820000	483830000	317740000	388400000	355090000	365470000	350090000	363940000	426790000	422820000	422880000	38717000	994670000	976160000	928580000	968000000	947060000	768510000	832290000	762940000	788890000	979460000	959760000	29	29	12	64.4	64.4	33.2	63.325	0	323.31	15144000000	622	605780000	17379000	41632000	6583100	6356700	14325000	17341000	19607000	21295000	24123000	36446000	12839000	278360	51635000
SapurV1A.0012s0300.1.p	SapurV1A.0012s0300.1.p	7377800	14628000	0	13349000	14311000	18148000	0	0	20011000	17942000	0	0	18645000	13229000	23247000	0	18148000	17509000	25316000	0	16452000	21688000	0	13	13	2	24.6	24.6	4.3	81.386	0	42.874	323800000	77	7897500	80687	774730	0	112230	656370	555330	55391	53062	927710	1125900	0	0	600970
SapurV1A.1925s0030.1.p;SapurV1A.0012s0370.2.p;SapurV1A.0012s0370.1.p;SapurV1A.0032s0270.1.p	SapurV1A.1925s0030.1.p;SapurV1A.0012s0370.2.p;SapurV1A.0012s0370.1.p;SapurV1A.0032s0270.1.p	31422000	84810000	27143000	38176000	54464000	38767000	0	57615000	39908000	64062000	42293000	0	141990000	76867000	126190000	117390000	117050000	86445000	47880000	0	67160000	72576000	66222000	18	18	18	51	51	51	64.897	0	155.59	1587300000	157	75587000	1829800	9385400	284930	1046400	2268800	1129600	0	4401700	1965300	5958500	927970	149010	8936000
SapurV1A.0012s0440.1.p;SapurV1A.0012s0440.2.p	SapurV1A.0012s0440.1.p	68137000	31184000	49901000	38341000	40770000	40977000	18597000	30083000	42981000	33741000	34156000	0	0	34703000	0	51249000	37947000	0	0	0	0	0	40323000	8	8	8	23	23	23	34.17	0	12.415	678390000	66	37688000	4611200	4173100	1858700	1736900	1529500	2709600	2381400	3236000	4355300	2154500	1656700	158670	335430
SapurV1A.0012s0540.4.p;SapurV1A.0012s0540.3.p;SapurV1A.0012s0540.2.p;SapurV1A.0012s0540.1.p	SapurV1A.0012s0540.4.p;SapurV1A.0012s0540.3.p;SapurV1A.0012s0540.2.p;SapurV1A.0012s0540.1.p	0	0	0	0	0	0	0	0	0	0	0	0	17356000	0	15960000	20013000	0	0	0	0	0	0	0	3	3	3	44.6	44.6	44.6	12.216	0	38.09	106980000	21	17829000	714210	0	0	0	0	0	0	0	0	0	0	0	3389900
SapurV1A.0012s0650.2.p;SapurV1A.0012s0650.1.p	SapurV1A.0012s0650.2.p;SapurV1A.0012s0650.1.p	0	4922900	0	0	0	0	0	0	0	0	0	0	0	0	0	0	0	0	0	0	0	0	0	2	2	2	3.2	3.2	3.2	83.988	0.0058785	2.26	8418500	2	195780	0	195780	0	0	0	0	0	0	0	0	0	0	0
SapurV1A.0012s0810.2.p;SapurV1A.0032s0700.1.p;SapurV1A.0012s0810.1.p	SapurV1A.0012s0810.2.p;SapurV1A.0032s0700.1.p;SapurV1A.0012s0810.1.p	0	0	0	0	0	0	0	0	0	0	0	0	0	6340900	0	0	0	0	0	0	0	0	0	2	2	2	10.5	10.5	10.5	25.035	0.006246	2.1294	11701000	4	780090	220530	0	157440	0	0	0	0	0	0	0	0	0	0
SapurV1A.0012s0840.1.p	SapurV1A.0012s0840.1.p	0	0	0	0	0	0	0	0	0	0	0	0	0	0	0	0	0	0	0	0	0	0	0	2	1	1	15.2	9.1	9.1	19.409	0.005291	2.3744	0	2	0	0	0	0	0	0	0	0	0	0	0	0	0	0
SapurV1A.0012s0940.2.p;SapurV1A.0012s0940.1.p	SapurV1A.0012s0940.2.p;SapurV1A.0012s0940.1.p	13327000	29948000	0	0	0	0	0	0	0	0	0	0	26743000	20116000	28237000	25490000	30144000	25161000	0	0	0	0	0	10	10	5	21.6	21.6	11.6	62.612	0	81.395	261310000	41	7258500	165250	612280	0	0	0	0	0	340640	261860	152600	0	0	1105600
SapurV1A.0012s1020.1.p	SapurV1A.0012s1020.1.p	0	0	0	0	0	0	0	0	0	5970000	0	0	0	0	0	0	0	0	0	0	0	0	0	6	6	6	36.8	36.8	36.8	31.411	0	34.839	94293000	29	5893300	601030	750570	0	338650	232580	129660	172660	0	217050	742830	147270	0	242400
SapurV1A.0012s1050.1.p;SapurV1A.0012s1050.2.p;SapurV1A.1413s0010.1.p	SapurV1A.0012s1050.1.p;SapurV1A.0012s1050.2.p;SapurV1A.1413s0010.1.p	293530000	182080000	119360000	201710000	218460000	201060000	132590000	0	227740000	196820000	261240000	26851000	207600000	148860000	159830000	174080000	156070000	201260000	136010000	114340000	144340000	132960000	188400000	17	17	17	55.3	55.3	55.3	44.211	0	198.48	4144600000	192	180200000	14238000	16384000	2823700	7430100	10839000	11201000	10047000	267900	17230000	16515000	10860000	138360	12685000
SapurV1A.0013s0170.7.p;SapurV1A.0013s0170.6.p;SapurV1A.0013s0170.2.p;SapurV1A.0013s0170.1.p;SapurV1A.0013s0170.5.p;SapurV1A.0013s0170.4.p;SapurV1A.0013s0170.3.p	SapurV1A.0013s0170.7.p;SapurV1A.0013s0170.6.p;SapurV1A.0013s0170.2.p;SapurV1A.0013s0170.1.p;SapurV1A.0013s0170.5.p;SapurV1A.0013s0170.4.p;SapurV1A.0013s0170.3.p	0	0	0	0	0	0	0	0	0	0	0	0	0	0	0	0	0	0	0	0	0	2428900	0	2	2	2	22.1	22.1	22.1	14.045	0	4.347	8429100	5	1053600	428720	419410	0	0	0	0	0	0	0	0	0	0	0
SapurV1A.0013s0240.1.p	SapurV1A.0013s0240.1.p	27094000	67132000	31938000	45379000	44808000	27806000	36113000	34277000	41391000	63939000	43457000	0	48050000	33956000	47280000	36011000	42597000	0	49214000	0	0	19222000	31817000	22	22	12	33.8	33.8	21.2	108.27	0	81.432	963540000	143	20947000	869220	4035300	322650	745380	942300	317660	919710	782470	1539100	3998700	1118000	0	1273000
SapurV1A.0013s0300.1.p	SapurV1A.0013s0300.1.p	0	0	0	0	0	0	0	0	0	0	4792100	0	0	0	0	0	0	0	0	0	0	0	0	7	2	2	17.6	4.7	4.7	52.208	0	4.1699	31710000	4	1510000	0	0	0	0	0	0	0	534290	798110	0	177580	0	0
SapurV1A.0013s0500.1.p;SapurV1A.2510s0020.1.p;SapurV1A.0190s0130.1.p;SapurV1A.5201s0010.2.p;SapurV1A.0035s0580.1.p;SapurV1A.5201s0010.1.p;SapurV1A.4861s0030.1.p;SapurV1A.0377s0090.1.p;SapurV1A.0346s0110.1.p	SapurV1A.0013s0500.1.p;SapurV1A.2510s0020.1.p;SapurV1A.0190s0130.1.p;SapurV1A.5201s0010.2.p;SapurV1A.0035s0580.1.p;SapurV1A.5201s0010.1.p	0	0	0	0	0	0	0	0	0	0	2045000	0	0	0	0	0	0	0	0	0	0	0	0	3	1	1	16.1	5.9	5.9	21.016	0.0081197	2.0335	14405000	5	1440500	0	0	0	0	0	638070	0	0	643280	0	159140	0	0
SapurV1A.0013s0600.1.p	SapurV1A.0013s0600.1.p	19578000	35076000	0	23870000	26055000	28194000	19083000	0	36181000	40790000	27384000	0	0	0	0	0	0	0	0	0	0	0	0	7	7	7	25.9	25.9	25.9	53.15	0	104.11	422180000	58	19190000	1071900	3575300	230230	780700	1252100	967070	781160	342890	1680100	5519300	1150500	0	567090
SapurV1A.0013s0610.1.p	SapurV1A.0013s0610.1.p	130970000	179020000	114470000	178860000	122840000	114830000	106040000	150520000	126630000	178870000	119610000	35411000	0	0	0	0	0	0	0	0	0	0	0	18	18	18	51.6	51.6	51.6	50.415	0	80.837	1966500000	150	109250000	8264100	22594000	3174600	8808000	7606800	9582300	8504300	12426000	8102300	13764000	6098300	328090	0
SapurV1A.0013s0710.4.p;SapurV1A.0013s0710.3.p;SapurV1A.0013s0710.2.p;SapurV1A.0013s0710.1.p;SapurV1A.0099s0040.1.p	SapurV1A.0013s0710.4.p;SapurV1A.0013s0710.3.p;SapurV1A.0013s0710.2.p;SapurV1A.0013s0710.1.p	0	0	0	0	0	0	0	0	3244400	0	0	0	0	0	0	0	0	0	0	0	0	0	0	3	3	3	10.8	10.8	10.8	53.496	0	7.1549	27273000	8	1090900	0	0	0	0	0	0	0	0	211820	0	0	0	0
SapurV1A.0013s0860.1.p	SapurV1A.0013s0860.1.p	0	0	0	0	0	0	0	0	0	0	0	0	0	48254000	0	0	0	0	0	0	0	39764000	0	7	7	7	37.6	37.6	37.6	32.571	0	89.075	98928000	15	6595200	0	0	0	0	0	0	0	0	0	0	0	0	0
SapurV1A.0013s1100.2.p;SapurV1A.0013s1100.1.p	SapurV1A.0013s1100.2.p;SapurV1A.0013s1100.1.p	0	0	0	0	0	0	0	0	0	0	0	0	0	0	0	0	0	21674000	0	0	0	0	0	2	2	2	19.9	19.9	19.9	16.133	0	5.4165	93712000	9	23428000	1478100	0	0	0	0	0	0	0	0	0	0	0	0
SapurV1A.0882s0030.1.p;SapurV1A.0294s0100.3.p;SapurV1A.0294s0100.2.p;SapurV1A.0014s0160.3.p;SapurV1A.0882s0070.1.p;SapurV1A.0294s0100.1.p;SapurV1A.0014s0160.2.p;SapurV1A.0014s0160.1.p;SapurV1A.1738s0010.1.p;SapurV1A.0072s0520.2.p;SapurV1A.0072s0520.1.p;SapurV1A.2890s0020.1.p;SapurV1A.0339s0050.2.p;SapurV1A.0339s0050.1.p;SapurV1A.0882s0040.1.p	SapurV1A.0882s0030.1.p;SapurV1A.0294s0100.3.p;SapurV1A.0294s0100.2.p;SapurV1A.0014s0160.3.p;SapurV1A.0882s0070.1.p;SapurV1A.0294s0100.1.p;SapurV1A.0014s0160.2.p;SapurV1A.0014s0160.1.p;SapurV1A.1738s0010.1.p;SapurV1A.0072s0520.2.p;SapurV1A.0072s0520.1.p	459300000	352360000	233780000	287770000	505290000	809630000	134720000	135000000	1063200000	441700000	440620000	0	468830000	514030000	412630000	369280000	542930000	458000000	342100000	271670000	258830000	374460000	304040000	15	15	0	79	79	0	20.679	0	274.29	10981000000	293	1098100000	51542000	62386000	12299000	20665000	82846000	128850000	17819000	20245000	192880000	100290000	37960000	700040	50790000
SapurV1A.0014s0170.1.p	SapurV1A.0014s0170.1.p	63725000	25621000	0	0	39689000	59637000	0	0	49075000	0	0	0	0	0	0	0	0	0	37200000	0	0	0	31221000	5	5	5	28.4	28.4	28.4	21.615	0	57.068	453150000	33	34858000	5247700	3762400	282000	793120	3250600	6006700	510620	0	6017000	1824000	622150	0	492800
SapurV1A.0014s0180.1.p	SapurV1A.0014s0180.1.p	31306000	37364000	39197000	0	33640000	19726000	44410000	51604000	0	27712000	25554000	150600000	0	0	0	0	0	0	0	0	0	0	0	8	8	8	63.7	63.7	63.7	15.238	0	40.021	494410000	58	49441000	1881100	9820700	1617000	1291900	2520600	1566100	8443300	9133000	2217200	3741400	1466400	4778400	0
SapurV1A.0014s0190.1.p	SapurV1A.0014s0190.1.p	0	0	0	0	0	0	0	0	0	0	0	27899000	0	0	0	0	0	0	0	0	0	0	0	5	5	5	16.2	16.2	16.2	41.227	0	5.4991	7824200	6	391210	0	0	0	0	0	0	0	0	0	0	0	391210	0
SapurV1A.0014s0290.1.p;SapurV1A.1096s0120.1.p;SapurV1A.0268s0250.1.p;SapurV1A.0607s0290.1.p;SapurV1A.0504s0150.1.p;SapurV1A.4238s0030.1.p;SapurV1A.0755s0160.1.p;SapurV1A.0630s0060.1.p;SapurV1A.0326s0060.1.p;SapurV1A.0229s0360.1.p;SapurV1A.0779s0090.3.p;SapurV1A.0779s0090.2.p;SapurV1A.0779s0090.1.p;SapurV1A.6844s0010.1.p;SapurV1A.1921s0030.1.p;SapurV1A.1651s0060.1.p	SapurV1A.0014s0290.1.p;SapurV1A.1096s0120.1.p;SapurV1A.0268s0250.1.p;SapurV1A.0607s0290.1.p;SapurV1A.0504s0150.1.p;SapurV1A.4238s0030.1.p;SapurV1A.0755s0160.1.p;SapurV1A.0630s0060.1.p;SapurV1A.0326s0060.1.p;SapurV1A.0229s0360.1.p;SapurV1A.0779s0090.3.p;SapurV1A.0779s0090.2.p;SapurV1A.0779s0090.1.p	114560000	167700000	79216000	106950000	0	55793000	0	213010000	115770000	114890000	82723000	0	94642000	138470000	47150000	86514000	78706000	0	180680000	179760000	0	116090000	126080000	8	3	1	54.5	23.1	5.8	17.701	0	79.994	2574300000	55	367760000	15961000	38769000	5000000	11659000	9418600	10929000	9694200	53953000	28623000	31236000	9222800	3463100	16138000
SapurV1A.0014s0310.1.p;SapurV1A.0014s0310.2.p	SapurV1A.0014s0310.1.p;SapurV1A.0014s0310.2.p	2313800000	3532800000	2007000000	3076800000	2844300000	2553200000	2484400000	4118900000	2547200000	3091800000	2489300000	10044000000	3374200000	3264100000	3364300000	3485300000	3439100000	2848800000	3119800000	4094300000	4476600000	3724400000	3491000000	27	27	26	69.7	69.7	68.2	58.505	0	323.31	77631000000	1031	2875200000	97763000	250410000	45099000	88826000	107010000	100790000	140320000	278510000	138510000	217320000	74126000	102670000	160290000
SapurV1A.0014s0330.1.p	SapurV1A.0014s0330.1.p	0	0	0	29055000	0	0	0	0	33877000	0	23160000	0	23402000	41549000	43985000	38602000	44891000	43592000	0	0	0	23270000	32415000	14	14	14	35.4	35.4	35.4	73.542	0	113	430500000	56	14845000	204610	187970	0	856450	0	233010	261560	283440	531450	452310	563680	0	932220
SapurV1A.0014s0360.2.p;SapurV1A.0014s0360.1.p	SapurV1A.0014s0360.2.p;SapurV1A.0014s0360.1.p	520740000	946050000	279710000	586730000	813700000	705050000	218820000	392240000	267010000	837780000	475960000	266650000	140670000	0	184970000	104180000	107610000	218390000	60921000	91092000	0	242320000	90251000	27	3	3	83.2	13.3	13.3	43.081	0	323.31	9632400000	112	535130000	31431000	97364000	8679700	27444000	52867000	46740000	18463000	39201000	48659000	93875000	21547000	4438200	8761100
SapurV1A.0014s0450.2.p;SapurV1A.0014s0450.1.p	SapurV1A.0014s0450.2.p;SapurV1A.0014s0450.1.p	0	0	0	0	0	0	0	0	0	0	0	0	0	0	7289300	0	0	0	0	0	0	0	0	3	3	1	4.8	4.8	1.4	73.783	0	29.101	13491000	8	408810	0	0	0	0	0	0	0	0	0	0	0	0	77536
SapurV1A.0014s0520.1.p	SapurV1A.0014s0520.1.p	0	2753300	0	0	0	0	0	0	0	0	0	0	0	0	0	0	0	0	0	0	0	0	0	2	2	2	4.9	4.9	4.9	96.762	0	7.8625	22388000	4	589160	0	123900	0	126170	0	0	0	339090	0	0	0	0	0
SapurV1A.0014s0560.1.p	SapurV1A.0014s0560.1.p	174110000	130070000	0	0	193400000	197870000	0	0	259970000	96470000	80103000	0	359010000	444370000	371660000	379030000	385100000	471150000	338550000	327660000	494900000	573460000	401540000	23	22	6	57.9	54.6	17.7	49.002	0	323.31	5405600000	237	180190000	4762900	7496900	0	81325	5217900	5595200	0	0	17563000	5893700	1425400	0	14512000
SapurV1A.0014s0580.1.p	SapurV1A.0014s0580.1.p	0	0	0	0	21679000	21915000	0	0	0	0	17422000	0	0	0	0	0	0	0	0	0	0	0	0	7	7	2	24.1	24.1	9.9	48.416	0	16.156	232910000	25	13701000	1080000	2390800	462280	251810	1383300	1573700	2293100	506690	392700	2564300	802190	0	0
SapurV1A.0014s0590.1.p	SapurV1A.0014s0590.1.p	71914000	99889000	25287000	56690000	212680000	110110000	8496000	0	147840000	76769000	47365000	0	0	0	0	0	0	0	0	0	0	0	0	17	14	13	41.7	36.2	31.6	53.39	0	51.729	1176700000	76	47070000	2299200	5795000	274780	1319100	9739200	5855900	254610	190770	10927000	7653000	2008400	0	0
SapurV1A.0014s0660.1.p	SapurV1A.0014s0660.1.p	0	0	0	0	0	0	0	0	0	0	0	0	92777000	0	59869000	35369000	38644000	30368000	0	0	33092000	0	0	7	6	3	45.7	42.6	32.5	28.529	0	40.847	362580000	53	40286000	313630	845350	0	0	381100	414950	0	0	781000	985120	291750	0	14532000
SapurV1A.0014s0740.1.p	SapurV1A.0014s0740.1.p	0	0	0	0	0	0	0	0	1025500	0	0	0	0	0	0	0	0	0	0	0	0	0	0	1	1	1	6.3	6.3	6.3	43.239	0.0081231	2.0354	1673800	2	139490	0	0	0	0	0	0	0	0	139490	0	0	0	0
SapurV1A.0014s0750.2.p;SapurV1A.0014s0750.1.p	SapurV1A.0014s0750.2.p;SapurV1A.0014s0750.1.p	0	0	0	0	0	0	0	0	0	0	0	0	0	0	0	0	0	0	0	0	0	0	3780900	2	2	2	9.3	9.3	9.3	34.664	0	5.9849	9123800	5	1303400	0	0	0	0	0	0	0	0	0	0	0	587060	0
SapurV1A.0014s0790.1.p	SapurV1A.0014s0790.1.p	2099600000	301510000	3327800000	1285000000	1477100000	1276900000	1455500000	1314000000	699900000	322280000	661670000	5101200000	0	13545000	73556000	0	0	97322000	48734000	203290000	112170000	57091000	47970000	13	13	13	85.1	85.1	85.1	20.236	0	323.31	17637000000	253	1763700000	234560000	64598000	188850000	106980000	203440000	151650000	202560000	226810000	89355000	72962000	56106000	130730000	1220000
SapurV1A.0142s0140.1.p;SapurV1A.0014s0870.1.p	SapurV1A.0142s0140.1.p;SapurV1A.0014s0870.1.p	69104000	89640000	39710000	40641000	0	0	0	0	0	0	0	0	0	37176000	0	0	0	0	0	0	0	0	0	4	4	4	35.2	35.2	35.2	16.417	0	14.234	538760000	31	76965000	10593000	24008000	3312900	4705900	0	4256800	2138000	3174300	8087700	0	1597700	329750	0
SapurV1A.0014s0950.1.p;SapurV1A.2764s0020.1.p;SapurV1A.2764s0010.1.p;SapurV1A.0014s0940.1.p;SapurV1A.0014s0930.1.p	SapurV1A.0014s0950.1.p;SapurV1A.2764s0020.1.p;SapurV1A.2764s0010.1.p;SapurV1A.0014s0940.1.p;SapurV1A.0014s0930.1.p	0	0	0	0	0	14156000	0	0	0	0	0	0	0	0	0	0	0	0	0	0	0	0	0	6	1	1	23.5	5.6	5.6	36.011	0.00024231	3.5452	24125000	2	1507800	0	0	0	0	486500	1021300	0	0	0	0	0	0	0
SapurV1A.0014s0980.2.p;SapurV1A.0014s0980.1.p	SapurV1A.0014s0980.2.p;SapurV1A.0014s0980.1.p	417950000	248480000	129810000	325560000	423570000	444580000	279910000	106790000	314070000	298760000	251560000	229710000	238240000	324180000	235910000	273450000	296460000	385740000	167190000	170850000	228580000	208650000	185950000	6	6	3	65.9	65.9	31.8	10.058	0	147.54	6787900000	121	1131300000	95469000	95881000	4641400	47394000	91019000	49713000	67592000	31536000	90674000	111380000	34797000	8155900	57503000
SapurV1A.0014s1040.1.p	SapurV1A.0014s1040.1.p	20301000	18349000	0	11061000	24021000	24033000	0	0	32745000	0	18625000	0	0	0	0	0	0	0	0	0	0	0	35164000	6	6	6	24.6	24.6	24.6	45.725	0	21.033	292490000	34	12717000	978290	879350	136210	260010	1298500	1292300	328600	410820	3149900	535720	859570	0	512300
SapurV1A.0014s1080.1.p	SapurV1A.0014s1080.1.p	21239000	17376000	24835000	15667000	12709000	18421000	30255000	33338000	0	0	20069000	149910000	0	39265000	0	0	0	0	0	0	0	57254000	69580000	3	3	3	12	12	12	65.825	0	47.565	534030000	71	18415000	934050	930420	623700	400940	494460	679520	1904500	2525900	411640	457610	697400	1364300	318220
SapurV1A.0014s1140.1.p;SapurV1A.0014s1140.5.p;SapurV1A.0014s1140.4.p;SapurV1A.0014s1140.3.p;SapurV1A.0014s1140.2.p	SapurV1A.0014s1140.1.p;SapurV1A.0014s1140.5.p;SapurV1A.0014s1140.4.p;SapurV1A.0014s1140.3.p;SapurV1A.0014s1140.2.p	7818900	0	0	0	0	0	0	0	0	0	0	0	0	0	0	0	0	0	0	0	0	0	0	3	3	3	11.3	11.3	11.3	56.586	0	10.736	7818900	6	355410	355410	0	0	0	0	0	0	0	0	0	0	0	0
SapurV1A.0014s1170.1.p	SapurV1A.0014s1170.1.p	54332000	51800000	60051000	31176000	39929000	83464000	49293000	48262000	53668000	38467000	40888000	38954000	0	70720000	57534000	59879000	43712000	0	0	0	72978000	92242000	47659000	13	6	6	42	19.6	19.6	55.527	0	50.549	1221300000	95	55513000	3214700	5806600	2104600	1440500	1541000	3551600	2477700	2224000	2782900	4142200	2083100	489470	1585600
SapurV1A.0014s1280.2.p;SapurV1A.0014s1280.1.p	SapurV1A.0014s1280.2.p;SapurV1A.0014s1280.1.p	17849000	20245000	23169000	27064000	23018000	15937000	28627000	23043000	20418000	35467000	19663000	0	0	0	11480000	0	0	0	0	0	0	0	0	15	15	7	42.4	42.4	22.6	58.056	0	25.985	385530000	64	15421000	473550	1799000	205920	843360	1193100	677250	1876000	1399900	689270	3619200	803510	0	358870
SapurV1A.0014s1300.1.p	SapurV1A.0014s1300.1.p	0	0	0	0	0	0	0	0	0	0	0	0	0	0	0	0	0	0	0	0	0	0	92173000	26	1	1	53.4	3.2	3.2	72.677	0	122.87	1687900000	34	46886000	774810	3277200	694350	463580	1567700	1706900	4085900	2892500	3156900	5451400	1650300	93729	2231600
SapurV1A.0351s0150.1.p;SapurV1A.0015s0030.1.p	SapurV1A.0351s0150.1.p;SapurV1A.0015s0030.1.p	0	0	0	0	0	0	0	0	0	0	8125400	0	0	0	0	0	0	0	0	0	0	0	0	1	1	1	11.6	11.6	11.6	19.558	0	27.124	37159000	13	4128700	739050	938090	0	766190	0	982840	0	0	0	0	702570	0	0
SapurV1A.0015s0080.1.p	SapurV1A.0015s0080.1.p	490800000	163530000	314520000	276430000	374400000	560960000	195770000	46565000	417000000	240720000	305200000	0	241020000	233350000	204800000	270440000	175010000	327330000	182680000	0	138210000	0	174930000	8	4	4	76.3	46.4	46.4	10.437	0	53.425	6097700000	76	1016300000	95437000	52377000	32449000	39866000	56763000	131840000	56345000	10381000	138570000	92926000	47831000	1912800	51875000
SapurV1A.0015s0110.1.p	SapurV1A.0015s0110.1.p	104780000	81099000	146960000	0	109270000	105920000	186580000	161460000	46723000	45813000	98958000	547780000	99328000	173120000	314240000	147210000	281430000	293500000	74313000	65716000	190820000	152200000	168200000	6	6	6	40.7	40.7	40.7	17.248	0	44.947	3279400000	101	364370000	9715300	13538000	12344000	4550800	15360000	13453000	11666000	25639000	5716100	9819400	8645400	18672000	12994000
SapurV1A.0015s0150.1.p;SapurV1A.0015s0130.1.p	SapurV1A.0015s0150.1.p	8478400000	4368000000	11027000000	5945700000	8741300000	7313300000	13492000000	9444800000	6207400000	5132100000	8056200000	14316000000	7200200000	4852300000	4781800000	6217500000	8877800000	8773700000	5022300000	3133700000	4045200000	2244700000	1709000000	11	11	11	76.7	76.7	76.7	17.026	0	288.82	171830000000	816	19093000000	1012000000	839200000	680320000	519520000	1191300000	968990000	2214200000	1720500000	1069200000	1094300000	689930000	553980000	919230000
SapurV1A.0015s0160.1.p	SapurV1A.0015s0160.1.p	0	0	0	0	0	0	0	0	0	0	0	0	0	0	0	0	0	0	2568600	0	0	0	0	1	1	1	7.2	7.2	7.2	17.469	0.00048298	3.4649	7882200	4	788220	219220	143210	0	0	231370	0	0	0	0	0	0	0	0
SapurV1A.0015s0170.1.p	SapurV1A.0015s0170.1.p	0	0	0	0	0	0	0	0	0	0	0	33997000	0	0	0	0	0	0	0	0	0	0	0	4	4	4	29.8	29.8	29.8	17.309	0	7.1184	9534400	7	953440	0	0	0	0	0	0	0	0	0	0	0	953440	0
SapurV1A.0015s0260.1.p	SapurV1A.0015s0260.1.p	0	0	0	0	0	0	0	0	2993600	0	0	0	0	0	0	0	0	0	0	0	0	0	0	2	2	2	17.5	17.5	17.5	21.544	0	8.8821	43005000	10	5375600	0	701140	0	0	0	0	0	2541300	610750	0	0	0	662490
SapurV1A.0015s0270.1.p	SapurV1A.0015s0270.1.p	1683100000	2032100000	1465700000	2043400000	1749100000	1712300000	1522100000	2002300000	1841200000	2287200000	1908000000	1104300000	1729300000	1384500000	1662700000	1610900000	1455800000	1577800000	1764100000	1518300000	1409800000	1464200000	1610000000	40	40	22	76.1	76.1	45.4	63.133	0	323.31	43037000000	994	1195500000	56710000	125520000	23511000	43203000	65082000	63803000	63350000	106100000	79226000	126840000	49145000	6338500	56694000
SapurV1A.0015s0280.1.p	SapurV1A.0015s0280.1.p	0	0	0	0	0	0	0	0	6061600	0	4135000	0	0	0	0	0	0	0	0	0	0	0	0	4	4	4	22.9	22.9	22.9	22.717	0	36.838	31733000	13	3966600	372060	399130	462200	204300	0	463260	426040	0	1238000	0	401580	0	0
SapurV1A.0015s0330.3.p;SapurV1A.0015s0330.2.p;SapurV1A.0015s0330.1.p	SapurV1A.0015s0330.3.p;SapurV1A.0015s0330.2.p;SapurV1A.0015s0330.1.p	0	0	0	0	0	0	0	0	0	0	0	10362000	0	0	0	0	0	0	0	0	0	0	0	4	1	1	13.8	5	5	50.044	0.00024691	3.88	18627000	5	1432800	0	0	0	0	0	0	0	0	0	0	0	223530	0
SapurV1A.0015s0360.1.p	SapurV1A.0015s0360.1.p	29050000	0	25073000	25245000	0	0	0	0	0	0	10398000	24410000	0	0	0	0	0	0	0	0	0	0	0	4	4	3	20.6	20.6	15.3	30.623	0	15.017	116380000	13	12931000	2745300	0	1980100	1796200	851350	1204400	1535700	0	1026100	0	969300	822450	0
SapurV1A.0015s0460.5.p;SapurV1A.0015s0460.4.p;SapurV1A.0227s0240.2.p;SapurV1A.0015s0460.3.p;SapurV1A.0227s0240.1.p;SapurV1A.0015s0460.2.p;SapurV1A.0015s0460.1.p;SapurV1A.0015s0460.7.p;SapurV1A.0015s0460.6.p	SapurV1A.0015s0460.5.p;SapurV1A.0015s0460.4.p;SapurV1A.0227s0240.2.p;SapurV1A.0015s0460.3.p;SapurV1A.0227s0240.1.p;SapurV1A.0015s0460.2.p;SapurV1A.0015s0460.1.p;SapurV1A.0015s0460.7.p;SapurV1A.0015s0460.6.p	0	0	0	0	0	0	0	0	0	0	0	0	5106500	0	0	0	0	0	0	0	0	0	0	2	2	2	4.5	4.5	4.5	78.078	0.0053074	2.4099	5903000	2	173620	0	0	0	0	0	0	0	0	0	0	0	0	173620
SapurV1A.0015s0500.1.p;SapurV1A.0055s0340.1.p;SapurV1A.0196s0240.2.p;SapurV1A.0189s0220.2.p;SapurV1A.0189s0220.1.p;SapurV1A.0196s0240.1.p	SapurV1A.0015s0500.1.p;SapurV1A.0055s0340.1.p;SapurV1A.0196s0240.2.p;SapurV1A.0189s0220.2.p;SapurV1A.0189s0220.1.p;SapurV1A.0196s0240.1.p	0	0	0	0	0	0	0	0	0	0	0	0	0	0	0	0	0	14596000	0	0	0	0	0	2	2	2	3.4	3.4	3.4	68.957	0	8.7918	53561000	12	1846900	223980	159920	0	0	300400	425310	0	0	0	0	0	0	0
SapurV1A.0015s0550.2.p;SapurV1A.0015s0550.1.p	SapurV1A.0015s0550.2.p;SapurV1A.0015s0550.1.p	202600000	251040000	122290000	178210000	207890000	198070000	142870000	72082000	181540000	177470000	185020000	40326000	250100000	312420000	292820000	408980000	368230000	248000000	205240000	201050000	220910000	239620000	196670000	12	12	12	50.9	50.9	50.9	40.902	0	323.31	5049100000	235	280500000	14968000	27057000	4011200	9484000	9308900	7185200	7633200	3239400	9937300	21122000	4343600	342870	17738000
SapurV1A.0015s0610.5.p;SapurV1A.0015s0610.4.p;SapurV1A.0015s0610.3.p;SapurV1A.0015s0610.2.p;SapurV1A.0015s0610.1.p;SapurV1A.0055s0290.1.p	SapurV1A.0015s0610.5.p;SapurV1A.0015s0610.4.p;SapurV1A.0015s0610.3.p;SapurV1A.0015s0610.2.p;SapurV1A.0015s0610.1.p;SapurV1A.0055s0290.1.p	0	0	0	0	0	0	0	0	0	0	0	0	1118500	0	0	0	0	0	0	0	0	0	0	5	3	3	10.2	6.7	6.7	91.138	0.0020819	2.8871	8340300	4	177450	0	0	40152	109790	0	0	0	0	0	0	0	0	27509
SapurV1A.0015s0680.1.p	SapurV1A.0015s0680.1.p	29692000	0	41890000	33438000	20761000	41397000	39916000	42628000	27937000	32083000	27667000	151970000	0	0	0	0	0	0	0	0	0	0	0	9	9	9	14.6	14.6	14.6	101.27	0	101.98	355570000	55	9117100	397370	301960	563240	765090	248830	1359100	1333600	888420	358330	769490	391250	1740500	0
SapurV1A.0015s0740.1.p	SapurV1A.0015s0740.1.p	15052000	14241000	0	0	0	0	0	0	0	0	0	0	0	0	0	0	0	0	0	0	0	0	0	3	3	3	12.2	12.2	12.2	30.279	0.00024655	3.8482	52970000	5	4815500	1188700	2521100	0	0	0	1105600	0	0	0	0	0	0	0
SapurV1A.0015s0750.4.p;SapurV1A.0015s0750.3.p;SapurV1A.0015s0750.2.p;SapurV1A.0015s0750.1.p	SapurV1A.0015s0750.4.p;SapurV1A.0015s0750.3.p;SapurV1A.0015s0750.2.p;SapurV1A.0015s0750.1.p	0	0	0	636770	0	0	0	0	0	0	0	0	0	0	0	0	0	0	0	0	0	0	0	2	2	2	5.4	5.4	5.4	73.716	0	6.1629	1792400	3	47169	0	34470	0	12700	0	0	0	0	0	0	0	0	0
SapurV1A.0015s0900.1.p	SapurV1A.0015s0900.1.p	38346000	58381000	0	0	0	0	0	41572000	27360000	0	0	0	50760000	98015000	0	92748000	63853000	46911000	163630000	105340000	125740000	124660000	165860000	2	2	2	24.2	24.2	24.2	12.357	0	54.699	1261300000	38	252250000	9384100	21768000	0	4538300	5874500	5630300	0	17870000	13400000	12456000	2638900	2784100	11951000
SapurV1A.0015s0920.3.p;SapurV1A.0015s0920.2.p;SapurV1A.0015s0920.1.p	SapurV1A.0015s0920.3.p;SapurV1A.0015s0920.2.p;SapurV1A.0015s0920.1.p	82487000	94182000	46130000	94895000	127560000	77307000	0	61510000	104940000	92478000	61046000	0	147180000	143050000	152160000	149560000	150680000	146950000	33486000	100160000	108940000	124880000	54486000	12	12	7	63.8	63.8	44.2	32.722	0	140.79	2327500000	169	166250000	7607100	14208000	1637200	7693300	10055000	5437000	1078700	6263000	11614000	11381000	1667400	0	12018000
SapurV1A.0015s0930.1.p;SapurV1A.0203s0110.2.p;SapurV1A.0203s0110.1.p	SapurV1A.0015s0930.1.p	112060000	151920000	75617000	82942000	106530000	111080000	52554000	105930000	148990000	97161000	65586000	0	108880000	89466000	102730000	107150000	82557000	86411000	114520000	133300000	128660000	115860000	107140000	17	17	17	71.3	71.3	71.3	36.057	0	265.74	2517900000	201	139880000	8408200	17060000	1271900	3262900	6105400	6503600	2045800	12067000	15668000	6830300	2584500	154190	10248000
SapurV1A.0015s0950.1.p;SapurV1A.0203s0140.2.p;SapurV1A.0203s0140.1.p	SapurV1A.0015s0950.1.p;SapurV1A.0203s0140.2.p;SapurV1A.0203s0140.1.p	0	0	0	0	0	0	0	0	0	0	0	0	0	0	0	0	0	0	0	0	0	0	8209700	2	2	2	21.8	21.8	21.8	11.874	0	34.691	83002000	8	13834000	0	0	0	0	0	0	0	0	1235100	0	0	0	0
SapurV1A.0016s0110.1.p;SapurV1A.0016s0110.3.p;SapurV1A.0016s0110.2.p;SapurV1A.0858s0120.2.p;SapurV1A.0858s0120.1.p	SapurV1A.0016s0110.1.p;SapurV1A.0016s0110.3.p;SapurV1A.0016s0110.2.p	94233000	196460000	45720000	149720000	157870000	130850000	67863000	93345000	174610000	240560000	124720000	22072000	348850000	286820000	404310000	368290000	363200000	257730000	364760000	373120000	201320000	296800000	299410000	31	19	19	71	42.5	42.5	67.505	0	196.72	5275200000	283	155150000	2359900	10149000	424840	2327300	5342200	4544400	1955400	3673700	7912000	13179000	3010800	145170	12552000
SapurV1A.0016s0160.1.p	SapurV1A.0016s0160.1.p	0	0	0	0	0	0	0	0	0	0	3997800	0	0	0	0	0	0	0	0	0	0	0	0	2	2	2	6.1	6.1	6.1	49.092	0.0081058	2.0228	9251200	5	342640	0	0	0	227410	0	0	0	0	0	0	115220	0	0
SapurV1A.0016s0200.1.p;SapurV1A.0016s0200.2.p	SapurV1A.0016s0200.1.p;SapurV1A.0016s0200.2.p	170820000	149860000	212050000	259870000	208940000	139560000	366270000	411010000	114910000	205620000	241680000	952830000	152910000	109180000	144380000	138590000	157990000	121570000	161690000	78568000	119320000	117760000	119360000	15	15	13	57.7	57.7	51.7	35.567	0	86.985	4752400000	222	316820000	12487000	20017000	8936500	14651000	16901000	9637300	42657000	56871000	9523200	30580000	14600000	19773000	10032000
SapurV1A.0016s0220.1.p	SapurV1A.0016s0220.1.p	0	0	0	0	0	0	0	0	0	0	0	0	0	0	0	0	0	0	0	0	0	0	3076800	1	1	1	3.1	3.1	3.1	35.243	0.0093319	1.9733	10716000	4	669730	0	0	0	358000	0	0	0	0	0	0	0	0	0
SapurV1A.0016s0330.1.p	SapurV1A.0016s0330.1.p	130740000	123870000	116670000	104630000	77343000	146230000	53316000	45572000	134850000	110660000	101230000	0	49414000	51971000	52624000	0	56593000	110020000	0	0	30172000	48009000	36673000	10	6	6	31.7	21.5	21.5	39.499	0	122.59	1885300000	87	134670000	9330400	16434000	5226100	6376600	5573000	15199000	3279000	3730100	19285000	19725000	6145500	232370	3735700
SapurV1A.0016s0440.1.p	SapurV1A.0016s0440.1.p	90571000	49610000	78167000	91268000	75482000	73086000	79326000	55648000	67445000	46578000	58240000	66727000	0	17901000	0	0	0	0	0	0	26644000	31585000	28631000	9	9	9	27.4	27.4	27.4	49.79	0	109.23	1042400000	76	57909000	5845700	4862800	2515400	3916600	4578500	3796100	6688500	5583600	6951200	5691600	2950100	1064600	324320
SapurV1A.0016s0570.1.p;SapurV1A.0016s0570.2.p;SapurV1A.0016s0570.3.p	SapurV1A.0016s0570.1.p;SapurV1A.0016s0570.2.p;SapurV1A.0016s0570.3.p	0	0	0	0	0	0	0	0	0	0	0	0	36282000	22202000	0	24558000	22538000	40453000	0	0	0	0	0	12	12	10	16.2	16.2	14.7	114.05	0	36.301	161830000	33	3173100	0	0	0	0	0	0	0	0	0	0	0	0	1020600
SapurV1A.0016s0600.1.p;SapurV1A.0016s0600.2.p;SapurV1A.0085s0030.2.p;SapurV1A.0085s0030.1.p	SapurV1A.0016s0600.1.p;SapurV1A.0016s0600.2.p	0	0	0	0	0	0	0	0	0	0	0	0	0	0	0	0	22984000	0	0	0	0	0	0	3	3	2	20.9	20.9	11.8	16.69	0	5.7004	299670000	31	42810000	1257100	8515400	274460	379860	1912000	1168700	356590	1749700	2019600	2381300	582410	698970	3773300
SapurV1A.0016s0640.1.p	SapurV1A.0016s0640.1.p	0	0	12270000	0	0	0	0	0	0	0	0	0	0	0	0	0	0	0	0	0	0	0	0	3	2	2	3.8	2.4	2.4	139.48	0	4.3846	11729000	5	234590	100630	0	133960	0	0	0	0	0	0	0	0	0	0
SapurV1A.0016s0660.1.p;SapurV1A.0266s0400.1.p;SapurV1A.0266s0410.2.p;SapurV1A.0266s0410.1.p;SapurV1A.0266s0400.2.p;SapurV1A.0266s0410.4.p;SapurV1A.0266s0410.3.p;SapurV1A.0266s0400.3.p	SapurV1A.0016s0660.1.p	89628000	158710000	35568000	29522000	175260000	139600000	23639000	11581000	183230000	90786000	29635000	0	747850000	566860000	846420000	837370000	791510000	297730000	395510000	395890000	718410000	535620000	476580000	21	21	10	60.3	60.3	38.1	54.888	0	300.35	7283900000	252	316690000	3892100	10265000	590330	609310	6856500	5505800	914690	638230	11355000	6246200	786100	0	36896000
SapurV1A.0016s0700.1.p	SapurV1A.0016s0700.1.p	0	0	0	0	0	0	0	0	0	0	0	0	0	0	0	0	0	24413000	0	0	0	0	0	4	4	1	42.4	42.4	16.7	14.421	0	7.135	132670000	15	18953000	0	1220500	0	0	0	0	0	0	0	0	0	0	0
SapurV1A.0016s0760.4.p;SapurV1A.0016s0760.1.p;SapurV1A.0016s0760.9.p;SapurV1A.0016s0760.8.p;SapurV1A.0016s0760.7.p;SapurV1A.0016s0760.5.p;SapurV1A.0016s0760.3.p;SapurV1A.0016s0760.2.p;SapurV1A.0016s0760.6.p	SapurV1A.0016s0760.4.p;SapurV1A.0016s0760.1.p;SapurV1A.0016s0760.9.p;SapurV1A.0016s0760.8.p;SapurV1A.0016s0760.7.p;SapurV1A.0016s0760.5.p;SapurV1A.0016s0760.3.p;SapurV1A.0016s0760.2.p;SapurV1A.0016s0760.6.p	0	0	0	0	0	0	0	0	0	0	4023500	0	0	0	0	0	0	0	0	0	0	0	0	6	1	1	21.7	4.7	4.7	30.966	0.0031746	2.6797	40488000	12	2381700	269900	226700	0	141970	350690	208520	0	0	618580	0	184180	0	0
SapurV1A.0016s0910.1.p	SapurV1A.0016s0910.1.p	592300000	547050000	9216800	281900000	1217800000	1315900000	12669000	57850000	1391400000	373810000	400590000	259750000	1816500000	1646400000	1829700000	1258500000	1161800000	3229700000	684690000	689280000	994360000	1112300000	855130000	44	44	44	76.1	76.1	76.1	61.6	0	323.31	22544000000	720	644110000	20839000	27727000	133980	4645300	43829000	46235000	414210	2644000	56740000	16434000	6097600	1256500	65922000
SapurV1A.0016s0920.1.p	SapurV1A.0016s0920.1.p	0	0	0	0	0	0	0	0	0	0	0	40719000	0	0	0	0	0	0	0	0	0	0	0	4	4	4	12.1	12.1	12.1	41.766	0	24.907	57791000	10	3210600	0	0	0	0	0	0	484070	679060	526720	675150	211190	634420	0
SapurV1A.0016s0930.4.p;SapurV1A.0016s0930.3.p;SapurV1A.0016s0930.2.p;SapurV1A.0016s0930.1.p;SapurV1A.0016s0930.7.p;SapurV1A.0016s0930.6.p;SapurV1A.0016s0930.5.p	SapurV1A.0016s0930.4.p;SapurV1A.0016s0930.3.p;SapurV1A.0016s0930.2.p;SapurV1A.0016s0930.1.p;SapurV1A.0016s0930.7.p;SapurV1A.0016s0930.6.p;SapurV1A.0016s0930.5.p	0	0	0	0	0	0	0	0	0	0	0	0	9119200	9083300	0	0	0	0	0	0	0	0	0	2	2	2	3.6	3.6	3.6	96.784	0	6.3577	84525000	23	3521900	335660	409760	76475	80424	0	413310	0	0	636420	0	0	0	459750
SapurV1A.0016s0950.1.p;SapurV1A.8294s0010.1.p	SapurV1A.0016s0950.1.p;SapurV1A.8294s0010.1.p	187170000	151480000	227540000	149180000	229370000	259370000	130410000	0	185850000	122020000	158580000	22699000	282500000	238360000	295940000	232060000	271250000	225940000	133640000	0	111200000	116370000	63587000	14	14	7	36	36	20.7	61.122	0	178.82	4164800000	175	173530000	8927300	12574000	5533600	4915500	10802000	10531000	5192800	567860	12180000	9437700	5783100	144070	13818000
SapurV1A.0016s0970.1.p	SapurV1A.0016s0970.1.p	16413000	0	27586000	0	0	0	36029000	27046000	0	0	18558000	32552000	0	0	0	0	0	0	0	0	0	0	0	14	7	7	21.2	11.2	11.2	78.904	0	22.568	177440000	38	4928900	158780	27458	230200	196770	216540	145630	1177500	1459600	263540	313980	184180	534980	0
SapurV1A.4112s0040.1.p;SapurV1A.0016s1070.1.p	SapurV1A.4112s0040.1.p;SapurV1A.0016s1070.1.p	522970000	302330000	825430000	688800000	312890000	554350000	546380000	262470000	314020000	354560000	463460000	308620000	297380000	487500000	693360000	467820000	550770000	392710000	633970000	341150000	806630000	770450000	792610000	13	13	13	72.9	72.9	72.9	24.631	0	174.29	11265000000	285	1024100000	74231000	56940000	48105000	57606000	30147000	75303000	79273000	31120000	47425000	45593000	34871000	3905200	24795000
SapurV1A.0016s1120.1.p	SapurV1A.0016s1120.1.p	1773500000	505620000	2538100000	2062700000	1376500000	2377500000	2054600000	2074200000	1126400000	754960000	1757000000	14165000000	98849000	0	208600000	154080000	183230000	284040000	143540000	0	0	169350000	204140000	4	4	3	39.2	39.2	31.9	16.832	0	199.73	27052000000	179	3864600000	276190000	121240000	221200000	240420000	234970000	402430000	437190000	516560000	227400000	199840000	207000000	600200000	9724400
SapurV1A.0016s1200.3.p;SapurV1A.0016s1200.2.p;SapurV1A.0016s1200.1.p	SapurV1A.0016s1200.3.p;SapurV1A.0016s1200.2.p;SapurV1A.0016s1200.1.p	20763000	82816000	35255000	28059000	0	0	0	55560000	32996000	51857000	26574000	0	60637000	0	0	43566000	54055000	0	27704000	0	30628000	31908000	41722000	27	27	15	36.9	36.9	24.4	102.57	0	128.82	805840000	114	18741000	719700	3648100	178820	428290	0	172110	0	2994900	1100500	2921500	711390	50341	1792900
SapurV1A.0016s1320.1.p	SapurV1A.0016s1320.1.p	513700000	443860000	455430000	563440000	528660000	432080000	623260000	462600000	402560000	544090000	534060000	110530000	57964000	0	37339000	0	9187000	94976000	0	0	0	0	55548000	16	16	16	44.9	44.9	44.9	44.575	0	266.32	7396200000	185	389280000	31972000	42815000	13416000	25147000	28411000	26332000	50423000	42144000	33671000	57811000	25855000	1478900	2797800
SapurV1A.0017s0020.1.p	SapurV1A.0017s0020.1.p	11585000	5780600	0	0	0	0	0	0	0	0	0	0	0	0	0	0	0	0	0	0	0	0	0	2	2	1	11.2	11.2	4.9	23.409	0.00048123	3.4058	37650000	5	2689300	825530	709430	0	153490	0	0	0	0	0	0	173380	0	0
SapurV1A.3797s0010.1.p;SapurV1A.0017s0070.1.p	SapurV1A.3797s0010.1.p;SapurV1A.0017s0070.1.p	8893600	0	0	0	0	0	0	0	0	0	0	0	0	0	0	0	0	0	0	0	0	0	0	4	4	4	36.6	36.6	36.6	13.73	0	7.0079	63630000	7	6363000	889360	504150	0	0	0	0	0	0	0	0	0	0	1351400
SapurV1A.0017s0240.2.p;SapurV1A.0017s0240.1.p	SapurV1A.0017s0240.2.p;SapurV1A.0017s0240.1.p	0	0	0	0	0	0	0	0	0	0	0	0	0	0	0	0	0	0	0	0	0	0	13941000	14	2	2	75.6	15.1	15.1	34.859	0	48.906	184550000	13	14196000	2090800	1630100	0	1298500	0	1016100	0	1266500	1221300	1804700	421140	0	0
SapurV1A.0017s0330.2.p;SapurV1A.0017s0330.1.p;SapurV1A.0361s0040.1.p;SapurV1A.0017s0330.5.p;SapurV1A.0017s0330.4.p;SapurV1A.0361s0040.2.p;SapurV1A.0017s0330.3.p	SapurV1A.0017s0330.2.p;SapurV1A.0017s0330.1.p;SapurV1A.0361s0040.1.p;SapurV1A.0017s0330.5.p;SapurV1A.0017s0330.4.p;SapurV1A.0361s0040.2.p;SapurV1A.0017s0330.3.p	0	0	0	0	0	0	0	0	0	0	0	0	4162600	0	0	0	0	0	0	0	0	0	0	2	2	2	9.1	9.1	9.1	41.28	0.0014081	3.0729	9172500	6	573280	0	0	0	0	0	0	0	0	0	0	0	0	300740
SapurV1A.0017s0370.4.p;SapurV1A.0017s0370.3.p;SapurV1A.0017s0370.2.p;SapurV1A.0017s0370.1.p	SapurV1A.0017s0370.4.p;SapurV1A.0017s0370.3.p;SapurV1A.0017s0370.2.p;SapurV1A.0017s0370.1.p	106310000	156470000	128860000	184660000	142210000	102210000	235130000	168750000	98475000	155690000	168780000	68676000	216420000	222530000	210190000	230050000	169150000	160860000	221900000	137920000	198530000	194030000	228400000	23	23	23	40.6	40.6	40.6	83.075	0	237.12	4082000000	258	110320000	2072800	7021700	1687600	4015900	3827600	2431400	9761200	7367400	2832600	7954400	3535100	274560	7866000
SapurV1A.1987s0020.1.p;SapurV1A.0017s0620.1.p;SapurV1A.1987s0020.2.p;SapurV1A.0017s0620.2.p;SapurV1A.1519s0040.1.p	SapurV1A.1987s0020.1.p;SapurV1A.0017s0620.1.p;SapurV1A.1987s0020.2.p;SapurV1A.0017s0620.2.p	145620000	71162000	92825000	52484000	77021000	92592000	53669000	54191000	87595000	0	74622000	0	90115000	81562000	80441000	107630000	81120000	97930000	69202000	63374000	88988000	83539000	81352000	5	5	5	28	28	28	22.817	0	214.63	1754800000	82	194980000	20337000	12354000	6496500	3941000	9200000	12757000	6701000	7734100	16814000	4841300	6129900	657310	10823000
SapurV1A.0017s0790.1.p	SapurV1A.0017s0790.1.p	524810000	396670000	88869000	272980000	303100000	266080000	145360000	86608000	363840000	275400000	216090000	68012000	40741000	41434000	52286000	0	36761000	119550000	21611000	66645000	0	61257000	37961000	15	15	2	68.4	68.4	6.6	25.503	0	75.895	4224100000	131	301720000	44963000	51717000	3496200	15432000	23447000	24047000	16878000	10552000	38103000	35826000	11955000	1211300	2913200
SapurV1A.1693s0010.1.p;SapurV1A.0017s0850.1.p	SapurV1A.1693s0010.1.p;SapurV1A.0017s0850.1.p	0	0	0	0	0	0	0	0	0	0	4323600	0	0	0	0	0	0	0	0	0	0	0	0	15	2	2	27.6	4.2	4.2	69.518	0	5.2478	32830000	6	938010	152160	177650	0	0	0	0	0	206480	0	305580	96132	0	0
SapurV1A.0885s0130.1.p;SapurV1A.0132s0140.2.p;SapurV1A.0132s0140.1.p;SapurV1A.0017s0870.2.p;SapurV1A.0017s0870.1.p;SapurV1A.0885s0140.1.p;SapurV1A.0403s0160.2.p;SapurV1A.0403s0160.1.p	SapurV1A.0885s0130.1.p;SapurV1A.0132s0140.2.p;SapurV1A.0132s0140.1.p;SapurV1A.0017s0870.2.p;SapurV1A.0017s0870.1.p;SapurV1A.0885s0140.1.p	0	0	0	0	0	0	0	0	55686000	56536000	0	0	0	0	0	0	0	0	0	0	0	0	0	3	3	3	18.4	18.4	18.4	20.937	0	10.389	981240000	32	81770000	3171100	4941300	0	3080100	3990700	4903500	4790600	6438000	7805200	9097500	2223900	1166800	5478600
SapurV1A.0017s0880.1.p	SapurV1A.0017s0880.1.p	0	0	0	0	0	0	0	0	0	0	0	0	0	0	0	0	0	0	0	0	0	11489000	0	2	1	1	22.1	14.8	14.8	13.718	0.0052957	2.3889	43849000	4	6264200	1826400	1738700	0	0	0	0	0	0	0	0	0	0	0
SapurV1A.0017s0890.1.p	SapurV1A.0017s0890.1.p	61811000	50269000	112820000	98163000	142360000	145940000	176770000	58592000	122990000	126440000	120090000	0	122300000	117750000	85051000	141960000	158580000	0	0	65875000	0	82648000	93292000	6	6	2	43.4	43.4	28.7	14.811	0	152.24	2418600000	87	345510000	7690900	4865600	18813000	14563000	35401000	25181000	49917000	14443000	23421000	46868000	14164000	672810	13116000
SapurV1A.0017s0990.1.p;SapurV1A.0017s0990.3.p;SapurV1A.0017s0990.2.p;SapurV1A.4840s0010.1.p;SapurV1A.0886s0070.1.p	SapurV1A.0017s0990.1.p;SapurV1A.0017s0990.3.p;SapurV1A.0017s0990.2.p	153550000	107180000	215310000	78376000	100350000	97391000	158870000	107640000	75489000	72629000	131850000	495320000	109120000	89974000	105270000	70782000	120930000	91220000	93188000	0	66541000	78454000	67791000	8	8	8	42.1	42.1	42.1	37.889	0	323.31	2535600000	162	181110000	13899000	18127000	10587000	5679300	11041000	7685900	20209000	16556000	2813800	10619000	6946800	11004000	9360900
SapurV1A.0017s1010.5.p;SapurV1A.0017s1010.4.p;SapurV1A.0017s1010.3.p;SapurV1A.0017s1010.2.p;SapurV1A.0017s1010.1.p	SapurV1A.0017s1010.5.p;SapurV1A.0017s1010.4.p;SapurV1A.0017s1010.3.p;SapurV1A.0017s1010.2.p;SapurV1A.0017s1010.1.p	0	5728100	0	0	0	0	0	0	0	0	0	0	0	0	0	0	0	0	0	0	0	0	0	2	2	2	10.2	10.2	10.2	25.599	0.0064544	2.1249	12669000	2	1407600	319250	1088400	0	0	0	0	0	0	0	0	0	0	0
SapurV1A.0017s1090.2.p;SapurV1A.0017s1090.1.p	SapurV1A.0017s1090.2.p;SapurV1A.0017s1090.1.p	3504900000	2168600000	3431400000	2841600000	2241100000	3146200000	3161400000	3902600000	2256400000	2036200000	2716000000	3266200000	1258100000	2249300000	2428300000	1506700000	1690300000	2555100000	2539200000	1365100000	1869300000	2679900000	3063300000	13	13	11	88.5	88.5	78.4	16.273	0	323.31	63528000000	492	6352800000	420740000	398390000	227220000	232480000	266460000	361650000	480710000	728240000	421910000	410530000	234230000	107070000	170970000
SapurV1A.0017s1120.1.p	SapurV1A.0017s1120.1.p	0	0	0	0	0	0	0	0	0	0	0	0	0	0	29611000	0	21769000	0	0	0	0	0	0	6	3	3	48.7	21.1	21.1	17.872	0	6.2507	141830000	11	14183000	817420	962630	0	0	0	0	0	0	0	0	0	0	2052000
SapurV1A.0017s1140.2.p;SapurV1A.0017s1140.1.p	SapurV1A.0017s1140.2.p;SapurV1A.0017s1140.1.p	88848000	128320000	48726000	38830000	59951000	50203000	36448000	96698000	78506000	55537000	54001000	49020000	32383000	61019000	40803000	58465000	58636000	101210000	59312000	41069000	42167000	57838000	63650000	14	14	10	54.7	54.7	47.5	38.509	0	178.28	1579400000	160	98710000	6141900	15099000	1407900	1385500	2975600	2142600	2291500	12241000	11005000	7520500	3760500	389950	1675100
SapurV1A.0018s0080.2.p;SapurV1A.0018s0080.1.p	SapurV1A.0018s0080.2.p;SapurV1A.0018s0080.1.p	0	0	0	0	0	0	0	0	0	0	0	0	0	0	0	0	0	0	0	0	0	0	0	1	1	1	5.4	5.4	5.4	35.273	0	13.134	0	1	0	0	0	0	0	0	0	0	0	0	0	0	0	0
SapurV1A.0018s0190.4.p;SapurV1A.0018s0190.3.p;SapurV1A.0018s0190.2.p;SapurV1A.0018s0190.1.p	SapurV1A.0018s0190.4.p;SapurV1A.0018s0190.3.p;SapurV1A.0018s0190.2.p;SapurV1A.0018s0190.1.p	0	0	0	0	0	0	0	0	0	0	0	0	0	0	0	0	0	0	0	0	0	0	0	2	1	1	3.2	1.7	1.7	78.375	0.0048976	2.476	0	1	0	0	0	0	0	0	0	0	0	0	0	0	0	0
SapurV1A.0018s0220.1.p	SapurV1A.0018s0220.1.p	31533000	25477000	56894000	43602000	25052000	37838000	74109000	51151000	0	30851000	32140000	55758000	0	43670000	40194000	0	25813000	32346000	0	0	0	40860000	13257000	11	11	11	28.9	28.9	28.9	52.883	0	34.825	735330000	76	29413000	1913100	2378000	1572200	1547600	687540	1755000	5177800	4439700	212960	2012800	1526100	493300	191230
SapurV1A.0018s0290.1.p;SapurV1A.0189s0070.1.p;SapurV1A.0189s0070.2.p;SapurV1A.0018s0290.2.p;SapurV1A.0189s0070.3.p	SapurV1A.0018s0290.1.p;SapurV1A.0189s0070.1.p;SapurV1A.0189s0070.2.p;SapurV1A.0018s0290.2.p	0	0	0	0	0	0	0	0	0	0	3717800	0	0	0	0	0	0	0	0	0	0	0	0	3	3	3	7.8	7.8	7.8	43.885	0	4.0763	54875000	7	2385900	378350	413690	0	0	364700	472210	0	0	631120	0	125790	0	0
SapurV1A.0018s0340.1.p	SapurV1A.0018s0340.1.p	0	0	0	0	0	0	0	0	0	0	0	0	0	0	0	0	7849900	0	0	0	0	0	0	2	2	2	5.9	5.9	5.9	43.857	0.0052863	2.3587	71715000	4	2988100	0	0	0	0	1144700	0	0	656060	0	0	642570	0	186400
SapurV1A.0018s0430.1.p	SapurV1A.0018s0430.1.p	74897000	109870000	30446000	78030000	51234000	80195000	0	64522000	51430000	79562000	77875000	0	126700000	101690000	112790000	103320000	110350000	100920000	68525000	26823000	78062000	99229000	119690000	17	17	12	54.8	54.8	41	62.273	0	195.19	1901200000	233	79215000	3571500	11008000	446120	3224500	1735200	3558700	1039500	3584600	2005900	5937300	2585800	0	6273600
SapurV1A.0018s0510.1.p	SapurV1A.0018s0510.1.p	0	0	0	0	0	0	0	0	0	0	0	0	12835000	0	0	0	0	0	0	0	0	0	0	2	2	2	8.8	8.8	8.8	36.51	0.000481	3.4044	38293000	5	2552900	0	0	0	0	0	0	0	0	0	0	0	0	989150
SapurV1A.0018s0630.1.p;SapurV1A.0018s0630.3.p;SapurV1A.0018s0630.2.p;SapurV1A.0018s0630.6.p;SapurV1A.0018s0630.5.p;SapurV1A.0018s0630.9.p;SapurV1A.0018s0630.4.p;SapurV1A.0018s0630.8.p;SapurV1A.0018s0630.7.p	SapurV1A.0018s0630.1.p;SapurV1A.0018s0630.3.p;SapurV1A.0018s0630.2.p;SapurV1A.0018s0630.6.p;SapurV1A.0018s0630.5.p;SapurV1A.0018s0630.9.p;SapurV1A.0018s0630.4.p;SapurV1A.0018s0630.8.p;SapurV1A.0018s0630.7.p	133270000	94091000	0	38001000	253550000	231630000	0	0	279930000	93047000	22948000	0	675130000	414150000	526990000	436560000	402360000	1064200000	183210000	215690000	246620000	269760000	189110000	14	14	14	51.3	51.3	51.3	48.257	0	323.31	5942800000	254	220110000	6016200	7416900	0	531960	11150000	10465000	0	0	15543000	6257700	581150	0	27594000
SapurV1A.0018s0660.1.p;SapurV1A.0018s0660.2.p;SapurV1A.0251s0130.2.p;SapurV1A.0251s0130.1.p;SapurV1A.0251s0130.3.p	SapurV1A.0018s0660.1.p;SapurV1A.0018s0660.2.p	480330000	223970000	330190000	257730000	273330000	445750000	244930000	48310000	292050000	136190000	236220000	0	238420000	262390000	251450000	224510000	198490000	300770000	39886000	88428000	227130000	174640000	188140000	15	15	15	54.7	54.7	54.7	34.128	0	227.13	5371000000	192	315940000	29955000	25973000	10338000	13630000	22543000	27949000	19285000	2122800	25500000	11861000	11374000	122260	14452000
SapurV1A.0018s0700.1.p;SapurV1A.0251s0180.1.p	SapurV1A.0018s0700.1.p;SapurV1A.0251s0180.1.p	366140000	426960000	310300000	386520000	468760000	360350000	260750000	281750000	419310000	351620000	315880000	123400000	157290000	148930000	134260000	104700000	99648000	223870000	97532000	117600000	100510000	84795000	46394000	27	10	2	84.9	36.6	9.3	41.7	0	245.2	6332700000	159	301560000	23428000	43482000	8566500	15819000	27149000	20662000	20192000	24310000	34668000	26413000	12877000	1553700	4973500
SapurV1A.0018s0780.1.p	SapurV1A.0018s0780.1.p	35196000	89173000	25792000	39335000	35404000	0	0	59030000	74012000	57589000	31443000	0	112040000	68865000	87323000	85691000	96946000	66943000	62018000	0	30187000	80574000	43492000	17	17	9	51.3	51.3	31.8	51.298	0	78.232	1386300000	129	47805000	1116200	7246400	283170	821670	952040	0	0	3261100	5439900	3267300	550130	0	4855300
SapurV1A.0018s0800.2.p;SapurV1A.0018s0800.1.p	SapurV1A.0018s0800.2.p;SapurV1A.0018s0800.1.p	0	0	0	0	0	0	0	0	0	0	0	0	10226000	0	0	0	0	0	0	0	0	0	0	2	2	2	8.6	8.6	8.6	31.415	0	4.136	16930000	3	2418600	0	0	0	0	0	0	0	0	0	0	0	0	1688800
SapurV1A.0018s0910.3.p;SapurV1A.0018s0910.2.p;SapurV1A.0018s0910.1.p;SapurV1A.0464s0200.2.p;SapurV1A.0464s0200.1.p	SapurV1A.0018s0910.3.p;SapurV1A.0018s0910.2.p;SapurV1A.0018s0910.1.p;SapurV1A.0464s0200.2.p;SapurV1A.0464s0200.1.p	0	0	0	0	0	0	0	0	1064900	0	0	0	0	0	0	0	0	0	0	0	0	0	0	2	1	1	6	3.8	3.8	64.626	0.0052632	2.3235	1738000	2	64371	0	0	0	0	0	0	0	0	64371	0	0	0	0
SapurV1A.1773s0060.5.p;SapurV1A.0018s0920.5.p;SapurV1A.1773s0060.4.p;SapurV1A.1773s0060.3.p;SapurV1A.0018s0920.4.p;SapurV1A.0018s0920.3.p;SapurV1A.1773s0060.2.p;SapurV1A.1773s0060.1.p;SapurV1A.0018s0920.2.p;SapurV1A.0018s0920.1.p	SapurV1A.1773s0060.5.p;SapurV1A.0018s0920.5.p;SapurV1A.1773s0060.4.p;SapurV1A.1773s0060.3.p;SapurV1A.0018s0920.4.p;SapurV1A.0018s0920.3.p;SapurV1A.1773s0060.2.p;SapurV1A.1773s0060.1.p;SapurV1A.0018s0920.2.p;SapurV1A.0018s0920.1.p	0	0	0	0	0	0	0	0	0	0	19445000	0	0	0	0	0	0	0	0	0	0	0	0	1	1	1	12.9	12.9	12.9	13.713	0	4.1735	161320000	8	53774000	9837400	7556400	0	5025400	6251900	10796000	0	0	9263000	0	5044100	0	0
SapurV1A.0019s0010.1.p;SapurV1A.1044s0190.1.p	SapurV1A.0019s0010.1.p;SapurV1A.1044s0190.1.p	49321000	43001000	61714000	72999000	41281000	40493000	54411000	52822000	40348000	34415000	38094000	0	0	0	0	0	0	0	0	0	0	0	0	10	10	10	47.6	47.6	47.6	32.899	0	185.6	591090000	74	36943000	2725300	4612600	1912500	8361500	1887100	1277700	4925200	4518500	1843500	2968200	1312300	198970	0
SapurV1A.0019s0060.1.p	SapurV1A.0019s0060.1.p	65151000	65808000	41651000	40016000	63097000	70612000	0	0	87933000	55344000	50150000	0	31737000	0	34562000	0	0	55015000	0	0	0	37193000	0	8	8	6	53.1	53.1	42.1	23.913	0	40.282	915260000	55	76271000	5891900	17255000	2560000	1673100	4799100	8380800	0	0	13329000	9101000	3241500	0	2189100
SapurV1A.0019s0100.2.p;SapurV1A.0019s0100.1.p	SapurV1A.0019s0100.2.p;SapurV1A.0019s0100.1.p	0	0	0	0	0	0	0	0	0	0	0	0	0	14167000	0	0	0	0	0	0	0	12735000	0	2	2	2	15.6	15.6	15.6	11.771	0	5.2599	75566000	9	10795000	0	0	0	0	0	0	0	0	0	0	0	0	1993100
SapurV1A.0019s0170.4.p;SapurV1A.0019s0170.3.p;SapurV1A.0019s0170.2.p;SapurV1A.0019s0170.1.p	SapurV1A.0019s0170.4.p;SapurV1A.0019s0170.3.p;SapurV1A.0019s0170.2.p;SapurV1A.0019s0170.1.p	0	0	0	0	0	0	0	0	0	0	0	0	0	0	0	0	0	0	0	0	0	5339900	0	1	1	1	23.8	23.8	23.8	15.843	0.00048274	3.4634	3614500	1	1204800	0	0	0	0	0	0	0	0	0	0	0	0	0
SapurV1A.0019s0290.1.p	SapurV1A.0019s0290.1.p	38586000	35547000	0	0	37420000	0	0	0	0	0	28053000	0	29553000	30791000	42565000	42699000	39128000	27865000	0	0	40328000	34327000	35432000	6	6	6	19.9	19.9	19.9	43.012	0	110.97	535860000	41	26793000	3102300	4460500	321360	0	1736300	1512300	0	0	0	1356800	776150	0	1657100
SapurV1A.0019s0330.1.p	SapurV1A.0019s0330.1.p	33245000	18006000	0	16183000	0	0	0	0	23077000	0	0	0	44685000	51394000	62358000	54810000	48006000	57318000	41385000	0	39020000	41189000	54070000	15	15	8	32.2	32.2	17.5	69.528	0	63.638	563530000	97	15654000	683430	331660	0	201960	0	0	0	0	651430	308730	0	0	1722100
SapurV1A.0019s0610.1.p	SapurV1A.0019s0610.1.p	230380000	715700000	194320000	205190000	187320000	63639000	283970000	69762000	832180000	79826000	402840000	103890000	343400000	221180000	214470000	193100000	254180000	360680000	0	0	77674000	81635000	110220000	28	3	1	72.5	11.1	4.7	49.619	0	104.92	6207200000	73	295580000	14727000	44621000	6015600	9820700	8465900	9804900	15946000	8034300	53318000	14579000	19475000	1421500	14848000
SapurV1A.0019s0640.1.p	SapurV1A.0019s0640.1.p	17242000	16028000	0	0	18822000	24597000	0	0	0	25476000	0	0	0	0	0	0	0	0	0	0	0	0	0	7	6	6	16.9	15	15	63.131	0	16.749	169540000	25	6279200	1089600	1089800	75309	0	504080	924750	0	0	563490	1633200	144830	0	0
SapurV1A.0019s0780.1.p	SapurV1A.0019s0780.1.p	0	0	0	0	0	0	0	0	0	0	0	0	0	0	0	0	0	0	0	0	0	0	22163000	1	1	1	20.1	20.1	20.1	17.047	0	35.698	114370000	24	22873000	0	0	1111800	1433500	0	1662100	3613300	0	0	0	1078300	3970200	0
SapurV1A.0019s0790.2.p;SapurV1A.0019s0790.1.p	SapurV1A.0019s0790.2.p;SapurV1A.0019s0790.1.p	0	0	0	2039900	0	0	0	0	0	0	0	0	0	0	0	0	0	0	0	0	0	0	0	1	1	1	2.9	2.9	2.9	41.77	0.00024498	3.7372	1546000	2	73618	0	0	0	73618	0	0	0	0	0	0	0	0	0
SapurV1A.0019s0840.2.p;SapurV1A.0019s0840.1.p;SapurV1A.0019s0840.3.p;SapurV1A.3058s0020.1.p;SapurV1A.0010s0410.1.p;SapurV1A.4841s0010.1.p;SapurV1A.0166s0320.1.p	SapurV1A.0019s0840.2.p;SapurV1A.0019s0840.1.p;SapurV1A.0019s0840.3.p	333850000	407130000	594520000	572490000	457660000	466910000	1142000000	989910000	432150000	665950000	756810000	828100000	366010000	385850000	436590000	495890000	494370000	322180000	395660000	308350000	382370000	505910000	443470000	20	20	20	59.2	59.2	59.2	50.376	0	323.31	13347000000	375	580320000	16038000	32360000	17396000	28278000	20813000	27150000	80816000	82441000	29579000	61422000	28455000	6681300	14861000
SapurV1A.0019s0890.1.p	SapurV1A.0019s0890.1.p	0	26574000	0	0	0	0	0	0	41471000	0	0	0	175110000	118150000	150330000	208260000	151800000	103060000	76399000	75196000	150750000	117130000	105410000	14	14	11	60.1	60.1	48.1	37.119	0	108.95	1409100000	122	78284000	153620	1857600	0	0	648110	0	0	0	2294400	0	0	0	10393000
SapurV1A.0019s0930.1.p	SapurV1A.0019s0930.1.p	254870000	234520000	488270000	402640000	259970000	294690000	399630000	186940000	198920000	137310000	236840000	123520000	188870000	220400000	227070000	203760000	147840000	255470000	144700000	159570000	348400000	307180000	303350000	11	8	8	40.4	33.3	33.3	33.226	0	71.965	5668700000	132	404910000	17255000	31481000	21660000	21834000	25178000	28193000	46168000	24854000	25656000	10245000	15847000	3181400	12372000
SapurV1A.0019s0970.1.p	SapurV1A.0019s0970.1.p	29229000	21257000	40908000	0	0	0	0	0	0	0	0	0	0	0	0	0	0	0	0	0	0	0	33633000	5	4	4	31.5	27.3	27.3	23.577	0	46.849	261780000	45	18699000	1149500	4162100	2213300	546040	766150	1026600	837120	0	592080	0	400470	0	1025400
SapurV1A.0019s1010.4.p;SapurV1A.0019s1010.3.p;SapurV1A.0019s1010.2.p;SapurV1A.0019s1010.1.p;SapurV1A.0019s1010.5.p	SapurV1A.0019s1010.4.p;SapurV1A.0019s1010.3.p;SapurV1A.0019s1010.2.p;SapurV1A.0019s1010.1.p;SapurV1A.0019s1010.5.p	13930000	16108000	0	0	16486000	0	0	0	23562000	0	0	0	62724000	36577000	41439000	39961000	30383000	44519000	28571000	0	52287000	39020000	25857000	10	10	9	56.9	56.9	53.7	31.286	0	51.462	490020000	88	27224000	583150	1052100	0	88669	374210	110400	0	0	657100	925140	100300	0	4911400
SapurV1A.0019s1020.1.p	SapurV1A.0019s1020.1.p	0	0	0	0	0	0	0	0	0	0	0	0	129130000	122870000	94126000	98155000	127660000	164430000	0	0	80491000	63729000	27637000	15	15	12	46.6	46.6	35	52.406	0	236.22	894430000	80	42592000	0	339050	0	0	0	0	0	0	0	0	0	0	7252800
SapurV1A.0019s1060.1.p	SapurV1A.0019s1060.1.p	26523000	21478000	0	0	0	34159000	0	0	26718000	0	0	0	30138000	27474000	27256000	0	32061000	43216000	22503000	29721000	30023000	27595000	0	4	4	4	46.6	46.6	46.6	9.9802	0	66.587	423920000	38	70653000	7397300	4965300	487860	1920500	1771600	6582500	0	0	7460800	0	687080	0	4208200
SapurV1A.0019s1070.1.p	SapurV1A.0019s1070.1.p	1308000000	1037000000	1908700000	1741400000	1438900000	1287700000	1343300000	675980000	1223100000	1476500000	1448800000	147360000	893050000	784850000	814110000	868610000	849820000	916120000	804580000	826890000	857360000	975040000	762130000	35	34	18	60.4	59.4	32.4	73.345	0	323.31	26427000000	616	660680000	40364000	47947000	21478000	35929000	48280000	42549000	52755000	20906000	48395000	83519000	35721000	811460	22541000
SapurV1A.0019s1150.1.p	SapurV1A.0019s1150.1.p	222720000	505320000	387530000	546780000	311350000	277870000	398950000	507780000	230470000	488710000	465800000	70183000	486910000	390350000	525700000	522820000	507040000	294420000	732450000	595780000	662960000	494950000	565480000	19	19	19	61.3	61.3	61.3	58.042	0	323.31	10449000000	409	454290000	12056000	32927000	8270400	18584000	18751000	11327000	21886000	40456000	16806000	41394000	15726000	833780	22600000
SapurV1A.0020s0030.1.p	SapurV1A.0020s0030.1.p	1725100000	2129400000	1935600000	1826600000	1868900000	1737300000	2591300000	1432100000	1508500000	2314600000	2581600000	837200000	2591400000	2997500000	2448900000	3125000000	2830600000	1902200000	3128700000	2372200000	2533300000	3135800000	2590400000	21	10	10	73.5	48.5	48.5	36.084	0	164.69	54643000000	443	3214300000	106900000	195410000	65579000	90499000	137310000	138140000	279330000	151420000	171640000	292070000	117860000	14273000	172390000
SapurV1A.0020s0100.1.p	SapurV1A.0020s0100.1.p	0	14684000	0	0	0	0	0	0	0	0	0	0	24222000	0	30069000	26759000	19916000	0	0	0	0	0	0	7	7	7	22.6	22.6	22.6	45.675	0	16.317	162620000	23	10841000	0	1141100	0	0	0	0	0	0	0	0	0	0	2204200
SapurV1A.0020s0260.1.p	SapurV1A.0020s0260.1.p	460450000	274040000	894910000	272300000	193150000	321460000	727940000	499640000	223970000	111250000	349530000	695660000	155590000	418790000	323940000	322990000	346110000	289250000	241730000	356920000	370950000	508880000	581840000	8	8	8	53.1	53.1	53.1	25.328	0	323.31	9017800000	199	901780000	66254000	63312000	41128000	21778000	25710000	58227000	116800000	113060000	47831000	27742000	27353000	22541000	15298000
SapurV1A.0020s0310.1.p;SapurV1A.0020s0340.1.p	SapurV1A.0020s0310.1.p;SapurV1A.0020s0340.1.p	0	0	0	0	0	0	0	0	0	0	0	0	0	0	0	0	0	0	0	0	0	0	0	1	1	1	2.2	2.2	2.2	82.491	0.0089229	1.9804	0	1	0	0	0	0	0	0	0	0	0	0	0	0	0	0
SapurV1A.0020s0360.1.p	SapurV1A.0020s0360.1.p	0	0	0	0	0	0	0	0	0	0	0	0	0	67520000	0	0	0	0	0	0	72533000	90840000	80040000	7	7	3	26.3	26.3	9.9	32.76	0	94.49	202510000	17	16876000	0	0	0	0	0	0	0	0	0	0	0	0	0
SapurV1A.0020s0370.1.p	SapurV1A.0020s0370.1.p	0	0	22442000	0	0	0	0	0	0	0	0	0	0	0	0	0	0	0	0	0	0	0	0	7	3	3	36.5	20.1	20.1	32.895	0	11.294	235600000	20	19633000	0	0	1020900	0	0	0	0	0	0	868480	0	0	0
SapurV1A.0020s0380.1.p;SapurV1A.0076s0020.1.p	SapurV1A.0020s0380.1.p	130340000	122670000	62124000	77727000	131710000	122930000	51463000	29089000	72402000	86021000	68286000	0	46014000	65012000	44246000	39846000	43630000	56028000	33728000	0	44682000	78318000	116370000	13	13	13	55.1	55.1	55.1	31.137	0	69.274	1712100000	136	100710000	9959400	12442000	2397900	5833300	10234000	9115900	5091000	2192500	8007400	11821000	4470800	0	1725000
SapurV1A.0020s0420.1.p	SapurV1A.0020s0420.1.p	0	0	0	0	0	0	0	0	0	0	0	0	0	24937000	0	0	0	0	0	0	0	0	0	3	3	3	14.3	14.3	14.3	46.335	0.0033784	2.6102	103800000	7	5190200	101750	137550	0	0	0	0	801690	0	0	0	0	0	0
SapurV1A.0020s0530.1.p	SapurV1A.0020s0530.1.p	23625000	34366000	0	26868000	30513000	0	0	0	0	35975000	31607000	0	0	29887000	46847000	0	0	24974000	37189000	0	0	40151000	48712000	10	10	10	40.8	40.8	40.8	42.979	0	39.707	454130000	65	26714000	2524600	5149000	0	709200	808410	0	0	0	576910	1641300	661640	0	1002900
SapurV1A.0020s0630.1.p	SapurV1A.0020s0630.1.p	0	16232000	0	12943000	0	0	0	0	0	0	0	0	0	0	0	0	0	0	0	0	0	0	0	19	6	6	43	16.6	16.6	75.587	0	18.471	44868000	12	1212600	0	975890	0	165090	0	0	0	0	0	71658	0	0	0
SapurV1A.0020s0710.1.p	SapurV1A.0020s0710.1.p	69886000	35540000	59504000	32429000	45619000	68564000	48329000	46774000	64648000	40803000	55957000	0	0	66098000	40005000	46947000	0	48012000	0	0	0	0	35461000	7	7	7	30.9	30.9	30.9	28.149	0	157.98	1013800000	76	67587000	8892100	6371000	2027000	2150800	3019500	5087100	3646300	3205000	4817800	9088800	3196400	0	511150
SapurV1A.0020s0720.1.p	SapurV1A.0020s0720.1.p	0	0	0	0	0	0	0	0	0	0	0	53279000	0	0	0	0	0	0	0	0	0	0	0	7	7	2	8.8	8.8	3.7	110.81	0	8.7063	38114000	12	762290	0	0	130480	0	0	0	191700	0	0	0	64026	298830	0
SapurV1A.0020s0740.1.p;SapurV1A.0020s0750.1.p	SapurV1A.0020s0740.1.p	0	0	0	0	0	0	0	0	0	0	0	18498000	0	0	0	0	0	0	0	0	0	0	0	6	1	1	7.1	2	2	110.74	0	18.953	10069000	3	205500	0	0	99625	0	0	0	0	0	0	0	0	105870	0
SapurV1A.0021s0070.2.p;SapurV1A.0021s0070.1.p	SapurV1A.0021s0070.2.p;SapurV1A.0021s0070.1.p	531170000	421390000	538820000	528300000	384770000	521150000	388560000	489480000	474460000	449950000	555270000	169910000	564550000	574020000	596330000	536350000	544530000	571010000	412250000	426570000	410000000	477280000	397080000	18	18	9	71.3	71.3	26.1	29.124	0	294.03	11616000000	349	774420000	39497000	56532000	21206000	27507000	22880000	25983000	35636000	50836000	54173000	65198000	29037000	2130400	41474000
SapurV1A.0021s0160.1.p	SapurV1A.0021s0160.1.p	168760000	158330000	121650000	122900000	119020000	112800000	105220000	239830000	193490000	157970000	117940000	145580000	118200000	145110000	85003000	122920000	125400000	100640000	218560000	145120000	156590000	122390000	177760000	9	9	4	46.6	46.6	20.8	20.341	0	177.27	3471300000	104	385700000	16495000	28368000	5569100	12097000	16356000	12178000	16873000	46319000	37002000	40407000	11463000	5255000	11840000
SapurV1A.0021s0210.1.p	SapurV1A.0021s0210.1.p	0	0	33703000	36082000	0	0	0	0	16356000	0	28369000	56685000	19806000	60300000	0	32935000	76121000	33821000	77786000	87464000	72589000	162660000	105070000	8	8	3	46.6	46.6	15.1	24.838	0	52.701	694840000	82	57903000	626490	1253500	815080	1464800	0	0	0	1637300	1250600	0	1154500	744880	1490600
SapurV1A.0021s0220.1.p	SapurV1A.0021s0220.1.p	0	13837000	0	0	0	0	0	0	0	0	0	0	0	0	0	0	0	0	0	0	0	0	0	7	2	2	42.5	11	11	24.798	0.0018705	3.0041	344400000	21	28700000	841600	1971900	441380	0	962610	798220	2117200	1776000	0	1315500	907820	382910	1100100
SapurV1A.0021s0270.1.p	SapurV1A.0021s0270.1.p	0	0	0	0	0	0	0	0	0	0	0	0	0	0	0	0	0	0	0	0	0	0	3647000	2	2	2	4.5	4.5	4.5	64.953	0	5.3189	27599000	5	745930	0	0	0	0	0	0	0	0	0	0	0	0	195110
SapurV1A.0021s0290.3.p;SapurV1A.0021s0290.2.p;SapurV1A.0021s0290.1.p	SapurV1A.0021s0290.3.p;SapurV1A.0021s0290.2.p;SapurV1A.0021s0290.1.p	0	0	0	0	0	0	0	0	0	0	0	0	0	0	0	0	0	0	0	0	5749300	0	0	2	2	2	6.9	6.9	6.9	43.807	0.0018531	2.8991	12473000	6	593940	237130	0	0	0	0	0	0	0	0	0	0	0	0
SapurV1A.0021s0360.1.p	SapurV1A.0021s0360.1.p	0	0	0	0	0	0	0	0	0	0	0	0	0	0	0	0	0	0	0	0	0	0	21566000	8	3	3	21.7	10.7	10.7	55.416	0	15.51	75063000	20	3002500	129140	0	0	201020	0	0	0	0	0	183940	85171	0	0
SapurV1A.0021s0400.1.p;SapurV1A.1238s0060.1.p	SapurV1A.0021s0400.1.p	103080000	41525000	78172000	68644000	68989000	84968000	48961000	62002000	58284000	45857000	65297000	92099000	78865000	73210000	67613000	60905000	66390000	79373000	72647000	0	40780000	61573000	62533000	9	9	9	58.8	58.8	58.8	30.498	0	323.31	1586800000	142	144250000	9435400	6289900	2993000	4680900	5457900	7730200	8023400	12886000	9363200	10567000	6140700	1585000	11402000
SapurV1A.0021s0450.1.p;SapurV1A.0195s0340.1.p;SapurV1A.1238s0010.1.p	SapurV1A.0021s0450.1.p	0	24330000	0	0	0	0	0	18851000	0	0	0	0	38687000	24385000	0	0	21139000	0	0	32568000	0	0	24633000	9	9	9	35.7	35.7	35.7	57.016	0	29.364	388540000	48	16189000	340810	2128200	0	380760	664190	355160	579430	688920	885400	1071800	0	0	2202800
SapurV1A.0252s0360.1.p;SapurV1A.0195s0290.1.p;SapurV1A.0021s0480.1.p;SapurV1A.0252s0360.2.p;SapurV1A.0072s0130.1.p	SapurV1A.0252s0360.1.p;SapurV1A.0195s0290.1.p;SapurV1A.0021s0480.1.p;SapurV1A.0252s0360.2.p	146890000	183410000	106650000	123060000	108610000	87568000	116630000	336270000	143470000	82623000	100750000	189390000	145960000	158420000	0	158490000	139110000	122480000	167350000	169260000	171160000	109700000	154210000	9	9	9	70.7	70.7	70.7	15.015	0	106.89	3545100000	99	393900000	26149000	32555000	6963000	12644000	18969000	11856000	8294800	75915000	29424000	15650000	11623000	2155700	17393000
SapurV1A.0021s0490.1.p;SapurV1A.0195s0260.1.p	SapurV1A.0021s0490.1.p	36087000	24116000	0	0	0	0	0	0	26757000	0	0	0	41829000	50704000	40047000	36391000	43578000	41503000	0	0	0	25365000	21741000	8	8	8	51.7	51.7	51.7	23.066	0	24.838	441570000	56	44157000	4053000	5681300	409990	539220	426290	0	0	0	2083900	0	0	0	7314900
SapurV1A.0021s0550.2.p;SapurV1A.0021s0550.1.p	SapurV1A.0021s0550.2.p;SapurV1A.0021s0550.1.p	56149000	22547000	0	29981000	0	0	0	0	0	0	0	0	53967000	40726000	53795000	53609000	63558000	63652000	0	0	38419000	25868000	0	10	10	9	37.3	37.3	34.2	46.418	0	89.333	591900000	69	42279000	828100	2080500	0	260740	822000	779020	0	689410	1193200	1305200	0	0	5969800
SapurV1A.0021s0620.1.p;SapurV1A.0195s0120.3.p	SapurV1A.0021s0620.1.p	0	0	0	0	0	0	0	0	0	0	0	0	31858000	34512000	29814000	0	27074000	29151000	23282000	0	28867000	39354000	0	5	5	2	26.1	26.1	8.7	27.469	0	37.699	328860000	38	21924000	310510	1285100	0	0	387760	299440	0	0	1688100	0	0	0	1649400
SapurV1A.0021s0670.3.p;SapurV1A.0021s0670.2.p;SapurV1A.0021s0670.1.p;SapurV1A.0021s0670.6.p;SapurV1A.0021s0670.5.p;SapurV1A.0021s0670.4.p	SapurV1A.0021s0670.3.p;SapurV1A.0021s0670.2.p;SapurV1A.0021s0670.1.p;SapurV1A.0021s0670.6.p;SapurV1A.0021s0670.5.p;SapurV1A.0021s0670.4.p	0	0	0	0	0	0	0	0	0	0	0	0	0	0	0	3188700	0	0	0	0	0	0	0	2	2	2	17	17	17	27.091	0	5.4998	11915000	4	744660	0	0	0	0	0	0	0	0	0	0	0	0	281830
SapurV1A.0021s0720.1.p	SapurV1A.0021s0720.1.p	30193000	26059000	0	17640000	26451000	25516000	0	0	30679000	0	0	0	0	0	0	0	0	0	0	0	0	0	0	7	7	7	42.4	42.4	42.4	31.277	0	27.623	323640000	34	21576000	2578300	2354800	229460	710500	1582500	1521000	0	0	4665000	849550	594470	0	513190
SapurV1A.0021s0770.1.p	SapurV1A.0021s0770.1.p	0	67809000	52519000	68585000	0	0	32341000	63824000	66879000	49445000	45432000	0	57114000	0	64253000	61568000	44969000	58195000	0	95469000	0	66976000	69537000	8	3	1	47	14.9	7.5	15.625	0	6.1992	1294400000	38	215730000	3690200	17172000	5144700	8050800	3537100	8133000	7172300	19525000	19140000	25308000	5561000	1164700	11301000
SapurV1A.0021s0880.1.p	SapurV1A.0021s0880.1.p	70137000	51608000	187660000	71680000	58333000	70654000	199760000	99418000	48648000	69574000	157130000	40139000	0	0	65793000	51190000	29232000	0	74858000	0	0	36418000	106890000	14	14	14	45	45	45	45.381	0	73.696	1625100000	134	73867000	3280300	2723900	6132100	3459800	3086700	3849500	14374000	9915200	4097600	6059900	6067100	432650	709210
SapurV1A.0021s0900.1.p;SapurV1A.0021s0890.1.p	SapurV1A.0021s0900.1.p	25145000	56041000	24474000	28563000	0	0	24899000	19501000	0	55797000	37627000	0	90239000	194400000	89703000	178400000	157800000	31043000	179790000	0	191330000	318380000	262940000	12	12	12	57.3	57.3	57.3	26.329	0	73.326	1691400000	100	120810000	2459400	7260200	391750	1331600	167960	629910	919730	971400	488800	1864200	1131600	0	10972000
SapurV1A.0022s0010.4.p;SapurV1A.0022s0010.3.p;SapurV1A.0022s0010.2.p;SapurV1A.0022s0010.1.p	SapurV1A.0022s0010.4.p;SapurV1A.0022s0010.3.p;SapurV1A.0022s0010.2.p;SapurV1A.0022s0010.1.p	773560000	1014600000	678580000	823150000	863900000	739520000	782660000	1567700000	1093200000	1022200000	1063700000	723470000	2375900000	1578700000	1956900000	2010100000	1830700000	1393100000	1065600000	1322700000	1301800000	896080000	1174800000	23	23	22	68.5	68.5	62.3	47.702	0	323.31	29767000000	611	1751000000	54857000	132670000	20982000	27500000	56097000	51869000	59614000	142140000	115180000	90358000	37211000	10300000	151230000
SapurV1A.0022s0080.2.p;SapurV1A.0022s0080.1.p;SapurV1A.0022s0080.4.p;SapurV1A.0022s0080.3.p	SapurV1A.0022s0080.2.p;SapurV1A.0022s0080.1.p;SapurV1A.0022s0080.4.p;SapurV1A.0022s0080.3.p	1896500000	1742900000	2757200000	2615500000	2064100000	1989900000	3636500000	2656200000	1536600000	1735400000	2050000000	2737000000	2458200000	2782300000	2304800000	2638000000	2667400000	2768700000	2934600000	1886600000	2830100000	2222600000	3020900000	16	16	16	83.8	83.8	83.8	25.803	0	323.31	56370000000	538	3758000000	133400000	237030000	95324000	126270000	158920000	131800000	348360000	338260000	182850000	182130000	109500000	62587000	195710000
SapurV1A.0022s0180.1.p;SapurV1A.0022s0180.2.p	SapurV1A.0022s0180.1.p;SapurV1A.0022s0180.2.p	13999000	16595000	0	15523000	0	0	0	0	0	15508000	0	0	0	0	0	0	0	0	0	0	0	0	0	6	6	6	32.7	32.7	32.7	37.389	0	40.287	133490000	25	7416300	731120	1321300	0	685710	659880	759740	0	0	854260	2020700	262500	0	0
SapurV1A.0022s0270.1.p	SapurV1A.0022s0270.1.p	430180000	302470000	185950000	276700000	494490000	572740000	0	0	545890000	370910000	284460000	0	256120000	340860000	239790000	270780000	228560000	348280000	381280000	244640000	462410000	399330000	464440000	14	14	14	85.2	85.2	85.2	25.424	0	323.31	7591700000	247	542270000	43382000	49734000	6494100	18568000	48993000	55356000	279550	0	72518000	60968000	17899000	206330	16686000
SapurV1A.0022s0280.1.p;SapurV1A.1055s0060.1.p;SapurV1A.0022s0280.2.p;SapurV1A.0022s0280.3.p;SapurV1A.0656s0120.2.p;SapurV1A.0656s0120.1.p;SapurV1A.0022s0280.7.p;SapurV1A.0022s0280.8.p;SapurV1A.0022s0280.9.p;SapurV1A.0022s0280.5.p;SapurV1A.0022s0280.4.p;SapurV1A.0022s0280.6.p;SapurV1A.2549s0040.1.p;SapurV1A.1055s0060.9.p;SapurV1A.1055s0060.8.p;SapurV1A.1055s0060.7.p;SapurV1A.1055s0060.6.p;SapurV1A…	SapurV1A.0022s0280.1.p;SapurV1A.1055s0060.1.p;SapurV1A.0022s0280.2.p;SapurV1A.0022s0280.3.p;SapurV1A.0656s0120.2.p;SapurV1A.0656s0120.1.p;SapurV1A.0022s0280.7.p;SapurV1A.0022s0280.8.p;SapurV1A.0022s0280.9.p;SapurV1A.0022s0280.5.p;SapurV1A.0022s0280.4.p;SapurV1A.0022s0280.6.p;SapurV1A.2549s0040.1.p;SapurV1A.1055s0060.9.p;SapurV1A.1055s0060.8.p;SapurV1A.1055s0060.7.p;SapurV1A.1055s0060.6.p;SapurV1A…	0	0	0	0	0	0	0	0	0	0	0	0	0	8489300	0	0	8802000	0	0	0	0	0	0	3	2	1	9.2	9.2	6.3	30.285	0	4.6469	48660000	23	5406600	0	0	0	0	288430	274990	0	0	969340	0	0	0	573470
SapurV1A.0022s0290.2.p;SapurV1A.0022s0290.1.p	SapurV1A.0022s0290.2.p;SapurV1A.0022s0290.1.p	0	11733000	0	0	0	0	0	0	0	0	0	0	19050000	0	0	0	0	0	0	0	0	0	0	5	5	5	33.8	33.8	33.8	31.16	0	12.215	90042000	14	5296600	0	1450700	0	0	0	0	0	0	0	1225800	0	0	1112500
SapurV1A.0022s0330.1.p	SapurV1A.0022s0330.1.p	20752000	39416000	0	22541000	33906000	28783000	0	34084000	0	45068000	32139000	0	24833000	0	23852000	32635000	0	0	38549000	0	0	0	0	10	10	10	36.7	36.7	36.7	49.73	0	27.794	524130000	54	18719000	950500	3677200	192520	1103100	1070800	708590	408020	2077500	0	3843700	645830	0	955880
SapurV1A.0022s0380.1.p	SapurV1A.0022s0380.1.p	19858000	26650000	32892000	35448000	32017000	25833000	38279000	0	19775000	25996000	22771000	0	0	33909000	26083000	23295000	22863000	21989000	26670000	0	0	0	26480000	11	11	11	45.2	45.2	45.2	37.723	0	26.943	530490000	62	31205000	1552200	4098700	1196900	1198600	2281900	913070	3779700	0	1180300	3566800	1749300	0	444870
SapurV1A.0022s0410.1.p	SapurV1A.0022s0410.1.p	0	0	0	0	0	0	0	0	0	0	0	0	0	0	0	0	4151800	0	0	0	0	0	0	1	1	1	5.6	5.6	5.6	20.506	0.005688	2.3004	11623000	3	1660400	0	0	0	0	0	0	0	0	0	0	0	0	0
SapurV1A.0022s0430.1.p	SapurV1A.0022s0430.1.p	0	0	0	0	0	0	0	0	0	0	0	74441000	0	0	0	0	0	0	0	0	0	0	0	3	3	3	17.5	17.5	17.5	19.962	0	5.9123	20877000	3	2982400	0	0	0	0	0	0	0	0	0	0	0	2982400	0
SapurV1A.0022s0630.1.p;SapurV1A.0152s0210.3.p;SapurV1A.0152s0210.2.p;SapurV1A.0152s0210.1.p	SapurV1A.0022s0630.1.p;SapurV1A.0152s0210.3.p;SapurV1A.0152s0210.2.p;SapurV1A.0152s0210.1.p	0	10012000	0	0	0	0	0	0	0	0	0	0	0	0	0	0	0	0	0	0	0	0	0	7	7	2	8.1	8.1	3.2	86.741	0	7.3307	49176000	13	1170900	0	407630	0	0	0	0	0	0	0	0	70061	0	0
SapurV1A.0023s0040.4.p;SapurV1A.0023s0040.3.p;SapurV1A.0023s0040.2.p;SapurV1A.0023s0040.1.p	SapurV1A.0023s0040.4.p;SapurV1A.0023s0040.3.p;SapurV1A.0023s0040.2.p;SapurV1A.0023s0040.1.p	36643000	24278000	0	0	10585000	16976000	0	0	42940000	0	0	0	43038000	43184000	48415000	29262000	41492000	47517000	0	0	33914000	0	0	6	5	5	53.6	41.8	41.8	12.311	0	171.53	545400000	80	109080000	7646900	5573200	0	0	1851600	5922200	552170	0	17933000	1584700	606250	0	10799000
SapurV1A.0023s0070.2.p;SapurV1A.0023s0070.1.p	SapurV1A.0023s0070.2.p;SapurV1A.0023s0070.1.p	216610000	870100000	135550000	232600000	541110000	382210000	84109000	59615000	453560000	526630000	300310000	131370000	304960000	246420000	288310000	257560000	318250000	283410000	363890000	358180000	298340000	272360000	287440000	18	18	9	52.9	52.9	33.6	46.853	0	284.68	8337000000	223	320650000	10423000	79248000	2900000	8031800	24925000	17222000	3018300	2838900	31523000	38843000	10418000	1075800	13275000
SapurV1A.0023s0090.1.p	SapurV1A.0023s0090.1.p	0	0	0	0	0	0	0	0	0	0	0	98937000	0	0	0	0	0	0	0	0	0	0	0	2	2	2	3.1	3.1	3.1	104.07	0.00048077	3.3993	129730000	9	2702800	0	0	128250	172500	305070	0	0	621620	190530	528260	0	578050	0
SapurV1A.0023s0130.1.p	SapurV1A.0023s0130.1.p	0	0	0	0	0	0	0	0	0	0	0	0	0	0	15378000	0	0	0	0	0	0	0	0	2	2	2	13.2	13.2	13.2	26.358	0	4.2653	42324000	6	5290600	0	0	0	0	0	0	0	0	0	0	0	0	0
SapurV1A.0023s0270.6.p;SapurV1A.0023s0270.5.p;SapurV1A.0023s0270.4.p;SapurV1A.0023s0270.3.p;SapurV1A.0023s0270.2.p;SapurV1A.0023s0270.1.p	SapurV1A.0023s0270.6.p;SapurV1A.0023s0270.5.p;SapurV1A.0023s0270.4.p;SapurV1A.0023s0270.3.p;SapurV1A.0023s0270.2.p;SapurV1A.0023s0270.1.p	0	0	0	580260	0	0	0	0	0	0	0	0	0	0	0	0	0	0	0	0	0	0	0	2	2	2	5.3	5.3	5.3	51.807	0.00024546	3.7644	1800700	3	94773	12007	59621	0	23145	0	0	0	0	0	0	0	0	0
SapurV1A.0023s0300.2.p;SapurV1A.0023s0300.1.p;SapurV1A.0023s0350.1.p;SapurV1A.0023s0340.2.p;SapurV1A.0023s0340.1.p;SapurV1A.0023s0330.1.p;SapurV1A.2368s0050.1.p;SapurV1A.0038s0020.1.p	SapurV1A.0023s0300.2.p;SapurV1A.0023s0300.1.p;SapurV1A.0023s0350.1.p;SapurV1A.0023s0340.2.p;SapurV1A.0023s0340.1.p;SapurV1A.0023s0330.1.p	1110500000	2308000000	940610000	1435600000	1829800000	1508100000	1035800000	2797600000	2729600000	1984800000	1304500000	2231800000	5258600000	4249900000	5163100000	4658900000	4486400000	3857200000	3319000000	4864100000	4025900000	5134400000	3429400000	25	25	7	62.4	62.4	22.5	49.427	0	323.31	69943000000	695	2797700000	41491000	129390000	15685000	34305000	76705000	55921000	45180000	175540000	126510000	121670000	30593000	20228000	201630000
SapurV1A.0023s0410.1.p;SapurV1A.0023s0410.3.p;SapurV1A.0023s0410.2.p	SapurV1A.0023s0410.1.p;SapurV1A.0023s0410.3.p;SapurV1A.0023s0410.2.p	0	0	0	0	0	0	0	0	0	0	0	0	0	0	0	0	0	0	0	0	0	0	123280000	2	2	2	3.2	3.2	3.2	93.323	0.0018692	2.996	277330000	17	6303100	0	0	0	0	0	0	0	0	115850	0	0	0	790180
SapurV1A.0023s0420.1.p	SapurV1A.0023s0420.1.p	0	0	0	0	39468000	0	0	0	55965000	0	0	0	121150000	140060000	101960000	135280000	107290000	103300000	0	55541000	147200000	119720000	0	10	10	7	48.8	48.8	34.5	19.748	0	40.543	1040200000	86	104020000	624180	618990	0	0	1439800	0	0	0	3819800	0	0	0	15502000
SapurV1A.0023s0450.1.p	SapurV1A.0023s0450.1.p	29016000	10671000	0	17758000	0	0	0	0	0	0	0	0	0	22608000	0	0	0	0	0	0	0	0	24938000	5	5	5	40	40	40	21	0	54.167	312570000	38	28415000	2194300	2401100	785810	1123200	1987300	2763900	1395400	57303	1935600	1642600	1395200	0	1683900
SapurV1A.0247s0060.1.p;SapurV1A.0038s0140.1.p;SapurV1A.0023s0480.1.p;SapurV1A.0209s0250.1.p	SapurV1A.0247s0060.1.p;SapurV1A.0038s0140.1.p;SapurV1A.0023s0480.1.p	149990000	205840000	105060000	108400000	65400000	48691000	51894000	223690000	107180000	122340000	63897000	95579000	122920000	156430000	115720000	123030000	119800000	106330000	0	0	97061000	135290000	158140000	5	5	5	40.8	40.8	40.8	15.711	0	41.287	2942400000	101	490390000	28878000	83106000	7326700	13233000	10227000	8925500	14222000	92117000	19549000	42311000	6409100	5440400	23436000
SapurV1A.0023s0500.8.p;SapurV1A.0023s0500.7.p;SapurV1A.0023s0500.6.p;SapurV1A.0023s0500.5.p;SapurV1A.0023s0500.4.p;SapurV1A.0023s0500.3.p;SapurV1A.0023s0500.2.p;SapurV1A.0023s0500.1.p	SapurV1A.0023s0500.8.p;SapurV1A.0023s0500.7.p;SapurV1A.0023s0500.6.p;SapurV1A.0023s0500.5.p;SapurV1A.0023s0500.4.p;SapurV1A.0023s0500.3.p;SapurV1A.0023s0500.2.p;SapurV1A.0023s0500.1.p	0	0	0	4147000	0	0	0	0	0	0	0	0	0	0	0	0	0	0	0	0	0	0	0	5	5	4	4.8	4.8	3.8	149.71	0	12.477	10682000	9	150460	11936	30818	0	44265	0	0	0	50434	0	0	0	0	0
SapurV1A.0023s0530.7.p;SapurV1A.0023s0530.6.p;SapurV1A.0023s0530.5.p;SapurV1A.0023s0530.4.p;SapurV1A.0023s0530.3.p;SapurV1A.0023s0530.2.p;SapurV1A.0023s0530.1.p;SapurV1A.0038s0180.1.p	SapurV1A.0023s0530.7.p;SapurV1A.0023s0530.6.p;SapurV1A.0023s0530.5.p;SapurV1A.0023s0530.4.p;SapurV1A.0023s0530.3.p;SapurV1A.0023s0530.2.p;SapurV1A.0023s0530.1.p;SapurV1A.0038s0180.1.p	0	0	0	0	0	0	0	0	2842900	0	0	0	0	0	0	0	0	0	0	0	0	0	0	2	2	2	24.6	24.6	24.6	13.591	0.00024734	3.9141	23103000	7	3850600	0	0	0	0	0	1283800	0	0	773350	0	0	0	0
SapurV1A.5479s0010.1.p;SapurV1A.0023s0540.1.p;SapurV1A.5479s0010.2.p;SapurV1A.0023s0540.2.p	SapurV1A.5479s0010.1.p;SapurV1A.0023s0540.1.p;SapurV1A.5479s0010.2.p;SapurV1A.0023s0540.2.p	0	0	0	0	0	0	0	0	0	0	6165300	0	0	0	0	0	0	0	0	0	0	0	0	2	2	2	6.7	6.7	6.7	43.492	0.0014194	3.1891	19604000	4	933510	0	0	0	0	0	0	0	705040	0	0	228470	0	0
SapurV1A.0023s0620.1.p	SapurV1A.0023s0620.1.p	18781000	12161000	0	0	0	0	0	0	0	0	0	0	0	0	0	0	0	0	0	0	0	0	0	6	2	2	31.7	10.1	10.1	25.344	0.0059003	2.2953	58215000	8	4158200	1334000	1498300	0	0	0	0	0	0	0	0	0	0	365810
SapurV1A.0023s0630.1.p;SapurV1A.0023s0630.2.p	SapurV1A.0023s0630.1.p;SapurV1A.0023s0630.2.p	31117000	53333000	33150000	37638000	37290000	29701000	43218000	47854000	40772000	37610000	46831000	51568000	45459000	33127000	23665000	0	38096000	0	0	0	24767000	29155000	26323000	21	12	12	42.6	27.9	27.9	70.268	0	52.765	831560000	78	24458000	1465300	4648900	459980	1147500	1329600	1273300	1402900	2304900	1761100	2190500	1523600	499150	706490
SapurV1A.0023s0680.1.p	SapurV1A.0023s0680.1.p	0	0	0	0	0	0	0	0	2235700	0	0	0	0	0	0	0	0	0	0	0	0	0	0	1	1	1	1.3	1.3	1.3	93.208	0	5.3307	7493900	13	202540	44730	59186	0	0	0	0	0	0	98621	0	0	0	0
SapurV1A.0023s0720.1.p	SapurV1A.0023s0720.1.p	0	0	0	18131000	0	0	22456000	23678000	0	0	17474000	0	0	0	0	0	0	0	0	0	0	0	0	12	7	7	49.2	32.7	32.7	36.757	0	11.602	153920000	28	6996200	574510	844500	151130	488970	0	141400	2046300	1414400	383190	0	642980	0	0
SapurV1A.3758s0010.1.p;SapurV1A.3069s0030.1.p;SapurV1A.0764s0020.1.p;SapurV1A.0487s0160.1.p;SapurV1A.0487s0130.1.p;SapurV1A.0487s0120.1.p;SapurV1A.0271s0050.1.p;SapurV1A.0271s0020.1.p;SapurV1A.0166s0340.1.p;SapurV1A.0166s0240.1.p;SapurV1A.0038s0430.1.p;SapurV1A.0023s0770.1.p	SapurV1A.3758s0010.1.p;SapurV1A.3069s0030.1.p;SapurV1A.0764s0020.1.p;SapurV1A.0487s0160.1.p;SapurV1A.0487s0130.1.p;SapurV1A.0487s0120.1.p;SapurV1A.0271s0050.1.p;SapurV1A.0271s0020.1.p;SapurV1A.0166s0340.1.p;SapurV1A.0166s0240.1.p;SapurV1A.0038s0430.1.p;SapurV1A.0023s0770.1.p	0	0	0	0	20242000	0	0	0	24745000	0	0	0	123320000	76192000	105660000	75627000	109600000	48406000	44440000	0	60591000	48995000	0	5	5	5	39.8	39.8	39.8	11.409	0	12.463	806630000	45	134440000	626610	914830	0	327750	3243500	1229000	0	0	2973100	1604000	549040	0	20541000
SapurV1A.0023s0850.1.p	SapurV1A.0023s0850.1.p	478960000	413160000	487690000	356390000	469720000	338560000	264540000	414180000	347330000	413000000	458930000	372000000	53521000	86927000	23026000	39335000	32665000	34467000	57143000	0	39119000	42324000	123000000	10	10	10	52.9	52.9	52.9	24.18	0	269.59	6058700000	144	403910000	28400000	42896000	19688000	23400000	36404000	28480000	47197000	36420000	32256000	55820000	28737000	7447500	2230700
SapurV1A.0023s0860.1.p;SapurV1A.0023s0860.2.p	SapurV1A.0023s0860.1.p	0	0	0	0	0	4171900	0	0	0	0	0	0	0	0	0	0	0	0	0	0	0	0	0	3	1	1	6.9	2.6	2.6	76.771	0.0095258	1.9583	4815800	1	133770	0	0	0	0	0	133770	0	0	0	0	0	0	0
SapurV1A.0023s0910.1.p	SapurV1A.0023s0910.1.p	348000000	281190000	299860000	245960000	248370000	281600000	192840000	388210000	410840000	309200000	236600000	295660000	178570000	257980000	169960000	212680000	203420000	225420000	338960000	206410000	237350000	235800000	283620000	7	7	3	39	39	13	14.35	0	47.318	6400300000	123	1066700000	59131000	73200000	26477000	18877000	50628000	41074000	44359000	95343000	122470000	92102000	36228000	12403000	34453000
SapurV1A.0023s0970.2.p;SapurV1A.0023s0970.1.p	SapurV1A.0023s0970.2.p;SapurV1A.0023s0970.1.p	9591600000	6848000000	7555200000	9944500000	10866000000	6697400000	17330000000	16786000000	6502100000	5753400000	9751500000	48121000000	8310900000	9567800000	9621100000	9994600000	8683200000	12512000000	10717000000	9848500000	14620000000	13054000000	14716000000	19	19	18	83	83	78.3	23.52	0	323.31	247450000000	1001	16496000000	743960000	1024300000	264290000	491460000	859440000	456660000	1585400000	2068300000	664200000	722070000	505300000	1105400000	522780000
SapurV1A.0023s1030.2.p;SapurV1A.0023s1030.1.p	SapurV1A.0023s1030.2.p;SapurV1A.0023s1030.1.p	77645000	71410000	105120000	128070000	43205000	92344000	230960000	146530000	69263000	63512000	112840000	86085000	59775000	62928000	92085000	85348000	99618000	76241000	81547000	0	74533000	52507000	120730000	19	13	13	49	34.3	34.3	60.271	0	163.11	2262500000	168	87019000	4298600	6425600	2553700	4711200	1165800	4232500	16808000	10834000	2995400	4147300	4028300	758860	2937500
SapurV1A.0024s0050.2.p;SapurV1A.0024s0050.1.p	SapurV1A.0024s0050.2.p;SapurV1A.0024s0050.1.p	0	0	0	0	0	0	0	0	0	0	0	0	28896000	0	31554000	0	0	29963000	0	0	0	0	0	5	5	2	32.9	32.9	17.1	18.825	0	10.84	196340000	28	17849000	0	0	0	0	404790	1331200	0	870600	1830500	0	0	1290100	4434500
SapurV1A.0024s0080.2.p;SapurV1A.0024s0080.1.p	SapurV1A.0024s0080.2.p;SapurV1A.0024s0080.1.p	0	0	0	0	0	0	0	0	0	0	0	0	0	0	5371900	0	0	0	0	0	0	0	0	7	1	1	20.8	3	3	56.852	0.0018592	2.9352	6835500	2	227850	0	0	0	0	0	0	0	0	0	0	0	0	0
SapurV1A.0024s0110.1.p	SapurV1A.0024s0110.1.p	0	0	0	0	0	0	2859100	0	0	0	0	0	0	0	0	0	0	0	0	0	0	0	0	3	3	3	4	4	4	130.77	0	4.7349	13384000	8	278830	0	0	0	0	0	0	86084	0	0	0	0	0	0
SapurV1A.0024s0120.1.p	SapurV1A.0024s0120.1.p	0	24200000	0	0	0	0	0	0	0	0	0	0	0	0	0	0	0	0	0	0	0	0	0	6	6	6	26.2	26.2	26.2	39.527	0	7.6587	62703000	11	2985800	116610	1970600	0	0	0	0	0	0	429360	0	31187	0	0
SapurV1A.0024s0150.1.p	SapurV1A.0024s0150.1.p	0	0	0	0	0	0	0	0	0	0	0	0	22323000	27271000	22955000	34705000	45658000	20111000	43155000	0	22301000	29816000	43377000	9	9	8	45.4	45.4	42.5	33.462	0	23.187	320250000	52	16855000	127870	232170	0	83588	144120	1060300	0	0	0	0	453070	0	958050
SapurV1A.0024s0160.1.p;SapurV1A.0024s0160.2.p;SapurV1A.0024s0160.3.p	SapurV1A.0024s0160.1.p;SapurV1A.0024s0160.2.p;SapurV1A.0024s0160.3.p	0	0	0	0	0	0	0	0	0	0	6540900	0	0	0	0	0	0	0	0	0	0	0	0	5	1	1	26.1	6.5	6.5	40.123	0.0014178	3.1651	56052000	7	2802600	325000	501710	183650	249980	0	0	492770	0	0	794980	254500	0	0
SapurV1A.0024s0180.2.p;SapurV1A.0024s0180.1.p	SapurV1A.0024s0180.2.p;SapurV1A.0024s0180.1.p	47982000	73336000	47342000	87016000	55657000	48820000	33588000	50534000	51812000	63605000	52677000	0	42408000	30004000	41833000	49570000	31426000	0	41317000	0	22729000	42220000	35082000	26	14	14	57.2	37.2	37.2	67.273	0	165.55	1121100000	129	35034000	1868900	4649400	334250	2564500	2241800	1752700	989970	3168200	2450800	4767900	1687400	163690	1246200
SapurV1A.0024s0210.1.p	SapurV1A.0024s0210.1.p	0	0	0	0	8967600	0	13853000	0	0	0	8811500	0	0	0	0	0	0	0	0	0	0	0	0	5	5	1	26.6	26.6	4.7	35.785	0	14.48	115730000	34	6429500	212780	475430	449990	211970	567210	248570	1090900	460880	690850	0	398850	0	0
SapurV1A.0024s0230.1.p	SapurV1A.0024s0230.1.p	510180000	246600000	287580000	467870000	169600000	158970000	153310000	325350000	200580000	245050000	231700000	806660000	0	17021000	0	0	0	40855000	0	0	0	0	19625000	9	9	9	84.6	84.6	84.6	16.45	0	323.31	3703600000	114	617260000	93940000	74649000	41865000	64250000	30958000	23968000	43225000	67764000	47999000	60332000	25550000	37543000	0
SapurV1A.0024s0310.1.p;SapurV1A.0013s1150.1.p	SapurV1A.0024s0310.1.p	58867000	75411000	52856000	46577000	36227000	43087000	39727000	80272000	55676000	53250000	53631000	28040000	59650000	45678000	53173000	62261000	49243000	53234000	38680000	0	39987000	43210000	57633000	7	7	7	37.8	37.8	37.8	28.847	0	144.13	1308800000	154	76987000	4707900	10787000	2007300	2586200	3300300	4041300	3048300	7605600	5656900	7852500	3541400	260510	3472000
SapurV1A.0024s0320.1.p	SapurV1A.0024s0320.1.p	13315000	18604000	0	0	0	0	0	0	0	0	0	0	0	0	16013000	0	0	0	0	0	0	0	10546000	4	4	1	11.7	11.7	3.2	49.75	0	7.3537	111990000	15	5599700	650950	1665700	0	0	0	0	0	0	0	441490	0	0	534080
SapurV1A.0024s0490.1.p	SapurV1A.0024s0490.1.p	29326000	27935000	0	33132000	0	27489000	32504000	0	0	28275000	29071000	0	0	0	0	0	0	0	0	0	0	0	0	12	12	9	45	45	34.1	40.207	0	27.957	388900000	41	21605000	1418000	3046200	452930	750060	1653700	1005300	3660400	2364500	148840	4031600	1496400	0	315320
SapurV1A.0024s0540.1.p	SapurV1A.0024s0540.1.p	0	18647000	0	0	0	0	0	0	16890000	0	0	0	0	0	0	0	0	0	0	0	0	0	0	4	4	4	7.9	7.9	7.9	79.433	0	11.749	77687000	13	2284900	0	1165300	0	120670	0	0	0	0	593680	405230	0	0	0
SapurV1A.0024s0610.1.p	SapurV1A.0024s0610.1.p	0	0	0	0	0	0	0	0	0	0	2959200	0	0	0	0	0	0	0	0	0	0	0	0	3	3	3	16	16	16	36.984	0	4.2014	55840000	11	3102200	98613	136910	0	118400	0	0	0	0	0	138700	127940	0	0
SapurV1A.0024s0680.1.p	SapurV1A.0024s0680.1.p	0	0	0	0	0	0	0	0	0	0	0	0	0	0	0	0	0	0	2420900	0	0	0	0	1	1	1	1	1	1	325.42	0.0058657	2.2336	11730000	6	85622	0	0	0	0	0	0	0	0	23913	27200	0	0	21135
SapurV1A.0024s0710.1.p;SapurV1A.0532s0090.1.p	SapurV1A.0024s0710.1.p;SapurV1A.0532s0090.1.p	0	0	0	0	0	0	0	0	0	0	0	0	0	5835200	0	0	0	0	0	0	0	0	0	3	3	3	24.4	24.4	24.4	17.372	0	4.5201	16389000	3	1638900	452250	631600	0	0	0	0	0	0	0	0	0	0	0
SapurV1A.0024s0730.1.p	SapurV1A.0024s0730.1.p	43064000	55149000	58313000	55745000	37044000	38235000	44188000	75552000	35727000	42925000	42367000	0	53497000	67005000	58818000	61703000	49403000	0	52819000	61335000	51735000	45349000	47003000	8	8	7	35.9	35.9	33.7	40.18	0	72.983	1259600000	104	66293000	4045300	8076600	1653200	2914000	1167300	2192400	1659700	10438000	1481600	6106400	1663200	73895	3801400
SapurV1A.0260s0110.1.p;SapurV1A.0024s0810.1.p;SapurV1A.0932s0180.2.p;SapurV1A.0932s0180.1.p;SapurV1A.0532s0230.2.p;SapurV1A.0532s0230.1.p;SapurV1A.0045s0300.1.p	SapurV1A.0260s0110.1.p;SapurV1A.0024s0810.1.p;SapurV1A.0932s0180.2.p;SapurV1A.0932s0180.1.p;SapurV1A.0532s0230.2.p;SapurV1A.0532s0230.1.p;SapurV1A.0045s0300.1.p	0	0	0	0	0	0	0	0	0	0	0	0	0	0	0	1084600	0	0	0	0	0	0	0	2	2	2	8.8	8.8	8.8	32.677	0.00048263	3.4616	1204600	5	100380	0	0	0	0	0	0	0	0	0	0	0	0	0
SapurV1A.0024s0830.1.p	SapurV1A.0024s0830.1.p	52132000	47252000	34196000	45956000	55084000	54540000	61351000	90689000	0	80798000	61685000	0	0	86695000	85190000	77694000	0	0	0	0	54717000	48281000	67168000	14	5	5	70.4	31.8	31.8	24.815	0	52.607	1193400000	65	85244000	5023400	7362100	2322200	3643100	3965200	5309700	5760700	10559000	2496700	7218300	4843100	330720	1447200
SapurV1A.0024s0840.1.p	SapurV1A.0024s0840.1.p	0	0	0	0	0	0	0	0	0	0	0	0	0	0	0	0	0	16837000	0	0	0	0	0	2	2	2	9.5	9.5	9.5	25.122	0	4.5979	38737000	10	3228100	201050	0	0	0	0	0	0	0	0	0	0	0	0
SapurV1A.0024s0870.1.p	SapurV1A.0024s0870.1.p	37211000	39627000	34821000	47173000	56537000	37804000	58667000	0	34995000	37196000	41660000	0	40399000	51007000	44493000	37593000	37619000	40477000	44789000	38758000	49356000	46218000	43714000	8	7	6	36.2	34	29.5	36.396	0	15.876	944570000	64	78714000	3362200	5707500	1378600	4987800	4073800	3834900	5210400	2998800	3455900	6094600	2720400	899950	4753000
SapurV1A.0025s0030.1.p;SapurV1A.0537s0230.2.p;SapurV1A.0537s0230.1.p	SapurV1A.0025s0030.1.p	0	0	24122000	0	0	0	0	0	0	0	0	0	0	0	0	0	0	0	0	0	0	0	0	6	6	6	12.5	12.5	12.5	80.733	0	17.593	63622000	25	1927900	243640	128370	399020	132800	112710	153560	237770	0	0	107010	162540	80432	0
SapurV1A.0025s0050.1.p	SapurV1A.0025s0050.1.p	0	0	0	0	0	0	3724800	0	0	0	0	0	0	0	0	0	0	0	0	0	0	0	0	3	2	2	13.7	11.6	11.6	41.522	0	6.5898	19685000	2	1312300	0	0	0	0	953440	0	358880	0	0	0	0	0	0
SapurV1A.0025s0300.1.p	SapurV1A.0025s0300.1.p	0	0	0	0	53795000	0	0	0	63357000	0	0	0	63894000	56753000	75216000	48973000	71794000	59148000	33303000	0	0	0	32824000	8	7	4	60.5	56.4	33.7	18.243	0	52.067	745860000	40	74586000	469220	1715600	0	0	4787900	4454200	0	0	11069000	2229600	0	0	7906600
SapurV1A.0389s0050.3.p;SapurV1A.0025s0310.2.p;SapurV1A.0389s0050.2.p;SapurV1A.0389s0050.1.p;SapurV1A.0025s0310.1.p	SapurV1A.0389s0050.3.p;SapurV1A.0025s0310.2.p;SapurV1A.0389s0050.2.p;SapurV1A.0389s0050.1.p;SapurV1A.0025s0310.1.p	0	1412900	0	0	0	0	0	0	0	0	0	0	0	0	0	0	0	0	0	0	0	0	0	1	1	1	3.1	3.1	3.1	40.626	0.0031753	2.6801	2416200	2	120810	0	120810	0	0	0	0	0	0	0	0	0	0	0
SapurV1A.0025s0430.1.p;SapurV1A.0389s0160.1.p	SapurV1A.0025s0430.1.p;SapurV1A.0389s0160.1.p	0	0	0	0	0	0	0	0	0	0	0	0	11154000	0	0	0	0	0	0	0	0	0	0	3	3	3	17.6	17.6	17.6	17.07	0.00024704	3.8939	52172000	9	10434000	869850	3232600	0	0	0	0	0	0	1810100	0	756460	0	2578700
SapurV1A.0025s0460.8.p;SapurV1A.0025s0460.7.p;SapurV1A.0025s0460.6.p;SapurV1A.0025s0460.5.p;SapurV1A.0025s0460.4.p;SapurV1A.0025s0460.3.p;SapurV1A.0025s0460.2.p;SapurV1A.0025s0460.1.p	SapurV1A.0025s0460.8.p;SapurV1A.0025s0460.7.p;SapurV1A.0025s0460.6.p;SapurV1A.0025s0460.5.p;SapurV1A.0025s0460.4.p;SapurV1A.0025s0460.3.p;SapurV1A.0025s0460.2.p;SapurV1A.0025s0460.1.p	0	1839300	0	0	0	0	0	0	0	0	0	0	0	0	0	0	0	0	0	0	0	0	0	1	1	1	3.1	3.1	3.1	49.418	0	12.836	3145300	1	209690	0	209690	0	0	0	0	0	0	0	0	0	0	0
SapurV1A.4174s0010.1.p;SapurV1A.0025s0490.1.p	SapurV1A.4174s0010.1.p;SapurV1A.0025s0490.1.p	0	0	0	0	0	0	0	0	0	0	0	0	0	0	0	0	0	0	0	0	0	0	1858900	1	1	1	10.7	10.7	10.7	17.095	0.0064586	2.1259	14071000	5	2345200	0	1308100	0	630760	0	0	0	0	0	0	0	0	0
SapurV1A.0025s0500.1.p;SapurV1A.4174s0020.1.p	SapurV1A.0025s0500.1.p;SapurV1A.4174s0020.1.p	0	0	0	0	0	0	0	0	0	0	0	0	0	0	0	0	0	0	0	0	0	0	8254500	1	1	1	9.2	9.2	9.2	27.043	0	4.1266	73656000	8	6138000	901990	1953300	269920	479860	0	949740	0	0	0	0	0	0	0
SapurV1A.0025s0550.1.p	SapurV1A.0025s0550.1.p	11808000	9990000	0	14649000	0	0	0	0	0	0	0	0	0	0	0	0	0	0	0	0	0	17143000	0	14	4	4	43.4	17.8	17.8	47.49	0	8.8077	198690000	26	8638900	541460	707990	0	511580	146840	238570	0	0	114290	379520	3805600	0	374820
SapurV1A.0025s0640.1.p;SapurV1A.3800s0010.1.p	SapurV1A.0025s0640.1.p;SapurV1A.3800s0010.1.p	25083000	17174000	13008000	25506000	26526000	25921000	0	0	0	24178000	20064000	0	0	0	0	0	0	0	0	0	0	0	0	8	8	8	10.6	10.6	10.6	108.08	0	131.34	234710000	31	4513600	517890	764800	121070	301790	503310	489870	0	0	210430	1230000	272790	0	0
SapurV1A.0025s0680.6.p;SapurV1A.0025s0680.5.p;SapurV1A.0025s0680.4.p;SapurV1A.0025s0680.3.p;SapurV1A.0025s0680.2.p;SapurV1A.0025s0680.1.p	SapurV1A.0025s0680.6.p;SapurV1A.0025s0680.5.p;SapurV1A.0025s0680.4.p;SapurV1A.0025s0680.3.p;SapurV1A.0025s0680.2.p;SapurV1A.0025s0680.1.p	0	3823900	0	0	0	0	0	0	0	0	0	0	0	0	0	0	0	0	0	0	0	0	0	3	3	3	10.2	10.2	10.2	48.391	0	4.7933	23111000	5	1100500	0	311390	0	0	0	0	0	0	0	190480	0	0	87652
SapurV1A.0025s0720.3.p;SapurV1A.0025s0720.2.p;SapurV1A.0025s0720.1.p;SapurV1A.0762s0140.1.p	SapurV1A.0025s0720.3.p;SapurV1A.0025s0720.2.p;SapurV1A.0025s0720.1.p;SapurV1A.0762s0140.1.p	0	0	0	0	0	0	0	0	0	0	0	0	0	0	0	0	0	0	0	0	42039000	0	0	2	2	2	1.8	1.8	1.8	211.28	0.005853	2.2155	37231000	3	391900	0	0	0	80562	0	0	0	0	0	0	0	0	0
SapurV1A.0025s0860.1.p	SapurV1A.0025s0860.1.p	97512000	44398000	95004000	78266000	81450000	79714000	66190000	21353000	62517000	50813000	61800000	0	42257000	58666000	46809000	52281000	43797000	65434000	0	141120000	98674000	116830000	128900000	7	7	6	33.2	33.2	27.8	40.24	0	76.651	1467700000	106	104830000	7041000	6433400	3934800	5772500	8945900	8997900	8463500	1938500	9273400	7267400	4685600	0	2005400
SapurV1A.0026s0150.1.p;SapurV1A.0026s0150.2.p;SapurV1A.0419s0230.1.p	SapurV1A.0026s0150.1.p;SapurV1A.0026s0150.2.p	156780000	342760000	131970000	280170000	166340000	98334000	15959000	298890000	284130000	365110000	186070000	12749000	140900000	44265000	121590000	104340000	148990000	76771000	32574000	0	39652000	42842000	78776000	26	26	12	52.2	52.2	23.7	75.698	0	173.75	4153600000	293	109310000	4757000	21564000	1768600	6129200	4633600	2543000	652400	14578000	12716000	18079000	4166500	148370	3276100
SapurV1A.0026s0340.1.p	SapurV1A.0026s0340.1.p	27454000	15683000	28875000	0	0	24190000	26225000	0	18204000	0	20177000	0	0	0	0	0	0	0	0	0	0	0	0	7	7	7	35.2	35.2	35.2	30.543	0	19.851	249550000	35	19196000	3434700	3651700	954770	645000	575310	1524000	3173100	300640	1067700	808660	685380	0	369850
SapurV1A.0027s0020.1.p;SapurV1A.0253s0080.3.p;SapurV1A.0253s0080.2.p;SapurV1A.0253s0080.1.p	SapurV1A.0027s0020.1.p;SapurV1A.0253s0080.3.p;SapurV1A.0253s0080.2.p;SapurV1A.0253s0080.1.p	0	11471000	0	0	0	0	0	0	15936000	0	0	0	0	0	0	0	0	0	0	0	0	0	0	5	5	5	4.7	4.7	4.7	154.04	0	97.11	92912000	20	1474800	0	382230	0	0	106510	0	0	145250	345210	172490	46842	0	0
SapurV1A.0027s0120.1.p	SapurV1A.0027s0120.1.p	34245000	15633000	0	0	31817000	39587000	0	0	63945000	0	40507000	0	57419000	43226000	36243000	18876000	0	72904000	0	0	0	0	0	14	13	13	47.1	47.1	47.1	38.671	0	67.187	600000000	58	35294000	2783900	2349300	225940	343440	3291600	1548300	0	0	6379600	0	343520	2163200	6076400
SapurV1A.0111s0060.1.p;SapurV1A.0027s0140.1.p	SapurV1A.0111s0060.1.p;SapurV1A.0027s0140.1.p	88061000	91102000	38249000	0	0	48163000	41500000	103770000	0	67302000	54723000	0	0	0	0	0	0	0	72603000	0	0	0	0	3	3	1	28.1	28.1	14.9	13.96	0	23.565	1136900000	38	227370000	22303000	38112000	1822700	1696900	2052900	12502000	13098000	37729000	9750700	27934000	8360300	1079900	6109500
SapurV1A.0111s0070.1.p;SapurV1A.0027s0150.1.p	SapurV1A.0111s0070.1.p;SapurV1A.0027s0150.1.p	41802000	20814000	0	0	0	32131000	0	0	0	16917000	18352000	0	0	0	0	0	0	0	0	0	0	0	0	2	2	2	15.2	15.2	15.2	10.72	0.0060488	2.1715	227880000	21	37979000	6880400	6059900	1228800	1355400	2369800	6234500	0	2437900	3437700	5625900	2348900	0	0
SapurV1A.0027s0220.1.p	SapurV1A.0027s0220.1.p	0	0	0	0	0	0	0	0	0	0	0	0	0	0	27317000	24329000	43827000	0	30115000	0	34506000	42152000	80223000	10	7	5	41.1	30.8	19.2	39.073	0	37.182	227800000	35	12656000	0	0	418450	0	0	0	0	0	0	0	0	0	0
SapurV1A.0027s0260.1.p	SapurV1A.0027s0260.1.p	142120000	67591000	131880000	107540000	91584000	120430000	80011000	0	114430000	64984000	108950000	0	134380000	125780000	140600000	94137000	120750000	243530000	0	0	82208000	86373000	76980000	7	7	7	43	43	43	25.694	0	86.468	2256100000	119	188010000	13360000	12290000	5409400	3653100	5503800	12078000	9780200	0	17504000	9306100	7922300	371610	14375000
SapurV1A.0027s0290.1.p;SapurV1A.2210s0010.2.p;SapurV1A.2210s0010.1.p;SapurV1A.0111s0180.3.p;SapurV1A.0111s0180.2.p;SapurV1A.0111s0180.1.p;SapurV1A.0445s0170.1.p;SapurV1A.0118s0100.1.p;SapurV1A.0078s0080.2.p;SapurV1A.0078s0080.1.p;SapurV1A.0009s0570.1.p	SapurV1A.0027s0290.1.p;SapurV1A.2210s0010.2.p;SapurV1A.2210s0010.1.p;SapurV1A.0111s0180.3.p;SapurV1A.0111s0180.2.p;SapurV1A.0111s0180.1.p	0	0	0	0	0	0	0	0	0	0	0	0	0	0	15531000	0	0	0	0	0	0	0	0	5	5	5	12.9	12.9	12.9	42.156	0	4.3166	25169000	6	1144100	0	0	0	0	0	0	0	0	0	0	28962	0	216810
SapurV1A.0027s0340.1.p	SapurV1A.0027s0340.1.p	0	0	0	0	0	0	0	0	0	0	0	0	16705000	0	29933000	15223000	24358000	0	0	0	0	0	0	5	5	5	25.7	25.7	25.7	27.815	0	17.722	120190000	27	7512100	0	0	0	0	0	0	0	0	0	0	0	0	1501600
SapurV1A.0027s0480.3.p;SapurV1A.0027s0480.2.p;SapurV1A.0027s0480.1.p	SapurV1A.0027s0480.3.p;SapurV1A.0027s0480.2.p;SapurV1A.0027s0480.1.p	14645000	16575000	0	0	16592000	17131000	16876000	19160000	13909000	15746000	13275000	0	0	13392000	0	0	0	0	0	0	0	0	0	8	8	8	29.2	29.2	29.2	39.836	0	16.511	236250000	44	11812000	920210	1872000	150190	196260	815650	751400	1371100	1684300	1241100	1190400	580470	95897	0
SapurV1A.0027s0520.1.p	SapurV1A.0027s0520.1.p	0	0	0	5106200	0	0	0	0	0	0	0	0	0	0	0	0	0	0	0	0	0	0	0	3	3	3	11.1	11.1	11.1	33.372	0.0033807	2.613	19001000	4	1187600	335250	497540	0	241860	0	0	0	0	0	0	0	0	0
SapurV1A.0027s0600.1.p;SapurV1A.0037s0060.2.p	SapurV1A.0027s0600.1.p	0	0	0	0	0	0	0	0	0	0	0	0	87697000	61830000	128860000	51151000	60169000	0	0	0	0	0	0	8	8	5	29.9	29.9	21.4	39.516	0	51.993	476080000	33	26449000	74542	136780	0	0	0	0	0	0	0	0	0	139620	6814800
SapurV1A.0027s0660.3.p;SapurV1A.0027s0660.2.p;SapurV1A.0027s0660.1.p;SapurV1A.0027s0660.4.p	SapurV1A.0027s0660.3.p;SapurV1A.0027s0660.2.p;SapurV1A.0027s0660.1.p;SapurV1A.0027s0660.4.p	36447000	28058000	37276000	29137000	0	0	28136000	0	24392000	25744000	24288000	0	33118000	34488000	34137000	44174000	41067000	34681000	31262000	0	27794000	25224000	37421000	14	14	14	22.1	22.1	22.1	92.049	0	32.536	629000000	110	17000000	1397400	2009500	435690	498760	0	155110	559020	133230	868220	1289800	654280	27263	1332200
SapurV1A.0027s0710.1.p	SapurV1A.0027s0710.1.p	34989000	31516000	42111000	44459000	46387000	31771000	55361000	44069000	34720000	41780000	57160000	0	41946000	0	0	0	0	0	0	0	0	0	34744000	8	8	6	30.2	30.2	22.9	35.846	0	15.886	665420000	61	47530000	2645700	4436300	2168300	2717300	3628400	1714900	5230700	4135300	2225700	6040800	4340000	0	4126700
SapurV1A.0027s0750.1.p;SapurV1A.0027s0750.2.p	SapurV1A.0027s0750.1.p;SapurV1A.0027s0750.2.p	60629000	32169000	36837000	26195000	29677000	43652000	43013000	47041000	39629000	32172000	53076000	31164000	44179000	55034000	34590000	50947000	30743000	52923000	0	0	42155000	0	40679000	11	11	6	33	33	20.8	38.51	0	50.123	920310000	80	57520000	5750100	5676900	1452000	787640	2004200	3009800	4443100	5437200	2562200	3083600	3417500	394330	2260200
SapurV1A.0027s0760.1.p	SapurV1A.0027s0760.1.p	0	65427000	74607000	52747000	0	0	0	76784000	0	0	0	0	0	53611000	0	0	0	0	0	0	0	0	0	13	3	3	49.5	10.4	10.4	25.108	0	6.0571	1210000000	29	121000000	4878500	10518000	3867300	3801500	5922300	0	5485300	14593000	10600000	10866000	3399500	1137100	5772800
SapurV1A.0276s0150.1.p;SapurV1A.0027s0800.1.p	SapurV1A.0276s0150.1.p;SapurV1A.0027s0800.1.p	0	0	0	0	0	0	0	3728400	0	0	0	0	0	0	0	0	0	0	0	0	0	0	0	2	2	2	13.5	13.5	13.5	21.809	0.0002429	3.5884	6368700	2	636870	0	0	0	0	0	0	0	636870	0	0	0	0	0
SapurV1A.0027s0840.1.p	SapurV1A.0027s0840.1.p	0	0	19177000	0	0	0	17586000	22628000	0	0	0	0	0	0	0	0	0	0	0	0	0	0	0	14	2	2	57.3	17.5	17.5	40.681	0	27.776	176840000	22	11053000	0	2348400	651500	0	0	0	1651300	2350000	606920	878210	0	0	430530
SapurV1A.0027s0890.2.p;SapurV1A.0027s0890.1.p	SapurV1A.0027s0890.2.p;SapurV1A.0027s0890.1.p	0	45292000	0	0	0	0	0	0	31664000	30090000	0	0	183760000	86951000	103000000	117870000	88775000	66188000	35904000	57754000	51916000	54461000	0	19	19	16	26.4	26.4	23.4	125	0	193.5	1079000000	100	22958000	70308	1756600	46147	87538	0	0	0	0	894170	1012400	154260	0	6236100
SapurV1A.0027s0960.1.p;SapurV1A.0027s0960.5.p;SapurV1A.0027s0960.4.p;SapurV1A.0027s0960.3.p;SapurV1A.0027s0960.2.p	SapurV1A.0027s0960.1.p;SapurV1A.0027s0960.5.p;SapurV1A.0027s0960.4.p;SapurV1A.0027s0960.3.p;SapurV1A.0027s0960.2.p	0	0	0	0	0	0	0	0	0	0	0	0	0	0	9749500	0	0	0	10405000	0	0	8375700	0	8	8	8	9.2	9.2	9.2	150.56	0	41.538	74452000	31	1034100	0	176180	0	0	0	0	0	60821	0	67697	0	0	57706
SapurV1A.0027s0980.1.p	SapurV1A.0027s0980.1.p	0	0	0	0	0	0	0	0	0	0	0	0	48243000	36952000	51850000	53004000	41454000	49507000	0	0	40104000	31504000	0	7	7	1	29.4	29.4	7.5	42.687	0	323.31	379270000	59	22310000	173590	247980	0	0	0	0	0	0	775580	603480	0	0	4257300
SapurV1A.0028s0030.1.p	SapurV1A.0028s0030.1.p	0	0	0	0	0	0	0	0	0	0	0	0	5791600	0	0	0	0	0	0	0	0	0	0	3	3	3	5.2	5.2	5.2	106.03	0.00024649	3.8409	12274000	3	240660	109380	0	0	0	0	0	0	0	0	0	0	0	131270
SapurV1A.0028s0040.2.p;SapurV1A.0028s0040.1.p	SapurV1A.0028s0040.2.p;SapurV1A.0028s0040.1.p	0	0	0	0	0	0	0	0	0	0	0	0	0	0	0	0	0	1616200	0	0	0	0	0	2	1	1	12.4	6.2	6.2	23.379	0	10.986	2859300	4	259940	0	0	0	0	0	0	0	0	0	0	0	0	0
SapurV1A.0028s0200.1.p	SapurV1A.0028s0200.1.p	0	0	0	0	0	0	0	0	0	0	0	0	0	0	0	0	0	0	0	0	6689600	0	0	2	2	2	27.3	27.3	27.3	15.802	0	7.2951	3008500	7	334280	0	0	0	0	0	0	0	0	0	0	0	0	0
SapurV1A.0028s0220.2.p;SapurV1A.0028s0220.1.p	SapurV1A.0028s0220.2.p;SapurV1A.0028s0220.1.p	2986700	0	0	0	0	0	0	0	0	0	0	0	0	0	0	0	0	0	0	0	0	0	0	2	2	2	8	8	8	37.654	0	4.9351	16918000	3	890400	157190	0	0	0	0	0	0	0	0	517430	215770	0	0
SapurV1A.0028s0340.1.p;SapurV1A.0028s0340.3.p;SapurV1A.0028s0340.2.p	SapurV1A.0028s0340.1.p	87500000	44945000	0	0	60161000	65397000	0	42724000	33050000	0	25249000	0	69957000	76419000	105620000	106430000	79256000	102100000	48079000	0	67067000	37873000	49688000	6	6	6	31.2	31.2	31.2	13.917	0	18.872	1257600000	63	251530000	20905000	18545000	3075700	0	9335700	12299000	9137300	3154500	10092000	7079900	4686900	537090	23860000
SapurV1A.0028s0360.1.p	SapurV1A.0028s0360.1.p	196550000	104730000	33037000	51604000	555560000	1649000000	0	54702000	1818600000	105650000	168590000	0	2264900000	2029400000	2187500000	1715400000	1118700000	3223300000	204820000	542390000	1053600000	1269200000	871500000	12	12	11	45.7	45.7	41.5	25.13	0	164.53	22078000000	197	1471900000	15487000	10845000	959730	1868600	55302000	138670000	497440	4657900	213730000	13993000	7890600	501460	164280000
SapurV1A.0028s0410.1.p	SapurV1A.0028s0410.1.p	2097900000	2876000000	2136200000	3473000000	3067800000	1265300000	3883000000	4930000000	1699700000	2833200000	3270600000	7178100000	0	9123600	0	12258000	0	4833400	71272000	0	29828000	31727000	166640000	19	19	19	71.9	71.9	71.9	36.378	0	323.31	43464000000	400	2716500000	154460000	322840000	82000000	164530000	201210000	125820000	359890000	492390000	159500000	341940000	172570000	121600000	492020
SapurV1A.0028s0470.1.p	SapurV1A.0028s0470.1.p	0	8655000	0	0	0	0	0	0	0	0	0	0	0	0	0	0	0	0	0	0	0	0	0	5	5	5	13.8	13.8	13.8	43.389	0	5.1509	41403000	12	2070200	79700	740030	0	0	0	0	0	0	434510	421470	0	0	0
SapurV1A.0028s0520.1.p	SapurV1A.0028s0520.1.p	0	0	0	0	0	0	8305500	15193000	0	0	0	0	0	0	0	0	0	0	0	0	0	0	0	8	3	3	56.7	28.1	28.1	21.629	0	57.31	118080000	22	13120000	1867300	0	421980	650220	589960	885650	1446400	2750400	1527400	1146700	418130	657350	446710
SapurV1A.0028s0750.1.p	SapurV1A.0028s0750.1.p	0	0	0	0	0	0	0	0	0	0	0	5206800	0	0	0	0	0	0	0	0	0	0	0	1	1	1	1.8	1.8	1.8	73.362	0	5.1839	3993800	2	128830	0	0	0	0	0	0	0	0	0	0	0	47104	0
SapurV1A.0029s0060.1.p;SapurV1A.0029s0060.2.p;SapurV1A.0029s0060.3.p	SapurV1A.0029s0060.1.p;SapurV1A.0029s0060.2.p;SapurV1A.0029s0060.3.p	0	0	0	0	0	0	0	0	0	0	0	0	248360000	219270000	257750000	284170000	290730000	223220000	0	0	0	0	0	12	12	10	52.7	52.7	45.6	40.531	0	323.31	1676100000	74	83803000	0	0	0	0	0	0	0	0	0	0	0	0	12591000
SapurV1A.0029s0310.1.p	SapurV1A.0029s0310.1.p	26854000	32261000	0	29751000	47313000	36420000	0	0	27829000	0	35502000	0	62896000	53152000	73729000	69114000	56933000	48595000	0	64991000	53576000	0	42678000	11	11	11	25.1	25.1	25.1	65.994	0	143.33	822840000	104	24935000	1188800	2108000	100610	315300	767010	615590	0	0	1356700	481120	838010	0	3442000
SapurV1A.0029s0540.1.p	SapurV1A.0029s0540.1.p	123440000	115130000	0	0	192910000	51307000	148700000	174010000	0	0	104640000	365910000	0	0	0	0	0	0	0	0	0	0	0	3	3	3	7.3	7.3	7.3	55.961	0	80.742	1729900000	48	144160000	10983000	12417000	8733700	6229800	16633000	4116100	15635000	23229000	826690	2135300	7128000	13563000	0
SapurV1A.0029s0550.1.p	SapurV1A.0029s0550.1.p	0	11924000	15891000	18133000	21790000	0	0	0	18537000	21479000	18037000	0	0	0	0	0	18285000	0	0	0	0	0	0	6	6	6	24.5	24.5	24.5	35.596	0	96.221	219630000	45	16894000	459960	2698400	475130	1587400	1618900	0	0	1010400	1617400	2850100	1422600	0	986530
SapurV1A.0029s0590.3.p;SapurV1A.0029s0590.2.p;SapurV1A.0029s0590.1.p	SapurV1A.0029s0590.3.p;SapurV1A.0029s0590.2.p;SapurV1A.0029s0590.1.p	0	0	0	0	0	0	0	0	0	0	0	0	0	0	0	0	0	0	0	0	0	0	24152000	7	1	1	30	10.9	10.9	12.403	0.0020804	2.8788	83643000	8	20911000	0	0	0	3723400	0	0	0	0	8123800	0	0	0	0
SapurV1A.0029s0650.1.p	SapurV1A.0029s0650.1.p	0	6274900	0	0	0	0	0	0	0	0	0	0	0	0	0	0	0	0	0	0	0	0	0	4	4	4	9.4	9.4	9.4	79.103	0	5.5978	66247000	12	1892800	89532	306590	0	0	76417	0	0	0	210560	620890	258140	0	185650
SapurV1A.0029s0670.3.p;SapurV1A.0029s0670.2.p;SapurV1A.0029s0670.1.p;SapurV1A.1185s0050.1.p	SapurV1A.0029s0670.3.p;SapurV1A.0029s0670.2.p;SapurV1A.0029s0670.1.p	0	0	0	0	0	0	0	0	0	0	0	0	11888000	0	11210000	0	0	0	0	0	0	0	0	7	7	7	29	29	29	41.155	0	32.506	34395000	11	2149700	0	0	0	0	0	0	0	0	0	0	0	0	596160
SapurV1A.0029s0720.1.p;SapurV1A.1185s0100.1.p;SapurV1A.0270s0030.1.p	SapurV1A.0029s0720.1.p	0	0	100640000	0	0	116190000	93784000	0	0	0	87249000	0	0	0	0	0	0	0	0	0	0	0	0	6	6	6	26.2	26.2	26.2	40.643	0	26.027	404540000	18	20227000	0	0	753770	0	294650	1278700	8651800	0	362680	0	8885600	0	0
SapurV1A.0029s0750.1.p	SapurV1A.0029s0750.1.p	0	0	0	0	21551000	0	0	0	0	0	0	0	0	0	0	0	0	0	0	0	0	0	0	4	4	4	16.4	16.4	16.4	41.142	0	4.2019	60086000	4	4005800	848240	0	0	0	1663100	0	0	0	0	1163700	330720	0	0
SapurV1A.0029s0810.1.p	SapurV1A.0029s0810.1.p	0	0	0	0	0	0	0	0	0	0	0	0	0	0	0	0	0	0	72256000	68406000	64142000	52036000	64720000	7	6	6	42.3	38.9	38.9	26.551	0	18.668	231710000	34	16550000	0	278880	0	0	0	0	0	0	0	0	0	0	359110
SapurV1A.0029s0840.1.p	SapurV1A.0029s0840.1.p	38931000	47313000	41988000	73087000	37684000	43896000	63265000	70964000	0	54605000	48798000	0	0	0	0	0	0	0	0	0	0	0	0	9	9	9	24.6	24.6	24.6	49.721	0	22.15	694880000	45	33089000	2295500	3948500	699650	1940200	2189200	1378300	5422100	7875300	803780	2816400	2707200	304760	0
SapurV1A.0030s0030.1.p	SapurV1A.0030s0030.1.p	695420000	594370000	582820000	468630000	355650000	589040000	448730000	476040000	641150000	446940000	417520000	537300000	354580000	484310000	430170000	409640000	379650000	565320000	713130000	492710000	794830000	1034500000	1022700000	14	11	11	38.1	34.5	34.5	55.215	0	222.24	12762000000	299	531770000	36726000	50986000	12175000	16142000	17987000	26647000	27682000	28124000	30204000	35116000	15468000	5326900	14417000
SapurV1A.0030s0040.5.p;SapurV1A.0030s0040.4.p;SapurV1A.0030s0040.3.p;SapurV1A.0030s0040.2.p;SapurV1A.0030s0040.1.p;SapurV1A.4705s0010.1.p	SapurV1A.0030s0040.5.p;SapurV1A.0030s0040.4.p;SapurV1A.0030s0040.3.p;SapurV1A.0030s0040.2.p;SapurV1A.0030s0040.1.p	42991000	58550000	25650000	0	30123000	34519000	0	0	58591000	27097000	21607000	0	83322000	142980000	44813000	63429000	39709000	58114000	49643000	53638000	75956000	135410000	67316000	13	13	12	31.3	31.3	29.6	50.784	0	59.053	1104500000	120	44179000	1796400	4892400	519180	643540	972260	1433200	0	371280	4358500	1475000	638170	0	4863600
SapurV1A.4141s0010.1.p;SapurV1A.0030s0060.1.p	SapurV1A.4141s0010.1.p;SapurV1A.0030s0060.1.p	73943000	66555000	254450000	156200000	99296000	110500000	280070000	174150000	25345000	92220000	135150000	14349000	57751000	62408000	67484000	74559000	0	46320000	34813000	0	46228000	42173000	67865000	19	19	19	52.9	52.9	52.9	42.666	0	94.972	2238900000	155	101770000	5172500	6418800	6770100	5729200	4834500	5429500	22133000	13103000	2199400	8536900	4526000	189150	2295100
SapurV1A.0030s0130.1.p	SapurV1A.0030s0130.1.p	14076000	74078000	18234000	39712000	35438000	20475000	23524000	0	24655000	49329000	33222000	0	0	0	37821000	0	0	0	0	0	0	0	0	21	21	21	26.6	26.6	26.6	121.21	0	109.22	543260000	82	11087000	138590	2738000	198150	464200	1071300	324800	504910	216290	1147300	2531600	704070	0	98255
SapurV1A.3223s0010.1.p;SapurV1A.0030s0160.1.p;SapurV1A.3223s0010.2.p;SapurV1A.0030s0160.2.p;SapurV1A.2507s0010.1.p;SapurV1A.0030s0140.1.p	SapurV1A.3223s0010.1.p;SapurV1A.0030s0160.1.p;SapurV1A.3223s0010.2.p;SapurV1A.0030s0160.2.p	0	0	18295000	24008000	0	0	0	40974000	0	19335000	0	327720000	40646000	0	31182000	14515000	30249000	0	0	0	0	0	0	15	15	15	25.4	25.4	25.4	81.099	0	90.944	390290000	59	10841000	258400	323780	413930	757480	0	0	234710	1393000	0	558740	70723	2534900	1726500
SapurV1A.0030s0200.5.p;SapurV1A.0355s0010.2.p;SapurV1A.0355s0010.1.p;SapurV1A.0030s0200.4.p;SapurV1A.0030s0200.3.p;SapurV1A.0030s0200.2.p;SapurV1A.0030s0200.1.p;SapurV1A.0355s0010.3.p	SapurV1A.0030s0200.5.p;SapurV1A.0355s0010.2.p;SapurV1A.0355s0010.1.p;SapurV1A.0030s0200.4.p;SapurV1A.0030s0200.3.p;SapurV1A.0030s0200.2.p;SapurV1A.0030s0200.1.p;SapurV1A.0355s0010.3.p	0	0	0	0	0	0	9747800	0	0	0	0	0	0	0	0	0	0	0	0	0	0	0	0	4	3	3	29.6	23.5	23.5	28.288	0	7.5847	101480000	15	6765600	319330	1156400	218450	0	0	608380	939190	696980	1274000	559510	530180	0	0
SapurV1A.0030s0210.2.p;SapurV1A.0030s0210.1.p;SapurV1A.0030s0210.4.p;SapurV1A.0030s0210.3.p	SapurV1A.0030s0210.2.p;SapurV1A.0030s0210.1.p;SapurV1A.0030s0210.4.p;SapurV1A.0030s0210.3.p	0	0	0	0	0	0	0	0	0	0	0	0	0	0	0	0	0	0	0	0	0	0	5404600	3	3	3	11.5	11.5	11.5	52.198	0.00024462	3.695	32445000	5	2495700	0	0	0	0	0	0	0	0	0	0	0	0	466480
SapurV1A.0030s0270.2.p;SapurV1A.0030s0270.1.p	SapurV1A.0030s0270.2.p;SapurV1A.0030s0270.1.p	93386000	60356000	30546000	47254000	77897000	93452000	0	0	120220000	55364000	40092000	0	72153000	101240000	103990000	88050000	61887000	150190000	57110000	0	79864000	94377000	121780000	13	13	13	61.1	61.1	61.1	42.365	0	308.1	1594500000	158	83921000	5553500	4272400	516080	1668400	3304300	4028200	0	0	10836000	5591600	914860	37621	4058400
SapurV1A.0030s0360.5.p;SapurV1A.0030s0360.4.p;SapurV1A.0030s0360.3.p;SapurV1A.0030s0360.2.p;SapurV1A.0030s0360.1.p	SapurV1A.0030s0360.5.p;SapurV1A.0030s0360.4.p;SapurV1A.0030s0360.3.p;SapurV1A.0030s0360.2.p;SapurV1A.0030s0360.1.p	75302000	59774000	0	20003000	31688000	33744000	0	0	44017000	39353000	21482000	0	47745000	31515000	36032000	0	37060000	26852000	22153000	0	32445000	46149000	65735000	12	12	10	46.4	46.4	41.7	46.077	0	292.03	788290000	115	43794000	6219900	8268600	224040	929040	4829300	4026500	126910	0	4644200	2567400	1951600	0	993740
SapurV1A.0030s0380.9.p;SapurV1A.0030s0380.8.p;SapurV1A.0030s0380.7.p;SapurV1A.0030s0380.6.p;SapurV1A.0030s0380.5.p;SapurV1A.0030s0380.4.p;SapurV1A.0030s0380.3.p;SapurV1A.0030s0380.2.p;SapurV1A.0030s0380.1.p;SapurV1A.0031s0120.2.p;SapurV1A.0031s0120.1.p	SapurV1A.0030s0380.9.p;SapurV1A.0030s0380.8.p;SapurV1A.0030s0380.7.p;SapurV1A.0030s0380.6.p;SapurV1A.0030s0380.5.p;SapurV1A.0030s0380.4.p;SapurV1A.0030s0380.3.p;SapurV1A.0030s0380.2.p;SapurV1A.0030s0380.1.p;SapurV1A.0031s0120.2.p;SapurV1A.0031s0120.1.p	0	0	0	0	0	0	0	0	11859000	0	0	0	0	18122000	0	0	0	12030000	0	0	0	0	0	5	4	2	13.9	12.2	5.7	50.663	0	11.052	64770000	11	2698700	194590	550380	0	0	0	0	0	0	773850	0	0	0	0
SapurV1A.0030s0400.1.p	SapurV1A.0030s0400.1.p	0	0	0	0	0	0	0	0	0	0	0	0	4500500	0	0	0	0	0	0	0	0	0	0	4	4	4	9.4	9.4	9.4	64.569	0	7.1692	11805000	4	472210	0	0	0	0	0	0	0	0	0	0	0	0	208100
SapurV1A.0030s0430.2.p;SapurV1A.0030s0430.1.p	SapurV1A.0030s0430.2.p;SapurV1A.0030s0430.1.p	0	0	0	0	0	0	0	0	8851000	0	0	0	0	0	0	0	0	0	0	0	0	0	0	3	3	3	7.3	7.3	7.3	63.264	0	6.7206	29612000	12	1233800	0	0	0	0	0	0	0	0	601930	0	169380	0	127210
SapurV1A.0031s0070.1.p	SapurV1A.0031s0070.1.p	22728000	15842000	20914000	20641000	0	0	0	0	16078000	0	14807000	0	0	0	0	0	0	0	0	0	0	0	0	6	6	6	22.9	22.9	22.9	39.201	0	11.705	124020000	18	6890000	1758800	1082200	692700	857280	0	662260	0	0	846070	323760	666930	0	0
SapurV1A.0031s0110.5.p;SapurV1A.0031s0110.4.p;SapurV1A.0031s0110.3.p;SapurV1A.0031s0110.2.p;SapurV1A.0031s0110.1.p	SapurV1A.0031s0110.5.p;SapurV1A.0031s0110.4.p;SapurV1A.0031s0110.3.p;SapurV1A.0031s0110.2.p;SapurV1A.0031s0110.1.p	13875000	6038500	0	0	5008200	4548600	0	0	13006000	5769600	0	0	13142000	9535300	13439000	8279500	12747000	8887100	13421000	0	10783000	0	13624000	9	7	7	27.2	22.5	22.5	46.254	0	34.736	168860000	79	9381300	861590	620860	0	0	293880	277270	0	0	1041900	492200	82172	0	742480
SapurV1A.0031s0250.6.p;SapurV1A.0031s0250.5.p;SapurV1A.0031s0250.4.p;SapurV1A.0031s0250.3.p;SapurV1A.0031s0250.2.p;SapurV1A.0031s0250.1.p	SapurV1A.0031s0250.6.p;SapurV1A.0031s0250.5.p;SapurV1A.0031s0250.4.p;SapurV1A.0031s0250.3.p;SapurV1A.0031s0250.2.p;SapurV1A.0031s0250.1.p	0	0	0	0	0	0	0	0	0	0	0	0	0	0	0	0	0	0	0	0	0	3035900	0	3	2	2	6.5	4.8	4.8	67.395	0	9.9614	4237200	5	325940	0	0	0	0	0	0	0	0	0	0	0	0	0
SapurV1A.0031s0280.1.p	SapurV1A.0031s0280.1.p	0	0	0	0	0	0	0	0	0	0	0	0	10928000	13860000	0	0	0	13310000	0	0	0	0	0	6	6	6	20.3	20.3	20.3	51.213	0	18.676	92448000	19	3424000	284980	444260	0	0	374480	287490	0	113160	0	202070	0	0	467030
SapurV1A.3804s0010.1.p;SapurV1A.0342s0150.1.p;SapurV1A.0126s0140.1.p;SapurV1A.0031s0300.2.p;SapurV1A.0031s0300.1.p;SapurV1A.0031s0300.3.p	SapurV1A.3804s0010.1.p;SapurV1A.0342s0150.1.p;SapurV1A.0126s0140.1.p;SapurV1A.0031s0300.2.p;SapurV1A.0031s0300.1.p;SapurV1A.0031s0300.3.p	256300000	205840000	206410000	200210000	142420000	175910000	123980000	259970000	205210000	173500000	131100000	160870000	103470000	128880000	93101000	135390000	113900000	86219000	214330000	197800000	98184000	68880000	150880000	12	12	6	56.4	56.4	21.1	15.629	0	146.01	4065000000	157	580710000	40028000	53417000	10872000	27050000	29727000	27077000	20931000	72505000	67154000	62096000	11950000	7014800	19862000
SapurV1A.0031s0320.7.p;SapurV1A.0031s0320.6.p;SapurV1A.0031s0320.5.p;SapurV1A.0031s0320.4.p;SapurV1A.0031s0320.3.p;SapurV1A.0031s0320.2.p;SapurV1A.0031s0320.1.p	SapurV1A.0031s0320.7.p;SapurV1A.0031s0320.6.p;SapurV1A.0031s0320.5.p;SapurV1A.0031s0320.4.p;SapurV1A.0031s0320.3.p;SapurV1A.0031s0320.2.p;SapurV1A.0031s0320.1.p	0	0	0	0	0	5469300	0	0	0	0	0	0	0	0	0	0	0	0	0	0	0	0	0	2	2	2	6.2	6.2	6.2	38.418	0.00187	3.004	11748000	6	652660	0	0	0	46767	102310	350740	78035	0	0	0	74804	0	0
SapurV1A.0031s0440.1.p	SapurV1A.0031s0440.1.p	220020000	342450000	137550000	136100000	260450000	258280000	120750000	77823000	251900000	238450000	194650000	101400000	318580000	349150000	314230000	292060000	325370000	260240000	297780000	320800000	317940000	283440000	327900000	17	17	12	62	62	42.9	49.621	0	221.7	6007800000	305	400520000	18830000	50397000	4469900	6523700	23261000	20858000	6510200	4300400	30537000	26336000	9241100	1807800	30943000
SapurV1A.0031s0450.1.p	SapurV1A.0031s0450.1.p	0	0	0	0	0	0	0	0	0	0	0	0	0	0	6009800	5704700	0	0	0	0	0	0	0	3	3	3	19.5	19.5	19.5	33.718	0	9.8545	68118000	15	3784300	211030	334340	0	0	0	293420	0	0	0	0	0	0	222200
SapurV1A.0031s0500.1.p	SapurV1A.0031s0500.1.p	0	0	0	0	0	0	0	0	0	0	0	0	0	0	0	0	0	0	0	0	0	0	0	1	1	1	3.4	3.4	3.4	39.435	0.0099156	1.9279	0	1	0	0	0	0	0	0	0	0	0	0	0	0	0	0
SapurV1A.0032s0080.1.p	SapurV1A.0032s0080.1.p	0	0	0	0	0	3537500	0	0	0	0	0	0	0	0	0	0	0	0	0	0	0	0	0	1	1	1	2.3	2.3	2.3	57.386	0.0054789	2.3175	4083500	3	163340	0	0	0	0	0	163340	0	0	0	0	0	0	0
SapurV1A.0032s0090.1.p	SapurV1A.0032s0090.1.p	163230000	153570000	81076000	138550000	151240000	134780000	0	0	128080000	154410000	112870000	0	141430000	140100000	88863000	154890000	124530000	161020000	52110000	69555000	100180000	150780000	128710000	20	20	20	51.8	51.8	51.8	53.473	0	323.31	2764800000	212	110590000	9275100	11784000	1880900	5112500	7365400	7267600	1006300	814310	9968700	13131000	4057100	260900	3895600
SapurV1A.0032s0200.1.p	SapurV1A.0032s0200.1.p	272200000	247620000	223020000	285210000	246910000	212780000	223590000	221700000	256870000	252340000	334720000	63165000	539650000	396650000	430440000	457900000	438870000	330860000	345420000	427720000	294740000	344650000	360340000	27	10	10	60.9	25.2	25.2	63.531	0	323.31	7665200000	262	283900000	10658000	26362000	4548700	9767200	9652500	7362400	10779000	17637000	15588000	14491000	8553600	461050	23667000
SapurV1A.0032s0210.1.p	SapurV1A.0032s0210.1.p	0	0	0	0	0	0	0	0	0	0	0	0	0	0	0	0	0	0	0	0	0	547280	0	12	1	1	21.8	1.5	1.5	81.38	0.006254	2.144	2546600	4	63666	0	0	0	0	0	0	0	0	0	0	0	0	22046
SapurV1A.0032s0320.1.p	SapurV1A.0032s0320.1.p	71186000	66551000	0	0	114830000	94218000	0	0	101710000	24465000	52673000	0	225400000	314030000	416940000	343740000	137330000	579840000	579490000	749250000	918300000	1012800000	1228600000	10	10	10	25.6	25.6	25.6	35.288	0	211.94	5349200000	134	334330000	2998500	4148500	0	0	7028200	5805200	0	0	4892700	1729400	1171100	70942	16399000
SapurV1A.0032s0630.1.p	SapurV1A.0032s0630.1.p	0	0	0	0	0	0	0	0	0	0	0	0	0	0	4390500	0	0	0	0	0	0	0	0	2	2	2	2	2	2	120.68	0.0014164	3.1431	5586700	5	94690	0	0	0	0	0	0	0	0	0	0	0	0	0
SapurV1A.1156s0030.1.p;SapurV1A.0241s0200.1.p;SapurV1A.0033s0150.1.p	SapurV1A.1156s0030.1.p;SapurV1A.0241s0200.1.p;SapurV1A.0033s0150.1.p	131660000	109460000	86390000	103550000	130060000	127230000	85839000	324850000	0	0	110020000	178360000	136170000	124140000	90687000	102420000	91192000	99363000	77104000	0	127660000	82993000	97689000	3	3	3	34.8	34.8	34.8	10.241	0	83.801	2981900000	56	745470000	38573000	58490000	14082000	13822000	31712000	31694000	31434000	125430000	57293000	46581000	19514000	9624700	46456000
SapurV1A.0033s0160.2.p;SapurV1A.0033s0160.1.p	SapurV1A.0033s0160.2.p;SapurV1A.0033s0160.1.p	0	0	0	0	0	0	0	0	0	0	0	0	0	0	0	0	0	0	0	0	0	0	0	2	2	2	1.7	1.7	1.7	186.71	0.0014141	3.1169	0	3	0	0	0	0	0	0	0	0	0	0	0	0	0	0
SapurV1A.0033s0180.1.p	SapurV1A.0033s0180.1.p	14126000	18776000	0	0	0	0	0	0	0	0	19026000	0	15428000	15058000	14173000	7127900	13387000	12673000	0	0	11039000	10524000	9190000	7	3	2	33.3	19.5	13.2	17.905	0	5.2076	337680000	41	37520000	2411300	6188000	632820	1101700	2014300	494870	1007800	4567900	3538900	4208900	1202800	0	1686700
SapurV1A.0033s0210.1.p;SapurV1A.0490s0180.2.p	SapurV1A.0033s0210.1.p	47525000	76289000	20906000	31400000	22795000	0	36675000	36688000	40190000	34549000	36905000	0	39413000	0	0	0	0	0	0	0	0	47546000	22039000	14	14	11	72.2	72.2	61.7	30.618	0	55.669	687050000	77	57254000	5666800	13443000	1081600	2102600	1472400	1216800	4169800	6473100	4915200	6181100	2826100	0	2216900
SapurV1A.0033s0220.4.p;SapurV1A.0033s0220.3.p;SapurV1A.0033s0220.2.p;SapurV1A.0033s0220.1.p	SapurV1A.0033s0220.4.p;SapurV1A.0033s0220.3.p;SapurV1A.0033s0220.2.p;SapurV1A.0033s0220.1.p	0	0	0	0	7988400	0	0	0	0	0	0	0	0	0	0	0	0	0	0	0	0	0	0	3	1	0	6.5	3.1	0	43.465	0.0059042	2.296	20262000	5	1125600	244050	0	0	367880	513710	0	0	0	0	0	0	0	0
SapurV1A.0033s0260.1.p;SapurV1A.0382s0070.1.p;SapurV1A.0033s0260.2.p	SapurV1A.0033s0260.1.p;SapurV1A.0382s0070.1.p;SapurV1A.0033s0260.2.p	35810000	52607000	0	0	36930000	0	0	0	76344000	0	0	0	0	0	0	0	0	0	0	0	0	0	0	9	3	3	36.8	11.8	11.8	24.245	0	16.748	883070000	54	98119000	5507300	10545000	1940600	1715600	5640000	4670600	1482700	9225500	13467000	9165700	1528500	0	5333700
SapurV1A.0248s0420.1.p;SapurV1A.0325s0130.3.p;SapurV1A.0325s0130.2.p;SapurV1A.0325s0130.1.p;SapurV1A.0033s0480.1.p;SapurV1A.1971s0020.2.p;SapurV1A.1971s0020.1.p	SapurV1A.0248s0420.1.p;SapurV1A.0325s0130.3.p;SapurV1A.0325s0130.2.p;SapurV1A.0325s0130.1.p;SapurV1A.0033s0480.1.p;SapurV1A.1971s0020.2.p;SapurV1A.1971s0020.1.p	0	0	0	0	0	0	0	0	0	0	0	0	0	0	0	0	0	0	0	0	0	3980100	0	1	1	1	18.7	18.7	18.7	10.212	0.00024631	3.8304	40769000	12	10192000	0	0	0	0	0	0	0	0	0	0	472410	0	2134900
SapurV1A.0033s0650.2.p;SapurV1A.0033s0650.1.p	SapurV1A.0033s0650.2.p;SapurV1A.0033s0650.1.p	52802000	83383000	28500000	61316000	53068000	51328000	0	0	62462000	48745000	38120000	0	57789000	107250000	91576000	108730000	86635000	75033000	133030000	165990000	114800000	156780000	153330000	10	10	10	47.9	47.9	47.9	37.069	0	69.783	1651400000	111	86914000	2949300	8759200	577900	782600	3194800	2432300	583640	624850	5282900	5172100	1176700	0	3846200
SapurV1A.0033s0660.1.p	SapurV1A.0033s0660.1.p	8674200000	8223700000	11710000000	11683000000	9852600000	9653000000	18899000000	18489000000	7764100000	9284500000	11845000000	46615000000	7754500000	6983200000	7604100000	7378200000	6698900000	6880500000	6044900000	7742000000	8510700000	7995300000	8687500000	46	46	18	75.9	75.9	35.1	80.647	0	323.31	247250000000	2239	7272100000	285280000	422370000	181500000	260220000	337690000	335410000	893690000	1062100000	307210000	499430000	289820000	463910000	260950000
SapurV1A.0033s0670.1.p	SapurV1A.0033s0670.1.p	518480000	1602600000	542490000	946270000	817060000	494100000	824980000	1425400000	697700000	1037700000	634920000	667140000	253670000	234380000	150180000	128630000	125470000	206400000	195690000	179430000	176740000	246870000	296270000	26	26	15	75.1	75.1	49	55.519	0	300.48	15365000000	375	698420000	39774000	119470000	11183000	43191000	56178000	28182000	68940000	127400000	39478000	85618000	23590000	8618800	7933400
SapurV1A.0033s0710.1.p	SapurV1A.0033s0710.1.p	27081000	0	0	0	0	0	0	30234000	0	0	0	0	0	0	0	0	0	0	0	0	0	0	14674000	9	2	2	58.9	13.9	13.9	17.075	0	5.183	205840000	12	22871000	3094300	3479700	1148700	1567900	0	1428700	0	5596600	1352600	2576700	688050	0	0
SapurV1A.0034s0040.5.p;SapurV1A.0034s0040.4.p;SapurV1A.0034s0040.3.p;SapurV1A.0034s0040.2.p;SapurV1A.0034s0040.1.p	SapurV1A.0034s0040.5.p;SapurV1A.0034s0040.4.p;SapurV1A.0034s0040.3.p;SapurV1A.0034s0040.2.p;SapurV1A.0034s0040.1.p	33375000	19830000	38440000	24934000	0	0	50728000	27844000	0	23172000	44632000	0	0	43770000	32890000	45344000	36427000	26376000	0	0	25621000	46468000	33908000	15	15	10	44.7	44.7	33.3	53.145	0	125.32	638470000	102	24557000	2781100	2413600	848860	1071200	399070	342740	3558800	1565200	347130	2175700	1768600	106710	0
SapurV1A.0034s0100.1.p;SapurV1A.0034s0100.2.p;SapurV1A.0034s0120.1.p;SapurV1A.0197s0290.3.p;SapurV1A.0192s0260.1.p;SapurV1A.0197s0290.4.p;SapurV1A.0109s0050.2.p;SapurV1A.2015s0010.1.p;SapurV1A.0109s0050.1.p	SapurV1A.0034s0100.1.p;SapurV1A.0034s0100.2.p	23159000	78718000	0	16859000	0	29990000	0	0	35989000	42398000	22458000	0	72639000	23361000	47255000	44654000	37744000	36160000	74752000	0	42913000	33167000	67905000	20	20	14	26.7	26.7	20.4	117.18	0	323.31	807830000	106	16830000	427450	2619100	140990	126230	159720	427110	0	0	688280	992590	218920	0	2609000
SapurV1A.0034s0220.1.p	SapurV1A.0034s0220.1.p	0	0	0	0	0	0	0	0	0	0	0	0	49816000	40649000	47948000	41617000	0	47880000	0	0	0	0	0	4	4	3	27	27	23	25.908	0	10.31	523320000	29	65415000	3810100	2092500	0	0	4509600	8225100	0	0	308650	2620800	1375200	0	7354800
SapurV1A.0034s0250.2.p;SapurV1A.0034s0250.1.p;SapurV1A.0197s0170.2.p;SapurV1A.0197s0170.1.p	SapurV1A.0034s0250.2.p;SapurV1A.0034s0250.1.p	0	17297000	0	0	0	9584000	0	0	0	10556000	0	0	0	0	0	0	0	0	0	0	0	0	0	7	6	6	15.2	13.1	13.1	75.763	0	15.643	110120000	29	3146300	192510	934350	80008	111740	297200	228940	0	198690	194620	646890	0	0	0
SapurV1A.0034s0440.1.p	SapurV1A.0034s0440.1.p	0	0	0	0	0	0	0	0	0	0	0	43710000	0	0	0	0	0	0	0	0	0	0	0	1	1	1	8.6	8.6	8.6	24.569	0	4.5706	30487000	5	10162000	3256000	0	0	2308900	0	0	0	0	0	0	511360	4086100	0
SapurV1A.1878s0050.1.p;SapurV1A.0034s0470.1.p	SapurV1A.1878s0050.1.p;SapurV1A.0034s0470.1.p	37511000	40649000	0	26276000	56527000	46602000	0	0	0	0	35083000	0	59939000	38250000	0	0	40919000	64461000	0	0	0	0	0	5	4	4	36.2	33.2	33.2	24.866	0	133.81	578460000	50	48205000	5284100	8498800	345970	1972400	6452800	4718900	951950	0	1320200	1354100	1328700	0	4294400
SapurV1A.0034s0480.1.p	SapurV1A.0034s0480.1.p	39785000	33271000	29354000	23834000	38432000	35247000	0	0	22270000	24896000	28824000	0	16578000	25185000	26084000	20150000	21884000	27573000	33536000	0	32065000	35513000	25640000	9	9	9	41.5	41.5	41.5	30.92	0	47.655	566580000	75	33329000	2174400	4631700	757690	1058800	1719000	1841900	464100	0	1077700	1543700	431470	0	3695300
SapurV1A.0034s0650.1.p	SapurV1A.0034s0650.1.p	0	0	0	0	0	0	0	0	0	0	16572000	0	0	0	0	0	0	0	0	0	0	0	0	4	2	2	18.2	10.5	10.5	33.061	0	11.856	51101000	12	3406700	328630	508540	0	166300	309700	0	278180	0	955640	0	859760	0	0
SapurV1A.0034s0670.1.p;SapurV1A.0198s0260.1.p	SapurV1A.0034s0670.1.p	34757000	0	22829000	0	22396000	31361000	0	0	24155000	0	0	0	0	0	19142000	0	0	27875000	0	0	0	0	0	4	4	4	36.5	36.5	36.5	17.184	0	18.094	211950000	27	30278000	6468300	1272300	1065000	0	2335800	5721000	0	0	5737800	0	0	0	511960
SapurV1A.0034s0800.1.p	SapurV1A.0034s0800.1.p	270340000	140830000	182230000	163140000	268170000	300600000	128030000	0	307140000	186880000	211260000	43370000	139150000	162610000	150070000	158910000	119380000	208790000	93513000	81265000	128000000	158150000	157630000	7	7	7	50.7	50.7	50.7	14.753	0	264.85	4143700000	140	690620000	66578000	53129000	16515000	20631000	56181000	68859000	29169000	2756200	92291000	61140000	26474000	1395100	29588000
SapurV1A.0035s0070.3.p;SapurV1A.0035s0070.2.p;SapurV1A.0035s0070.1.p;SapurV1A.0035s0070.5.p;SapurV1A.0035s0070.4.p	SapurV1A.0035s0070.3.p;SapurV1A.0035s0070.2.p;SapurV1A.0035s0070.1.p;SapurV1A.0035s0070.5.p;SapurV1A.0035s0070.4.p	0	0	0	0	0	0	0	10378000	0	0	0	0	0	0	0	0	0	0	0	0	0	0	0	7	5	4	20.8	16.8	15.2	63.794	0	13.751	223590000	17	8599700	395800	195120	0	0	0	0	0	681850	0	4920500	133300	205530	0
SapurV1A.0035s0100.3.p;SapurV1A.0035s0100.2.p;SapurV1A.0035s0100.1.p	SapurV1A.0035s0100.3.p;SapurV1A.0035s0100.2.p;SapurV1A.0035s0100.1.p	0	26444000	0	0	0	0	0	25716000	24000000	0	0	0	23902000	0	18523000	0	26371000	0	0	0	0	33666000	21354000	7	7	7	18.8	18.8	18.8	67.336	0	20.707	416450000	29	13434000	643150	1725300	0	0	183970	68191	1571200	2773200	723010	0	710280	0	812280
SapurV1A.0035s0110.1.p	SapurV1A.0035s0110.1.p	0	0	0	0	0	0	0	0	0	0	4324600	0	0	0	0	0	0	0	0	0	0	0	0	1	1	1	1.9	1.9	1.9	81.148	0	4.1141	20018000	7	714930	0	0	0	121100	0	0	0	0	0	473640	120190	0	0
SapurV1A.0035s0120.1.p	SapurV1A.0035s0120.1.p	134720000	112720000	146240000	176960000	191020000	170000000	0	0	153170000	164330000	0	0	140150000	132540000	148700000	112230000	95576000	136550000	131850000	0	103000000	122020000	124180000	33	5	5	47	10.7	10.7	73.435	0	249.39	2918500000	89	94145000	3620900	5474800	1457800	3585600	7748200	6801200	2172100	1226400	7882300	12445000	1235700	220880	7357600
SapurV1A.0035s0150.1.p	SapurV1A.0035s0150.1.p	0	0	0	0	0	0	0	0	0	0	0	0	0	0	0	0	0	0	0	0	0	0	1424100	5	1	1	16.9	6.6	6.6	52.881	0	19.978	20978000	10	874100	0	0	0	0	0	0	0	0	0	0	0	0	188580
SapurV1A.0035s0200.1.p	SapurV1A.0035s0200.1.p	27871000	44409000	23381000	19225000	23907000	27094000	0	26636000	31145000	32385000	0	0	17104000	16228000	0	20408000	0	0	0	0	0	22228000	25996000	13	9	9	70.4	50.2	50.2	30.502	0	63.577	537790000	77	31635000	2811300	6151400	797970	1405800	1252300	1434000	1199200	1227700	3571000	4497000	525210	0	813700
SapurV1A.0035s0210.1.p	SapurV1A.0035s0210.1.p	0	0	0	0	0	0	0	0	0	0	0	0	15965000	0	17069000	0	0	0	0	0	0	0	0	5	5	5	31.1	31.1	31.1	23.206	0	84.125	210610000	17	19146000	3236700	0	1493400	1025900	0	0	0	0	159030	0	0	0	1777100
SapurV1A.0035s0280.1.p	SapurV1A.0035s0280.1.p	0	0	0	0	0	0	0	0	0	0	0	0	4198600	0	0	0	0	0	0	0	0	0	0	4	4	4	7	7	7	87.708	0	9.6058	16608000	16	338940	46400	29391	0	0	64088	0	0	0	0	0	0	0	99049
SapurV1A.0035s0300.1.p	SapurV1A.0035s0300.1.p	0	0	0	0	0	0	0	0	0	0	0	0	11993000	0	0	12385000	0	16400000	0	0	0	14174000	0	6	6	6	43.6	43.6	43.6	18.309	0	125.2	150290000	25	15029000	856510	2174500	0	0	1064900	1543100	0	0	1561300	355280	0	0	1238900
SapurV1A.0035s0400.1.p;SapurV1A.0035s0400.4.p;SapurV1A.0035s0400.3.p;SapurV1A.0035s0400.2.p;SapurV1A.0132s0110.2.p;SapurV1A.0132s0110.1.p	SapurV1A.0035s0400.1.p;SapurV1A.0035s0400.4.p;SapurV1A.0035s0400.3.p;SapurV1A.0035s0400.2.p	0	7948400	0	0	0	0	0	0	0	0	0	0	0	0	0	0	0	0	0	0	0	0	0	11	11	10	27.4	27.4	25.9	68.165	0	23.507	76144000	31	1857200	26389	331520	0	137090	0	0	0	0	0	67681	0	0	391340
SapurV1A.0035s0410.1.p	SapurV1A.0035s0410.1.p	218240000	273680000	294120000	389080000	221850000	214790000	391370000	451420000	208450000	296690000	314690000	350180000	297680000	343890000	411530000	353570000	361220000	234370000	446390000	407720000	312970000	354540000	364760000	24	24	23	88.2	88.2	85.1	38.155	0	318.66	7602400000	397	345560000	15507000	29206000	8355700	18841000	7633400	9593200	23203000	40654000	12302000	20547000	9992600	3899300	10400000
SapurV1A.0035s0440.1.p;SapurV1A.6379s0010.1.p	SapurV1A.0035s0440.1.p;SapurV1A.6379s0010.1.p	339420000	241030000	144790000	209990000	258940000	360760000	131070000	42453000	332660000	323910000	318470000	0	574000000	445560000	492400000	519630000	455780000	530660000	418120000	400310000	563790000	530840000	515460000	10	10	6	51.3	51.3	35.3	25.744	0	191.52	7877900000	134	562710000	23070000	22492000	3318900	8673300	18742000	22911000	7465500	1111400	33796000	28671000	12796000	207450	54880000
SapurV1A.0035s0460.1.p;SapurV1A.0237s0410.1.p	SapurV1A.0035s0460.1.p;SapurV1A.0237s0410.1.p	0	0	0	0	0	0	0	0	10476000	0	0	0	0	0	0	0	0	0	0	0	0	0	0	2	2	2	13	13	13	25.594	0.0062473	2.1349	26785000	4	1913200	0	0	0	0	0	0	0	0	1221300	0	0	0	0
SapurV1A.0035s0540.1.p	SapurV1A.0035s0540.1.p	0	21253000	0	27597000	0	27762000	0	0	32160000	21902000	24384000	0	51127000	0	46142000	46970000	40319000	21482000	30512000	0	0	14998000	0	14	14	12	29	29	26.6	73.947	0	44.186	512550000	81	16534000	133560	782760	0	286380	307050	392650	0	0	1389400	1636900	259380	0	2738700
SapurV1A.0035s0800.1.p;SapurV1A.0237s0020.1.p;SapurV1A.3672s0020.1.p;SapurV1A.2596s0010.1.p;SapurV1A.1442s0020.1.p;SapurV1A.0356s0090.1.p;SapurV1A.1322s0010.1.p;SapurV1A.0215s0320.2.p;SapurV1A.0215s0320.1.p;SapurV1A.0065s0660.2.p;SapurV1A.0065s0660.1.p;SapurV1A.1017s0080.1.p;SapurV1A.0338s0210.2.p;SapurV1A.0338s0210.1.p;SapurV1A.0287s0260.1.p;SapurV1A.1801s0040.1.p;SapurV1A.1801s0040.2.p;SapurV1A…	SapurV1A.0035s0800.1.p;SapurV1A.0237s0020.1.p;SapurV1A.3672s0020.1.p;SapurV1A.2596s0010.1.p;SapurV1A.1442s0020.1.p;SapurV1A.0356s0090.1.p;SapurV1A.1322s0010.1.p;SapurV1A.0215s0320.2.p;SapurV1A.0215s0320.1.p;SapurV1A.0065s0660.2.p;SapurV1A.0065s0660.1.p;SapurV1A.1017s0080.1.p;SapurV1A.0338s0210.2.p;SapurV1A.0338s0210.1.p	133170000	167780000	37185000	48904000	211090000	210510000	28501000	29701000	351560000	154030000	104810000	0	89545000	262280000	0	0	91779000	0	0	132760000	0	69736000	130050000	3	3	3	37.8	37.8	37.8	16.548	0	25.731	2898000000	78	966000000	53675000	100450000	5615500	15280000	104690000	99690000	11626000	7894100	219900000	108160000	27715000	0	36911000
SapurV1A.0035s0860.1.p	SapurV1A.0035s0860.1.p	932520000	1712800000	1332300000	1482700000	1047300000	1020800000	1873100000	1721100000	1018700000	1568500000	1537500000	718820000	1141200000	1244400000	1003200000	1113100000	1266400000	886090000	1205800000	1527500000	1345000000	1115300000	1513100000	31	31	16	75.8	75.8	42.1	53.828	0	323.31	32032000000	710	1186400000	43175000	150840000	32683000	51429000	53086000	48437000	104040000	114440000	57034000	109310000	46731000	7759100	41095000
SapurV1A.0036s0060.2.p;SapurV1A.0036s0060.1.p	SapurV1A.0036s0060.2.p;SapurV1A.0036s0060.1.p	141650000	77057000	140920000	142820000	122510000	160420000	132460000	93159000	81605000	89942000	104960000	168700000	79848000	82167000	70718000	99559000	69932000	107860000	70195000	0	0	108520000	70763000	11	11	7	55.9	55.9	41.6	30.708	0	168.09	2294800000	127	134990000	13365000	9706800	4729600	7828200	7728400	11299000	10741000	9922300	4094600	12372000	5661300	2640800	4340600
SapurV1A.0036s0100.1.p;SapurV1A.0371s0200.2.p;SapurV1A.0371s0200.4.p;SapurV1A.0371s0200.3.p	SapurV1A.0036s0100.1.p	179530000	221780000	137300000	208040000	203950000	189380000	135880000	139240000	161390000	186010000	181400000	0	158350000	191260000	151230000	173860000	215850000	200300000	246680000	163770000	171460000	229970000	191290000	16	16	10	44.2	44.2	26.9	45.898	0	118.08	4505700000	184	237140000	13321000	30175000	3700400	8022300	15309000	13084000	8958900	14558000	15251000	23819000	5635500	217600	10754000
SapurV1A.0036s0120.1.p;SapurV1A.5125s0010.1.p;SapurV1A.2353s0030.1.p	SapurV1A.0036s0120.1.p;SapurV1A.5125s0010.1.p;SapurV1A.2353s0030.1.p	12919000000	4402000000	13913000000	7034000000	6869100000	7988100000	10070000000	9620800000	7976500000	6072900000	6098900000	39567000000	4913600000	3927100000	5970100000	5882000000	3643800000	6078300000	2637100000	2513100000	2964000000	1882900000	1522000000	12	12	10	51.4	51.4	47.7	23.786	0	323.31	154050000000	1277	17117000000	1423500000	773930000	1061500000	683520000	964140000	874450000	1906800000	1829800000	1051200000	842390000	485930000	1759200000	685970000
SapurV1A.2353s0010.6.p;SapurV1A.2353s0010.5.p;SapurV1A.2353s0010.4.p;SapurV1A.0036s0150.4.p;SapurV1A.0036s0150.3.p;SapurV1A.2353s0010.3.p;SapurV1A.2353s0010.2.p;SapurV1A.2353s0010.1.p;SapurV1A.0036s0150.2.p;SapurV1A.0036s0150.1.p;SapurV1A.2353s0010.7.p;SapurV1A.0371s0150.1.p	SapurV1A.2353s0010.6.p;SapurV1A.2353s0010.5.p;SapurV1A.2353s0010.4.p;SapurV1A.0036s0150.4.p;SapurV1A.0036s0150.3.p;SapurV1A.2353s0010.3.p;SapurV1A.2353s0010.2.p;SapurV1A.2353s0010.1.p;SapurV1A.0036s0150.2.p;SapurV1A.0036s0150.1.p;SapurV1A.2353s0010.7.p;SapurV1A.0371s0150.1.p	183720000	113910000	69047000	126260000	98317000	127850000	77739000	0	103620000	70317000	83634000	0	64277000	44046000	62309000	77759000	72206000	71369000	58580000	67514000	78047000	78875000	104480000	11	11	11	36.3	36.3	36.3	32.164	0	32.272	1897100000	105	111600000	14832000	14017000	2339300	7037000	6194200	9132300	5422000	0	8181000	8153300	4201400	0	3612200
SapurV1A.0036s0220.1.p	SapurV1A.0036s0220.1.p	230720000	354200000	159490000	210430000	221580000	211270000	173780000	51023000	308290000	271990000	225300000	0	353240000	420840000	399110000	398560000	419770000	346620000	343930000	338270000	496160000	488060000	438460000	31	31	7	61.7	61.7	18.2	54.336	0	323.31	7216700000	398	225520000	12753000	31106000	2325100	4767600	8170600	7916700	7117100	2024500	17356000	19430000	5398800	113850	10710000
SapurV1A.0036s0230.3.p;SapurV1A.0036s0230.2.p;SapurV1A.0036s0230.1.p	SapurV1A.0036s0230.3.p;SapurV1A.0036s0230.2.p;SapurV1A.0036s0230.1.p	36627000	0	0	0	0	0	0	0	0	0	0	0	0	0	0	0	0	0	0	0	0	0	0	3	3	3	44.3	44.3	44.3	11.418	0	89.274	145510000	12	36378000	13365000	2855200	2692500	0	9442300	5808500	0	0	0	0	2215100	0	0
SapurV1A.2041s0010.1.p;SapurV1A.0371s0010.1.p;SapurV1A.0036s0280.3.p;SapurV1A.0036s0280.2.p;SapurV1A.0036s0280.1.p	SapurV1A.2041s0010.1.p;SapurV1A.0371s0010.1.p;SapurV1A.0036s0280.3.p;SapurV1A.0036s0280.2.p;SapurV1A.0036s0280.1.p	0	0	0	0	0	0	0	0	0	0	0	0	0	0	0	0	0	0	0	0	0	0	0	1	1	1	5.5	5.5	5.5	27.185	0.0016393	3.0336	0	1	0	0	0	0	0	0	0	0	0	0	0	0	0	0
SapurV1A.0036s0290.1.p	SapurV1A.0036s0290.1.p	35143000	30092000	0	0	0	0	0	0	0	0	0	0	0	0	0	0	0	0	0	0	0	0	0	8	4	4	36.6	17.8	17.8	23.864	0	5.8681	256890000	11	28543000	4363000	4933900	0	1697000	3613100	4189000	0	0	5943000	2120700	1683600	0	0
SapurV1A.0036s0380.1.p	SapurV1A.0036s0380.1.p	390250000	279210000	227150000	268030000	144460000	228870000	151330000	368550000	345280000	245910000	179360000	184740000	182950000	194700000	189110000	224650000	180150000	204410000	123740000	176630000	120170000	141600000	143070000	7	7	2	52.8	52.8	30.6	16.334	0	53.647	5242800000	121	1048600000	89495000	115440000	23277000	29343000	32419000	56279000	51947000	110090000	72066000	61809000	27598000	10440000	40980000
SapurV1A.0036s0460.1.p	SapurV1A.0036s0460.1.p	79828000	52394000	104640000	79365000	60788000	65410000	84130000	78274000	42073000	52596000	72895000	81965000	41667000	48901000	49155000	44943000	51168000	73227000	0	0	66021000	50547000	45628000	6	6	6	46.3	46.3	46.3	24.799	0	61.014	1369500000	90	136950000	8047200	9900100	4873900	6781300	7270400	9513100	7255700	11307000	8200300	9190100	6657300	2843700	6023000
SapurV1A.0036s0480.2.p;SapurV1A.0036s0480.1.p	SapurV1A.0036s0480.2.p;SapurV1A.0036s0480.1.p	0	0	0	0	0	0	0	0	0	0	0	0	62157000	110670000	74359000	97066000	86648000	74989000	87533000	0	68399000	72035000	53512000	13	13	13	51	51	51	34.952	0	48.446	743290000	71	39121000	0	0	0	0	0	0	0	0	92656	0	0	0	3846000
SapurV1A.0036s0490.1.p	SapurV1A.0036s0490.1.p	13852000	0	0	0	0	0	0	0	0	0	0	0	0	0	0	0	0	0	0	0	0	0	0	2	2	2	16.5	16.5	16.5	26.366	0	39.506	61451000	8	6827800	1539100	750480	0	0	0	1102500	0	0	1460800	1975000	0	0	0
SapurV1A.0036s0520.3.p;SapurV1A.0036s0520.2.p;SapurV1A.0036s0520.1.p;SapurV1A.0036s0520.5.p;SapurV1A.0036s0520.4.p;SapurV1A.0240s0140.1.p	SapurV1A.0036s0520.3.p;SapurV1A.0036s0520.2.p;SapurV1A.0036s0520.1.p;SapurV1A.0036s0520.5.p;SapurV1A.0036s0520.4.p	37728000	68739000	0	42226000	50675000	41047000	0	56097000	65524000	69626000	26917000	0	65356000	50614000	56126000	47495000	53396000	33352000	39927000	0	57089000	37873000	0	10	10	4	40.9	40.9	26.5	45.176	0	52.945	1128700000	97	59406000	1969500	7783000	52929	1612800	3071200	2531600	0	3858800	8375600	6905500	1090700	246710	3452400
SapurV1A.0036s0590.2.p;SapurV1A.0036s0590.1.p	SapurV1A.0036s0590.2.p;SapurV1A.0036s0590.1.p	0	0	0	0	21128000	27653000	0	0	0	0	17288000	0	0	0	0	20214000	0	0	0	0	0	20112000	0	7	7	7	24.5	24.5	24.5	40.81	0	38.366	183300000	43	9164800	772420	311870	0	127400	970550	1263600	0	0	648990	0	787290	0	419020
SapurV1A.0036s0620.1.p	SapurV1A.0036s0620.1.p	35979000	29246000	22053000	31229000	0	0	24330000	0	30690000	0	23394000	0	0	0	20321000	23077000	0	0	0	0	0	31815000	0	7	7	6	36.2	36.2	31.9	25.969	0	15.986	364840000	46	28065000	4531100	4601800	799530	2019300	1307200	0	1383400	0	5161300	993200	1128100	0	0
SapurV1A.0036s0660.1.p	SapurV1A.0036s0660.1.p	29878000	0	37707000	32504000	0	0	0	0	0	0	0	78332000	0	0	0	0	0	0	0	0	0	0	0	5	4	4	21.6	17.1	17.1	49.648	0	42.604	90654000	23	5036300	664490	104920	1063100	529310	0	0	578660	244410	0	0	0	1851500	0
SapurV1A.0036s0670.1.p	SapurV1A.0036s0670.1.p	158660000	302260000	56272000	213870000	257330000	207180000	19436000	29696000	285140000	321770000	197990000	19502000	357870000	264110000	319200000	334580000	306400000	245860000	251690000	150660000	233330000	241910000	189940000	40	40	7	46.7	46.7	10.1	129.27	0	193.44	5395200000	456	88445000	2855800	10023000	414420	2462400	4244100	2641300	469350	862850	5970600	9807000	2452000	90473	7429500
SapurV1A.0070s0520.1.p;SapurV1A.0036s0710.1.p	SapurV1A.0070s0520.1.p;SapurV1A.0036s0710.1.p	173640000	143130000	89105000	82159000	87319000	133110000	67984000	131600000	202720000	116950000	90937000	0	0	0	0	0	0	262250000	115830000	0	0	0	100910000	6	6	6	46.2	46.2	46.2	7.5357	0	33.515	2553800000	77	851250000	59862000	87157000	15641000	17755000	37555000	61617000	13368000	85069000	124190000	88716000	25202000	4569600	42687000
SapurV1A.0036s0780.1.p	SapurV1A.0036s0780.1.p	0	0	0	0	0	0	0	0	0	0	0	0	0	0	0	2390000	0	0	0	0	0	0	0	2	2	2	8.9	8.9	8.9	47.005	0.00095329	3.2791	28038000	5	1274500	0	0	0	0	0	0	0	0	630090	0	0	0	165590
SapurV1A.0036s0960.1.p;SapurV1A.3909s0010.1.p	SapurV1A.0036s0960.1.p;SapurV1A.3909s0010.1.p	76581000	40249000	0	54048000	69525000	77751000	54130000	0	78859000	49027000	103560000	0	164110000	220240000	139220000	193180000	167780000	191920000	127050000	112770000	211230000	237590000	231670000	10	10	6	47	47	25.4	30.338	0	117.73	2856200000	144	178510000	6179000	5611200	1540300	2551300	5375300	7011400	4882100	0	7247100	5948700	7188400	0	15917000
SapurV1A.0036s0980.1.p;SapurV1A.0036s0980.2.p	SapurV1A.0036s0980.1.p;SapurV1A.0036s0980.2.p	0	23959000	0	0	0	0	0	0	0	0	0	0	28837000	0	0	0	0	23462000	0	0	0	19634000	0	11	11	5	36.2	36.2	17.7	46.425	0	105.71	245360000	48	11684000	239150	3022000	0	0	0	515820	0	0	387570	644080	0	0	1557100
SapurV1A.0070s0850.1.p;SapurV1A.0036s1010.1.p	SapurV1A.0070s0850.1.p;SapurV1A.0036s1010.1.p	0	0	0	0	0	0	0	0	0	0	0	0	0	0	0	21925000	0	0	0	0	0	0	0	2	2	2	6.6	6.6	6.6	36.339	0.00024319	3.608	24352000	3	2213800	0	0	0	0	0	0	0	0	0	0	0	0	0
SapurV1A.0036s1050.1.p;SapurV1A.0036s1050.2.p;SapurV1A.0070s0880.1.p	SapurV1A.0036s1050.1.p;SapurV1A.0036s1050.2.p;SapurV1A.0070s0880.1.p	0	0	0	0	0	0	0	0	0	0	0	0	0	15625000	17085000	0	0	0	0	0	0	0	0	4	4	4	67.1	67.1	67.1	7.7528	0	9.3848	136370000	19	34092000	3237300	3709400	0	1680100	1774700	0	0	0	4011100	0	0	0	4120400
SapurV1A.0036s1070.2.p;SapurV1A.0036s1070.1.p	SapurV1A.0036s1070.2.p;SapurV1A.0036s1070.1.p	0	0	0	0	0	0	0	0	0	0	0	0	0	0	0	0	0	0	0	0	0	0	7362100	1	1	1	8.6	8.6	8.6	27.502	0	4.0792	70784000	19	4424000	0	0	0	191650	0	283810	0	0	0	0	261010	0	651890
SapurV1A.0036s1110.3.p;SapurV1A.0036s1110.2.p;SapurV1A.0036s1110.1.p	SapurV1A.0036s1110.3.p;SapurV1A.0036s1110.2.p;SapurV1A.0036s1110.1.p	92593000	0	0	0	67599000	0	53983000	76637000	95643000	65084000	73402000	0	0	0	0	0	0	0	0	0	0	0	0	13	3	3	57.6	19.2	19.2	25.975	0	33.009	1461900000	34	97458000	7883500	1822800	480550	1373200	6439000	1130100	5943000	4452800	13880000	2901300	4688600	267260	4879200
SapurV1A.0404s0070.1.p;SapurV1A.0103s0140.2.p;SapurV1A.0070s0950.1.p;SapurV1A.0036s1180.1.p;SapurV1A.1176s0010.1.p;SapurV1A.0103s0140.1.p	SapurV1A.0404s0070.1.p;SapurV1A.0103s0140.2.p;SapurV1A.0070s0950.1.p;SapurV1A.0036s1180.1.p;SapurV1A.1176s0010.1.p;SapurV1A.0103s0140.1.p	21533000	38153000	0	0	0	0	0	0	0	0	0	0	0	0	76740000	0	0	0	0	0	0	0	0	2	2	2	8.6	8.6	8.6	12.007	0.0033837	2.6241	681360000	25	136270000	6030400	14954000	1533900	3697900	4495200	2892500	3990200	16803000	5309300	12318000	1953200	0	6885600
SapurV1A.0036s1230.2.p;SapurV1A.0036s1230.1.p	SapurV1A.0036s1230.2.p;SapurV1A.0036s1230.1.p	0	5406400	0	0	0	0	0	0	0	0	0	0	0	0	0	0	0	0	0	0	0	0	0	3	1	1	13	6.5	6.5	34.115	0.0031912	2.7208	9245200	1	513620	0	513620	0	0	0	0	0	0	0	0	0	0	0
SapurV1A.0037s0050.2.p;SapurV1A.0037s0050.3.p;SapurV1A.0037s0050.1.p	SapurV1A.0037s0050.2.p;SapurV1A.0037s0050.3.p;SapurV1A.0037s0050.1.p	114020000	202030000	9093100	105480000	96767000	138640000	0	13306000	190710000	82103000	90451000	0	109070000	89121000	99690000	100740000	94302000	127910000	36463000	0	42725000	23282000	33669000	32	22	22	46.7	32.6	32.6	106.22	0	314.32	2180800000	209	40385000	2312500	6952000	56548	1529500	1995000	3579900	137290	396090	5190200	3592000	1167600	0	2218200
SapurV1A.4959s0010.1.p;SapurV1A.0037s0170.1.p;SapurV1A.0077s0410.2.p;SapurV1A.0077s0410.1.p	SapurV1A.4959s0010.1.p;SapurV1A.0037s0170.1.p	679500000	992400000	393830000	512600000	458540000	464770000	349810000	928800000	839970000	722150000	493370000	463890000	548700000	589130000	593130000	612250000	413270000	551770000	776450000	729250000	559460000	521400000	791920000	13	13	3	47.1	47.1	13.8	30.347	0	174.63	15320000000	264	1021400000	48014000	112340000	10681000	25545000	36191000	36905000	29431000	112940000	98012000	103590000	28283000	8542500	46363000
SapurV1A.0037s0340.1.p;SapurV1A.0601s0060.1.p;SapurV1A.0002s0120.1.p;SapurV1A.0349s0090.1.p	SapurV1A.0037s0340.1.p;SapurV1A.0601s0060.1.p;SapurV1A.0002s0120.1.p;SapurV1A.0349s0090.1.p	0	0	0	0	0	0	0	0	0	0	0	0	0	0	14851000	0	0	0	0	0	0	0	0	4	2	2	31.1	20.9	20.9	23.041	0	6.659	23360000	3	1796900	0	0	0	0	0	0	0	0	0	0	0	0	343300
SapurV1A.0037s0350.2.p;SapurV1A.0037s0350.1.p	SapurV1A.0037s0350.2.p;SapurV1A.0037s0350.1.p	29430000	44993000	0	26860000	34530000	47199000	37364000	33197000	65535000	47027000	32994000	0	59749000	0	0	0	39411000	0	52794000	0	0	0	0	28	12	12	39.9	20.6	20.6	98.414	0	49.25	781110000	61	15941000	907140	2482900	0	508260	840310	922140	396480	791820	2381600	1922100	567940	39701	1321800
SapurV1A.0037s0380.1.p	SapurV1A.0037s0380.1.p	103930000	36580000	64179000	69636000	54705000	60782000	76405000	33704000	42704000	56858000	51082000	0	0	0	0	0	0	0	0	0	0	0	0	13	7	7	47.3	29.2	29.2	49.094	0	60.889	734790000	57	43223000	6936900	2903300	2895900	2850100	3739600	4767700	7509600	3138800	2230700	3570300	2345100	212630	0
SapurV1A.0037s0390.1.p	SapurV1A.0037s0390.1.p	38683000	96061000	30428000	41292000	67913000	73965000	0	12336000	91998000	82159000	20399000	0	118130000	110950000	98039000	92873000	61383000	88664000	83521000	98202000	65459000	45471000	36290000	21	21	15	46.2	46.2	36.2	50.549	0	69.655	1606700000	160	53556000	1564900	5494500	236730	667510	2522400	2392900	0	616560	6240800	5355600	479260	133510	5067800
SapurV1A.0037s0430.1.p	SapurV1A.0037s0430.1.p	0	0	0	0	0	0	0	0	0	0	0	0	0	0	1749200	0	0	0	0	0	0	0	0	1	1	1	5	5	5	25.69	0.00048054	3.3952	3622700	3	301890	0	0	0	0	0	0	0	0	0	0	0	0	116410
SapurV1A.0037s0460.1.p;SapurV1A.0292s0100.1.p	SapurV1A.0037s0460.1.p	363570000	475740000	204580000	279180000	555270000	569620000	106380000	200590000	159660000	267380000	181740000	238180000	522480000	382240000	521430000	611800000	492820000	573620000	144950000	260990000	212850000	322190000	163980000	8	8	6	46.7	46.7	35.5	16.861	0	158.65	8585800000	162	780530000	29712000	65572000	8228700	12845000	70256000	51347000	9432300	36567000	42881000	47495000	8999900	4083500	63568000
SapurV1A.0037s0580.1.p	SapurV1A.0037s0580.1.p	2980300000	879830000	754870000	1482300000	6462300000	1039600000	21598000000	3875700000	579430000	380010000	3217200000	6756800000	758170000	565130000	2680200000	1922600000	1747300000	997540000	6349700000	2769900000	4355100000	5001700000	5754900000	22	22	18	85	85	78.4	33.711	0	323.31	83568000000	688	5223000000	219860000	150570000	52184000	105920000	433480000	104610000	1840100000	472820000	68420000	93221000	154340000	169320000	34533000
SapurV1A.0037s0590.1.p	SapurV1A.0037s0590.1.p	304830000	157140000	97898000	206250000	473320000	259760000	1274600000	443330000	238630000	213720000	419490000	636720000	196250000	238190000	462510000	372870000	310600000	0	643510000	0	484010000	517580000	524850000	15	11	11	71.4	61.4	61.4	34.132	0	112.39	8934300000	153	525540000	15462000	11897000	913440	3035000	32663000	1457900	194430000	54023000	2444500	6419700	17598000	11829000	8367100
SapurV1A.0037s0640.3.p;SapurV1A.0037s0640.2.p;SapurV1A.0037s0640.1.p	SapurV1A.0037s0640.3.p;SapurV1A.0037s0640.2.p;SapurV1A.0037s0640.1.p	26632000	115700000	0	26476000	27616000	28437000	0	0	28863000	38048000	30658000	0	0	0	0	0	0	0	56368000	0	29015000	18462000	46354000	20	19	18	53.7	51.8	49.9	58.766	0	186.5	636570000	71	19893000	1488300	8802300	0	717710	1166600	1325400	176430	0	1145700	2643500	570390	0	0
SapurV1A.0721s0100.2.p;SapurV1A.0721s0100.1.p;SapurV1A.0037s0650.1.p;SapurV1A.0036s0240.1.p	SapurV1A.0721s0100.2.p;SapurV1A.0721s0100.1.p;SapurV1A.0037s0650.1.p;SapurV1A.0036s0240.1.p	391300000	280080000	266700000	295610000	219570000	296550000	168360000	488620000	452720000	348270000	301720000	311100000	47536000	156200000	53035000	82160000	66553000	0	158190000	115310000	95370000	165480000	149330000	5	5	1	48.1	48.1	6.5	12.004	0	62.103	6172300000	88	1028700000	71821000	93556000	24427000	38294000	44909000	68419000	48006000	171370000	125150000	135050000	47646000	17712000	7806100
SapurV1A.0037s0680.2.p;SapurV1A.0037s0680.1.p;SapurV1A.0037s0680.4.p;SapurV1A.0037s0680.3.p	SapurV1A.0037s0680.2.p;SapurV1A.0037s0680.1.p;SapurV1A.0037s0680.4.p;SapurV1A.0037s0680.3.p	0	8299500	0	0	0	0	0	0	0	0	0	0	0	0	0	0	0	0	0	0	0	0	0	9	5	5	19.9	10.4	10.4	59.229	0	10.159	31751000	12	1380500	0	617070	0	0	326450	0	0	0	0	0	228570	0	0
SapurV1A.0037s0690.1.p	SapurV1A.0037s0690.1.p	157110000	225480000	155740000	148330000	236790000	194310000	605540000	594670000	170980000	292920000	281870000	1122300000	161440000	154520000	152370000	156680000	177490000	115700000	265750000	74945000	68112000	121320000	162650000	18	18	18	54.1	54.1	54.1	53.975	0	323.31	5812400000	245	232490000	7394000	19465000	4362700	8548100	11900000	6350200	37142000	40334000	7440600	18186000	10673000	14389000	8359900
SapurV1A.0038s0100.1.p;SapurV1A.0038s0100.2.p	SapurV1A.0038s0100.1.p;SapurV1A.0038s0100.2.p	0	0	0	0	0	0	0	0	22726000	0	0	0	15751000	0	24597000	23328000	15886000	0	0	0	0	0	0	6	3	3	33.5	19.4	19.4	19.865	0	15.734	171880000	27	17188000	0	0	0	0	1131400	731360	0	0	2904200	0	0	0	2331100
SapurV1A.0038s0160.5.p;SapurV1A.0038s0160.4.p;SapurV1A.0038s0160.3.p;SapurV1A.0038s0160.2.p;SapurV1A.0038s0160.1.p	SapurV1A.0038s0160.5.p;SapurV1A.0038s0160.4.p;SapurV1A.0038s0160.3.p;SapurV1A.0038s0160.2.p;SapurV1A.0038s0160.1.p	0	0	0	6750300	0	0	0	0	0	0	0	0	0	0	0	0	0	0	0	0	0	0	0	5	4	4	6.3	5.3	5.3	148.85	0	15.172	9626200	7	148100	0	0	22732	78705	0	0	0	0	0	0	43598	0	0
SapurV1A.0038s0250.4.p;SapurV1A.0038s0250.3.p;SapurV1A.0038s0250.2.p;SapurV1A.0038s0250.1.p	SapurV1A.0038s0250.4.p;SapurV1A.0038s0250.3.p;SapurV1A.0038s0250.2.p;SapurV1A.0038s0250.1.p	0	3869200	0	0	0	0	0	0	0	0	0	0	0	0	0	0	0	0	0	0	0	0	0	1	1	1	7.2	7.2	7.2	41.264	0.0062621	2.1578	6616500	1	348240	0	348240	0	0	0	0	0	0	0	0	0	0	0
SapurV1A.0038s0260.2.p;SapurV1A.0038s0260.1.p;SapurV1A.0023s0610.1.p	SapurV1A.0038s0260.2.p;SapurV1A.0038s0260.1.p	0	0	0	0	0	0	0	0	0	0	0	0	0	0	17995000	0	0	0	0	0	0	0	0	7	7	7	24.7	24.7	24.7	42.585	0	12.686	107310000	20	4127100	147890	0	0	0	0	705350	0	0	0	0	0	0	373590
SapurV1A.0038s0270.1.p	SapurV1A.0038s0270.1.p	17572000	17735000	0	0	0	0	0	30968000	26542000	0	39981000	0	39651000	35863000	0	33982000	0	0	0	0	27578000	36658000	25911000	8	8	4	36.4	36.4	15.2	25.798	0	69.588	436610000	40	33586000	3264800	3807300	502810	0	603960	616460	824830	3036000	4354100	203660	1589600	0	2871200
SapurV1A.0038s0280.1.p	SapurV1A.0038s0280.1.p	216000000	267470000	271370000	357800000	312390000	234250000	434550000	483350000	210850000	332530000	378450000	473180000	210600000	226420000	227090000	217080000	234290000	170490000	263660000	124660000	241510000	143240000	189760000	30	30	21	63.7	63.7	51.7	67.457	0	185.7	6800900000	321	234510000	9179000	21434000	5181500	10783000	14629000	9503900	25841000	30720000	11505000	25659000	14326000	4478800	6277800
SapurV1A.4284s0010.1.p;SapurV1A.0038s0290.1.p	SapurV1A.4284s0010.1.p;SapurV1A.0038s0290.1.p	0	0	0	0	0	0	0	0	1556900	0	0	0	0	0	0	0	0	0	0	0	0	0	0	1	1	1	6.5	6.5	6.5	29.435	0.0035899	2.5577	10345000	5	646550	0	305300	0	0	0	0	0	0	158820	0	0	0	0
SapurV1A.0038s0340.1.p	SapurV1A.0038s0340.1.p	0	0	0	0	0	0	0	0	0	0	0	0	1542900	0	0	0	0	0	0	0	0	0	0	3	3	3	4.8	4.8	4.8	92.169	0	6.0228	10799000	7	308530	53410	110220	0	0	0	63202	0	0	0	0	0	0	50959
SapurV1A.0038s0360.2.p;SapurV1A.0038s0360.1.p	SapurV1A.0038s0360.2.p;SapurV1A.0038s0360.1.p	25113000	19429000	0	27579000	0	25532000	45357000	20609000	0	24745000	46645000	0	0	0	0	0	0	0	0	0	0	0	0	9	9	9	42.9	42.9	42.9	34.188	0	42.255	356050000	37	16955000	928300	1282000	357430	1053900	769340	1106900	4184700	674440	552020	1253600	2524000	0	423670
SapurV1A.0038s0380.1.p	SapurV1A.0038s0380.1.p	24391000	0	40246000	0	20964000	34289000	45295000	34222000	23900000	23409000	29974000	0	26099000	29871000	43839000	40265000	36319000	0	0	0	0	50025000	48077000	12	12	7	50.8	50.8	28.7	36.543	0	102.13	614620000	84	30731000	605410	722950	536990	105430	1594300	853660	3364900	3743600	687410	1704700	1673800	75404	1028700
SapurV1A.0038s0490.2.p;SapurV1A.0038s0490.1.p	SapurV1A.0038s0490.2.p;SapurV1A.0038s0490.1.p	0	7665800	0	0	0	0	0	0	0	0	0	0	0	0	0	0	0	0	0	0	0	0	0	5	5	3	10.5	10.5	6.3	76.729	0	16.005	41631000	18	1095600	218890	344970	0	0	0	0	0	0	191260	129810	0	0	0
SapurV1A.0038s0560.1.p	SapurV1A.0038s0560.1.p	0	0	0	0	0	0	0	0	0	0	0	0	0	0	21825000	0	0	0	0	0	0	0	0	12	12	12	13.1	13.1	13.1	134.54	0	57.299	129120000	28	2391200	0	440210	0	0	128730	0	0	0	0	0	0	0	624920
SapurV1A.0038s0600.1.p;SapurV1A.0038s0600.2.p	SapurV1A.0038s0600.1.p;SapurV1A.0038s0600.2.p	155510000	122900000	131100000	129350000	106650000	111470000	103730000	179750000	110360000	90155000	139620000	194520000	143950000	197410000	158610000	167490000	142530000	210320000	102950000	51631000	123350000	140570000	139950000	14	13	4	75.4	70.6	18	23.597	0	323.31	3257900000	218	217190000	13816000	18331000	5891200	7394600	8178800	7730000	6895600	23392000	12608000	11823000	8820500	3885100	14452000
SapurV1A.2369s0020.1.p;SapurV1A.1939s0020.1.p;SapurV1A.0095s0680.2.p;SapurV1A.0095s0680.1.p;SapurV1A.0038s0660.2.p;SapurV1A.0038s0660.1.p;SapurV1A.0008s0890.1.p;SapurV1A.0489s0190.1.p	SapurV1A.2369s0020.1.p;SapurV1A.1939s0020.1.p;SapurV1A.0095s0680.2.p;SapurV1A.0095s0680.1.p;SapurV1A.0038s0660.2.p;SapurV1A.0038s0660.1.p;SapurV1A.0008s0890.1.p;SapurV1A.0489s0190.1.p	789980000	523360000	630990000	619580000	659620000	601750000	415990000	854540000	806340000	559830000	484190000	507370000	593020000	661520000	529860000	605450000	517160000	563290000	265120000	511970000	455900000	379550000	286620000	9	9	9	47.7	47.7	47.7	17.365	0	29.066	14278000000	144	2379600000	161150000	186600000	43937000	71151000	146390000	134000000	102870000	253030000	276550000	223290000	70184000	19183000	85784000
SapurV1A.0038s0700.2.p;SapurV1A.0038s0700.1.p;SapurV1A.0038s0700.3.p;SapurV1A.0038s0700.5.p;SapurV1A.0038s0700.4.p;SapurV1A.0038s0700.7.p;SapurV1A.0038s0700.6.p	SapurV1A.0038s0700.2.p;SapurV1A.0038s0700.1.p;SapurV1A.0038s0700.3.p;SapurV1A.0038s0700.5.p;SapurV1A.0038s0700.4.p;SapurV1A.0038s0700.7.p;SapurV1A.0038s0700.6.p	191260000	225640000	328100000	239900000	124570000	180900000	353840000	249770000	138390000	150570000	245700000	156430000	118290000	161290000	185460000	129040000	177240000	159570000	213480000	117620000	164730000	188940000	204960000	22	22	16	47.7	47.7	33	60.127	0	198.24	4584100000	230	183360000	10839000	16014000	10774000	6731400	3599900	11083000	27671000	18371000	8380600	8231900	9462400	1314600	4310600
SapurV1A.0038s0710.1.p;SapurV1A.0023s1020.2.p;SapurV1A.0023s1020.1.p	SapurV1A.0038s0710.1.p	0	0	0	0	0	0	0	0	0	0	0	0	24974000	0	0	21952000	0	0	0	0	0	0	0	8	8	8	15.8	15.8	15.8	114.26	0	28.267	70288000	24	1562000	0	0	0	0	0	0	0	0	0	0	0	0	820250
SapurV1A.0038s0780.2.p;SapurV1A.0038s0780.1.p	SapurV1A.0038s0780.2.p;SapurV1A.0038s0780.1.p	45460000	104590000	28181000	65117000	65060000	93682000	10612000	0	136600000	126200000	56762000	0	426360000	296270000	316220000	344570000	292680000	191020000	234740000	246390000	294670000	236470000	203920000	36	36	17	50.6	50.6	25.7	115.71	0	323.31	3789500000	286	72874000	748600	4059000	241240	662670	1588600	1356900	142660	549100	3282300	4888800	539780	0	11398000
SapurV1A.0038s0790.1.p;SapurV1A.0038s0790.2.p;SapurV1A.0095s0530.1.p	SapurV1A.0038s0790.1.p;SapurV1A.0038s0790.2.p;SapurV1A.0095s0530.1.p	0	0	0	0	7750800	0	0	0	0	0	0	0	0	0	0	0	12612000	0	0	0	0	0	9018100	5	4	2	29.6	24.5	13.9	23.888	0	33.23	119940000	29	7496200	219650	406970	115770	225810	506200	314500	0	214960	744040	498050	101850	155860	501710
SapurV1A.0038s0830.1.p	SapurV1A.0038s0830.1.p	0	15278000	0	0	0	0	0	0	0	0	0	0	0	0	0	0	0	0	0	0	0	0	0	4	2	2	51.1	23.7	23.7	16.046	0	7.7419	189930000	15	31655000	1221400	4354400	0	0	2779200	3000100	0	0	4490300	3794200	1377300	0	2302100
SapurV1A.1683s0010.3.p;SapurV1A.1683s0010.2.p;SapurV1A.1683s0010.1.p;SapurV1A.0038s0930.1.p	SapurV1A.1683s0010.3.p;SapurV1A.1683s0010.2.p;SapurV1A.1683s0010.1.p;SapurV1A.0038s0930.1.p	23578000	36250000	23594000	39058000	32776000	0	33348000	38508000	0	41657000	41983000	0	57834000	0	0	0	0	0	0	0	0	0	82308000	22	5	5	75.7	27.7	27.7	39.147	0	51.723	704950000	70	37102000	1309500	4156200	768460	1609300	1711800	651810	2842300	2956800	1015500	4605900	2238000	0	2724000
SapurV1A.4104s0010.1.p;SapurV1A.0039s0060.1.p	SapurV1A.4104s0010.1.p;SapurV1A.0039s0060.1.p	64590000	24868000	71088000	37612000	38721000	60416000	36831000	38661000	40291000	28202000	44363000	0	23875000	40054000	0	0	0	30773000	0	0	0	37753000	32283000	5	5	5	28.1	28.1	28.1	18.567	0	148.56	742410000	67	92802000	9022100	2172200	5629400	3732600	4470000	8354300	8423200	7958400	6939500	7322800	5461800	572200	3451400
SapurV1A.0039s0090.1.p	SapurV1A.0039s0090.1.p	10597000	0	0	0	0	0	0	0	0	0	0	0	0	0	0	0	0	0	0	0	0	0	0	6	6	6	20.9	20.9	20.9	52.592	0	14.075	60407000	11	4314800	756940	2447500	0	274410	0	0	0	0	0	0	574460	0	0
SapurV1A.0039s0130.2.p;SapurV1A.0039s0130.1.p	SapurV1A.0039s0130.2.p;SapurV1A.0039s0130.1.p	19980000	11034000	28524000	19554000	0	21554000	33260000	0	0	0	0	0	0	20930000	0	20857000	0	0	0	0	16314000	18358000	14118000	3	3	3	7.4	7.4	7.4	68.174	0	10.74	334680000	33	10796000	635910	600980	432930	420500	538670	757850	1618600	874000	741100	666220	323900	229550	91410
SapurV1A.0039s0160.1.p	SapurV1A.0039s0160.1.p	0	0	0	0	0	0	0	0	0	8693500	0	0	0	0	0	0	0	0	0	0	0	0	0	6	6	6	24.4	24.4	24.4	34.009	0	9.2693	285430000	25	19028000	1424900	1489000	719850	1021700	1585100	1413100	2152100	1604300	3350100	1153800	1302800	0	0
SapurV1A.3271s0020.1.p;SapurV1A.0039s0190.1.p	SapurV1A.3271s0020.1.p;SapurV1A.0039s0190.1.p	0	0	0	0	0	0	0	0	0	0	0	0	0	0	0	0	0	0	0	0	0	0	11400000	2	2	2	6	6	6	36.221	0.0052805	2.3529	185290000	4	13235000	0	1003400	0	1746100	0	3705800	0	4658900	0	0	1656700	0	0
SapurV1A.3994s0020.1.p;SapurV1A.3271s0010.1.p;SapurV1A.0039s0200.1.p	SapurV1A.3994s0020.1.p;SapurV1A.3271s0010.1.p;SapurV1A.0039s0200.1.p	0	58010000	0	0	30063000	0	0	0	22140000	21821000	11874000	0	0	0	0	0	0	0	0	0	0	0	0	17	5	5	39.4	13.1	13.1	58.218	0	13.534	230830000	19	7694300	55848	3956400	0	0	1156600	184510	0	0	1298700	831460	210790	0	0
SapurV1A.0039s0240.1.p;SapurV1A.2412s0050.1.p	SapurV1A.0039s0240.1.p	9598300	18374000	0	11268000	0	0	13884000	19258000	0	13258000	14442000	0	0	0	0	0	0	0	0	0	0	0	0	8	8	8	14.2	14.2	14.2	93.835	0	18.762	159650000	26	3712700	181650	843070	56599	209290	94456	0	386650	962050	240440	514920	223560	0	0
SapurV1A.2412s0030.1.p;SapurV1A.1859s0040.1.p;SapurV1A.0039s0260.1.p;SapurV1A.0770s0110.2.p;SapurV1A.0770s0110.1.p	SapurV1A.2412s0030.1.p;SapurV1A.1859s0040.1.p;SapurV1A.0039s0260.1.p;SapurV1A.0770s0110.2.p;SapurV1A.0770s0110.1.p	0	0	0	0	0	0	0	0	0	0	0	0	0	0	0	0	32768000	0	0	48715000	33638000	0	0	11	3	3	39.4	14.1	14.1	28.431	0	96.043	382670000	40	42519000	2430500	5640700	0	1143900	1135900	1212800	0	4958000	2502500	2791400	1406700	618310	1598100
SapurV1A.3501s0020.1.p;SapurV1A.0770s0150.2.p;SapurV1A.0770s0150.1.p;SapurV1A.0762s0120.1.p;SapurV1A.0311s0010.1.p;SapurV1A.0239s0350.1.p;SapurV1A.0039s0300.5.p;SapurV1A.0039s0300.4.p;SapurV1A.0166s0450.1.p;SapurV1A.0025s0700.1.p;SapurV1A.0039s0300.3.p;SapurV1A.0039s0300.2.p;SapurV1A.0039s0300.1.p	SapurV1A.3501s0020.1.p;SapurV1A.0770s0150.2.p;SapurV1A.0770s0150.1.p;SapurV1A.0762s0120.1.p;SapurV1A.0311s0010.1.p;SapurV1A.0239s0350.1.p;SapurV1A.0039s0300.5.p;SapurV1A.0039s0300.4.p;SapurV1A.0166s0450.1.p;SapurV1A.0025s0700.1.p;SapurV1A.0039s0300.3.p;SapurV1A.0039s0300.2.p;SapurV1A.0039s0300.1.p	0	0	0	0	0	0	0	0	0	0	0	0	0	12962000	15932000	0	15403000	0	0	0	0	0	0	4	2	2	36	30.1	30.1	15.406	0	7.1482	68812000	16	17203000	0	0	0	1116700	0	0	0	0	0	0	0	0	2207200
SapurV1A.0039s0500.2.p;SapurV1A.0039s0500.1.p;SapurV1A.0039s0500.4.p;SapurV1A.0039s0500.3.p	SapurV1A.0039s0500.2.p;SapurV1A.0039s0500.1.p;SapurV1A.0039s0500.4.p;SapurV1A.0039s0500.3.p	0	0	0	0	0	0	0	0	0	0	0	0	0	0	7145800	0	0	0	0	0	0	0	0	2	2	2	8.2	8.2	8.2	57.064	0.003804	2.531	9092700	2	336770	0	0	0	0	0	0	0	0	0	0	0	0	0
SapurV1A.0039s0550.1.p	SapurV1A.0039s0550.1.p	175350000	142880000	584220000	160960000	144340000	194130000	281100000	182960000	127220000	107460000	198280000	99777000	115870000	115640000	170770000	92373000	73812000	96573000	121890000	0	37668000	121460000	36164000	25	24	24	47.3	47.3	47.3	84.452	0	323.31	3520200000	273	106670000	5060700	5505100	10191000	5807200	3163100	8938900	16493000	8213000	4665500	8996900	5357000	612880	3443400
SapurV1A.0039s0570.1.p;SapurV1A.0039s0570.2.p	SapurV1A.0039s0570.1.p;SapurV1A.0039s0570.2.p	251220000	110880000	121580000	166220000	163520000	143150000	34228000	0	162020000	130900000	112540000	0	75873000	52025000	150460000	79733000	113530000	42205000	79783000	45276000	0	76815000	72430000	26	26	6	40.7	40.7	10	103.94	0	103.35	2454400000	195	61360000	7382100	5746900	1970300	3765900	5635800	6200300	1136600	180390	6343600	6836800	3105200	0	1458900
SapurV1A.0039s0570.3.p	SapurV1A.0039s0570.3.p	0	0	0	0	0	0	0	0	0	0	1784300	0	0	0	0	0	0	0	0	0	0	0	0	21	1	1	45.5	1.9	1.9	73.24	0.0058875	2.2748	19584000	5	675320	166490	0	0	0	0	248600	0	0	212350	0	47881	0	0
SapurV1A.0039s0590.1.p;SapurV1A.0039s0590.4.p;SapurV1A.0039s0590.3.p;SapurV1A.0039s0590.2.p	SapurV1A.0039s0590.1.p;SapurV1A.0039s0590.4.p;SapurV1A.0039s0590.3.p;SapurV1A.0039s0590.2.p	80963000	26243000	118990000	80511000	80811000	67202000	107400000	0	0	0	80233000	0	0	0	0	0	0	0	0	0	0	0	0	10	10	10	34.9	34.9	34.9	47.477	0	323.31	684310000	65	28513000	3487100	902680	2984100	2679300	5921100	3663600	5043300	0	765020	0	1940600	128690	328180
SapurV1A.0039s0620.1.p;SapurV1A.0218s0010.1.p	SapurV1A.0039s0620.1.p;SapurV1A.0218s0010.1.p	0	0	0	0	0	0	0	0	0	0	0	0	196130000	510760000	125940000	337150000	605750000	81228000	52003000	112110000	201300000	217640000	173870000	14	13	13	73	66.1	66.1	33.764	0	323.31	2513500000	122	251350000	0	0	0	0	0	0	0	0	0	0	0	0	24308000
SapurV1A.0102s0100.1.p;SapurV1A.3907s0010.1.p;SapurV1A.0394s0200.2.p;SapurV1A.0394s0200.1.p;SapurV1A.0394s0140.1.p;SapurV1A.0243s0490.1.p;SapurV1A.0213s0440.1.p;SapurV1A.0213s0400.1.p;SapurV1A.3907s0020.1.p;SapurV1A.0394s0150.1.p;SapurV1A.0213s0390.1.p;SapurV1A.3199s0020.1.p;SapurV1A.0230s0100.1.p;SapurV1A.0230s0070.1.p;SapurV1A.0040s0080.1.p;SapurV1A.0040s0070.1.p	SapurV1A.0102s0100.1.p;SapurV1A.3907s0010.1.p;SapurV1A.0394s0200.2.p;SapurV1A.0394s0200.1.p;SapurV1A.0394s0140.1.p;SapurV1A.0243s0490.1.p;SapurV1A.0213s0440.1.p;SapurV1A.0213s0400.1.p;SapurV1A.3907s0020.1.p;SapurV1A.0394s0150.1.p;SapurV1A.0213s0390.1.p;SapurV1A.3199s0020.1.p;SapurV1A.0230s0100.1.p;SapurV1A.0230s0070.1.p;SapurV1A.0040s0080.1.p;SapurV1A.0040s0070.1.p	0	0	0	0	37159000	25979000	0	27858000	0	19470000	13883000	0	0	0	0	0	0	0	0	0	0	0	0	3	3	3	25.7	25.7	25.7	14.965	0	11.574	445420000	26	74237000	722230	3355200	0	272950	7498100	5351100	1585800	3601800	0	8576200	2486300	0	8364800
SapurV1A.0040s0090.1.p	SapurV1A.0040s0090.1.p	496300000	455430000	321040000	470570000	365690000	211850000	334700000	531470000	331180000	355770000	333190000	1554000000	296490000	314250000	238490000	197100000	222130000	340520000	106870000	288870000	203630000	219430000	316830000	6	6	4	64	64	37.4	15.946	0	323.31	8941600000	207	1490300000	114480000	137930000	27607000	53411000	111340000	33908000	84810000	153040000	89117000	173730000	48539000	78997000	57129000
SapurV1A.0040s0100.1.p;SapurV1A.0040s0100.2.p	SapurV1A.0040s0100.1.p;SapurV1A.0040s0100.2.p	471800000	593930000	152070000	468480000	418470000	314520000	211040000	219440000	415940000	241950000	271670000	169280000	253500000	311880000	214150000	247310000	182770000	249400000	167120000	0	250730000	243450000	215310000	6	4	0	64	37.4	0	16.052	0	98.886	7490800000	147	1248500000	113450000	184730000	13077000	52132000	87199000	66258000	56333000	68012000	117680000	77966000	39572000	9445200	49409000
SapurV1A.1042s0010.1.p;SapurV1A.0040s0150.1.p	SapurV1A.1042s0010.1.p;SapurV1A.0040s0150.1.p	0	0	0	0	0	0	0	0	0	0	0	0	21285000	48810000	43801000	66791000	60559000	0	39703000	0	0	42200000	0	7	6	6	30.4	26.3	26.3	26.711	0	15.351	363890000	25	30324000	0	0	0	0	0	0	0	0	0	0	0	0	1693900
SapurV1A.0040s0360.1.p	SapurV1A.0040s0360.1.p	0	0	0	0	0	0	0	0	0	1461900	0	0	0	0	0	0	0	0	0	0	0	0	0	14	1	1	75.2	11.4	11.4	27.324	0	5.9498	9982500	5	713030	0	0	0	0	0	0	0	190830	0	207890	0	0	314320
SapurV1A.0040s0460.1.p	SapurV1A.0040s0460.1.p	0	0	0	0	83342000	88473000	0	0	0	0	0	0	0	54407000	57795000	0	0	0	0	0	0	0	0	3	3	1	47.4	47.4	20	9.4362	0	323.31	1195200000	38	298800000	31293000	24699000	5592900	11435000	22198000	20100000	8954100	24861000	22231000	23992000	8283000	4145900	0
SapurV1A.0040s0550.1.p	SapurV1A.0040s0550.1.p	26135000	0	0	0	0	0	0	0	0	0	0	0	0	0	0	0	0	0	0	0	0	0	0	4	4	4	10.4	10.4	10.4	89.41	0	4.9834	106380000	6	2312500	568160	1063100	0	519550	0	0	0	0	0	0	0	0	0
SapurV1A.0041s0040.1.p;SapurV1A.0796s0030.1.p;SapurV1A.0451s0180.2.p;SapurV1A.0451s0180.1.p;SapurV1A.0095s0120.1.p	SapurV1A.0041s0040.1.p;SapurV1A.0796s0030.1.p	14747000	0	0	0	0	0	0	0	0	0	0	0	0	0	0	0	0	0	0	0	0	0	0	8	8	8	25.6	25.6	25.6	49.652	0	16.736	101770000	26	5356200	776130	725650	147470	252170	365950	0	775350	0	0	612000	464010	0	0
SapurV1A.0041s0050.1.p;SapurV1A.0796s0020.1.p	SapurV1A.0041s0050.1.p;SapurV1A.0796s0020.1.p	144560000	64041000	97219000	116450000	110460000	122970000	60946000	0	99994000	83977000	80400000	0	85168000	84684000	75709000	74794000	80835000	118270000	68345000	0	76776000	79105000	63464000	8	8	5	55.9	55.9	32.4	16.239	0	108.29	1875900000	88	187590000	19955000	11156000	7236600	11119000	13680000	16175000	2089300	1769700	10796000	16432000	4500800	169830	12091000
SapurV1A.0796s0010.1.p;SapurV1A.0041s0060.2.p;SapurV1A.0041s0060.1.p;SapurV1A.0041s0060.3.p	SapurV1A.0796s0010.1.p;SapurV1A.0041s0060.2.p;SapurV1A.0041s0060.1.p;SapurV1A.0041s0060.3.p	60281000	49110000	83644000	60204000	57476000	51047000	107050000	96685000	45820000	61630000	58786000	106180000	0	0	0	0	0	0	0	0	0	0	0	11	9	9	58	47.8	47.8	27.474	0	122.97	878870000	76	62777000	3230800	4998000	4063800	3641800	4362300	5046100	11901000	13205000	1768600	4232500	3488600	2838100	0
SapurV1A.0041s0230.1.p	SapurV1A.0041s0230.1.p	16973000	0	29072000	19674000	0	0	0	0	0	0	0	0	0	0	0	0	0	0	0	0	0	0	0	9	9	9	34.4	34.4	34.4	32.421	0	17.362	174180000	26	10246000	1659100	1954000	526750	941030	829810	491400	0	439460	1336300	1786900	281330	0	0
SapurV1A.0041s0320.2.p;SapurV1A.0041s0320.1.p	SapurV1A.0041s0320.2.p;SapurV1A.0041s0320.1.p	0	0	0	0	0	0	0	0	0	0	0	0	0	0	0	0	0	0	0	0	0	0	5290100	1	1	1	1.8	1.8	1.8	106.76	0	145.96	64764000	15	1619100	0	0	0	0	0	0	0	0	0	0	0	0	227530
SapurV1A.0041s0400.1.p;SapurV1A.0041s0400.2.p	SapurV1A.0041s0400.1.p;SapurV1A.0041s0400.2.p	0	0	0	0	8249500	12561000	0	0	12228000	0	8414400	0	0	11406000	0	9863500	0	13419000	0	0	0	0	0	2	2	2	8	8	8	44.686	0	6.5803	104030000	24	10403000	714740	0	0	0	1089700	1579600	0	0	2120500	0	587590	0	646610
SapurV1A.0041s0420.1.p	SapurV1A.0041s0420.1.p	0	0	0	0	0	0	0	0	0	0	0	0	0	0	35280000	0	0	0	0	0	0	0	0	4	3	3	13.4	12	12	55.109	0	8.7869	113450000	11	4201900	0	0	0	0	0	0	0	0	0	0	0	0	0
SapurV1A.0041s0440.2.p;SapurV1A.0041s0440.1.p;SapurV1A.0041s0440.3.p;SapurV1A.6433s0010.1.p;SapurV1A.6433s0020.1.p;SapurV1A.0092s0110.1.p;SapurV1A.0001s1450.1.p;SapurV1A.0092s0100.1.p	SapurV1A.0041s0440.2.p;SapurV1A.0041s0440.1.p;SapurV1A.0041s0440.3.p	31295000	38088000	52660000	80695000	49571000	33772000	72288000	55191000	0	41420000	44877000	36020000	74845000	81129000	80463000	78321000	84107000	49827000	102640000	111480000	93843000	134330000	95861000	10	8	4	48.5	42.5	23.7	28.51	0	78.892	1411100000	75	117590000	1745900	6269600	1687000	3608500	4151400	2245900	9081900	5889300	0	4833300	2609400	780580	7591600
SapurV1A.0041s0450.2.p;SapurV1A.0041s0450.1.p	SapurV1A.0041s0450.2.p;SapurV1A.0041s0450.1.p	0	0	0	0	0	0	0	0	0	4876300	0	0	0	0	0	0	0	0	0	0	0	0	0	8	2	2	42.1	17.3	17.3	28.464	0	20.928	68125000	18	5677100	0	0	0	0	0	0	845390	0	0	808990	0	0	1274100
SapurV1A.0041s0560.1.p	SapurV1A.0041s0560.1.p	0	0	0	0	0	0	0	0	0	0	0	0	15077000	14737000	10463000	14606000	10329000	14926000	0	0	0	10852000	0	4	2	2	57	32.6	32.6	9.5719	0	28.036	123130000	21	24627000	0	0	0	0	1471000	1394400	0	0	2596400	0	0	0	3460000
SapurV1A.0041s0600.1.p	SapurV1A.0041s0600.1.p	551440000	888550000	455740000	547610000	716440000	595400000	275930000	208250000	820960000	792640000	551690000	215810000	507120000	451510000	428460000	400220000	405500000	475450000	226390000	341700000	266270000	259580000	269770000	28	6	3	82.2	23.8	12.7	50.429	0	323.31	12643000000	211	665400000	43194000	85651000	13572000	20716000	44291000	38972000	19527000	16004000	77861000	86710000	21569000	2959800	31195000
SapurV1A.0041s0630.1.p;SapurV1A.0041s0630.2.p;SapurV1A.0041s0630.3.p	SapurV1A.0041s0630.1.p;SapurV1A.0041s0630.2.p;SapurV1A.0041s0630.3.p	120940000	71952000	120380000	97943000	140890000	153590000	93695000	34298000	129200000	102650000	108020000	0	54952000	57430000	73872000	80308000	86239000	58870000	60410000	94195000	102700000	96965000	77042000	22	22	9	36	36	18.2	85.754	0	191.47	2053400000	190	64168000	5242200	4760800	2674600	2796600	5349000	5843300	3357700	797560	6458100	3627100	2793200	50804	2133600
SapurV1A.0041s0650.1.p	SapurV1A.0041s0650.1.p	635580000	319880000	595740000	490280000	487360000	477070000	662210000	834640000	429310000	464070000	577370000	1253700000	252350000	237710000	196200000	192380000	221560000	311550000	208630000	171420000	128440000	241200000	205560000	18	18	18	88.4	88.4	88.4	29.674	0	323.31	10478000000	304	654870000	55317000	50200000	22477000	29121000	36250000	33006000	63185000	113500000	42294000	60562000	37615000	18719000	13197000
SapurV1A.0041s0760.3.p;SapurV1A.0041s0760.2.p;SapurV1A.0041s0760.1.p;SapurV1A.1809s0020.6.p;SapurV1A.1809s0020.5.p;SapurV1A.1685s0060.4.p;SapurV1A.1809s0020.4.p;SapurV1A.1809s0020.3.p;SapurV1A.1809s0020.2.p;SapurV1A.1809s0020.1.p;SapurV1A.1685s0060.3.p;SapurV1A.1685s0060.2.p;SapurV1A.1685s0060.1.p	SapurV1A.0041s0760.3.p;SapurV1A.0041s0760.2.p;SapurV1A.0041s0760.1.p;SapurV1A.1809s0020.6.p;SapurV1A.1809s0020.5.p;SapurV1A.1685s0060.4.p;SapurV1A.1809s0020.4.p;SapurV1A.1809s0020.3.p;SapurV1A.1809s0020.2.p;SapurV1A.1809s0020.1.p;SapurV1A.1685s0060.3.p;SapurV1A.1685s0060.2.p;SapurV1A.1685s0060.1.p	10770000	12677000	0	0	0	0	0	0	16176000	0	17603000	0	0	0	0	0	0	0	0	0	0	0	0	3	3	3	9.5	9.5	9.5	70.819	0	29.87	126700000	21	3839500	482160	520480	0	288030	297850	0	204910	0	850620	452950	331860	0	302800
SapurV1A.0042s0010.1.p	SapurV1A.0042s0010.1.p	0	0	0	0	0	0	0	0	0	0	4462400	0	0	0	0	0	0	0	0	0	0	0	0	2	2	2	10.8	10.8	10.8	27.101	0.0031854	2.6967	22467000	5	1604800	0	338840	229880	275850	512200	0	0	0	0	0	248040	0	0
SapurV1A.0042s0020.1.p;SapurV1A.0926s0030.1.p	SapurV1A.0042s0020.1.p;SapurV1A.0926s0030.1.p	0	0	0	0	0	0	0	0	13013000	0	0	0	0	0	0	0	0	0	0	0	0	0	0	1	1	1	10.3	10.3	10.3	14.619	0.0018561	2.9191	81771000	8	20443000	3256100	2563100	0	1442800	0	4057000	0	0	5309900	0	0	0	0
SapurV1A.0042s0040.3.p;SapurV1A.0042s0040.2.p;SapurV1A.0042s0040.1.p;SapurV1A.0926s0010.1.p	SapurV1A.0042s0040.3.p;SapurV1A.0042s0040.2.p;SapurV1A.0042s0040.1.p	229510000	226860000	210030000	247900000	212520000	184260000	295280000	284570000	188320000	262420000	275070000	265440000	246850000	238020000	199370000	247560000	259600000	228350000	208710000	91469000	242540000	246340000	220610000	16	16	16	53.3	53.3	53.3	41.711	0	323.31	5739600000	295	286980000	14749000	23647000	5813800	10922000	13059000	11527000	23396000	29840000	16571000	33501000	12091000	3700400	13582000
SapurV1A.0042s0050.1.p	SapurV1A.0042s0050.1.p	3118500	0	0	0	0	0	0	0	0	0	0	0	0	0	0	0	0	0	0	0	0	0	0	1	1	1	8.6	8.6	8.6	21.067	0.0018587	2.934	3118500	1	445500	445500	0	0	0	0	0	0	0	0	0	0	0	0
SapurV1A.0042s0070.1.p;SapurV1A.0042s0080.1.p	SapurV1A.0042s0070.1.p	0	0	0	13703000	0	0	0	17022000	0	0	14710000	0	0	13722000	15012000	19420000	0	0	0	0	0	11089000	15543000	7	7	7	24.3	24.3	24.3	51.417	0	35.731	195100000	43	9755200	225710	603910	0	661590	121980	175730	339610	934630	243160	707610	809150	0	714570
SapurV1A.0042s0140.5.p;SapurV1A.0042s0140.4.p;SapurV1A.0042s0140.3.p;SapurV1A.0042s0140.2.p;SapurV1A.0042s0140.1.p	SapurV1A.0042s0140.5.p;SapurV1A.0042s0140.4.p;SapurV1A.0042s0140.3.p;SapurV1A.0042s0140.2.p;SapurV1A.0042s0140.1.p	0	0	0	0	0	0	0	0	0	0	0	0	9814700	0	0	0	0	0	0	0	0	0	0	2	2	2	7	7	7	39.705	0	4.6347	11345000	6	667380	0	0	0	0	0	0	0	0	0	0	0	0	667380
SapurV1A.0042s0150.1.p	SapurV1A.0042s0150.1.p	0	0	0	0	0	0	0	0	0	7638800	0	0	0	0	0	0	0	0	0	0	0	0	0	3	3	3	10.4	10.4	10.4	52.997	0	6.0115	33906000	12	1784500	261210	0	159030	0	126650	0	287330	0	0	800400	149910	0	0
SapurV1A.0042s0170.1.p	SapurV1A.0042s0170.1.p	32723000	47339000	36608000	31928000	29440000	0	32230000	52195000	0	53122000	48085000	0	25744000	33370000	35426000	32344000	0	41706000	0	0	0	34900000	36821000	9	9	1	35.9	35.9	4.3	35.598	0	33.429	823080000	61	51442000	3081300	7391600	814850	1857300	2118000	0	1501300	7792400	2759500	6457400	1851200	665000	1780600
SapurV1A.0042s0210.2.p;SapurV1A.0042s0210.1.p	SapurV1A.0042s0210.2.p;SapurV1A.0042s0210.1.p	304950000	558390000	432320000	687240000	636510000	425950000	582120000	465600000	408530000	794420000	670130000	165960000	446800000	404820000	469790000	438100000	459490000	262780000	481650000	371040000	321500000	404630000	416170000	45	45	23	59.3	59.3	36.2	121.3	0	323.31	12148000000	633	202460000	8926900	22397000	3820000	10064000	11376000	9051000	16720000	13495000	10788000	32187000	10740000	538170	8041300
SapurV1A.0042s0220.1.p	SapurV1A.0042s0220.1.p	71919000	189480000	51174000	137160000	114160000	40985000	90635000	121920000	62412000	184730000	144200000	0	59308000	30795000	58527000	28454000	45331000	28682000	51021000	0	39937000	23848000	53942000	40	28	20	46.8	35.2	25.6	122.82	0	247.67	2039600000	207	33993000	1333300	6116700	559570	1699200	2140800	662970	2906800	3232600	1655900	6277700	2411400	0	899120
SapurV1A.0042s0420.1.p;SapurV1A.0042s0420.2.p	SapurV1A.0042s0420.1.p	723420000	389250000	720310000	760230000	640550000	606320000	580200000	538220000	427140000	509610000	591710000	413520000	203260000	236750000	271450000	296360000	261340000	376000000	205350000	249720000	224000000	276810000	260140000	10	10	9	53.9	53.9	50.7	24.028	0	323.31	10610000000	235	1061000000	96854000	96289000	42026000	62015000	75007000	62685000	87696000	104590000	78483000	93746000	44429000	9103300	16652000
SapurV1A.0042s0430.1.p	SapurV1A.0042s0430.1.p	0	23950000	32013000	24426000	0	18649000	0	28026000	35567000	34544000	13709000	0	105220000	25180000	69393000	58671000	54734000	38687000	40539000	61132000	46261000	40403000	27952000	61	17	14	53.3	16	12.9	187.21	0	177.64	863520000	112	9594600	0	496420	71872	174020	66183	333160	33479	435640	705570	1024000	70905	0	1710200
SapurV1A.0042s0460.1.p;SapurV1A.0042s0460.2.p;SapurV1A.0106s0200.1.p;SapurV1A.0106s0190.2.p;SapurV1A.0106s0190.1.p	SapurV1A.0042s0460.1.p;SapurV1A.0042s0460.2.p	43325000	0	0	0	0	0	0	0	17260000	24358000	0	0	463220000	531250000	444850000	489580000	396870000	335670000	275570000	391510000	311480000	235720000	220960000	18	18	16	48.4	48.4	42.3	65.807	0	177.33	3977000000	205	189380000	3195000	1418900	0	0	1041200	874740	0	0	1479500	2395100	569960	0	27103000
SapurV1A.0042s0490.1.p	SapurV1A.0042s0490.1.p	0	0	0	0	0	0	0	0	4345500	0	2669900	0	0	0	0	0	0	0	0	0	0	0	0	3	1	1	61.2	22.4	22.4	10.685	0	88.853	19695000	14	3939100	0	807770	0	0	0	221750	252720	0	1453000	428900	399070	0	0
SapurV1A.0042s0620.1.p	SapurV1A.0042s0620.1.p	28092000	0	0	0	0	0	0	0	0	0	0	0	0	0	0	0	0	0	0	0	0	0	0	3	3	3	49.1	49.1	49.1	13.439	0	27.052	70863000	8	11811000	4682000	0	0	0	1637300	2148700	0	0	3342600	0	0	0	0
SapurV1A.0042s0640.2.p;SapurV1A.0042s0640.1.p	SapurV1A.0042s0640.2.p;SapurV1A.0042s0640.1.p	0	0	7604500	0	0	0	0	0	0	0	0	0	0	0	0	0	0	0	0	0	0	0	0	4	4	4	29.4	29.4	29.4	16.405	0	4.123	23902000	5	2987700	855550	518280	518890	0	0	443920	0	0	0	0	201490	0	0
SapurV1A.0042s0660.1.p	SapurV1A.0042s0660.1.p	11018000	0	0	0	0	0	0	0	0	0	0	0	0	0	0	0	0	0	0	0	0	0	0	3	2	2	10.3	7.8	7.8	48.284	0	22.002	66380000	10	3319000	550890	461430	0	188340	313470	426860	0	0	636570	741430	0	0	0
SapurV1A.0042s0720.1.p	SapurV1A.0042s0720.1.p	0	0	0	0	0	0	0	0	17846000	0	0	0	0	4074100	0	0	0	0	0	0	0	0	0	2	2	2	13.5	13.5	13.5	15.951	0	4.1291	138650000	17	17331000	790350	1691900	0	0	1601000	1687400	0	0	3768600	2069500	585530	0	326530
SapurV1A.0042s0770.1.p	SapurV1A.0042s0770.1.p	29244000	24398000	0	0	34680000	37971000	0	0	50108000	0	0	0	46318000	49131000	46312000	45273000	37569000	59981000	0	0	51376000	60650000	52499000	10	10	10	42.6	42.6	42.6	32.927	0	18.258	660480000	70	30022000	1376500	2354600	0	108480	1684700	1862000	0	0	3779300	0	186270	0	3163200
SapurV1A.0043s0040.1.p	SapurV1A.0043s0040.1.p	0	0	0	0	0	3000800	0	0	3623600	2474700	0	0	0	0	0	0	0	0	0	0	0	0	0	5	5	4	33.1	33.1	30.3	35.376	0	69.525	75163000	26	6833000	1901400	1234100	0	0	149300	292340	0	0	565730	452570	0	0	1595200
SapurV1A.0043s0060.3.p;SapurV1A.0043s0060.2.p;SapurV1A.0043s0060.1.p	SapurV1A.0043s0060.3.p;SapurV1A.0043s0060.2.p;SapurV1A.0043s0060.1.p	0	0	0	0	0	10570000	0	0	0	0	0	0	0	0	0	0	0	0	0	0	0	0	0	2	2	2	17	17	17	20.846	0	86.918	48974000	18	6996300	888990	1027500	0	744850	0	1743100	0	0	1113400	0	0	0	0
SapurV1A.0043s0190.6.p;SapurV1A.0043s0190.5.p;SapurV1A.0043s0190.4.p;SapurV1A.0043s0190.3.p;SapurV1A.0043s0190.2.p;SapurV1A.0043s0190.1.p;SapurV1A.0073s0110.7.p;SapurV1A.0073s0110.6.p;SapurV1A.0073s0110.5.p;SapurV1A.0073s0110.4.p;SapurV1A.0073s0110.3.p;SapurV1A.0073s0110.2.p;SapurV1A.0073s0110.1.p	SapurV1A.0043s0190.6.p;SapurV1A.0043s0190.5.p;SapurV1A.0043s0190.4.p;SapurV1A.0043s0190.3.p;SapurV1A.0043s0190.2.p;SapurV1A.0043s0190.1.p;SapurV1A.0073s0110.7.p;SapurV1A.0073s0110.6.p;SapurV1A.0073s0110.5.p;SapurV1A.0073s0110.4.p;SapurV1A.0073s0110.3.p;SapurV1A.0073s0110.2.p;SapurV1A.0073s0110.1.p	0	0	0	0	0	0	0	0	0	0	0	0	0	0	0	0	0	3705500	0	0	0	0	0	2	2	2	2.4	2.4	2.4	97.654	0.00048065	3.3957	5627500	7	144300	0	0	0	0	0	0	0	0	0	0	0	0	60837
SapurV1A.0043s0260.2.p;SapurV1A.0043s0260.1.p	SapurV1A.0043s0260.2.p;SapurV1A.0043s0260.1.p	0	21805000	0	0	0	0	0	0	0	0	0	0	0	0	0	0	0	0	0	0	0	0	0	3	3	3	22.8	22.8	22.8	18.331	0.00048112	3.4056	72162000	8	8018000	1508000	4143200	0	0	920270	0	0	0	1446600	0	0	0	0
SapurV1A.0073s0250.1.p;SapurV1A.0073s0240.1.p;SapurV1A.0043s0300.1.p;SapurV1A.0028s0370.1.p;SapurV1A.0511s0140.1.p;SapurV1A.0511s0130.1.p;SapurV1A.0353s0090.1.p;SapurV1A.0353s0100.1.p	SapurV1A.0073s0250.1.p;SapurV1A.0073s0240.1.p;SapurV1A.0043s0300.1.p;SapurV1A.0028s0370.1.p;SapurV1A.0511s0140.1.p;SapurV1A.0511s0130.1.p;SapurV1A.0353s0090.1.p;SapurV1A.0353s0100.1.p	0	0	0	0	0	0	0	0	0	0	0	0	0	0	0	0	0	0	584960	0	0	0	0	2	1	1	28.4	21.6	21.6	14.333	0	35.097	37677000	7	7535500	3044400	1863800	1370100	1168500	0	0	0	0	0	0	0	0	0
SapurV1A.0043s0400.1.p;SapurV1A.0043s0400.2.p;SapurV1A.0172s0310.1.p	SapurV1A.0043s0400.1.p;SapurV1A.0043s0400.2.p	148680000	99506000	98550000	76848000	149400000	153710000	75800000	0	147870000	96561000	69193000	0	417230000	273690000	577140000	450400000	407580000	379000000	100840000	105530000	189980000	112650000	85452000	14	14	9	47.5	47.5	32.7	39.88	0	102.47	4565800000	173	285360000	10228000	10959000	3952800	2769100	13304000	10799000	4487500	277960	13086000	12716000	3159300	220060	28525000
SapurV1A.0043s0430.2.p;SapurV1A.0043s0430.1.p;SapurV1A.0043s0420.1.p;SapurV1A.0073s0330.1.p;SapurV1A.0073s0340.1.p	SapurV1A.0043s0430.2.p;SapurV1A.0043s0430.1.p;SapurV1A.0043s0420.1.p;SapurV1A.0073s0330.1.p;SapurV1A.0073s0340.1.p	1793600000	1652400000	1133500000	1760000000	1665400000	1309800000	876640000	765420000	1615000000	1537500000	1227800000	573870000	957700000	925650000	964610000	838320000	817680000	990730000	897330000	876360000	833590000	719740000	839190000	15	15	15	62.4	62.4	62.4	25.033	0	160.79	27337000000	321	2485200000	180580000	271480000	63579000	118640000	200100000	158070000	103240000	80652000	228220000	216260000	92891000	15642000	94926000
SapurV1A.3053s0030.1.p;SapurV1A.1780s0040.1.p;SapurV1A.0073s0420.1.p;SapurV1A.0043s0550.2.p;SapurV1A.1780s0040.2.p;SapurV1A.0043s0550.1.p;SapurV1A.0043s0550.4.p;SapurV1A.0043s0550.3.p	SapurV1A.3053s0030.1.p;SapurV1A.1780s0040.1.p;SapurV1A.0073s0420.1.p;SapurV1A.0043s0550.2.p;SapurV1A.1780s0040.2.p;SapurV1A.0043s0550.1.p;SapurV1A.0043s0550.4.p;SapurV1A.0043s0550.3.p	39113000	24736000	21006000	0	0	0	0	0	0	0	0	0	0	0	0	0	41334000	59174000	0	0	0	0	0	4	4	4	26.1	26.1	26.1	14.55	0	10.95	394590000	26	43843000	4163400	4489200	1193400	847570	702950	0	0	0	1453700	0	0	0	7510500
SapurV1A.0043s0640.2.p;SapurV1A.0043s0640.1.p	SapurV1A.0043s0640.2.p;SapurV1A.0043s0640.1.p	103270000	146810000	0	77869000	173680000	134910000	0	0	166700000	111550000	38632000	0	291590000	276310000	316260000	305540000	285570000	309360000	162370000	84480000	195500000	186260000	137760000	22	22	4	69.6	69.6	20.1	48.451	0	315.08	3696100000	254	176000000	4376900	12126000	0	1110100	7740700	5859500	0	345330	11155000	7315400	1045600	0	20893000
SapurV1A.0043s0700.1.p	SapurV1A.0043s0700.1.p	0	0	0	0	0	0	0	0	0	0	0	0	0	0	0	0	0	0	0	0	0	19895000	0	4	1	1	4.1	1.7	1.7	87.183	0.0058594	2.2295	347420000	16	7552600	147670	406650	0	91724	333050	150420	0	0	284780	0	0	0	929140
SapurV1A.0043s0750.1.p	SapurV1A.0043s0750.1.p	0	0	0	0	0	0	0	0	0	0	0	0	6113500	0	0	0	0	0	0	0	0	0	0	1	1	1	7.6	7.6	7.6	36.147	0.00024486	3.7188	7067100	0	471140	0	0	0	0	0	0	0	0	0	0	0	0	471140
SapurV1A.0043s0810.2.p;SapurV1A.0043s0810.1.p	SapurV1A.0043s0810.2.p;SapurV1A.0043s0810.1.p	0	0	0	0	0	0	0	0	0	0	0	0	0	0	0	0	0	16115000	0	0	0	0	0	2	2	2	5.9	5.9	5.9	72.157	0	36.748	21782000	6	680690	120690	0	0	0	0	0	0	0	0	0	0	0	0
SapurV1A.0043s0890.3.p;SapurV1A.0043s0890.2.p;SapurV1A.0043s0890.1.p;SapurV1A.0043s0890.5.p;SapurV1A.0043s0890.4.p	SapurV1A.0043s0890.3.p;SapurV1A.0043s0890.2.p;SapurV1A.0043s0890.1.p	13928000	14132000	0	0	0	16697000	0	0	0	0	0	0	0	0	11539000	0	15651000	0	0	0	14711000	20231000	16320000	3	3	1	17.8	17.8	8.4	20.803	0	12.03	175580000	33	17558000	1752600	2193800	430970	962500	0	2854600	0	0	1314600	834380	0	0	417730
SapurV1A.0044s0170.9.p;SapurV1A.0044s0170.8.p;SapurV1A.0044s0170.7.p;SapurV1A.0044s0170.6.p;SapurV1A.0044s0170.5.p;SapurV1A.0044s0170.4.p;SapurV1A.0044s0170.3.p;SapurV1A.0044s0170.2.p;SapurV1A.0044s0170.14.p;SapurV1A.0044s0170.13.p;SapurV1A.0044s0170.12.p;SapurV1A.0044s0170.11.p;SapurV1A.0044s0170.10.p;SapurV1A.0044s0170.1.p	SapurV1A.0044s0170.9.p;SapurV1A.0044s0170.8.p;SapurV1A.0044s0170.7.p;SapurV1A.0044s0170.6.p;SapurV1A.0044s0170.5.p;SapurV1A.0044s0170.4.p;SapurV1A.0044s0170.3.p;SapurV1A.0044s0170.2.p;SapurV1A.0044s0170.14.p;SapurV1A.0044s0170.13.p;SapurV1A.0044s0170.12.p;SapurV1A.0044s0170.11.p;SapurV1A.0044s0170.10.p;SapurV1A.0044s0170.1.p	0	0	0	0	0	0	0	0	0	0	0	0	0	0	0	2245600	0	0	0	0	0	0	0	3	3	2	26.3	26.3	20.1	23.234	0	14.664	10564000	8	960320	0	0	0	0	0	0	0	0	0	0	0	0	184470
SapurV1A.0044s0190.2.p;SapurV1A.0044s0190.1.p;SapurV1A.0044s0190.3.p;SapurV1A.0939s0030.1.p;SapurV1A.0381s0110.2.p;SapurV1A.0381s0110.1.p	SapurV1A.0044s0190.2.p;SapurV1A.0044s0190.1.p;SapurV1A.0044s0190.3.p	0	0	0	0	0	0	0	0	0	0	0	0	14638000	0	0	0	0	0	0	0	0	0	0	3	3	3	7.8	7.8	7.8	51.581	0.0048987	2.4764	49588000	5	2479400	0	0	0	0	0	0	0	0	0	1084900	0	0	846080
SapurV1A.0044s0230.1.p	SapurV1A.0044s0230.1.p	34852000	39708000	35170000	44786000	50842000	38097000	41513000	29091000	39265000	49051000	58687000	0	49603000	56098000	51412000	54076000	58949000	0	56250000	0	54379000	61841000	53213000	13	13	8	57.5	57.5	33.5	34.555	0	32.63	1003100000	84	55729000	3341900	5516300	741870	3077800	4213000	3200600	2867400	953060	2032300	2751500	2590300	0	2785000
SapurV1A.0044s0240.1.p	SapurV1A.0044s0240.1.p	42657000	34357000	32814000	32875000	0	0	36927000	0	46389000	0	0	0	105620000	114970000	46553000	59906000	38322000	0	0	0	157930000	62975000	101900000	6	6	6	29.3	29.3	29.3	33.448	0	117.13	1020400000	64	78492000	2796200	4020400	1363500	1581400	3744900	2634500	2164900	1403200	5305500	1695400	838660	0	18707000
SapurV1A.0044s0290.1.p	SapurV1A.0044s0290.1.p	0	0	0	0	0	0	0	0	0	0	0	0	0	0	0	0	0	0	0	0	0	0	5377700	3	3	3	11.9	11.9	11.9	49.991	0	16.295	6985000	4	249470	0	0	0	0	0	0	0	0	0	0	0	0	0
SapurV1A.0044s0300.1.p	SapurV1A.0044s0300.1.p	0	0	0	0	0	0	0	0	0	0	0	0	0	0	0	1920000	0	0	0	0	0	0	0	1	1	1	10.7	10.7	10.7	15.229	0.0014124	3.1059	2132500	1	355410	0	0	0	0	0	0	0	0	0	0	0	0	0
SapurV1A.0044s0340.5.p;SapurV1A.0044s0340.4.p;SapurV1A.0044s0340.3.p;SapurV1A.0044s0340.2.p;SapurV1A.0044s0340.1.p	SapurV1A.0044s0340.5.p;SapurV1A.0044s0340.4.p;SapurV1A.0044s0340.3.p;SapurV1A.0044s0340.2.p;SapurV1A.0044s0340.1.p	18051000	0	0	0	0	18508000	19836000	24938000	15254000	0	0	0	0	0	14910000	0	18022000	0	0	0	0	0	0	6	6	5	14.2	14.2	11.7	74.803	0	29.347	214900000	37	6715500	379600	143260	198570	193130	0	667200	1093300	1891800	757950	208530	0	185420	0
SapurV1A.0044s0380.2.p;SapurV1A.0044s0380.1.p;SapurV1A.0044s0380.4.p;SapurV1A.0044s0380.3.p	SapurV1A.0044s0380.2.p;SapurV1A.0044s0380.1.p;SapurV1A.0044s0380.4.p;SapurV1A.0044s0380.3.p	26060000	34371000	0	0	0	0	0	0	0	0	0	0	0	0	0	0	0	0	21273000	0	0	0	0	5	5	4	42.5	42.5	31	22.476	0	41.083	328890000	29	32889000	3126700	5976700	503950	1153400	2306200	1782100	1331800	2558400	4441300	4019700	1320100	0	0
SapurV1A.0044s0410.2.p;SapurV1A.0044s0410.1.p	SapurV1A.0044s0410.2.p;SapurV1A.0044s0410.1.p	0	0	0	0	0	0	0	0	0	0	0	0	0	2871400	0	0	0	0	0	0	0	0	0	2	2	2	6	6	6	56.816	0.00024981	4.0228	2731400	5	105050	0	0	0	0	0	0	0	0	0	0	0	0	0
SapurV1A.0044s0470.1.p	SapurV1A.0044s0470.1.p	73888000	83001000	87956000	53328000	92074000	80386000	103360000	0	32658000	68812000	69502000	0	0	72324000	0	0	34977000	0	120690000	52693000	196850000	313900000	319800000	14	14	14	34.9	34.9	34.9	66.387	0	247.19	1639100000	115	68298000	3545700	6795400	2282300	1351500	4388400	4701000	7336900	374410	1938100	5291900	2957500	0	0
SapurV1A.0044s0530.1.p;SapurV1A.0012s0030.1.p	SapurV1A.0044s0530.1.p	82274000	62853000	86493000	104590000	87516000	95764000	128790000	144620000	63101000	67217000	85532000	395950000	75870000	92424000	96181000	34009000	71477000	88989000	90283000	63492000	100360000	115500000	86378000	15	15	15	75.7	75.7	75.7	35.352	0	82.698	2117800000	187	132360000	5093700	6343400	2047400	4976100	4942800	6274800	12855000	17748000	7245100	7682500	4121800	8686500	6401500
SapurV1A.0044s0700.1.p	SapurV1A.0044s0700.1.p	0	0	0	0	0	0	0	0	0	0	0	0	0	0	0	0	2381000	0	0	0	0	0	0	1	1	1	12.5	12.5	12.5	27.513	0.0014118	3.1011	2609500	1	217460	0	0	0	0	0	0	0	0	0	0	0	0	0
SapurV1A.0045s0030.1.p	SapurV1A.0045s0030.1.p	61272000	70732000	31930000	39833000	78575000	76092000	0	96656000	107300000	62028000	42830000	0	133080000	118540000	96867000	95806000	112160000	163100000	0	0	123200000	116740000	92266000	25	17	17	67.6	51.3	51.3	54.708	0	166.71	1899000000	151	79124000	3274000	6456400	354320	803620	2916200	2909200	0	6478100	7476100	3851300	1167300	72917	8703400
SapurV1A.0045s0040.1.p	SapurV1A.0045s0040.1.p	320340000	262720000	166100000	212430000	351850000	286640000	155830000	0	358140000	312010000	388730000	17904000	567800000	424810000	408780000	429010000	368640000	411730000	435870000	252420000	412740000	302980000	442210000	34	34	33	68.7	68.7	67.7	77.364	0	323.31	7541700000	498	203830000	9500100	14242000	1833000	4685300	10611000	9963900	3835800	585390	16606000	17250000	7350700	121920	19183000
SapurV1A.0045s0070.2.p;SapurV1A.0045s0070.1.p	SapurV1A.0045s0070.2.p;SapurV1A.0045s0070.1.p	91691000	42592000	189210000	94377000	88980000	82331000	150670000	116980000	0	0	77434000	797450000	0	0	0	0	0	0	0	0	0	0	0	2	2	2	29.6	29.6	29.6	12.93	0	58.473	1587600000	42	317520000	21241000	17043000	20571000	16041000	23443000	19609000	50143000	41052000	8549100	15178000	10333000	41909000	3422000
SapurV1A.0045s0080.1.p	SapurV1A.0045s0080.1.p	0	0	0	0	0	0	0	0	0	0	0	0	0	0	0	0	0	0	0	0	0	6304100	0	13	1	1	38	3.2	3.2	47.297	0	5.0457	50496000	8	2805300	0	0	0	0	0	0	0	0	0	0	0	0	585550
SapurV1A.0045s0080.2.p	SapurV1A.0045s0080.2.p	135150000	150630000	77806000	100510000	85417000	93224000	49187000	128220000	157770000	131050000	93753000	58080000	700820000	646580000	597060000	610950000	656300000	781580000	157010000	345090000	455900000	411660000	203510000	13	13	1	38.3	38.3	3.4	47.169	0	323.31	7062900000	268	392380000	6086000	17352000	1738200	2991700	4993600	6382200	2712900	13393000	17122000	16082000	3575900	776560	51494000
SapurV1A.1561s0010.2.p;SapurV1A.1561s0010.1.p;SapurV1A.0242s0310.2.p;SapurV1A.0242s0310.1.p;SapurV1A.0095s0510.4.p;SapurV1A.0095s0510.3.p;SapurV1A.0095s0510.2.p;SapurV1A.0095s0510.1.p;SapurV1A.0045s0130.1.p	SapurV1A.1561s0010.2.p;SapurV1A.1561s0010.1.p;SapurV1A.0242s0310.2.p;SapurV1A.0242s0310.1.p;SapurV1A.0095s0510.4.p;SapurV1A.0095s0510.3.p;SapurV1A.0095s0510.2.p;SapurV1A.0095s0510.1.p;SapurV1A.0045s0130.1.p	206940000	243150000	232020000	209780000	188720000	213540000	126470000	230430000	247430000	151060000	177350000	0	239050000	191230000	237350000	303270000	162270000	193250000	257860000	311980000	205550000	214230000	247700000	10	10	3	67.7	67.7	24.6	14.802	0	65.78	4833300000	123	604160000	28747000	55845000	26036000	21246000	15260000	50445000	11507000	44349000	21113000	17120000	12537000	881730	38476000
SapurV1A.0045s0150.1.p	SapurV1A.0045s0150.1.p	123150000	72997000	128870000	92202000	130200000	189860000	74262000	0	131690000	90737000	92302000	0	0	0	0	0	0	100590000	0	0	0	0	0	12	3	3	81.6	17	17	16.514	0	97.902	1467600000	40	133420000	14059000	14120000	6714900	5561400	9127900	22638000	10845000	1913200	13954000	10124000	8209500	228790	0
SapurV1A.0045s0200.2.p;SapurV1A.0045s0200.1.p;SapurV1A.0152s0210.5.p;SapurV1A.0152s0210.4.p	SapurV1A.0045s0200.2.p;SapurV1A.0045s0200.1.p;SapurV1A.0152s0210.5.p;SapurV1A.0152s0210.4.p	0	6627600	0	0	0	0	0	0	0	0	0	0	0	0	0	0	0	0	0	0	0	0	0	6	2	1	7.7	3.8	2.2	86.128	0.001857	2.9263	14884000	9	391690	20073	298250	0	15632	24949	0	0	0	0	0	0	0	0
SapurV1A.0045s0460.5.p;SapurV1A.0045s0460.1.p;SapurV1A.0045s0460.4.p;SapurV1A.0045s0460.3.p;SapurV1A.0045s0460.2.p;SapurV1A.0045s0460.9.p;SapurV1A.0045s0460.8.p;SapurV1A.0045s0460.7.p;SapurV1A.0045s0460.6.p	SapurV1A.0045s0460.5.p;SapurV1A.0045s0460.1.p;SapurV1A.0045s0460.4.p;SapurV1A.0045s0460.3.p;SapurV1A.0045s0460.2.p	18081000	0	0	0	17149000	0	0	0	0	0	0	0	0	0	0	0	0	0	0	0	0	0	0	8	4	4	38.6	25	25	23.16	0	10.416	73670000	13	4333500	1387700	614990	0	102290	792440	605520	0	0	0	467940	264580	0	0
SapurV1A.0045s0500.1.p	SapurV1A.0045s0500.1.p	17373000	22613000	0	16179000	20281000	19914000	0	0	21697000	27307000	25648000	0	18597000	16916000	20291000	17830000	0	0	0	0	0	0	26222000	9	9	9	50.5	50.5	50.5	35.206	0	96.524	348190000	75	21762000	1425400	4121800	0	837540	693580	1565700	183970	0	1335000	4882400	1897800	0	886400
SapurV1A.0045s0520.1.p	SapurV1A.0045s0520.1.p	0	0	0	0	0	0	0	0	0	0	4165400	0	0	0	0	0	0	0	0	0	0	0	0	7	4	4	27.2	17.2	17.2	40.562	0	19.843	16841000	15	990660	82621	0	39797	71615	0	0	0	0	0	605950	190670	0	0
SapurV1A.0045s0610.1.p	SapurV1A.0045s0610.1.p	293750000	525490000	260880000	410330000	272560000	326830000	194090000	391710000	370760000	358430000	247440000	79068000	69617000	38316000	15085000	38643000	46376000	61113000	28593000	25654000	18512000	63768000	41945000	16	15	9	56.3	53	36.8	33.704	0	255.57	5174600000	188	323410000	20859000	52172000	9673000	19894000	20943000	23617000	15784000	42195000	40016000	41144000	15634000	1341600	3959200
SapurV1A.0045s0640.1.p	SapurV1A.0045s0640.1.p	72290000	139660000	78304000	87978000	106130000	86495000	64902000	72881000	103470000	134230000	75402000	39871000	63142000	49895000	0	0	45500000	0	77505000	0	0	49235000	87390000	14	14	10	47.6	47.6	35.3	51.065	0	102.4	1783600000	108	84934000	3250500	12648000	1909100	3529400	7330500	4218000	4965500	7307300	9384900	15076000	3832600	349540	2495500
SapurV1A.1081s0020.1.p;SapurV1A.0045s0760.1.p	SapurV1A.1081s0020.1.p;SapurV1A.0045s0760.1.p	555390000	512110000	172110000	230960000	491910000	597170000	116220000	70374000	774070000	331670000	407680000	110580000	1436500000	1333200000	1453700000	1216700000	1209000000	1350700000	875120000	900330000	1160600000	1240000000	1348600000	27	27	10	68.3	68.3	27.5	52.675	0	323.31	18560000000	560	742410000	27371000	39026000	3678000	9735300	21434000	27065000	2452300	1998200	58498000	23645000	11722000	825740	67798000
SapurV1A.0046s0050.1.p	SapurV1A.0046s0050.1.p	205210000	127410000	243890000	188430000	141070000	193900000	358460000	376000000	160460000	173210000	313610000	188790000	158900000	149920000	150730000	169490000	105510000	151700000	158120000	222580000	178430000	118390000	172210000	25	8	4	69.4	27.1	16.6	40.226	0	235.05	4726400000	130	214830000	14173000	9751800	7388000	7213700	7888700	8606400	22953000	36475000	14172000	8705800	12966000	1733600	8773200
SapurV1A.0046s0050.2.p	SapurV1A.0046s0050.2.p	0	0	0	2234900	0	0	0	0	0	0	0	0	0	0	0	0	0	0	0	0	0	0	0	16	2	2	93.2	7.5	7.5	17.524	0	5.5359	11598000	14	1054400	138400	133490	96605	153980	0	0	147200	291080	0	0	93612	0	0
SapurV1A.0046s0100.2.p;SapurV1A.0046s0100.4.p;SapurV1A.0046s0100.1.p;SapurV1A.0046s0100.3.p;SapurV1A.0020s0520.1.p	SapurV1A.0046s0100.2.p;SapurV1A.0046s0100.4.p;SapurV1A.0046s0100.1.p;SapurV1A.0046s0100.3.p	50827000	18747000	30175000	16722000	20886000	39242000	27283000	0	21720000	0	20216000	0	0	0	24162000	18547000	0	25190000	0	0	0	25398000	0	11	10	10	34.4	32.6	32.6	53.089	0	76.309	393080000	84	16378000	3056300	1251200	975290	554390	619020	2305700	1417200	0	1059700	282720	695940	0	335500
SapurV1A.0046s0170.1.p;SapurV1A.0046s0170.2.p;SapurV1A.1798s0020.4.p;SapurV1A.0119s0120.1.p	SapurV1A.0046s0170.1.p;SapurV1A.0046s0170.2.p;SapurV1A.1798s0020.4.p	36515000	67993000	0	33090000	70192000	48647000	0	0	70052000	51328000	45734000	0	75487000	59779000	72930000	72989000	78277000	56585000	48551000	0	41747000	66488000	49017000	18	18	5	60.2	60.2	16.4	42.683	0	161.54	1218900000	132	52998000	1523700	7867600	0	1310700	3810600	2862800	0	833570	5970000	3030700	1769500	0	4615600
SapurV1A.0046s0180.2.p;SapurV1A.0046s0180.1.p	SapurV1A.0046s0180.2.p;SapurV1A.0046s0180.1.p	1687100000	1342800000	1064200000	736310000	1451500000	1577300000	453810000	55260000	1129500000	822190000	1009100000	276490000	89183000	80802000	0	34024000	0	107950000	180380000	267440000	212090000	322520000	340970000	22	22	21	53.6	53.6	50.4	51.002	0	323.31	15407000000	350	770340000	83942000	129430000	30149000	34542000	80840000	97315000	42359000	3350300	89785000	84148000	46247000	3502000	3577700
SapurV1A.0046s0270.1.p;SapurV1A.0046s0270.2.p	SapurV1A.0046s0270.1.p;SapurV1A.0046s0270.2.p	0	0	0	0	0	0	0	0	0	0	0	0	36151000	0	0	0	0	33895000	0	0	0	52563000	0	9	5	5	35.9	18.1	18.1	40.635	0	13.061	219220000	19	9964500	266220	420600	0	0	0	0	510480	0	463280	0	391280	695450	657040
SapurV1A.1114s0130.1.p;SapurV1A.0047s0020.2.p;SapurV1A.0047s0020.1.p	SapurV1A.1114s0130.1.p;SapurV1A.0047s0020.2.p;SapurV1A.0047s0020.1.p	71747000	48597000	41749000	63883000	67771000	53767000	0	0	57655000	44589000	43339000	0	0	37037000	0	0	0	0	0	0	0	0	0	8	8	8	38.5	38.5	38.5	23.649	0	25.999	643850000	47	53654000	5606200	4219600	1448000	5721700	8186100	6207300	1153300	1885800	9539200	3866700	3068700	137090	0
SapurV1A.1114s0140.4.p;SapurV1A.1114s0140.3.p;SapurV1A.0047s0030.2.p;SapurV1A.1114s0140.2.p;SapurV1A.1114s0140.1.p;SapurV1A.0047s0030.1.p	SapurV1A.1114s0140.4.p;SapurV1A.1114s0140.3.p;SapurV1A.0047s0030.2.p;SapurV1A.1114s0140.2.p;SapurV1A.1114s0140.1.p;SapurV1A.0047s0030.1.p	0	0	0	0	0	44567000	48377000	0	0	0	64600000	0	0	0	0	0	0	0	0	0	0	0	0	8	3	3	67.1	30.7	30.7	15.197	0	51.353	750970000	34	68270000	4899700	5348000	2839000	2365100	4293900	4621700	6857400	0	3140400	4287100	4337300	0	2154600
SapurV1A.0047s0120.1.p	SapurV1A.0047s0120.1.p	193280000	211770000	355760000	337550000	229130000	215110000	447650000	465170000	203340000	324280000	290100000	300280000	118850000	49190000	89844000	75927000	80771000	89208000	0	0	0	0	47959000	13	13	12	55.3	55.3	51.1	25.327	0	181.03	4871600000	183	347970000	14965000	25548000	13177000	18776000	19732000	23158000	55956000	35863000	29516000	56522000	20183000	6168500	5765000
SapurV1A.0047s0130.1.p;SapurV1A.3819s0010.1.p	SapurV1A.0047s0130.1.p	477040000	514220000	881020000	744030000	408230000	369740000	463800000	656490000	306410000	480670000	474980000	453150000	108080000	61683000	59831000	0	34349000	77889000	0	0	0	0	0	14	14	14	55	55	55	25.466	0	323.31	7485900000	223	748590000	54490000	103170000	52817000	59411000	57388000	52863000	46903000	85094000	37070000	113850000	50085000	16690000	4859900
SapurV1A.0047s0140.1.p	SapurV1A.0047s0140.1.p	1198300000	1702000000	2307600000	1967400000	1049100000	1331600000	1403500000	1993700000	1337000000	1816600000	1519700000	1518600000	1956300000	2393300000	1484600000	1785500000	1718200000	1516100000	917790000	965650000	1260300000	1203200000	1468200000	19	19	14	59.5	59.5	51.4	25.318	0	323.31	38187000000	427	3182200000	138630000	236020000	149990000	151430000	109420000	178700000	244460000	379980000	177070000	323170000	112180000	50334000	126000000
SapurV1A.0047s0310.6.p;SapurV1A.0047s0310.5.p;SapurV1A.0047s0310.4.p;SapurV1A.0047s0310.3.p;SapurV1A.0047s0310.2.p;SapurV1A.0047s0310.1.p	SapurV1A.0047s0310.6.p;SapurV1A.0047s0310.5.p;SapurV1A.0047s0310.4.p;SapurV1A.0047s0310.3.p;SapurV1A.0047s0310.2.p;SapurV1A.0047s0310.1.p	0	0	0	0	0	0	0	0	0	0	0	0	17979000	0	0	0	0	0	0	0	0	0	0	2	2	2	6.4	6.4	6.4	41.989	0	11.204	60515000	7	3559700	0	0	0	0	0	0	0	0	0	0	0	0	1222500
SapurV1A.0047s0430.1.p;SapurV1A.0323s0120.2.p;SapurV1A.0731s0150.1.p;SapurV1A.0323s0120.1.p	SapurV1A.0047s0430.1.p	0	0	0	0	0	0	5045600	0	0	0	0	0	0	0	0	0	0	0	0	0	0	0	0	4	3	3	13.2	10.8	10.8	66.693	0	21.362	16024000	5	445110	0	0	0	0	0	0	202560	0	0	0	0	0	0
SapurV1A.0047s0450.1.p	SapurV1A.0047s0450.1.p	57508000	41441000	64772000	66129000	70508000	69325000	55550000	45079000	54469000	58937000	65286000	0	0	0	0	0	0	0	0	0	0	0	0	16	7	7	56.4	24.7	24.7	39.569	0	36.916	859250000	40	57283000	5666400	4577900	2180800	2546600	6651400	4854700	4111100	3858800	7935700	7681800	2950800	0	1073900
SapurV1A.0047s0470.2.p;SapurV1A.0047s0470.1.p	SapurV1A.0047s0470.2.p;SapurV1A.0047s0470.1.p	0	9620400	0	0	0	0	0	0	0	7176400	0	0	0	0	0	0	0	0	0	0	0	0	0	2	2	2	10.7	10.7	10.7	38.104	0	6.0684	43013000	16	2867500	0	1075700	0	0	143910	128830	107680	133040	238660	977000	62697	0	0
SapurV1A.0047s0690.1.p	SapurV1A.0047s0690.1.p	86353000	62924000	58689000	57200000	0	75342000	0	88258000	92663000	0	60804000	0	73012000	0	0	0	0	87627000	0	0	0	0	0	12	5	1	64.8	25.9	11.4	21.861	0	76.901	1119300000	41	101760000	7665400	9930800	4015600	6475300	3395300	6671600	0	17659000	12817000	11109000	3486000	533420	5270400
SapurV1A.0047s0710.1.p;SapurV1A.0047s0710.2.p;SapurV1A.0295s0260.1.p	SapurV1A.0047s0710.1.p;SapurV1A.0047s0710.2.p	73911000	92392000	125520000	96838000	126490000	103210000	136990000	108760000	98853000	141940000	120990000	34492000	123180000	94917000	123230000	108460000	117370000	108990000	157880000	0	109260000	85784000	123080000	19	19	10	76.6	76.6	36.3	38.646	0	70.093	2657300000	185	120790000	5459500	10717000	2922600	2269400	5322500	5504900	9417000	6296400	6650500	15412000	4432700	286290	5988800
SapurV1A.0047s0720.1.p;SapurV1A.0047s0720.2.p	SapurV1A.0047s0720.1.p;SapurV1A.0047s0720.2.p	0	0	0	0	0	0	0	0	0	0	5567800	0	0	0	0	0	0	0	0	0	0	0	0	12	3	3	59.2	17.3	17.3	37.507	0.00024331	3.6115	24635000	4	1296600	262640	0	155380	182440	0	0	0	0	0	0	228040	0	0
SapurV1A.0048s0060.1.p	SapurV1A.0048s0060.1.p	122040000	50482000	113390000	114160000	72833000	91281000	91930000	62756000	76118000	52054000	89233000	0	0	0	0	0	0	98363000	0	0	0	0	0	6	6	6	37.4	37.4	37.4	22.029	0	104.48	1324900000	61	165610000	17892000	11538000	6356800	8135600	12996000	10156000	19504000	16329000	12136000	17977000	10822000	1064500	0
SapurV1A.0048s0070.5.p;SapurV1A.0048s0070.4.p;SapurV1A.0048s0070.3.p;SapurV1A.0048s0070.2.p;SapurV1A.0048s0070.1.p	SapurV1A.0048s0070.5.p;SapurV1A.0048s0070.4.p;SapurV1A.0048s0070.3.p;SapurV1A.0048s0070.2.p;SapurV1A.0048s0070.1.p	0	0	0	0	0	0	0	0	0	0	0	0	0	0	0	0	0	0	0	0	12272000	0	0	5	2	2	19.7	11.6	11.6	27.202	0.0052852	2.3583	28499000	4	2035600	0	0	0	0	0	0	0	0	0	0	0	0	0
SapurV1A.2051s0010.1.p;SapurV1A.0048s0200.1.p;SapurV1A.0048s0200.3.p;SapurV1A.0048s0200.2.p;SapurV1A.0417s0200.1.p	SapurV1A.2051s0010.1.p;SapurV1A.0048s0200.1.p	23454000	0	0	0	0	0	0	0	0	0	0	0	0	0	0	0	0	0	0	0	0	0	0	6	6	6	26.6	26.6	26.6	34.213	0	8.27	53920000	6	5392000	2345400	0	528730	0	875960	0	0	0	0	840460	508600	0	0
SapurV1A.0048s0230.1.p	SapurV1A.0048s0230.1.p	96316000	70505000	51624000	84951000	106820000	149950000	69866000	0	113220000	68758000	91441000	0	155420000	189950000	210250000	190670000	124200000	161100000	118770000	139320000	177020000	105550000	96712000	10	9	9	38.5	35.8	35.8	33.58	0	74.961	2612100000	129	145120000	5634700	6725700	1198400	3224600	5320300	6301800	6144700	0	10281000	5391600	2854600	0	13066000
SapurV1A.5415s0020.1.p;SapurV1A.0048s0470.1.p	SapurV1A.5415s0020.1.p;SapurV1A.0048s0470.1.p	0	0	0	0	0	0	0	0	4224900	0	0	0	0	0	0	0	0	0	0	0	0	0	0	1	1	1	17.5	17.5	17.5	16.5	0	6.3146	29821000	8	2982100	511500	704910	0	181730	0	383700	0	0	689580	0	0	0	0
SapurV1A.0048s0760.2.p;SapurV1A.0048s0760.1.p;SapurV1A.0401s0110.2.p;SapurV1A.0401s0110.1.p	SapurV1A.0048s0760.2.p;SapurV1A.0048s0760.1.p	0	0	0	0	0	0	0	0	0	0	0	0	14155000	13494000	0	0	14470000	15074000	0	0	0	8563800	0	4	4	4	14.9	14.9	14.9	38.939	0	9.04	73905000	22	3359300	0	0	0	0	0	0	0	0	0	0	0	0	1288400
SapurV1A.0049s0070.1.p	SapurV1A.0049s0070.1.p	0	0	0	0	0	0	0	0	0	0	0	0	0	0	0	0	0	0	0	0	0	0	0	1	1	1	9.4	9.4	9.4	33.757	0.0033761	2.6046	0	1	0	0	0	0	0	0	0	0	0	0	0	0	0	0
SapurV1A.0049s0090.1.p	SapurV1A.0049s0090.1.p	44800000	38063000	51130000	43183000	0	0	89801000	94818000	33466000	45819000	48471000	478340000	0	0	0	41491000	36528000	30563000	0	0	0	0	49283000	7	7	7	19.1	19.1	19.1	57.203	0	70.555	1070500000	57	46543000	2223500	2984400	998870	931570	1055000	1289100	4800400	4524700	1791000	14968000	1270600	6339100	297940
SapurV1A.5150s0010.3.p;SapurV1A.5150s0010.1.p;SapurV1A.2196s0010.1.p;SapurV1A.0049s0110.1.p;SapurV1A.5150s0010.2.p	SapurV1A.5150s0010.3.p;SapurV1A.5150s0010.1.p;SapurV1A.2196s0010.1.p;SapurV1A.0049s0110.1.p;SapurV1A.5150s0010.2.p	106490000	30597000	140330000	63808000	81734000	68005000	78553000	0	50659000	29634000	38621000	45508000	0	29849000	41677000	0	0	46812000	0	0	53036000	0	0	10	10	10	67.4	67.4	67.4	20.887	0	42.398	1019200000	70	84934000	12555000	6171900	7384100	3981200	8945300	7088900	8964900	915330	9337800	3659700	2320300	431060	378420
SapurV1A.0049s0140.1.p	SapurV1A.0049s0140.1.p	25482000	150770000	0	25129000	29775000	24373000	0	22657000	50017000	34637000	26031000	16830000	29170000	24805000	24709000	32782000	22207000	21085000	24547000	0	19614000	29231000	22284000	18	18	13	36.9	36.9	26.7	66.887	0	179.59	875250000	121	28234000	1158500	9520600	0	791000	1286400	928890	82297	1998000	3939800	2419200	620450	156900	1365800
SapurV1A.0049s0220.1.p	SapurV1A.0049s0220.1.p	3215800000	2034200000	2350400000	2642100000	2165600000	2373300000	3342200000	3434800000	2521600000	2005500000	3124800000	3187800000	2289400000	1942500000	1760000000	1986600000	1816500000	2429600000	1697400000	1486700000	1891500000	2174300000	2154000000	34	34	17	71.3	71.3	39.2	61.969	0	323.31	56339000000	794	1707300000	107200000	117510000	42317000	56662000	74727000	80451000	150740000	181330000	123230000	117300000	82925000	28003000	64862000
SapurV1A.3603s0010.1.p;SapurV1A.0049s0320.1.p	SapurV1A.3603s0010.1.p;SapurV1A.0049s0320.1.p	0	0	0	0	0	0	0	0	0	0	0	0	0	0	0	0	0	0	0	0	0	9112200	0	3	3	3	19.8	19.8	19.8	27.565	0	6.7358	23221000	9	1786300	0	0	0	0	0	0	0	0	0	0	0	0	493770
SapurV1A.0049s0410.1.p	SapurV1A.0049s0410.1.p	90074000	123780000	77955000	88693000	96635000	75387000	0	0	89525000	147660000	87280000	0	0	0	0	0	43618000	0	0	0	0	44728000	49884000	21	14	1	41.3	29.6	3.2	82.033	0	62.929	1165000000	85	32361000	1968000	9710100	2630800	5737300	1764500	1212000	221830	0	1988500	4345700	1116400	0	123670
SapurV1A.0050s0030.1.p	SapurV1A.0050s0030.1.p	408630000	175380000	0	0	0	0	0	407500000	0	0	0	0	0	0	0	0	0	0	0	0	0	0	0	9	1	1	83.2	11.5	11.5	12.947	0.0016374	3.0123	6980000000	27	997140000	53557000	46293000	28844000	24057000	55787000	47011000	127010000	105710000	69505000	62504000	20682000	2438000	16263000
SapurV1A.0050s0040.1.p	SapurV1A.0050s0040.1.p	0	0	0	0	0	0	0	0	0	0	0	0	0	0	0	0	0	0	0	0	0	0	11837000	3	1	1	39.8	14.8	14.8	12.383	0.0020795	2.875	105170000	6	35056000	0	0	0	1386800	0	4646800	7977600	0	0	0	0	4570200	0
SapurV1A.3892s0010.1.p;SapurV1A.0050s0050.1.p	SapurV1A.3892s0010.1.p;SapurV1A.0050s0050.1.p	197600000	39586000	205890000	119120000	199780000	193960000	145020000	109020000	193890000	82899000	193510000	344890000	150400000	138860000	132120000	146810000	118920000	191870000	70573000	0	82360000	78285000	138120000	5	5	3	75.9	75.9	50.9	12.426	0	162.3	3416500000	119	683290000	51246000	8050600	21559000	17576000	41917000	57339000	40069000	42521000	74988000	38033000	28690000	15184000	28951000
SapurV1A.0050s0120.5.p;SapurV1A.0050s0120.4.p;SapurV1A.0050s0120.3.p;SapurV1A.0050s0120.2.p;SapurV1A.0050s0120.1.p	SapurV1A.0050s0120.5.p;SapurV1A.0050s0120.4.p;SapurV1A.0050s0120.3.p;SapurV1A.0050s0120.2.p;SapurV1A.0050s0120.1.p	0	0	0	0	0	0	0	0	0	0	0	0	0	0	0	0	0	0	0	0	0	14252000	0	2	2	2	9.6	9.6	9.6	49.161	0	4.6935	76419000	16	4245500	0	0	0	0	0	0	0	0	0	0	0	0	476970
SapurV1A.0050s0180.2.p;SapurV1A.0050s0180.1.p	SapurV1A.0050s0180.2.p;SapurV1A.0050s0180.1.p	0	0	0	0	0	16024000	0	0	0	0	0	0	0	0	0	0	0	0	0	0	0	0	0	2	2	2	23	23	23	22.435	0	35.188	68955000	12	22985000	3996200	0	4150900	3096700	1932700	6165700	0	2337200	0	0	1305600	0	0
SapurV1A.0050s0200.1.p	SapurV1A.0050s0200.1.p	53633000	60462000	31459000	54472000	60083000	48654000	41791000	0	68881000	50662000	60569000	0	72702000	0	73695000	0	56964000	0	0	0	0	0	75196000	19	10	10	53.4	30.4	30.4	54.201	0	62.504	1183800000	75	47352000	2572200	5133800	547030	2233200	2685600	1535300	1356900	1452700	2848300	3749400	2523600	108110	2819900
SapurV1A.0050s0260.4.p;SapurV1A.0050s0260.3.p;SapurV1A.0050s0260.2.p;SapurV1A.0050s0260.1.p;SapurV1A.0050s0260.5.p	SapurV1A.0050s0260.4.p;SapurV1A.0050s0260.3.p;SapurV1A.0050s0260.2.p;SapurV1A.0050s0260.1.p;SapurV1A.0050s0260.5.p	33688000	22079000	0	28940000	39320000	39444000	0	0	46784000	0	29864000	0	0	0	0	0	29637000	0	0	0	0	0	0	6	4	4	35.9	25	25	21.457	0	160.84	502370000	38	50237000	4168500	4207500	1150100	2319000	4419800	5276800	1863300	0	4829000	4584400	2518200	0	2294100
SapurV1A.0050s0330.1.p	SapurV1A.0050s0330.1.p	0	0	0	0	0	0	0	0	0	0	0	0	13887000	0	0	16033000	0	0	0	0	0	0	0	4	4	4	21.4	21.4	21.4	25.038	0	10.828	65960000	16	4711400	0	0	0	0	0	0	0	0	0	0	0	0	1125000
SapurV1A.0050s0350.1.p	SapurV1A.0050s0350.1.p	214190000	84976000	161160000	87374000	91303000	139050000	0	0	78370000	39025000	79104000	0	0	49303000	26852000	0	0	53388000	0	0	30036000	42928000	34119000	6	6	6	55.9	55.9	55.9	12.216	0	258.84	1448600000	93	289710000	65701000	47336000	20041000	12256000	20749000	30679000	6365400	4952500	21471000	13800000	11072000	465750	2387100
SapurV1A.0050s0490.1.p	SapurV1A.0050s0490.1.p	253180000	204200000	93943000	154970000	203560000	227850000	89342000	0	257670000	184380000	208620000	49949000	469840000	558430000	393570000	458470000	411990000	533680000	349440000	259760000	392260000	459880000	405050000	6	6	6	34.1	34.1	34.1	18.176	0	174.72	6416100000	104	802010000	23050000	52736000	3221100	7407500	21218000	36185000	8080500	0	45232000	22691000	10048000	868950	75739000
SapurV1A.0050s0540.1.p	SapurV1A.0050s0540.1.p	0	0	0	59232000	133850000	201790000	0	0	0	14363000	67311000	0	140080000	756490000	249890000	582670000	1002200000	110780000	364280000	470740000	379190000	675910000	894610000	12	12	12	57.3	57.3	57.3	40.59	0	323.31	5298100000	189	353210000	1445000	896700	517660	2533000	8643900	12274000	541560	0	1241500	1545900	2561300	0	9965100
SapurV1A.4668s0010.1.p;SapurV1A.0050s0580.1.p	SapurV1A.4668s0010.1.p;SapurV1A.0050s0580.1.p	317870000	245920000	574820000	526040000	365110000	410450000	631500000	527910000	256230000	345110000	459760000	239750000	1191800000	1028800000	1338600000	1127400000	1003900000	899510000	525280000	562710000	431360000	569370000	504640000	13	13	12	53.6	53.6	50.6	28.355	0	286.33	14966000000	280	1360500000	28569000	36418000	30187000	37844000	42295000	34870000	105400000	101220000	32479000	48881000	34121000	4170700	139590000
SapurV1A.0050s0600.1.p	SapurV1A.0050s0600.1.p	0	0	0	0	0	0	0	0	0	0	0	0	0	0	0	0	0	6526000	0	0	0	0	0	2	2	2	15.1	15.1	15.1	18.831	0.0011888	3.2435	5732300	3	636920	0	0	0	0	0	0	0	0	0	0	0	0	0
SapurV1A.0050s0620.2.p;SapurV1A.0050s0620.1.p	SapurV1A.0050s0620.2.p;SapurV1A.0050s0620.1.p	123340000	150320000	125920000	102200000	136650000	137760000	56539000	132910000	159710000	128370000	96699000	0	216640000	203520000	171180000	197680000	191890000	198520000	194820000	140680000	191810000	169040000	182390000	24	24	24	58.2	58.2	58.2	61.208	0	249.12	3558700000	267	122710000	6534700	10423000	2372700	2806900	4984400	6633400	1954000	9781400	10875000	5447300	1802500	0	9479700
SapurV1A.0050s0640.1.p	SapurV1A.0050s0640.1.p	0	0	0	0	0	0	0	0	0	2555200	0	0	0	0	0	0	0	0	0	0	0	0	0	4	1	1	33.2	11.6	11.6	21.598	0.0018661	2.9811	15105000	4	1373200	0	0	0	0	0	0	0	477960	264760	462450	0	0	0
SapurV1A.0050s0660.1.p	SapurV1A.0050s0660.1.p	93967000	75398000	72035000	67031000	65254000	73121000	0	0	72130000	69067000	57572000	0	0	0	0	0	0	0	0	0	0	0	0	6	6	6	32.7	32.7	32.7	35.171	0	35.184	789010000	52	65751000	9883200	12754000	4216900	1818900	8760500	5879200	1736400	0	4897000	12316000	3488900	0	0
SapurV1A.0050s0670.1.p;SapurV1A.0050s0670.2.p;SapurV1A.0050s0670.3.p;SapurV1A.0060s0160.3.p;SapurV1A.0060s0160.4.p;SapurV1A.0180s0460.1.p	SapurV1A.0050s0670.1.p;SapurV1A.0050s0670.2.p;SapurV1A.0050s0670.3.p	0	0	0	0	0	0	0	0	0	0	0	0	309210000	505280000	1361300000	1912400000	1818400000	86131000	83458000	0	0	76021000	8802100	24	24	20	56.5	56.5	50.1	83.245	0	323.31	6997200000	175	212040000	217040	450230	0	0	0	0	0	104290	0	0	0	0	13519000
SapurV1A.0051s0010.1.p	SapurV1A.0051s0010.1.p	0	0	0	0	0	0	0	0	0	0	0	0	64263000	80938000	198720000	57166000	78291000	0	34046000	0	40808000	59164000	33600000	9	9	9	31.9	31.9	31.9	35.624	0	32.288	672730000	48	35407000	0	0	0	0	0	0	0	0	0	0	0	0	2748500
SapurV1A.0051s0030.1.p	SapurV1A.0051s0030.1.p	23570000	0	0	0	0	23565000	0	0	27821000	0	0	0	0	0	22108000	22532000	0	0	0	0	0	18640000	0	10	7	7	41.8	30.4	30.4	29.715	0	18.575	265580000	32	17705000	2013000	1179400	201950	765180	99554	1755500	0	0	2532300	160440	296730	0	618260
SapurV1A.0051s0080.1.p	SapurV1A.0051s0080.1.p	108420000	114520000	125020000	94209000	100600000	157370000	64443000	0	108470000	92993000	119320000	0	117100000	122810000	125940000	131780000	138860000	141390000	151640000	0	202620000	156850000	186890000	5	5	5	32.3	32.3	32.3	33.474	0	221.88	2537800000	104	181270000	14013000	19759000	6715600	6024400	9961700	14702000	6736900	992870	9122200	11581000	5134500	0	4761200
SapurV1A.0051s0170.1.p;SapurV1A.0051s0170.2.p	SapurV1A.0051s0170.1.p	75826000	41384000	33782000	41230000	63291000	60567000	25215000	0	71257000	39023000	37668000	0	0	72577000	51978000	47103000	43596000	50271000	37329000	0	57192000	37425000	41049000	8	8	8	27.6	27.6	27.6	32.614	0	56.96	1035000000	81	73931000	8741700	5796700	1066100	2283700	7467200	6414700	1543000	0	10186000	4752700	3174300	0	1159700
SapurV1A.0051s0190.1.p;SapurV1A.0051s0190.2.p;SapurV1A.0051s0190.3.p;SapurV1A.0051s0190.4.p	SapurV1A.0051s0190.1.p;SapurV1A.0051s0190.2.p;SapurV1A.0051s0190.3.p	34110000	21103000	0	27056000	0	25064000	0	0	35319000	35387000	45200000	0	27638000	34241000	0	31766000	0	31999000	0	0	0	0	0	10	10	10	35.8	35.8	35.8	50.037	0	71.989	518430000	54	25921000	1436300	2232500	202820	988650	577650	921060	759520	0	3342100	4656300	2379900	0	949490
SapurV1A.0051s0270.1.p	SapurV1A.0051s0270.1.p	0	0	0	9772400	0	0	0	0	0	0	0	0	0	0	0	0	0	0	0	0	0	0	0	3	2	2	25.8	16.8	16.8	17.543	0.00024384	3.6573	18473000	6	2309100	0	1090100	0	925760	0	0	0	0	0	0	0	293260	0
SapurV1A.0051s0280.6.p;SapurV1A.0051s0280.5.p;SapurV1A.0051s0280.4.p;SapurV1A.0051s0280.3.p;SapurV1A.0051s0280.2.p;SapurV1A.0051s0280.1.p	SapurV1A.0051s0280.6.p;SapurV1A.0051s0280.5.p;SapurV1A.0051s0280.4.p;SapurV1A.0051s0280.3.p;SapurV1A.0051s0280.2.p;SapurV1A.0051s0280.1.p	0	0	0	0	0	0	0	0	1481900	0	0	0	0	0	0	0	0	0	0	0	0	0	0	2	2	2	19.7	19.7	19.7	16.935	0.00024697	3.8819	6912900	7	864120	0	0	0	0	0	0	0	0	302330	0	0	0	0
SapurV1A.0051s0310.1.p;SapurV1A.0051s0310.2.p;SapurV1A.0051s0310.3.p	SapurV1A.0051s0310.1.p;SapurV1A.0051s0310.2.p;SapurV1A.0051s0310.3.p	232080000	353260000	221440000	293220000	194880000	209090000	203370000	315140000	251840000	322780000	234170000	75697000	161750000	131550000	166270000	172790000	178690000	138670000	206940000	149440000	167850000	136950000	187790000	18	18	8	55.2	55.2	28	44.454	0	99.828	5654400000	251	245840000	11113000	34873000	3109300	10319000	11354000	13090000	13334000	29895000	20718000	33312000	10852000	512120	5232400
SapurV1A.0051s0410.1.p	SapurV1A.0051s0410.1.p	2106500000	1335000000	2025000000	1696700000	1428200000	1911500000	1802000000	1858900000	1456400000	1181800000	2057600000	1181400000	1930000000	1855500000	1843300000	2031400000	1779900000	2498000000	1252100000	1335200000	2211900000	1435900000	1606500000	22	22	7	62.6	62.6	19.5	45.153	0	323.31	43111000000	667	1874400000	109700000	117530000	53081000	61614000	89614000	120880000	138540000	154530000	84881000	121430000	80120000	17196000	119970000
SapurV1A.0051s0480.1.p	SapurV1A.0051s0480.1.p	0	0	0	0	0	0	0	0	0	0	0	0	43648000	43134000	54802000	40350000	50562000	0	0	0	0	29104000	26555000	12	12	12	35.5	35.5	35.5	57.017	0	17.001	330730000	32	12249000	0	0	0	0	0	0	194900	0	220920	0	0	0	1966500
SapurV1A.0051s0650.1.p;SapurV1A.0894s0050.1.p	SapurV1A.0051s0650.1.p;SapurV1A.0894s0050.1.p	1075200000	697170000	882250000	840030000	741660000	842930000	529240000	846690000	1144900000	649150000	630510000	478820000	330370000	456320000	421750000	313840000	360590000	339250000	508620000	543130000	312300000	261890000	386070000	10	10	2	43.5	43.5	16.9	23.84	0	114.97	15380000000	209	1538000000	137710000	132000000	55746000	72983000	68623000	112870000	85203000	191700000	186620000	165350000	56197000	15942000	22772000
SapurV1A.0052s0320.2.p;SapurV1A.0052s0320.1.p	SapurV1A.0052s0320.2.p;SapurV1A.0052s0320.1.p	0	0	0	0	0	0	0	0	0	0	0	100480000	0	0	0	0	0	0	0	0	0	0	0	4	4	3	12.3	12.3	9.6	61.38	0	30.167	80572000	16	4476200	98199	239940	423580	245770	0	0	831280	0	0	1072000	0	1565500	0
SapurV1A.0052s0330.1.p	SapurV1A.0052s0330.1.p	48054000	50311000	36044000	66195000	66078000	51461000	0	0	49223000	72417000	55281000	0	71328000	0	66654000	64929000	45986000	78186000	0	0	0	0	76098000	8	8	8	37.2	37.2	37.2	35.983	0	255.55	1084300000	82	72285000	3963100	6523700	1120500	4095500	7010500	5337200	891770	843040	4773700	11129000	3055800	0	5172800
SapurV1A.0052s0340.1.p	SapurV1A.0052s0340.1.p	38254000	28166000	0	0	0	30220000	0	0	44601000	45987000	0	0	0	0	26014000	0	0	0	33364000	37317000	0	0	0	11	4	4	46.5	16.6	16.6	20.886	0	10.683	413190000	27	51649000	4927700	8539900	0	0	1999300	3754300	0	1412200	8413300	7315400	1535500	0	1722200
SapurV1A.0909s0020.2.p;SapurV1A.0909s0020.1.p;SapurV1A.0155s0400.2.p;SapurV1A.0155s0400.1.p;SapurV1A.0052s0480.1.p	SapurV1A.0909s0020.2.p;SapurV1A.0909s0020.1.p;SapurV1A.0155s0400.2.p;SapurV1A.0155s0400.1.p;SapurV1A.0052s0480.1.p	0	0	0	0	0	0	0	0	0	0	0	0	0	30559000	0	27470000	29590000	0	0	0	0	0	0	6	6	6	62	62	62	12.434	0	40.416	146950000	23	24492000	0	0	0	0	286980	0	0	0	0	0	0	0	2529900
SapurV1A.0052s0570.1.p;SapurV1A.0604s0270.7.p;SapurV1A.0604s0270.6.p;SapurV1A.0604s0270.5.p;SapurV1A.0604s0270.4.p;SapurV1A.0604s0270.3.p;SapurV1A.0604s0270.2.p;SapurV1A.0604s0270.1.p	SapurV1A.0052s0570.1.p;SapurV1A.0604s0270.7.p;SapurV1A.0604s0270.6.p;SapurV1A.0604s0270.5.p;SapurV1A.0604s0270.4.p;SapurV1A.0604s0270.3.p;SapurV1A.0604s0270.2.p;SapurV1A.0604s0270.1.p	0	0	0	0	0	0	0	0	0	0	0	0	0	0	0	0	0	0	0	0	0	13533000	0	12	2	2	42	9.9	9.9	31.759	0	5.5605	121280000	10	8662700	0	736190	0	0	0	0	0	0	0	0	0	0	0
SapurV1A.0052s0600.1.p	SapurV1A.0052s0600.1.p	20043000	66140000	0	0	0	0	0	0	0	0	0	0	244130000	228660000	249450000	206180000	286330000	286740000	170740000	146240000	222570000	144400000	111960000	6	6	6	64.2	64.2	64.2	17.338	0	323.31	2265400000	87	377570000	2801700	8073600	0	0	1562000	2404900	0	0	2318800	0	1527500	0	48306000
SapurV1A.0052s0680.2.p;SapurV1A.0052s0680.1.p;SapurV1A.0052s0680.4.p;SapurV1A.0052s0680.3.p	SapurV1A.0052s0680.2.p;SapurV1A.0052s0680.1.p;SapurV1A.0052s0680.4.p;SapurV1A.0052s0680.3.p	9758100	10793000	20133000	21569000	0	0	24880000	26476000	0	0	19355000	54826000	12841000	0	0	0	0	14269000	0	0	0	0	0	6	6	6	40.5	40.5	40.5	28.443	0	17.825	247820000	44	22529000	565550	2917200	1164800	1364200	227090	177090	3742100	6317100	186170	305490	1756900	941380	1077600
SapurV1A.0052s0740.1.p	SapurV1A.0052s0740.1.p	42973000	18902000	54000000	32034000	28410000	33895000	22067000	0	30857000	0	27255000	0	0	0	0	0	0	0	0	0	0	0	0	6	6	6	47.4	47.4	47.4	14.772	0	27.157	319330000	34	35481000	7542900	3704000	3975900	2692200	2381400	3351500	3185800	0	3501800	2252500	2258900	0	0
SapurV1A.0052s0780.1.p	SapurV1A.0052s0780.1.p	0	0	0	0	0	0	0	4902000	0	0	0	0	0	0	0	0	0	0	0	0	0	0	0	6	4	4	42.3	34.7	34.7	23.212	0	7.7994	24391000	5	2217400	0	563300	360180	0	0	532650	0	761220	0	0	0	0	0
SapurV1A.0052s0790.1.p	SapurV1A.0052s0790.1.p	90767000	64944000	0	0	0	0	0	0	0	0	0	0	0	0	0	0	0	0	0	0	0	0	0	2	1	1	10.6	6.5	6.5	24.486	0	112.21	306170000	13	25514000	7567500	9248600	2200500	0	272260	434000	3643700	832760	0	1176500	138140	0	0
SapurV1A.0052s0890.1.p	SapurV1A.0052s0890.1.p	0	0	0	0	0	0	0	0	0	0	0	0	0	0	0	0	0	6917000	0	0	0	0	0	6	6	6	19.5	19.5	19.5	46.66	0	19.442	73172000	20	3181400	392380	563950	0	0	216030	0	0	0	916060	0	115060	0	473400
SapurV1A.0053s0070.4.p;SapurV1A.0053s0070.3.p;SapurV1A.0053s0070.2.p;SapurV1A.0053s0070.1.p	SapurV1A.0053s0070.4.p;SapurV1A.0053s0070.3.p;SapurV1A.0053s0070.2.p;SapurV1A.0053s0070.1.p	70194000	47910000	32059000	43621000	57308000	56048000	0	0	54283000	33208000	30730000	0	40785000	42379000	33997000	32775000	37434000	69657000	37654000	48271000	44905000	66537000	45598000	8	8	8	42.6	42.6	42.6	36.592	0	107.56	956780000	104	63785000	6564900	7861200	740410	2530100	3659200	6102300	0	0	6527100	3851200	2322100	0	2548700
SapurV1A.0053s0170.3.p;SapurV1A.0053s0170.2.p;SapurV1A.0053s0170.1.p	SapurV1A.0053s0170.3.p;SapurV1A.0053s0170.2.p;SapurV1A.0053s0170.1.p	0	0	0	0	0	0	0	0	0	0	0	0	0	0	0	0	0	0	0	0	0	0	9690300	3	3	3	13.6	13.6	13.6	45.773	0	9.8749	44084000	13	2449100	0	933810	0	0	331020	0	0	0	0	0	0	0	0
SapurV1A.0053s0200.1.p	SapurV1A.0053s0200.1.p	56591000	26983000	39132000	32034000	28153000	38805000	36120000	35176000	0	28528000	30381000	62448000	0	0	0	0	0	0	0	0	0	0	0	7	7	7	45.5	45.5	45.5	22.285	0	34.171	442780000	41	36899000	5660500	3296800	1684300	962190	2103200	4240000	5339900	3599600	1455100	3424300	2296200	1857400	0
SapurV1A.0053s0290.1.p	SapurV1A.0053s0290.1.p	178480000	121410000	97853000	132830000	174890000	203070000	132650000	0	190640000	175130000	143140000	0	85152000	67941000	51680000	0	0	112950000	0	0	0	0	38387000	15	15	14	55.5	55.5	52.6	46.07	0	115.57	2384100000	125	119200000	11129000	13293000	2624600	6241100	10777000	11997000	6268900	542490	17223000	16714000	6824600	0	3651800
SapurV1A.0053s0320.2.p;SapurV1A.0053s0320.1.p;SapurV1A.1056s0050.3.p;SapurV1A.1056s0050.2.p;SapurV1A.1056s0050.1.p	SapurV1A.0053s0320.2.p;SapurV1A.0053s0320.1.p;SapurV1A.1056s0050.3.p;SapurV1A.1056s0050.2.p;SapurV1A.1056s0050.1.p	0	0	0	0	0	0	0	0	0	0	0	0	0	8231100	10374000	8516500	0	0	0	0	0	0	0	9	6	6	13.2	9.1	9.1	96.604	0	10.152	71944000	26	1598800	0	0	0	0	185980	0	0	0	366110	0	0	0	100630
SapurV1A.0053s0440.1.p	SapurV1A.0053s0440.1.p	0	0	0	0	0	0	0	0	0	0	0	0	0	0	13513000	0	0	0	0	0	0	0	0	1	1	1	6.6	6.6	6.6	20.773	0.0089438	2.0022	17195000	2	1910500	0	0	0	0	0	0	0	0	0	0	0	0	0
SapurV1A.0053s0510.1.p	SapurV1A.0053s0510.1.p	0	0	0	0	13002000	0	0	0	20445000	0	0	0	15750000	0	18400000	19643000	30233000	24744000	0	0	0	41587000	29152000	20	3	3	55.6	7.6	7.6	49.122	0	19.243	244520000	40	8150700	99961	277340	0	0	310600	144590	0	0	693020	0	0	0	551510
SapurV1A.0053s0550.2.p;SapurV1A.0053s0550.1.p	SapurV1A.0053s0550.2.p;SapurV1A.0053s0550.1.p	0	0	0	0	0	0	0	0	0	0	0	0	0	0	0	0	0	0	0	0	0	0	0	1	1	1	4.7	4.7	4.7	30.349	0.0054705	2.3047	0	4	0	0	0	0	0	0	0	0	0	0	0	0	0	0
SapurV1A.0053s0720.1.p	SapurV1A.0053s0720.1.p	0	0	0	0	0	0	0	0	0	0	0	0	0	0	0	0	0	0	3495900	0	0	0	0	3	3	3	7.7	7.7	7.7	56.049	0.0011885	3.2408	27777000	6	1207700	230920	0	0	0	0	277240	0	0	386410	0	0	0	0
SapurV1A.0053s0730.1.p	SapurV1A.0053s0730.1.p	3880600000	3461200000	5806900000	4122900000	3105100000	3832400000	6010400000	7403600000	3830800000	3975300000	5401700000	4271000000	2618400000	2426200000	2776200000	2613100000	2321000000	2889400000	2187700000	1831500000	2458600000	1907300000	2441100000	29	29	12	71.1	71.1	35.6	43.109	0	323.31	90042000000	741	3601700000	183860000	267690000	138790000	149510000	149230000	177160000	368700000	531030000	246250000	323880000	174480000	49128000	106340000
SapurV1A.0053s0760.1.p	SapurV1A.0053s0760.1.p	148850000	238660000	167920000	193400000	181260000	165980000	158840000	128410000	132630000	182760000	192700000	0	101410000	98929000	96971000	90269000	109530000	69824000	112920000	50109000	35934000	56716000	100900000	26	26	26	47.2	47.2	47.2	83.767	0	265.22	3200000000	242	78049000	4299400	11882000	2515800	4757000	5656000	4148500	5629000	4351800	5201900	7612100	3755600	0	2828900
SapurV1A.0053s0770.1.p	SapurV1A.0053s0770.1.p	0	0	0	0	0	0	0	0	0	0	0	0	0	0	0	0	4468600	0	0	0	0	0	0	11	2	2	41.6	12.4	12.4	49.01	0	4.7672	12687000	4	528640	0	0	0	0	0	0	0	0	0	0	0	0	0
SapurV1A.0053s0810.1.p	SapurV1A.0053s0810.1.p	20362000	18132000	19797000	17254000	16948000	16086000	16759000	14957000	17776000	18485000	0	0	13497000	0	14629000	17250000	0	0	0	0	0	31075000	0	2	2	2	16.3	16.3	16.3	18.803	0	50.301	342530000	45	42817000	2980400	4568900	1638700	1519000	2324400	2181900	2822300	2991800	3377700	4323000	1532100	394130	1965600
SapurV1A.0053s0860.1.p;SapurV1A.0636s0010.1.p	SapurV1A.0053s0860.1.p;SapurV1A.0636s0010.1.p	46391000	51991000	25008000	43002000	65991000	53983000	0	0	68380000	67773000	64277000	0	84471000	49088000	75004000	65866000	67716000	63352000	73731000	0	0	45864000	58649000	12	12	12	28.6	28.6	28.6	57.71	0	67.277	1253300000	105	50130000	2781100	5444400	403380	1490300	2170500	1977800	125680	183200	5143400	6704200	1939700	0	5408700
SapurV1A.0054s0030.3.p;SapurV1A.0054s0030.2.p;SapurV1A.0054s0030.1.p	SapurV1A.0054s0030.3.p;SapurV1A.0054s0030.2.p;SapurV1A.0054s0030.1.p	0	0	0	0	0	0	0	0	0	0	0	0	0	0	0	0	0	0	0	0	0	0	0	1	1	1	2.6	2.6	2.6	56.984	0.0052782	2.3519	0	3	0	0	0	0	0	0	0	0	0	0	0	0	0	0
SapurV1A.0054s0070.1.p	SapurV1A.0054s0070.1.p	3492900000	377750000	5148800000	2286600000	3335500000	2543400000	3006700000	2195700000	742460000	387840000	1020900000	12483000000	0	76509000	110880000	40005000	30402000	122210000	42625000	305120000	143430000	78667000	126120000	11	11	11	59.5	59.5	59.5	18.451	0	323.31	31554000000	385	2629500000	295420000	67511000	250510000	146830000	345680000	267840000	346720000	339270000	118600000	43975000	70875000	284970000	919100
SapurV1A.0054s0090.1.p	SapurV1A.0054s0090.1.p	291270000	151720000	941780000	882140000	504360000	562310000	514110000	632260000	370510000	461450000	434900000	1584300000	107490000	128440000	167190000	114770000	143760000	176470000	140290000	0	104990000	80933000	135650000	3	3	3	18.8	18.8	18.8	27.5	0	45.467	8186200000	81	1364400000	35336000	39879000	89008000	96535000	106410000	133420000	118330000	192550000	115670000	126520000	53723000	90981000	17349000
SapurV1A.0054s0180.4.p;SapurV1A.0054s0180.2.p	SapurV1A.0054s0180.4.p;SapurV1A.0054s0180.2.p	0	0	0	0	0	0	0	10717000	0	0	0	0	0	0	0	0	0	0	0	0	0	0	0	1	1	1	17.9	17.9	17.9	13.104	0.0031804	2.6912	32953000	3	4707600	0	0	1497100	595420	0	0	0	2615100	0	0	0	0	0
SapurV1A.0054s0210.2.p;SapurV1A.0054s0210.1.p	SapurV1A.0054s0210.2.p;SapurV1A.0054s0210.1.p	242740000	233540000	97346000	197000000	172710000	153150000	61064000	47730000	190540000	177590000	113820000	0	144720000	118470000	115310000	117900000	106320000	146640000	167130000	158780000	149500000	191060000	154050000	34	27	27	55.8	47.1	47.1	90.539	0	323.31	3549300000	288	72435000	6235800	11090000	833680	2832600	4616000	3967900	916910	1020400	8514000	5949100	2405100	0	3626000
SapurV1A.0054s0230.1.p	SapurV1A.0054s0230.1.p	0	0	0	0	0	0	0	0	0	0	0	0	6510600	0	0	0	0	0	0	0	0	0	0	4	1	1	21.1	10.9	10.9	28.401	0.0002445	3.6918	7526100	2	836230	0	0	0	0	0	0	0	0	0	0	0	0	836230
SapurV1A.0054s0310.1.p	SapurV1A.0054s0310.1.p	0	0	0	0	0	4635700	0	0	0	0	0	0	0	0	0	0	0	0	0	0	0	0	0	2	2	2	10.5	10.5	10.5	30.135	0.003367	2.5592	14779000	3	985290	0	0	0	0	628550	356740	0	0	0	0	0	0	0
SapurV1A.0054s0340.2.p;SapurV1A.0054s0340.1.p;SapurV1A.0054s0340.3.p;SapurV1A.0054s0340.4.p;SapurV1A.0054s0340.6.p;SapurV1A.0054s0340.5.p	SapurV1A.0054s0340.2.p;SapurV1A.0054s0340.1.p;SapurV1A.0054s0340.3.p;SapurV1A.0054s0340.4.p	27151000	47764000	0	0	0	0	0	0	0	0	0	0	116530000	114090000	104960000	118120000	97464000	110860000	95940000	0	151560000	117490000	116690000	20	19	13	39.3	38.1	28.4	65.194	0	61.05	1172700000	109	33506000	511430	1690600	0	0	0	0	0	52840	584450	0	0	0	4834600
SapurV1A.0054s0420.1.p;SapurV1A.0115s0270.1.p;SapurV1A.0290s0130.1.p;SapurV1A.0858s0050.1.p;SapurV1A.0220s0090.1.p;SapurV1A.0089s0540.1.p	SapurV1A.0054s0420.1.p;SapurV1A.0115s0270.1.p;SapurV1A.0290s0130.1.p;SapurV1A.0858s0050.1.p	0	0	0	0	0	0	0	0	0	0	0	0	0	0	6989500	0	0	0	0	0	0	0	0	4	4	4	38.6	38.6	38.6	19.618	0	7.6797	45197000	19	9039300	0	0	0	0	0	0	0	0	454840	0	0	0	1511400
SapurV1A.0054s0430.1.p	SapurV1A.0054s0430.1.p	249600000	134860000	268110000	181650000	146640000	121680000	197470000	161820000	168050000	134340000	101730000	275590000	37125000	27591000	21192000	0	14708000	58510000	60880000	0	29987000	0	40873000	11	11	11	34.7	34.7	34.7	45.562	0	247.85	2665400000	132	156790000	14889000	15425000	9378000	8281800	9572800	9795300	19188000	17639000	14482000	18067000	5300000	4254900	1411600
SapurV1A.0054s0460.1.p	SapurV1A.0054s0460.1.p	92983000	86843000	79233000	107420000	111980000	97206000	146300000	121920000	84355000	78127000	101710000	333870000	136760000	135820000	134830000	130100000	113190000	141630000	219590000	172790000	197130000	150210000	227360000	15	15	15	66.9	66.9	66.9	35.479	0	133.49	2946500000	197	163690000	6180900	8624000	1559000	4431200	8309900	5008900	12335000	12454000	6201400	6577500	4782500	5523200	9817300
SapurV1A.0054s0490.2.p;SapurV1A.0054s0490.1.p;SapurV1A.0220s0170.5.p	SapurV1A.0054s0490.2.p;SapurV1A.0054s0490.1.p	72054000	116630000	109010000	89643000	119560000	133330000	141280000	124190000	137290000	123780000	146440000	61970000	144660000	135300000	141890000	135010000	192550000	109580000	168460000	71513000	132540000	118380000	194960000	17	17	16	62.3	62.3	60.2	48.362	0	323.31	3169000000	243	126760000	4065800	11569000	2957300	4285200	6848200	5951900	11578000	7629000	9723600	11198000	6572600	492060	6627100
SapurV1A.0054s0510.1.p	SapurV1A.0054s0510.1.p	23019000	19504000	0	0	24685000	0	0	0	33035000	0	0	0	34427000	34498000	36864000	36441000	36714000	47790000	50087000	0	52386000	57294000	58389000	10	10	10	31.8	31.8	31.8	42.983	0	64.912	568890000	73	25859000	490410	2324900	0	0	1025100	314390	0	0	1449500	946110	109980	0	3967300
SapurV1A.0055s0060.1.p	SapurV1A.0055s0060.1.p	0	0	0	0	0	0	0	0	0	0	0	0	0	0	0	0	0	0	0	0	0	0	361530000	1	1	1	2	2	2	50.813	0.0081266	2.0378	17420000000	35	871020000	47453000	59421000	27865000	41603000	59815000	67642000	118700000	138940000	0	82595000	35654000	50018000	14925000
SapurV1A.4879s0010.2.p;SapurV1A.4879s0010.1.p;SapurV1A.0055s0170.2.p;SapurV1A.0055s0170.1.p	SapurV1A.4879s0010.2.p;SapurV1A.4879s0010.1.p;SapurV1A.0055s0170.2.p;SapurV1A.0055s0170.1.p	38361000	10632000	0	26554000	0	0	0	31524000	0	0	0	111330000	0	0	0	0	0	0	0	0	0	0	0	7	7	7	9.5	9.5	9.5	100.76	0	17.668	159640000	28	4201200	1095200	454030	155450	220530	0	0	317900	838070	0	0	73157	1011000	0
SapurV1A.0055s0230.1.p;SapurV1A.0055s0230.2.p	SapurV1A.0055s0230.1.p;SapurV1A.0055s0230.2.p	0	0	0	0	0	0	0	0	0	0	0	0	0	0	0	0	0	7740900	0	0	0	0	0	3	3	3	17.7	17.7	17.7	33.05	0.0049063	2.4934	12952000	4	996310	0	0	0	0	0	0	0	0	0	0	0	0	151750
SapurV1A.0055s0280.1.p;SapurV1A.0055s0280.2.p;SapurV1A.0055s0280.3.p	SapurV1A.0055s0280.1.p;SapurV1A.0055s0280.2.p	22171000	25597000	14729000	23437000	0	0	27744000	37374000	0	23599000	25214000	80266000	0	0	0	0	0	0	0	0	0	0	0	8	8	8	44.4	44.4	44.4	26.047	0	64.103	308250000	37	30825000	2782700	3713700	874330	1217800	842070	0	4383800	6859300	1256700	3282600	1819200	3519500	0
SapurV1A.0056s0070.1.p	SapurV1A.0056s0070.1.p	198120000	185260000	359540000	299660000	289700000	249080000	190800000	78547000	264540000	264400000	230000000	0	172770000	66001000	144380000	195480000	160590000	312440000	116950000	0	162560000	167440000	140440000	7	7	6	96.7	96.7	88.6	13.789	0	62.638	5003900000	106	833980000	33465000	108130000	35212000	37544000	81349000	57089000	45651000	10982000	83136000	105970000	33083000	562180	30209000
SapurV1A.0056s0220.1.p	SapurV1A.0056s0220.1.p	0	0	0	0	0	0	0	0	0	0	0	5776600	0	0	0	0	0	0	0	0	0	0	0	3	2	2	15.3	11.1	11.1	19.771	0.0027485	2.7551	18719000	5	1871900	405410	0	319050	0	0	0	636390	0	0	0	349070	162000	0
SapurV1A.0056s0290.1.p	SapurV1A.0056s0290.1.p	0	11981000	0	0	0	0	0	0	0	0	0	0	0	0	0	0	0	0	0	0	15732000	8832800	12782000	5	4	4	30.3	26.4	26.4	25.708	0	9.2544	47467000	16	3390500	0	1382600	0	109800	0	0	0	0	0	0	0	0	0
SapurV1A.0056s0380.1.p	SapurV1A.0056s0380.1.p	623980000	807050000	820130000	1022400000	767050000	644900000	519740000	867840000	673850000	926290000	830000000	299240000	868940000	698140000	873770000	862470000	800590000	592040000	822890000	704430000	729340000	576710000	601960000	40	40	14	73	73	34.6	61.167	0	323.31	18836000000	635	538160000	22381000	52744000	12109000	18876000	25885000	18619000	18101000	54621000	34400000	61010000	20052000	1600500	28280000
SapurV1A.0056s0410.2.p;SapurV1A.0056s0410.1.p	SapurV1A.0056s0410.2.p;SapurV1A.0056s0410.1.p	0	0	0	0	0	0	0	0	0	0	0	0	0	0	0	11347000	0	0	0	0	0	0	0	4	4	4	23.6	23.6	23.6	29.06	0	5.2574	62676000	10	5697800	0	0	0	158100	0	0	0	0	0	1081500	0	0	782610
SapurV1A.0056s0570.2.p;SapurV1A.0056s0570.1.p	SapurV1A.0056s0570.2.p;SapurV1A.0056s0570.1.p	66389000	49321000	74795000	62085000	65604000	59588000	63810000	0	48011000	51346000	63518000	0	54063000	68932000	44462000	83700000	70967000	41617000	79143000	60954000	58231000	83794000	69604000	8	8	8	63.3	63.3	63.3	23.749	0	29.847	1355500000	107	112960000	9686100	12147000	3421600	5673400	7387400	4393600	4327700	1053000	6441100	11790000	6679900	0	3033500
SapurV1A.0056s0580.1.p;SapurV1A.0056s0580.2.p;SapurV1A.0071s0610.1.p	SapurV1A.0056s0580.1.p;SapurV1A.0056s0580.2.p	0	0	932720	0	0	0	0	0	0	0	0	0	0	0	0	0	0	0	0	0	0	0	0	3	3	1	7.6	7.6	2.4	49.128	0.003585	2.5473	5341500	5	267080	0	0	25457	0	0	0	0	0	0	0	0	0	0
SapurV1A.0056s0640.1.p	SapurV1A.0056s0640.1.p	110550000	243600000	109520000	152660000	186440000	94203000	117110000	194910000	144370000	178690000	239110000	101660000	0	0	0	0	0	0	0	0	0	0	0	19	9	4	70.1	47.6	25.1	42.705	0	109.82	2236200000	116	139760000	6581400	23897000	3281200	10760000	9259500	3926700	10128000	26114000	13079000	15928000	14408000	2399000	0
SapurV1A.0056s0660.1.p	SapurV1A.0056s0660.1.p	0	0	0	0	0	0	0	0	0	0	10630000	0	0	0	0	0	0	0	0	0	0	0	0	18	4	2	71.1	26.1	17.6	42.796	0	18.702	62119000	6	3882500	0	561250	0	0	146300	0	0	497480	0	0	517020	0	0
SapurV1A.0056s0770.1.p	SapurV1A.0056s0770.1.p	205160000	247600000	391930000	341330000	238800000	249230000	484690000	303190000	283530000	322850000	409170000	137340000	432940000	614340000	440430000	628530000	768230000	295580000	829800000	896420000	830620000	867830000	911130000	24	24	17	59.2	59.2	44	54.087	0	323.31	10584000000	372	423370000	9869700	22337000	5872100	11272000	10746000	12373000	28257000	17714000	14157000	28336000	16019000	1343100	24107000
SapurV1A.0057s0040.1.p;SapurV1A.0057s0040.9.p;SapurV1A.0057s0040.10.p;SapurV1A.0057s0040.8.p;SapurV1A.0057s0040.7.p;SapurV1A.0057s0040.6.p;SapurV1A.0057s0040.5.p;SapurV1A.0057s0040.4.p;SapurV1A.0057s0040.3.p;SapurV1A.0057s0040.2.p	SapurV1A.0057s0040.1.p;SapurV1A.0057s0040.9.p;SapurV1A.0057s0040.10.p;SapurV1A.0057s0040.8.p;SapurV1A.0057s0040.7.p;SapurV1A.0057s0040.6.p;SapurV1A.0057s0040.5.p;SapurV1A.0057s0040.4.p;SapurV1A.0057s0040.3.p;SapurV1A.0057s0040.2.p	0	0	0	0	0	0	0	0	0	0	4871300	0	0	0	0	0	0	0	0	0	0	0	0	2	2	2	14.6	14.6	14.6	26.655	0.0027586	2.7966	5288000	3	528800	0	0	0	0	0	0	0	0	0	0	379080	0	0
SapurV1A.0057s0050.1.p	SapurV1A.0057s0050.1.p	327980000	211830000	290480000	467440000	159160000	298550000	220810000	319040000	199780000	233260000	228130000	1321600000	85331000	65750000	72527000	74102000	93879000	119470000	0	0	0	0	53606000	5	5	5	34.7	34.7	34.7	24.016	0	87.144	5226700000	96	435560000	36775000	39112000	14784000	34630000	16789000	36742000	35988000	63654000	37770000	42847000	14547000	15551000	15302000
SapurV1A.0057s0120.2.p;SapurV1A.0057s0120.1.p;SapurV1A.0057s0120.4.p;SapurV1A.0057s0120.3.p;SapurV1A.0057s0120.5.p	SapurV1A.0057s0120.2.p;SapurV1A.0057s0120.1.p;SapurV1A.0057s0120.4.p;SapurV1A.0057s0120.3.p;SapurV1A.0057s0120.5.p	94261000	76823000	37072000	79189000	62556000	64160000	43489000	69453000	72465000	57219000	59087000	58531000	68195000	75942000	70121000	68106000	60968000	75636000	45774000	0	58128000	78768000	71195000	17	17	17	67.2	67.2	67.2	40.173	0	255.03	1581200000	172	83219000	8560000	11419000	451960	4015800	4041800	3553500	2796500	4421800	5786000	5088700	2520900	672850	3032200
SapurV1A.0057s0190.1.p	SapurV1A.0057s0190.1.p	0	0	0	0	0	0	0	0	0	0	0	0	2653800	0	0	0	0	0	0	0	0	0	0	1	1	1	10.7	10.7	10.7	16.489	0.0048943	2.4622	3067700	1	438250	0	0	0	0	0	0	0	0	0	0	0	0	438250
SapurV1A.0057s0250.1.p	SapurV1A.0057s0250.1.p	335100000	256140000	315610000	363830000	418460000	355170000	256800000	35400000	345900000	319380000	394470000	54910000	287140000	259770000	284950000	296650000	264170000	276280000	298600000	277020000	334630000	339920000	279010000	16	16	16	62.1	62.1	62.1	34.567	0	179.47	6733000000	292	354370000	23499000	25962000	7722800	14442000	24594000	18306000	16597000	2469800	27914000	28785000	16582000	584200	18311000
SapurV1A.0057s0400.1.p	SapurV1A.0057s0400.1.p	0	0	0	0	0	0	0	0	0	0	0	0	7246800	0	11101000	9584700	10102000	9963600	0	0	0	0	0	3	3	3	14.6	14.6	14.6	32.302	0	29.769	63143000	26	3323300	0	0	0	0	0	0	0	0	0	0	0	0	882990
SapurV1A.0057s0420.1.p	SapurV1A.0057s0420.1.p	14530000	84299000	0	0	13658000	0	0	0	34285000	35750000	0	0	26113000	0	18046000	21075000	15364000	16645000	21810000	17811000	0	12184000	8981100	30	30	30	23.2	23.2	23.2	197.79	0	158.71	511880000	119	5504100	193230	1357300	29403	59335	200650	99516	0	0	844710	1183600	58674	0	515850
SapurV1A.2433s0010.2.p;SapurV1A.2433s0010.1.p;SapurV1A.0057s0450.1.p	SapurV1A.2433s0010.2.p;SapurV1A.2433s0010.1.p;SapurV1A.0057s0450.1.p	28939000	34611000	31644000	30172000	27725000	0	29130000	53661000	0	57240000	0	0	0	0	14071000	0	0	0	0	0	0	0	0	22	5	5	58.7	14.9	14.9	47.929	0	12.584	491570000	45	18206000	824060	2065200	881080	784620	874750	300050	2136900	3447800	0	3250200	327100	49042	115970
SapurV1A.0057s0470.1.p	SapurV1A.0057s0470.1.p	0	0	0	0	0	0	0	0	0	0	0	0	0	7880300	0	0	0	0	0	0	0	0	0	8	8	8	14.8	14.8	14.8	72.968	0	10.638	68174000	18	2005100	0	502950	0	0	0	0	0	0	242720	0	0	0	230750
SapurV1A.0057s0520.1.p	SapurV1A.0057s0520.1.p	0	0	0	0	0	0	0	0	0	0	0	0	0	0	0	0	0	0	0	0	0	21253000	0	1	1	1	4.2	4.2	4.2	29.38	0.0066581	2.1037	142640000	5	9509100	0	0	0	0	0	0	0	0	0	0	0	0	2115900
SapurV1A.0058s0080.1.p;SapurV1A.0058s0080.2.p;SapurV1A.0058s0080.3.p	SapurV1A.0058s0080.1.p;SapurV1A.0058s0080.2.p;SapurV1A.0058s0080.3.p	0	0	0	0	0	0	20530000	0	0	0	0	0	32509000	22212000	32042000	46368000	75130000	0	105170000	43869000	65646000	102810000	83901000	21	10	10	49.9	26.6	26.6	53.785	0	52.262	492400000	49	16979000	0	0	0	0	0	0	413350	0	0	0	47950	0	623630
SapurV1A.0058s0150.1.p	SapurV1A.0058s0150.1.p	131060000	153590000	114090000	71732000	55932000	89799000	71238000	210260000	96966000	98015000	93742000	615000000	0	0	0	0	0	0	0	0	0	0	0	4	3	3	34.2	29.6	29.6	25.762	0	55.747	1818100000	75	165280000	12256000	21185000	2506400	6134600	7552000	11465000	10309000	33053000	14657000	19043000	6163700	18599000	0
SapurV1A.0058s0170.1.p	SapurV1A.0058s0170.1.p	8610200000	13635000000	7724600000	12202000000	11019000000	9919100000	9040000000	24124000000	11471000000	14909000000	11968000000	24460000000	6373600000	5149000000	5796100000	5345200000	5764700000	6055600000	4083100000	4384500000	3987100000	4693600000	4550800000	37	37	16	85.4	85.4	46.6	53.29	0	323.31	243490000000	2371	10587000000	404450000	1022400000	188010000	423170000	620520000	572120000	623180000	1875000000	801660000	1280700000	437800000	391490000	300710000
SapurV1A.0058s0180.1.p;SapurV1A.0331s0140.1.p;SapurV1A.0010s0510.4.p;SapurV1A.0010s0510.3.p;SapurV1A.0010s0510.2.p;SapurV1A.0010s0510.1.p	SapurV1A.0058s0180.1.p	6286000000	10140000000	6223000000	10167000000	7984300000	6832400000	4046000000	3310700000	7342100000	11252000000	8974800000	3180200000	2122300000	1742500000	1849700000	1808400000	2102900000	2051600000	1558500000	1606400000	1220100000	1372500000	1327300000	27	27	15	81.1	81.1	41.8	51.85	0	323.31	127610000000	967	5548200000	316760000	824760000	163300000	330620000	441540000	412910000	279410000	253800000	524430000	1067200000	332440000	40834000	89399000
SapurV1A.0058s0210.1.p;SapurV1A.0058s0210.2.p;SapurV1A.0058s0210.3.p	SapurV1A.0058s0210.1.p;SapurV1A.0058s0210.2.p;SapurV1A.0058s0210.3.p	107500000	93428000	65839000	69801000	0	143880000	0	0	136220000	70186000	82084000	0	0	0	60172000	46918000	50786000	0	0	0	89739000	75048000	72589000	3	3	3	44.2	44.2	44.2	14.308	0	59.561	1461200000	45	292240000	20057000	36563000	6864000	10307000	0	36193000	5153700	0	41495000	26126000	10327000	583930	8062100
SapurV1A.0058s0220.1.p	SapurV1A.0058s0220.1.p	1342100000	680820000	820680000	794590000	1532300000	1443100000	350600000	17008000	1309800000	714610000	768830000	201920000	460230000	488090000	486300000	425880000	407380000	528460000	394970000	378370000	641030000	845380000	515450000	7	7	7	56.7	56.7	56.7	14.808	0	310.08	16383000000	171	2730500000	259360000	199540000	66435000	108530000	293430000	278970000	70861000	6189400	333630000	219240000	96869000	8903500	82658000
SapurV1A.0058s0280.3.p;SapurV1A.0058s0280.2.p;SapurV1A.0058s0280.1.p	SapurV1A.0058s0280.3.p;SapurV1A.0058s0280.2.p;SapurV1A.0058s0280.1.p	0	0	0	0	0	0	0	0	3701200	0	0	0	0	0	0	0	0	0	0	0	0	0	0	1	1	1	1.8	1.8	1.8	105.74	0	9.5706	15821000	8	439470	0	0	0	0	0	142130	0	0	167810	0	0	0	0
SapurV1A.0058s0360.2.p;SapurV1A.0058s0360.1.p	SapurV1A.0058s0360.2.p;SapurV1A.0058s0360.1.p	0	2099300	0	0	0	0	0	0	0	0	0	0	0	0	0	0	0	0	0	0	0	0	0	1	1	1	2.3	2.3	2.3	49.049	0	4.7698	11185000	4	430200	292120	138070	0	0	0	0	0	0	0	0	0	0	0
SapurV1A.0058s0380.1.p;SapurV1A.0058s0380.2.p	SapurV1A.0058s0380.1.p;SapurV1A.0058s0380.2.p	64490000	194150000	69175000	108250000	188240000	90274000	46038000	0	97165000	195890000	111730000	0	95599000	44592000	67568000	77335000	58089000	38405000	82223000	0	55076000	68808000	72727000	30	30	18	51	51	34.6	89.814	0	173.74	2147600000	200	49943000	2738800	8766700	947600	1670700	4972900	1941200	852630	0	3296600	9398000	2204900	29714	2877300
SapurV1A.0412s0170.5.p;SapurV1A.0412s0170.4.p;SapurV1A.0412s0170.3.p;SapurV1A.0412s0170.2.p;SapurV1A.0412s0170.1.p;SapurV1A.0058s0450.1.p	SapurV1A.0412s0170.5.p;SapurV1A.0412s0170.4.p;SapurV1A.0412s0170.3.p;SapurV1A.0412s0170.2.p;SapurV1A.0412s0170.1.p;SapurV1A.0058s0450.1.p	0	0	0	0	0	0	0	0	2768800	0	0	0	0	0	0	0	0	0	0	0	0	0	0	1	1	1	4	4	4	36.69	0.005876	2.2568	150840000	2	8872900	8607100	0	0	0	0	0	0	0	265830	0	0	0	0
SapurV1A.0058s0480.1.p	SapurV1A.0058s0480.1.p	20950000	27171000	0	14444000	34900000	0	0	0	31476000	23280000	0	0	14887000	0	0	14212000	16063000	0	0	0	0	0	0	11	11	11	39.5	39.5	39.5	46.855	0	34.133	310110000	48	18242000	1775800	3698000	52624	686340	1854200	353030	167350	236240	3811200	3054700	434540	111990	695000
SapurV1A.0058s0630.1.p	SapurV1A.0058s0630.1.p	82413000	29994000	64127000	81409000	62657000	59996000	46543000	107910000	98068000	67710000	51301000	117360000	0	0	0	0	0	0	22541000	0	0	0	0	11	6	6	43.7	19.4	19.4	23.616	0	8.2945	1121400000	42	101940000	9687000	6440400	4146200	7064100	7212600	5344000	5744000	18671000	14919000	11723000	4285300	1241300	0
SapurV1A.0058s0650.1.p	SapurV1A.0058s0650.1.p	36884000	46743000	48166000	47721000	31965000	35842000	33572000	59497000	43232000	50135000	54305000	0	26024000	20896000	24451000	0	30083000	24010000	29247000	37878000	0	0	0	31	13	13	50.9	25	25	109.01	0	274.39	903840000	123	23175000	1281700	4086600	398660	1233700	1136100	944150	1001400	4120300	2375200	3022100	1142900	0	585360
SapurV1A.0058s0660.1.p	SapurV1A.0058s0660.1.p	0	0	0	0	0	0	0	0	0	0	0	158020000	0	0	0	0	0	0	0	0	0	0	0	4	4	3	54.5	54.5	47.8	14.85	0	26.719	78626000	11	13104000	0	0	1617700	0	0	0	0	4100700	0	0	0	7386000	0
SapurV1A.1529s0020.1.p;SapurV1A.0059s0020.1.p	SapurV1A.1529s0020.1.p;SapurV1A.0059s0020.1.p	294240000	334520000	236710000	297680000	224860000	264890000	198020000	371860000	265310000	369950000	289100000	123150000	254430000	252480000	251470000	263590000	254030000	210350000	310870000	145830000	266720000	243360000	243360000	15	15	11	71.9	71.9	51.7	30.6	0	252.5	6871000000	270	458070000	23485000	69158000	8125000	14889000	13112000	13751000	18524000	38663000	26332000	45261000	14590000	2217500	24506000
SapurV1A.0059s0070.1.p	SapurV1A.0059s0070.1.p	0	13340000	0	0	0	0	0	0	0	0	0	0	0	0	0	0	0	0	0	0	0	0	0	6	6	2	12.3	12.3	4	65.858	0	11.431	86512000	16	2983200	54651	786630	0	114630	0	0	0	357170	667330	0	0	0	451740
SapurV1A.0059s0090.1.p	SapurV1A.0059s0090.1.p	1508800000	1329600000	1695300000	2146900000	2228800000	2140800000	1254300000	592430000	1775300000	1934200000	1866100000	558400000	1283500000	1051400000	1283300000	1139100000	1073000000	1222100000	1095300000	913970000	1097800000	1183100000	1074200000	37	34	7	57.2	53.6	18.3	73.444	0	323.31	33826000000	652	1127500000	66291000	81196000	34504000	61263000	91335000	89319000	58812000	34307000	102070000	142900000	58825000	5612200	45425000
SapurV1A.0059s0120.1.p;SapurV1A.5725s0010.1.p	SapurV1A.0059s0120.1.p	52050000	66171000	38668000	69319000	30405000	25623000	48139000	75833000	0	0	26612000	46985000	0	0	0	0	0	0	0	0	20401000	0	24397000	15	15	8	33.8	33.8	18.7	64.438	0	69.58	648100000	92	24004000	2293100	5549500	818470	1808700	1104500	1094900	2142000	5790300	381030	149330	1038700	282900	0
SapurV1A.0059s0270.1.p	SapurV1A.0059s0270.1.p	0	35088000	0	0	0	0	0	0	0	39857000	0	0	38733000	55866000	37852000	45452000	48448000	49218000	0	0	34991000	44828000	0	8	8	8	39.3	39.3	39.3	37.201	0	72.86	532890000	73	44407000	773670	2240600	928700	879520	0	1383300	0	0	2385800	2770400	945750	0	2105200
SapurV1A.0059s0290.1.p	SapurV1A.0059s0290.1.p	125540000	101720000	153390000	195810000	100950000	130190000	118620000	53255000	85791000	112900000	123750000	32423000	50462000	63725000	78296000	72141000	74206000	60938000	70865000	63603000	80342000	83150000	78200000	16	16	15	43.5	43.5	41.2	42.268	0	54.957	2185100000	202	115010000	8819900	12123000	4574100	8517600	4865300	7681700	8105400	4475000	5747500	11233000	7296300	306140	2744800
SapurV1A.0059s0330.1.p	SapurV1A.0059s0330.1.p	27458000	35616000	0	0	0	0	0	0	25266000	26670000	0	0	0	0	20046000	0	0	25380000	0	0	0	0	0	11	11	11	38.9	38.9	38.9	54.504	0	41.289	285710000	61	12422000	1728500	3223600	0	0	490040	104640	0	0	2760800	1184900	86575	0	382640
SapurV1A.0059s0340.1.p	SapurV1A.0059s0340.1.p	84078000	58382000	80265000	52873000	155380000	172820000	52421000	0	120790000	88438000	85295000	0	73017000	79511000	60157000	55813000	0	99871000	0	0	0	0	0	9	9	9	65.8	65.8	65.8	17.77	0	107.03	1544000000	88	171560000	5585300	4614000	8416900	4466700	21607000	24496000	5127200	0	30076000	27008000	14395000	0	5561300
SapurV1A.0059s0420.1.p;SapurV1A.0094s0320.1.p	SapurV1A.0059s0420.1.p;SapurV1A.0094s0320.1.p	0	0	0	0	0	4007000	0	0	0	0	0	0	0	0	0	0	0	0	0	0	0	0	0	2	2	2	5.5	5.5	5.5	50.149	0.00024839	3.9525	24260000	10	1213000	203640	559500	0	148130	0	231270	0	0	0	0	0	70492	0
SapurV1A.0059s0470.1.p	SapurV1A.0059s0470.1.p	0	0	0	0	0	0	0	0	0	0	0	0	0	0	3957700	0	0	0	0	0	0	0	0	1	1	1	1.3	1.3	1.3	99.599	0.005331	2.4427	5036000	5	122830	0	0	0	0	0	0	0	0	0	0	0	0	0
SapurV1A.0059s0600.1.p	SapurV1A.0059s0600.1.p	0	0	0	0	0	0	0	0	0	0	0	0	0	0	0	0	0	0	10470000	0	0	0	0	5	1	0	31.5	9.4	0	22.562	0	6.6666	44676000	7	2792300	0	0	0	0	0	0	0	0	0	0	0	0	748510
SapurV1A.0059s0720.1.p;SapurV1A.3761s0020.1.p;SapurV1A.1065s0090.1.p	SapurV1A.0059s0720.1.p	0	0	0	0	0	0	0	0	0	0	0	42339000	0	0	0	0	0	0	0	0	0	0	0	5	5	5	10.6	10.6	10.6	68.906	0	8.0738	30820000	8	1100700	0	376790	78199	0	0	0	221660	0	0	0	0	424070	0
SapurV1A.0060s0060.2.p;SapurV1A.0060s0060.1.p	SapurV1A.0060s0060.2.p;SapurV1A.0060s0060.1.p	0	0	0	5508200	0	0	0	0	0	0	0	0	0	0	0	0	0	0	0	0	0	0	0	1	1	1	13.9	13.9	13.9	12.424	0.000249	3.9945	22073000	4	2759100	990660	1246600	0	521810	0	0	0	0	0	0	0	0	0
SapurV1A.0060s0120.1.p	SapurV1A.0060s0120.1.p	0	0	0	0	0	0	0	0	0	0	0	0	0	0	0	0	0	8638000	0	0	0	0	0	6	2	1	49.7	21.2	11.4	22.082	0.0011854	3.2147	17314000	5	1331800	0	0	0	0	0	0	0	0	0	0	0	0	0
SapurV1A.0060s0130.4.p;SapurV1A.0060s0130.3.p;SapurV1A.0060s0130.2.p;SapurV1A.0060s0130.1.p	SapurV1A.0060s0130.4.p;SapurV1A.0060s0130.3.p;SapurV1A.0060s0130.2.p;SapurV1A.0060s0130.1.p	0	0	0	0	0	0	0	0	4984300	0	0	0	0	0	0	0	0	0	0	0	0	0	0	3	3	3	6.9	6.9	6.9	98.287	0	5.2443	40987000	4	1078600	87380	0	0	0	0	88816	0	564340	214090	123980	0	0	0
SapurV1A.0060s0150.3.p;SapurV1A.0060s0150.2.p;SapurV1A.0060s0150.1.p;SapurV1A.0912s0040.1.p	SapurV1A.0060s0150.3.p;SapurV1A.0060s0150.2.p;SapurV1A.0060s0150.1.p	0	32892000	0	0	0	0	0	0	30776000	0	0	0	46845000	39405000	54663000	43132000	59615000	53441000	47154000	0	36853000	64133000	44717000	14	14	14	35.9	35.9	35.9	62.726	0	125.7	563560000	82	19433000	0	1197800	0	0	0	138490	0	0	1426200	213870	0	0	2814000
SapurV1A.0060s0160.1.p;SapurV1A.0060s0160.2.p	SapurV1A.0060s0160.1.p;SapurV1A.0060s0160.2.p	0	0	0	0	0	0	0	0	0	0	0	0	0	0	15938000	0	0	0	0	0	0	0	0	5	1	1	12.2	4	4	83.856	0	13.301	141780000	8	4296300	0	0	0	0	0	0	0	0	0	0	0	0	1033400
SapurV1A.0060s0470.1.p;SapurV1A.5149s0010.1.p;SapurV1A.0084s0130.1.p	SapurV1A.0060s0470.1.p	47646000	55429000	50630000	48166000	64981000	47940000	65583000	18051000	45826000	48318000	63260000	0	45910000	63992000	41143000	49641000	0	36955000	33978000	0	31903000	42289000	29528000	12	12	12	67.6	67.6	67.6	28.763	0	57.864	1056600000	110	70438000	4226000	6434500	1761300	1585100	7245100	4612200	9973300	1837000	5342400	4139200	5743000	0	3359700
SapurV1A.0060s0500.1.p;SapurV1A.0060s0500.2.p	SapurV1A.0060s0500.1.p;SapurV1A.0060s0500.2.p	34286000	19293000	0	0	25213000	31050000	15219000	0	35449000	24103000	24629000	0	0	18115000	0	0	0	28568000	0	0	0	0	0	10	10	7	51.3	51.3	42.7	33.833	0	62.075	356620000	66	29719000	3746300	3897200	549710	486840	3348100	3064700	748770	0	5078600	2985600	1480300	0	547680
SapurV1A.0060s0570.1.p	SapurV1A.0060s0570.1.p	72147000	44614000	54394000	65444000	75281000	49870000	36476000	22391000	62214000	44043000	84769000	0	42515000	30376000	17904000	33796000	30251000	48253000	56203000	0	41655000	44001000	53443000	37	15	15	58.5	30.2	30.2	90.121	0	241.52	1058400000	136	23519000	1792600	1850000	723540	1412400	2303500	1430500	420980	645460	2387600	1941000	2005000	0	1306300
SapurV1A.0060s0690.1.p	SapurV1A.0060s0690.1.p	0	44966000	0	0	0	0	0	0	45167000	40471000	0	0	88979000	54917000	84194000	71963000	70566000	52538000	83670000	78901000	32463000	41944000	68570000	28	28	15	34.8	34.8	16.3	119.59	0	104.87	969930000	146	14264000	366070	1590100	0	58488	0	0	435900	0	903900	1092700	172260	0	2239200
SapurV1A.5012s0010.1.p;SapurV1A.0060s0700.1.p	SapurV1A.5012s0010.1.p;SapurV1A.0060s0700.1.p	0	0	0	0	0	0	0	0	0	0	5596300	0	0	0	0	0	0	0	0	0	0	0	0	2	2	2	29.9	29.9	29.9	16.806	0	4.9111	19050000	8	2381200	762940	764690	0	309210	0	0	0	0	0	0	544370	0	0
SapurV1A.0060s0750.1.p;SapurV1A.0060s0750.4.p;SapurV1A.0079s0620.2.p;SapurV1A.0079s0620.1.p;SapurV1A.0726s0120.2.p;SapurV1A.0726s0120.1.p;SapurV1A.0060s0750.3.p;SapurV1A.0060s0750.2.p	SapurV1A.0060s0750.1.p	0	0	0	0	0	0	0	0	0	0	0	0	0	0	0	0	0	6255600	0	0	0	0	0	3	1	1	4.9	2.2	2.2	67.645	0	67.101	18826000	6	1045900	0	0	0	0	0	0	0	0	0	0	0	0	249870
SapurV1A.0061s0010.1.p;SapurV1A.0262s0010.1.p;SapurV1A.0061s0010.2.p;SapurV1A.0262s0010.3.p;SapurV1A.0262s0010.2.p	SapurV1A.0061s0010.1.p;SapurV1A.0262s0010.1.p;SapurV1A.0061s0010.2.p;SapurV1A.0262s0010.3.p;SapurV1A.0262s0010.2.p	0	13262000	0	0	0	0	0	0	0	0	0	0	0	0	0	0	0	0	0	0	0	0	0	15	3	3	62.9	12.6	12.6	34.868	0	21.893	121460000	11	8675600	319160	1619900	0	168770	0	0	0	0	0	2130200	0	0	602860
SapurV1A.0061s0030.1.p	SapurV1A.0061s0030.1.p	254960000	358180000	191820000	189030000	170120000	224590000	121340000	221150000	466380000	238650000	194850000	91713000	382960000	272670000	353980000	259890000	229260000	487810000	111010000	0	345870000	411620000	413200000	14	14	14	73.9	73.9	73.9	31.579	0	236.11	6802600000	151	358030000	6448200	15591000	2178600	2992700	3566400	3954200	2281200	8737500	19008000	7535200	10636000	276500	137610000
SapurV1A.0061s0040.1.p	SapurV1A.0061s0040.1.p	0	0	0	0	0	0	0	0	0	0	0	0	0	0	0	0	0	0	0	0	0	0	2834200	2	1	1	8	4.5	4.5	30.857	0.0011879	3.2374	67968000	20	8496100	0	0	145900	259720	232410	0	462440	606910	411960	595540	284830	0	785180
SapurV1A.0061s0080.1.p	SapurV1A.0061s0080.1.p	51161000	36200000	34159000	25280000	40434000	0	0	25700000	47278000	26959000	45211000	22476000	165960000	158350000	181510000	166290000	135390000	188860000	108260000	90541000	90841000	158930000	118080000	10	5	5	61.4	35.2	35.2	34.159	0	169.53	1940400000	116	194040000	6125500	6939500	2101100	2870500	3544000	2990600	3391100	3710100	11008000	4497800	3517700	366390	19828000
SapurV1A.2780s0020.2.p;SapurV1A.2780s0020.1.p;SapurV1A.0061s0170.4.p;SapurV1A.0061s0170.3.p;SapurV1A.0061s0170.2.p;SapurV1A.0061s0170.1.p;SapurV1A.2780s0020.4.p;SapurV1A.2780s0020.3.p	SapurV1A.2780s0020.2.p;SapurV1A.2780s0020.1.p;SapurV1A.0061s0170.4.p;SapurV1A.0061s0170.3.p;SapurV1A.0061s0170.2.p;SapurV1A.0061s0170.1.p;SapurV1A.2780s0020.4.p;SapurV1A.2780s0020.3.p	6368100	0	0	0	0	0	0	0	0	0	0	0	0	0	0	0	0	0	0	0	0	0	0	3	3	2	27.2	27.2	21.3	19.006	0	6.8226	76887000	28	9610900	796020	903250	0	461590	317930	349670	223140	198520	0	366680	0	0	751880
SapurV1A.0061s0220.1.p;SapurV1A.0061s0220.2.p;SapurV1A.0061s0220.3.p	SapurV1A.0061s0220.1.p;SapurV1A.0061s0220.2.p;SapurV1A.0061s0220.3.p	0	32236000	25154000	31174000	0	0	0	0	0	0	0	0	0	0	0	0	0	0	0	0	0	0	0	8	3	3	38.7	16	16	28.724	0	24.816	263240000	16	18803000	704410	3248100	828550	2204400	1485800	1172100	1476000	1698500	1383600	3093600	1339800	168140	0
SapurV1A.0061s0260.1.p	SapurV1A.0061s0260.1.p	0	0	0	0	0	0	0	0	0	0	0	0	0	0	6200400	0	0	0	0	0	0	0	0	6	6	6	13.2	13.2	13.2	92.723	0	34.273	14211000	6	330490	0	0	0	0	0	0	0	0	0	0	0	0	116970
SapurV1A.0061s0320.1.p	SapurV1A.0061s0320.1.p	0	0	0	0	6238300	0	0	0	0	0	0	0	0	0	0	0	0	0	0	0	0	0	0	1	1	1	7.3	7.3	7.3	26.273	0.0053144	2.4191	13287000	3	1898200	0	866630	0	0	1031600	0	0	0	0	0	0	0	0
SapurV1A.0999s0060.3.p;SapurV1A.0999s0060.2.p;SapurV1A.0999s0060.1.p;SapurV1A.0061s0370.1.p	SapurV1A.0999s0060.3.p;SapurV1A.0999s0060.2.p;SapurV1A.0999s0060.1.p;SapurV1A.0061s0370.1.p	0	0	0	0	0	0	0	0	0	0	0	0	0	0	0	0	0	0	0	0	0	0	0	1	1	1	1.4	1.4	1.4	117.65	0.0095218	1.9548	0	3	0	0	0	0	0	0	0	0	0	0	0	0	0	0
SapurV1A.0061s0600.1.p;SapurV1A.1701s0030.1.p	SapurV1A.0061s0600.1.p	15335000	14996000	0	0	0	0	0	0	0	0	10859000	31801000	0	0	0	0	0	0	0	0	0	0	0	6	6	6	13.5	13.5	13.5	61.595	0	13.524	93073000	19	3579700	534330	601640	0	162190	170740	288880	226280	396590	406700	0	243870	450900	0
SapurV1A.0061s0620.1.p	SapurV1A.0061s0620.1.p	59347000	107150000	48334000	55124000	58001000	50623000	15808000	49505000	66450000	54869000	46315000	31004000	85289000	65199000	106340000	107540000	79168000	83503000	84589000	69169000	88528000	75129000	63691000	14	14	4	44.3	44.3	17.2	38.653	0	220.69	1625300000	146	85541000	5216400	15211000	1567600	2117500	3143900	3709900	1051600	3185600	4705800	3313600	2421200	181160	4323600
SapurV1A.0061s0660.1.p	SapurV1A.0061s0660.1.p	35416000	66523000	0	0	40629000	39853000	0	0	49699000	0	24617000	0	0	0	0	0	0	0	0	0	0	0	0	10	7	6	43.3	36.9	31.2	29.306	0	45.465	392010000	30	32667000	3623500	13642000	349890	636200	2880600	2532400	0	0	6077800	301010	1196000	0	0
SapurV1A.0061s0700.1.p;SapurV1A.0061s0680.1.p	SapurV1A.0061s0700.1.p	0	0	0	0	0	0	0	0	0	0	0	0	0	11112000	0	0	0	0	0	0	0	0	0	3	3	3	4.1	4.1	4.1	88.283	0.0014091	3.0791	12528000	3	417610	0	0	0	0	0	0	0	0	0	0	0	0	0
SapurV1A.0200s0030.1.p;SapurV1A.0062s0010.1.p	SapurV1A.0200s0030.1.p;SapurV1A.0062s0010.1.p	0	0	0	0	0	0	0	0	0	0	0	0	0	0	0	0	0	0	0	0	0	0	18901000	2	2	2	3.4	3.4	3.4	85.12	0.0016386	3.0334	625340000	19	15252000	1208200	1162900	507490	563050	551940	0	422600	1937300	2104600	1505100	506300	0	564210
SapurV1A.0062s0040.4.p;SapurV1A.0062s0040.3.p;SapurV1A.0062s0040.2.p;SapurV1A.0062s0040.1.p;SapurV1A.0062s0040.5.p	SapurV1A.0062s0040.4.p;SapurV1A.0062s0040.3.p;SapurV1A.0062s0040.2.p;SapurV1A.0062s0040.1.p;SapurV1A.0062s0040.5.p	0	0	0	0	0	0	0	0	0	0	0	0	0	0	0	0	0	0	181330000	274970000	162660000	152320000	211620000	22	22	22	35.7	35.7	35.7	101.51	0	218.14	602510000	72	13693000	0	0	0	0	0	61435	0	0	0	0	0	218460	0
SapurV1A.0062s0170.1.p;SapurV1A.4862s0010.1.p	SapurV1A.0062s0170.1.p;SapurV1A.4862s0010.1.p	75791000	63846000	38888000	52677000	69096000	75975000	69547000	37010000	61411000	61231000	67394000	0	42932000	64271000	52022000	56493000	47468000	97597000	70288000	0	72893000	70186000	47072000	15	10	10	75	58.9	58.9	36.968	0	259.7	1497100000	99	106930000	8685900	12785000	2494600	3350500	7001300	5819700	7728800	8335500	8608000	8911100	7068200	0	4167700
SapurV1A.0062s0180.3.p;SapurV1A.0062s0180.2.p;SapurV1A.0062s0180.1.p	SapurV1A.0062s0180.3.p;SapurV1A.0062s0180.2.p;SapurV1A.0062s0180.1.p	0	0	0	0	0	0	0	0	0	0	0	0	3106400	0	0	0	0	0	0	0	0	0	0	1	1	1	1.9	1.9	1.9	93.035	0.0058836	2.2685	3590900	2	97051	0	0	0	0	0	0	0	0	0	0	0	0	97051
SapurV1A.0062s0200.1.p	SapurV1A.0062s0200.1.p	38960000	44991000	50148000	37024000	0	0	71546000	0	0	0	0	203890000	0	0	34178000	42694000	0	0	0	0	0	60955000	0	2	2	2	13.9	13.9	13.9	20.698	0	41.387	878380000	41	146400000	7120200	11396000	4513700	4626600	5120500	4109200	15802000	10977000	5869100	7405500	5355500	11009000	5980300
SapurV1A.0062s0310.1.p	SapurV1A.0062s0310.1.p	530310000	233100000	1087600000	629460000	574750000	912310000	1179200000	617560000	359150000	374960000	663100000	1870800000	144460000	183600000	335960000	180960000	222130000	342050000	0	0	0	29123000	109680000	13	13	13	75	75	75	17.089	0	65.857	10374000000	177	864520000	45890000	26673000	49216000	36698000	58738000	84282000	166000000	93049000	39449000	49156000	45334000	48960000	8915900
SapurV1A.0062s0380.1.p;SapurV1A.0200s0330.1.p	SapurV1A.0062s0380.1.p	0	0	0	0	0	0	12341000	0	0	0	0	0	0	0	0	0	0	0	0	0	0	0	0	4	4	4	8.3	8.3	8.3	72.54	0	6.0218	23006000	4	742130	0	0	120350	0	0	0	575350	0	0	0	0	46436	0
SapurV1A.0063s0020.1.p;SapurV1A.0151s0420.1.p	SapurV1A.0063s0020.1.p;SapurV1A.0151s0420.1.p	339010000	267700000	127660000	146950000	243040000	290940000	113430000	40830000	275680000	153630000	234970000	0	142900000	152080000	174830000	121050000	138200000	181090000	126940000	82543000	239800000	197900000	247550000	11	11	11	41.6	41.6	41.6	40.527	0	138.17	4362400000	172	229600000	20491000	29357000	4332400	6290500	19074000	19899000	9038200	2117700	25051000	16066000	8082100	0	8667600
SapurV1A.3903s0020.1.p;SapurV1A.0063s0180.1.p	SapurV1A.3903s0020.1.p;SapurV1A.0063s0180.1.p	6026400	0	0	0	0	0	0	0	0	0	0	0	0	0	0	0	0	0	0	0	0	0	0	3	3	2	29.2	29.2	20.1	17.553	0	11.943	8751000	7	1250100	860920	239340	0	0	0	0	0	0	0	0	0	0	0
SapurV1A.0063s0190.1.p;SapurV1A.3903s0010.2.p;SapurV1A.0063s0190.2.p;SapurV1A.3903s0010.1.p	SapurV1A.0063s0190.1.p;SapurV1A.3903s0010.2.p;SapurV1A.0063s0190.2.p;SapurV1A.3903s0010.1.p	35276000	58997000	0	28168000	26214000	25515000	0	0	27394000	32068000	25121000	0	29725000	32470000	27002000	30612000	31993000	26937000	32693000	0	23666000	32247000	33255000	12	12	12	39.5	39.5	39.5	54.405	0	39.535	679510000	93	29544000	1654000	4994600	0	624440	2195700	2031000	889090	101160	2773700	2499400	1038600	0	2302400
SapurV1A.0063s0210.1.p	SapurV1A.0063s0210.1.p	83019000	116920000	67432000	81091000	64851000	82669000	58427000	121800000	94226000	111830000	82370000	0	0	0	0	0	0	53351000	78529000	0	56234000	0	63793000	18	8	8	58.8	31.6	31.6	44.386	0	53.044	1627600000	74	70766000	4177000	9519900	1542500	3083700	2549700	4616300	4233600	11097000	7816200	9964400	2860700	274930	1987600
SapurV1A.0063s0300.1.p	SapurV1A.0063s0300.1.p	578000000	407910000	608200000	395480000	395820000	483690000	547710000	427600000	400160000	278070000	552940000	326820000	353600000	151620000	331600000	399460000	289070000	405220000	286730000	226350000	608460000	257510000	289830000	20	5	5	56.8	13.6	13.6	44.905	0	323.31	9791700000	160	425730000	29088000	40623000	16434000	14559000	21567000	28593000	34666000	36699000	18624000	29854000	22865000	4031000	18928000
SapurV1A.0063s0370.1.p;SapurV1A.0063s0390.1.p;SapurV1A.0063s0380.1.p;SapurV1A.0051s0460.1.p	SapurV1A.0063s0370.1.p;SapurV1A.0063s0390.1.p;SapurV1A.0063s0380.1.p	64133000	87391000	44033000	67742000	81927000	100840000	50530000	46853000	97023000	101150000	77290000	0	0	0	0	0	0	0	0	0	0	0	0	9	9	9	35.9	35.9	35.9	35.135	0	134.34	1076000000	70	71736000	5279300	13881000	1167500	3065000	5165200	7426600	5099300	4737800	8985000	12063000	4865600	0	0
SapurV1A.0063s0500.1.p	SapurV1A.0063s0500.1.p	67529000	48299000	219490000	66035000	46603000	65194000	128110000	94175000	53178000	55228000	37492000	71242000	38926000	30835000	0	0	0	90490000	0	0	0	0	0	13	13	13	44.6	44.6	44.6	40.175	0	54.826	1249400000	81	78086000	6002600	6588300	8374100	3902900	2742200	3855000	12873000	11269000	5567700	6221500	2507700	1237600	2146700
SapurV1A.0063s0640.1.p	SapurV1A.0063s0640.1.p	0	0	0	0	0	0	0	0	0	0	0	0	0	0	0	0	0	0	0	0	0	0	0	1	1	1	7.8	7.8	7.8	23.137	0	11.225	0	2	0	0	0	0	0	0	0	0	0	0	0	0	0	0
SapurV1A.0458s0010.1.p;SapurV1A.0063s0650.1.p	SapurV1A.0458s0010.1.p;SapurV1A.0063s0650.1.p	0	0	0	0	0	0	0	0	0	0	0	0	0	0	0	0	0	0	0	0	0	0	0	1	1	1	7.5	7.5	7.5	25.383	0.0058683	2.2381	0	1	0	0	0	0	0	0	0	0	0	0	0	0	0	0
SapurV1A.0458s0020.3.p;SapurV1A.0458s0020.1.p;SapurV1A.0458s0020.2.p;SapurV1A.0063s0660.1.p;SapurV1A.0063s0660.4.p;SapurV1A.0063s0660.2.p;SapurV1A.0063s0660.3.p;SapurV1A.0063s0660.6.p;SapurV1A.0458s0020.4.p;SapurV1A.0458s0020.5.p;SapurV1A.0063s0660.5.p;SapurV1A.0801s0050.5.p;SapurV1A.0801s0050.1.p;SapurV1A.0801s0050.2.p;SapurV1A.0801s0050.3.p;SapurV1A.0801s0050.4.p;SapurV1A.0801s0050.6.p	SapurV1A.0458s0020.3.p;SapurV1A.0458s0020.1.p;SapurV1A.0458s0020.2.p;SapurV1A.0063s0660.1.p;SapurV1A.0063s0660.4.p;SapurV1A.0063s0660.2.p;SapurV1A.0063s0660.3.p;SapurV1A.0063s0660.6.p;SapurV1A.0458s0020.4.p;SapurV1A.0458s0020.5.p;SapurV1A.0063s0660.5.p	0	0	0	0	0	0	0	0	0	0	0	0	0	0	16886000	0	0	0	0	0	0	0	0	4	4	4	10.3	10.3	10.3	58.505	0	77.459	33129000	10	1380400	0	0	0	0	0	0	0	0	0	0	0	0	0
SapurV1A.0064s0030.1.p;SapurV1A.0064s0010.1.p	SapurV1A.0064s0030.1.p;SapurV1A.0064s0010.1.p	200880000	239920000	112330000	122020000	229440000	260640000	137960000	0	206880000	154120000	204670000	0	38566000	0	88637000	0	101650000	82801000	282380000	148860000	256880000	399060000	482450000	19	19	17	46.7	46.7	44.5	65.313	0	316.88	3698600000	215	136990000	8842900	16876000	2266300	3415400	9118000	13156000	9380600	585640	10414000	9344000	6612700	160050	992460
SapurV1A.0064s0040.1.p;SapurV1A.0064s0020.1.p;SapurV1A.0064s0050.1.p	SapurV1A.0064s0040.1.p	0	0	0	0	0	0	6938400	0	6983800	8375900	14188000	0	0	0	0	0	8173500	0	19685000	0	0	28665000	0	17	3	3	36.3	13.1	13.1	64.82	0	43.317	135140000	42	5405600	0	0	0	0	0	0	393240	151400	444060	649670	430310	0	89195
SapurV1A.0064s0060.1.p	SapurV1A.0064s0060.1.p	67725000	85078000	61804000	145340000	0	154880000	128980000	81098000	46652000	125300000	171850000	0	0	0	25273000	0	0	51931000	259880000	255550000	290440000	248930000	546760000	20	20	6	43.6	43.6	22.3	64.523	0	198.64	2339700000	142	93587000	2097400	5774100	391300	4214400	707440	6431300	8407900	3607900	2504000	11787000	6837500	264180	0
SapurV1A.0064s0120.2.p;SapurV1A.0064s0120.1.p	SapurV1A.0064s0120.2.p;SapurV1A.0064s0120.1.p	0	0	0	0	0	0	0	0	0	0	0	26787000	0	0	0	0	0	14851000	0	0	0	0	0	4	4	4	37.9	37.9	37.9	15.345	0	14.551	55467000	8	6163000	0	0	0	0	0	0	0	813040	0	0	0	818070	564580
SapurV1A.0064s0170.1.p	SapurV1A.0064s0170.1.p	30632000	31701000	35551000	0	45062000	41169000	87028000	52423000	33807000	31039000	64373000	0	0	20743000	23922000	0	0	0	0	0	0	0	0	7	7	7	29.2	29.2	29.2	44.841	0	55.722	680660000	65	45377000	1663600	2706200	1523600	1180000	6202600	2930400	10510000	5332400	1360500	5420000	3100000	231870	666300
SapurV1A.5421s0010.1.p;SapurV1A.0064s0220.1.p;SapurV1A.0064s0210.1.p;SapurV1A.0064s0190.1.p;SapurV1A.1388s0090.1.p;SapurV1A.0750s0180.1.p	SapurV1A.5421s0010.1.p;SapurV1A.0064s0220.1.p;SapurV1A.0064s0210.1.p;SapurV1A.0064s0190.1.p;SapurV1A.1388s0090.1.p;SapurV1A.0750s0180.1.p	0	0	0	0	0	0	0	0	0	0	0	0	0	0	0	5789400	0	0	0	0	0	0	0	2	2	2	10	10	10	34.513	0.00024814	3.9465	6430100	2	357230	0	0	0	0	0	0	0	0	0	0	0	0	0
SapurV1A.0064s0260.1.p;SapurV1A.0064s0260.3.p;SapurV1A.0064s0260.2.p	SapurV1A.0064s0260.1.p;SapurV1A.0064s0260.3.p;SapurV1A.0064s0260.2.p	11071000	7370900	0	0	0	0	0	0	0	0	0	0	0	0	0	0	0	0	0	0	0	0	0	8	8	8	26.7	26.7	26.7	32.284	0	13.701	107060000	20	7137300	739410	838050	0	148380	435580	678890	0	0	883200	0	451150	0	0
SapurV1A.0064s0270.1.p	SapurV1A.0064s0270.1.p	446690000	957690000	334920000	543660000	700550000	606540000	140500000	20296000	904090000	954930000	581820000	35403000	1532500000	1050700000	1241000000	1149700000	1246300000	1254600000	2042700000	1533800000	1261000000	1298900000	1606700000	60	60	27	69.3	69.3	36.1	110.65	0	323.31	21550000000	858	353280000	7129200	29289000	2198000	5538800	12954000	11297000	2623100	669250	23166000	33747000	6637300	171760	32343000
SapurV1A.0064s0280.1.p;SapurV1A.0064s0280.3.p	SapurV1A.0064s0280.1.p;SapurV1A.0064s0280.3.p	667590000	599320000	753770000	799890000	640420000	581510000	765390000	876610000	425630000	595120000	726330000	1971900000	298810000	235410000	220870000	212790000	236270000	337140000	227460000	0	260060000	224050000	241030000	15	5	1	67.3	38.5	6.9	29.595	0	323.31	11943000000	180	853070000	55425000	95500000	29812000	48142000	55236000	57833000	88893000	108680000	27562000	51234000	44935000	39574000	15419000
SapurV1A.0064s0280.2.p;SapurV1A.0064s0280.4.p	SapurV1A.0064s0280.2.p;SapurV1A.0064s0280.4.p	0	0	0	0	0	0	0	0	0	0	0	0	0	0	0	0	0	0	0	0	0	0	9935600	15	1	1	67.2	6.6	6.6	29.466	0	14.094	390970000	24	27926000	1338800	1759500	870230	1503200	2023500	0	2674000	3962900	2471500	3055500	1835200	1416300	839620
SapurV1A.0064s0410.1.p;SapurV1A.1816s0010.1.p	SapurV1A.0064s0410.1.p;SapurV1A.1816s0010.1.p	0	0	0	0	0	0	0	0	0	0	0	0	0	0	0	0	0	0	0	0	0	0	8617600	4	1	1	8.7	2.7	2.7	52.409	0	4.7044	103920000	17	5469400	316030	750160	190890	0	0	1068500	0	0	0	0	0	0	0
SapurV1A.0064s0430.1.p	SapurV1A.0064s0430.1.p	0	0	0	0	0	0	0	0	0	0	0	0	10095000	0	7426200	0	0	0	0	0	0	0	0	4	4	4	19.4	19.4	19.4	40.419	0	9.8951	24281000	11	1517600	0	0	0	0	0	0	0	0	0	0	0	0	730220
SapurV1A.0065s0130.1.p;SapurV1A.0065s0130.2.p	SapurV1A.0065s0130.1.p;SapurV1A.0065s0130.2.p	142820000	161460000	249090000	276900000	136400000	99816000	230460000	242220000	44098000	179480000	214350000	50947000	31075000	0	39478000	0	31157000	0	59450000	89491000	61767000	41692000	46505000	25	25	15	72.1	72.1	51.2	52.512	0	277.74	2708700000	192	104180000	6819700	12240000	4929900	10492000	5774900	4969000	11351000	15561000	3420300	10958000	7701500	385890	472140
SapurV1A.0065s0170.1.p;SapurV1A.2856s0010.1.p;SapurV1A.0222s0020.1.p;SapurV1A.0065s0180.1.p;SapurV1A.0222s0030.1.p	SapurV1A.0065s0170.1.p;SapurV1A.2856s0010.1.p	201950000	70332000	116740000	155500000	199830000	156190000	320790000	74006000	12486000	124410000	109850000	163690000	0	215350000	0	0	49427000	0	305110000	596370000	492880000	1228400000	932030000	14	14	12	64.4	64.4	57.4	33.474	0	323.31	4266000000	197	266620000	13043000	6054100	3368200	6609500	11581000	9045800	32651000	6170200	885490	15300000	5079500	2594000	397570
SapurV1A.0065s0190.1.p	SapurV1A.0065s0190.1.p	0	0	0	0	0	0	0	0	0	0	0	0	0	6764500	0	0	0	0	0	0	0	0	0	3	2	2	12.2	10	10	34.756	0.00024588	3.7939	6434600	6	357480	0	0	0	0	0	0	0	0	0	0	0	0	0
SapurV1A.0065s0220.3.p;SapurV1A.0065s0220.2.p;SapurV1A.0065s0220.1.p	SapurV1A.0065s0220.3.p;SapurV1A.0065s0220.2.p;SapurV1A.0065s0220.1.p	176860000	106140000	166850000	135010000	75121000	121750000	132360000	113570000	96734000	83988000	100720000	320050000	39127000	54606000	55195000	70091000	74326000	53669000	87075000	0	65459000	101650000	125470000	8	8	8	44.8	44.8	44.8	27.124	0	291.52	2397800000	177	266420000	12978000	15719000	12187000	9409500	11031000	16243000	26391000	25539000	19909000	27428000	11998000	11203000	4149100
SapurV1A.0065s0400.1.p	SapurV1A.0065s0400.1.p	325240000	41612000	516640000	203400000	280400000	485970000	513320000	191380000	271610000	122870000	284850000	684650000	110430000	54761000	114200000	65858000	56783000	133310000	0	0	30560000	0	0	3	3	2	37.1	37.1	27.6	11.825	0	217.31	4500100000	78	900020000	51901000	11581000	47024000	35567000	77380000	127650000	170350000	51444000	105280000	46326000	48015000	42857000	15075000
SapurV1A.0065s0410.1.p	SapurV1A.0065s0410.1.p	0	0	0	0	0	0	0	0	0	0	0	0	0	0	0	0	0	0	0	0	0	0	27340000	4	1	1	29.2	9.2	9.2	12.431	0	20.332	1931500000	26	321910000	15443000	5878800	17596000	9566500	15860000	15875000	72503000	33541000	13922000	16377000	12905000	32361000	7543900
SapurV1A.0065s0420.1.p	SapurV1A.0065s0420.1.p	1141600000	431530000	2862100000	1083300000	1110200000	1126400000	2249100000	1401900000	798020000	655430000	777450000	6240800000	387300000	0	578940000	414140000	429480000	548520000	285460000	284420000	272650000	225910000	237080000	5	5	2	29.2	29.2	18.3	12.431	0	128.66	20977000000	135	3496200000	211020000	135540000	276050000	138250000	212520000	212070000	571100000	402120000	224240000	140680000	112730000	279130000	75480000
SapurV1A.0065s0430.1.p;SapurV1A.0065s0430.2.p	SapurV1A.0065s0430.1.p	718810000	473580000	736500000	669080000	556810000	531820000	1132100000	851960000	413100000	470230000	686220000	1616800000	640160000	507850000	610540000	613230000	425560000	663850000	480130000	514690000	624990000	424100000	543060000	17	17	14	53.9	53.9	47.1	44.117	0	323.31	14879000000	335	572270000	24227000	26701000	16005000	18417000	29713000	27057000	68753000	68280000	24534000	29674000	24816000	18103000	28220000
SapurV1A.0065s0480.1.p	SapurV1A.0065s0480.1.p	0	23799000	0	0	0	0	0	0	29738000	22416000	28055000	0	34237000	0	30245000	24026000	26876000	26329000	0	0	0	0	0	9	9	9	56.7	56.7	56.7	25.598	0	57.061	456760000	62	30450000	1658200	2949600	464430	652990	2037600	1802200	887510	0	4214400	4376700	1854600	0	2352000
SapurV1A.0065s0540.1.p;SapurV1A.0914s0100.3.p;SapurV1A.0914s0100.2.p;SapurV1A.0914s0100.1.p	SapurV1A.0065s0540.1.p	0	0	5564700	0	0	0	0	0	0	0	0	0	0	0	0	0	0	0	0	0	0	0	0	3	3	3	10.8	10.8	10.8	36.545	0	32.85	31069000	12	1553500	245230	0	151880	0	0	0	0	0	0	0	0	0	0
SapurV1A.0065s0550.1.p	SapurV1A.0065s0550.1.p	0	0	0	0	0	0	0	0	0	0	0	0	13471000	0	12895000	13075000	14099000	13493000	9422900	0	0	13100000	13618000	10	10	2	21.6	21.6	4.5	69.363	0	46.56	120330000	47	3539000	134260	140320	15002	89827	0	0	0	0	0	0	0	0	738470
SapurV1A.0065s0640.1.p	SapurV1A.0065s0640.1.p	0	0	16194000	0	0	0	0	0	0	0	0	73139000	0	0	0	0	0	0	0	0	0	0	0	5	5	4	11.2	11.2	9.3	97.241	0	27.822	126210000	20	3078400	222200	211170	509890	0	207480	0	589280	380260	0	277340	203360	349090	0
SapurV1A.0625s0050.1.p;SapurV1A.0066s0040.1.p;SapurV1A.0625s0050.3.p;SapurV1A.0625s0050.2.p	SapurV1A.0625s0050.1.p;SapurV1A.0066s0040.1.p;SapurV1A.0625s0050.3.p;SapurV1A.0625s0050.2.p	0	0	0	0	0	0	0	0	30749000	0	0	0	13029000	0	29039000	0	22493000	34505000	0	0	0	27985000	0	5	5	5	73.2	73.2	73.2	11.183	0	9.0232	269680000	31	67419000	6486300	3965600	2478300	543820	1189700	1804200	0	0	14308000	0	0	0	2191100
SapurV1A.0066s0060.1.p	SapurV1A.0066s0060.1.p	0	0	0	0	0	0	0	0	0	0	0	0	0	0	0	7178800	0	0	0	0	0	0	0	4	2	2	11.4	5.5	5.5	66.689	0	16.325	18817000	11	648880	0	0	0	0	0	0	0	0	0	0	0	0	0
SapurV1A.0066s0110.1.p	SapurV1A.0066s0110.1.p	0	0	0	0	0	0	0	0	0	0	0	0	8432400	0	0	0	0	0	0	0	0	0	0	1	1	1	4.8	4.8	4.8	36.844	0	24.226	9747600	2	649840	0	0	0	0	0	0	0	0	0	0	0	0	649840
SapurV1A.0066s0300.1.p	SapurV1A.0066s0300.1.p	0	0	0	0	44057000	40092000	33179000	0	43883000	39455000	32876000	0	20476000	0	27977000	24216000	24361000	0	26179000	0	0	28263000	24530000	8	1	1	8.8	2.1	2.1	73.432	0	37.737	653340000	37	21076000	1210400	1353500	141250	1181000	1784900	1563000	1467700	250540	2318200	2612400	846100	0	767920
SapurV1A.0067s0050.1.p	SapurV1A.0067s0050.1.p	22269000	26143000	0	0	33267000	48862000	0	0	51221000	0	0	0	45903000	38372000	61935000	58432000	48388000	72819000	38543000	0	0	63592000	47877000	11	8	8	64.3	53.1	53.1	32.889	0	180.55	701680000	87	53976000	2750300	2888900	0	0	4282500	3895400	0	0	4711700	0	416270	0	4706000
SapurV1A.0067s0110.2.p;SapurV1A.0067s0110.1.p	SapurV1A.0067s0110.2.p;SapurV1A.0067s0110.1.p	0	0	0	0	0	0	0	0	0	0	0	0	0	0	0	0	0	0	0	0	0	4887300	0	2	1	1	4.2	1.7	1.7	74.353	0.0031883	2.7095	162020000	16	6751000	493100	467360	542900	377000	415360	587150	0	1063600	409110	0	315770	1310900	107050
SapurV1A.0067s0120.5.p;SapurV1A.0067s0120.1.p;SapurV1A.0067s0120.2.p;SapurV1A.0067s0120.4.p;SapurV1A.0067s0120.3.p	SapurV1A.0067s0120.5.p;SapurV1A.0067s0120.1.p;SapurV1A.0067s0120.2.p	0	16423000	0	0	0	0	0	0	0	0	0	0	0	0	0	0	0	0	0	0	0	0	0	3	3	3	42.2	42.2	42.2	12.773	0	8.7243	188220000	18	26889000	1182000	4012000	0	0	0	0	0	0	0	0	0	0	6340700
SapurV1A.6821s0010.1.p;SapurV1A.0067s0260.1.p	SapurV1A.6821s0010.1.p;SapurV1A.0067s0260.1.p	0	0	0	0	0	4570500	0	0	0	0	0	0	0	0	0	0	0	0	0	0	0	0	0	1	1	1	13.7	13.7	13.7	11.533	0.0027447	2.7469	17615000	3	4403800	0	3084800	0	0	0	1319000	0	0	0	0	0	0	0
SapurV1A.0067s0410.2.p;SapurV1A.0067s0410.1.p	SapurV1A.0067s0410.2.p;SapurV1A.0067s0410.1.p	41890000	23329000	38266000	29158000	26075000	35012000	0	13702000	31631000	23388000	22533000	0	26578000	31574000	34607000	38935000	31979000	29605000	45974000	0	38149000	55194000	42847000	17	10	10	44.9	27	27	55.127	0	72.069	695660000	112	23988000	1639400	1764800	1035800	620300	1170800	1141200	1587100	440300	1635500	877810	1958000	0	783270
SapurV1A.0067s0480.1.p	SapurV1A.0067s0480.1.p	0	0	0	0	0	0	0	0	0	0	0	0	15889000	0	0	0	0	0	0	0	0	0	0	12	2	2	41.4	8.6	8.6	44.206	0	7.7497	120160000	23	4806300	0	0	0	0	181030	0	0	0	554870	0	244090	0	734690
SapurV1A.0067s0510.1.p;SapurV1A.0067s0510.3.p;SapurV1A.0067s0510.2.p	SapurV1A.0067s0510.1.p;SapurV1A.0067s0510.3.p;SapurV1A.0067s0510.2.p	10432000	0	0	0	0	0	0	0	0	0	0	0	0	0	0	0	0	0	0	0	0	0	0	7	7	5	24.3	24.3	17.9	57.802	0	66.811	95815000	21	5636200	613640	0	676410	135830	719430	826580	1104700	1003800	0	0	555830	0	0
SapurV1A.0067s0540.1.p	SapurV1A.0067s0540.1.p	52324000	45978000	55997000	0	69730000	59806000	68051000	0	52330000	0	52877000	0	68168000	0	0	0	0	67353000	0	0	0	0	0	8	5	5	34.3	20.1	20.1	27.214	0	34.396	890430000	38	80948000	4961000	6546600	3614600	3837000	7850700	4991200	10808000	0	7491400	2495200	3800800	660410	10199000
SapurV1A.0067s0560.1.p;SapurV1A.2069s0030.1.p;SapurV1A.3704s0030.1.p	SapurV1A.0067s0560.1.p;SapurV1A.2069s0030.1.p	0	1387100	0	0	0	0	0	0	0	0	0	0	0	0	0	0	0	0	0	0	0	0	0	5	4	4	15.8	14	14	44.106	0.0011871	3.2248	2372100	5	91234	0	91234	0	0	0	0	0	0	0	0	0	0	0
SapurV1A.0754s0190.1.p;SapurV1A.0068s0010.1.p;SapurV1A.1253s0120.2.p;SapurV1A.1253s0120.1.p;SapurV1A.1253s0120.3.p	SapurV1A.0754s0190.1.p;SapurV1A.0068s0010.1.p;SapurV1A.1253s0120.2.p;SapurV1A.1253s0120.1.p	0	0	0	0	0	0	0	0	0	0	0	0	13884000	9189900	0	0	0	8591500	0	0	0	0	0	3	3	3	23.6	23.6	23.6	23.069	0	19.058	58035000	13	5275900	0	0	0	0	0	0	0	0	0	0	0	0	1454800
SapurV1A.0068s0230.1.p	SapurV1A.0068s0230.1.p	0	0	0	0	0	0	0	0	0	0	0	47839000	0	0	0	0	0	0	0	0	0	0	0	2	2	2	18.2	18.2	18.2	22.031	0	9.3625	185420000	17	23178000	1445600	1845900	1238200	1154500	1717700	1858800	3119400	3926500	0	2481100	1300400	1677000	0
SapurV1A.0068s0240.1.p;SapurV1A.0068s0240.2.p	SapurV1A.0068s0240.1.p;SapurV1A.0068s0240.2.p	45584000	31260000	0	30787000	65692000	71263000	0	0	56207000	31607000	32061000	0	49613000	58642000	45809000	47630000	70235000	80709000	37173000	0	0	32341000	0	8	8	8	50.5	50.5	50.5	20.363	0	161.55	893410000	72	89341000	8722800	10410000	0	1765800	9291600	7361800	0	0	8164900	2591500	3478500	0	5126500
SapurV1A.0068s0330.1.p;SapurV1A.1447s0100.1.p;SapurV1A.1070s0050.1.p	SapurV1A.0068s0330.1.p;SapurV1A.1447s0100.1.p;SapurV1A.1070s0050.1.p	0	0	0	0	0	0	0	0	0	0	0	0	0	0	0	0	0	19725000	0	0	0	0	0	2	2	2	11.6	11.6	11.6	23.294	0	5.325	50585000	14	7226400	844560	632470	404550	603570	0	0	0	0	833030	0	0	0	0
SapurV1A.0068s0600.8.p;SapurV1A.0068s0600.7.p;SapurV1A.0068s0600.6.p;SapurV1A.0068s0600.5.p;SapurV1A.0068s0600.4.p;SapurV1A.0068s0600.3.p;SapurV1A.0068s0600.2.p;SapurV1A.0068s0600.1.p;SapurV1A.0400s0210.8.p;SapurV1A.0400s0210.7.p;SapurV1A.0400s0210.6.p;SapurV1A.0400s0210.5.p;SapurV1A.0400s0210.4.p;SapurV1A.0400s0210.3.p;SapurV1A.0400s0210.2.p;SapurV1A.0400s0210.1.p	SapurV1A.0068s0600.8.p;SapurV1A.0068s0600.7.p;SapurV1A.0068s0600.6.p;SapurV1A.0068s0600.5.p;SapurV1A.0068s0600.4.p;SapurV1A.0068s0600.3.p;SapurV1A.0068s0600.2.p;SapurV1A.0068s0600.1.p;SapurV1A.0400s0210.8.p;SapurV1A.0400s0210.7.p;SapurV1A.0400s0210.6.p;SapurV1A.0400s0210.5.p;SapurV1A.0400s0210.4.p;SapurV1A.0400s0210.3.p;SapurV1A.0400s0210.2.p;SapurV1A.0400s0210.1.p	0	0	0	0	0	0	0	0	0	0	0	0	0	0	9707300	0	0	0	0	0	0	0	0	2	2	2	6.9	6.9	6.9	39.844	0.00024237	3.5458	22022000	3	1159100	0	0	0	0	0	0	0	0	0	0	0	0	0
SapurV1A.0068s0630.6.p;SapurV1A.0068s0630.5.p;SapurV1A.0068s0630.4.p;SapurV1A.0068s0630.3.p;SapurV1A.0068s0630.2.p;SapurV1A.0068s0630.1.p	SapurV1A.0068s0630.6.p;SapurV1A.0068s0630.5.p;SapurV1A.0068s0630.4.p;SapurV1A.0068s0630.3.p;SapurV1A.0068s0630.2.p;SapurV1A.0068s0630.1.p	0	0	0	0	0	0	0	0	0	0	0	0	0	0	0	0	5031800	0	0	0	0	0	0	3	3	3	25.1	25.1	25.1	23.733	0	7.0172	8585800	3	715480	0	0	0	0	0	0	0	0	0	0	0	0	255940
SapurV1A.0068s0680.1.p;SapurV1A.0143s0250.1.p	SapurV1A.0068s0680.1.p	207800000	202350000	165860000	235080000	189080000	196980000	157890000	139310000	154880000	207500000	204180000	0	108430000	131340000	112930000	123280000	106450000	143950000	152260000	0	99333000	128670000	144200000	19	19	11	69.6	69.6	42.9	37.209	0	97.535	3732700000	233	177750000	11731000	22295000	3966000	8528900	11583000	10242000	7922400	8258100	11260000	21574000	9034000	127230	4892600
SapurV1A.0068s0690.1.p;SapurV1A.0068s0690.2.p;SapurV1A.1988s0040.1.p	SapurV1A.0068s0690.1.p;SapurV1A.0068s0690.2.p;SapurV1A.1988s0040.1.p	832240000	814600000	940220000	1002900000	787600000	723940000	1352200000	997140000	649850000	734440000	861050000	658560000	535310000	558870000	573090000	560920000	446270000	562820000	488160000	610460000	643870000	515500000	554710000	28	28	11	59.3	59.3	25	69.225	0	323.31	17637000000	547	534460000	27594000	50898000	18454000	20951000	28300000	25420000	63831000	47513000	28671000	45620000	22927000	5469800	18560000
SapurV1A.0068s0700.2.p;SapurV1A.1988s0030.1.p;SapurV1A.0068s0700.1.p;SapurV1A.0881s0040.1.p	SapurV1A.0068s0700.2.p;SapurV1A.1988s0030.1.p;SapurV1A.0068s0700.1.p;SapurV1A.0881s0040.1.p	0	0	0	0	0	0	0	0	0	0	0	0	0	0	0	0	0	0	0	0	4857300	0	0	2	2	2	6.3	6.3	6.3	34.352	0.0064502	2.1132	43548000	6	2721800	0	0	156850	0	0	0	0	652080	0	0	69275	0	0
SapurV1A.0068s0810.1.p	SapurV1A.0068s0810.1.p	30891000	23255000	0	0	0	0	0	0	45656000	0	0	0	52847000	93197000	45731000	54120000	60702000	68941000	71168000	85840000	113310000	92182000	85755000	6	6	5	47.9	47.9	35.6	21.532	0	124.46	822500000	57	102810000	3900000	4646000	0	1189900	0	1917300	0	0	6894000	0	578680	0	7730600
SapurV1A.0069s0080.2.p;SapurV1A.0069s0080.1.p	SapurV1A.0069s0080.2.p;SapurV1A.0069s0080.1.p	0	0	0	0	0	0	0	8377900	0	8949000	4964300	0	0	0	0	0	0	0	0	0	0	0	0	6	3	3	22.9	11.8	11.8	46.506	0	9.1158	56841000	14	3157900	0	464080	0	0	0	0	209210	803580	490470	973360	217160	0	0
SapurV1A.0317s0400.1.p;SapurV1A.0069s0200.1.p	SapurV1A.0317s0400.1.p;SapurV1A.0069s0200.1.p	0	0	0	0	0	0	0	0	10076000	0	0	0	0	0	0	0	0	0	0	0	0	0	0	2	2	2	6.1	6.1	6.1	48.9	0.0002474	3.9152	35968000	6	1712700	209730	383140	0	0	79784	0	0	0	783160	0	0	0	0
SapurV1A.0069s0240.1.p	SapurV1A.0069s0240.1.p	47899000	48766000	34779000	37901000	0	0	0	0	0	0	0	0	0	0	0	0	0	0	0	0	0	0	0	4	2	0	29.5	17.1	0	16.599	0	6.8836	431200000	34	61599000	6730800	11816000	2719400	4221100	1904600	1675900	2842400	6319100	6230900	3268700	1794800	530290	2572600
SapurV1A.0069s0360.1.p	SapurV1A.0069s0360.1.p	0	5486300	0	0	0	0	0	0	0	0	0	0	0	0	0	0	0	0	0	0	0	0	0	3	3	3	8.9	8.9	8.9	58.363	0	21.699	10723000	7	289820	0	253560	0	0	0	0	0	0	0	0	0	0	0
SapurV1A.0069s0390.1.p;SapurV1A.1106s0020.1.p;SapurV1A.1106s0010.1.p;SapurV1A.0345s0310.1.p	SapurV1A.0069s0390.1.p	0	0	0	0	0	0	0	0	0	0	0	0	0	40590000	0	0	0	0	12416000	0	0	52601000	44339000	7	7	7	51.9	51.9	51.9	17.865	0	34.882	119710000	15	13301000	0	0	0	0	0	0	0	0	0	0	0	0	0
SapurV1A.0069s0450.1.p;SapurV1A.3372s0020.2.p;SapurV1A.3372s0020.1.p;SapurV1A.3372s0020.3.p	SapurV1A.0069s0450.1.p;SapurV1A.3372s0020.2.p;SapurV1A.3372s0020.1.p	42573000	24417000	47515000	31492000	0	41881000	0	0	0	0	20061000	0	0	26748000	26772000	16697000	0	0	39839000	0	0	32146000	39721000	12	12	6	30.1	30.1	15.2	63.23	0	49.929	408410000	74	14083000	2213800	1597100	781370	606200	242380	1222100	101750	281860	300850	0	216060	0	0
SapurV1A.0070s0010.1.p	SapurV1A.0070s0010.1.p	0	14053000	0	0	0	0	0	0	0	18854000	0	0	0	0	0	0	0	0	0	0	0	0	0	6	2	1	36.5	12.6	8.1	25.227	0	111	111510000	13	7434100	0	1553500	0	223420	684830	730180	0	0	1120700	2558800	562570	0	0
SapurV1A.0070s0030.1.p	SapurV1A.0070s0030.1.p	45767000	34221000	0	59461000	36953000	34902000	0	0	38277000	41930000	22647000	0	0	0	0	0	0	0	0	0	0	0	0	10	10	2	87.9	87.9	37	19.534	0	17.948	422790000	40	42279000	5462500	9807100	0	1840200	4487100	4513000	0	0	7938500	5659600	1787900	0	0
SapurV1A.0070s0060.1.p	SapurV1A.0070s0060.1.p	0	0	0	0	0	0	0	0	0	0	0	0	0	13317000	12673000	9777200	17483000	0	0	0	0	0	0	10	4	4	36	21.9	21.9	46.533	0	31.687	185710000	38	9774000	0	629970	0	362660	0	0	0	1420400	373770	1756700	386750	0	1057400
SapurV1A.0070s0100.1.p;SapurV1A.0070s0100.2.p	SapurV1A.0070s0100.1.p;SapurV1A.0070s0100.2.p	0	0	0	0	0	0	0	0	0	0	0	0	0	2427100	0	0	0	0	0	0	0	0	0	2	2	2	18.7	18.7	18.7	25.63	0	6.6987	2308800	3	288600	0	0	0	0	0	0	0	0	0	0	0	0	0
SapurV1A.0070s0190.3.p;SapurV1A.0070s0190.2.p;SapurV1A.0070s0190.1.p	SapurV1A.0070s0190.3.p;SapurV1A.0070s0190.2.p;SapurV1A.0070s0190.1.p	0	0	0	0	0	0	0	79352000	56417000	0	50071000	0	0	0	0	0	0	0	0	0	0	0	0	7	2	2	54.3	31.4	31.4	16.015	0	12.728	620400000	16	155100000	19846000	27065000	7296500	0	9151400	14049000	0	31016000	26987000	0	9157700	2993400	0
SapurV1A.0070s0220.1.p;SapurV1A.3228s0020.1.p;SapurV1A.0036s0330.1.p;SapurV1A.1034s0110.1.p;SapurV1A.0125s0140.1.p	SapurV1A.0070s0220.1.p;SapurV1A.3228s0020.1.p	0	0	0	0	95537000	0	0	0	0	0	0	0	0	0	0	0	0	0	0	0	0	0	0	3	3	3	21.5	21.5	21.5	9.0821	0.0054753	2.3112	583850000	16	145960000	15299000	21088000	6127800	5011400	27647000	26393000	0	0	20753000	0	3945600	0	2728500
SapurV1A.0070s0360.1.p	SapurV1A.0070s0360.1.p	0	0	0	0	0	8668300	0	0	0	0	0	0	0	0	0	0	0	0	0	0	0	0	0	3	2	2	18.3	14	14	25.911	0.008111	2.0248	12580000	1	1048300	0	214460	0	0	0	833840	0	0	0	0	0	0	0
SapurV1A.0070s0490.2.p;SapurV1A.0070s0490.1.p	SapurV1A.0070s0490.2.p;SapurV1A.0070s0490.1.p	0	0	0	0	0	0	0	0	0	0	0	20321000	0	0	0	0	0	0	0	0	0	0	0	6	5	5	15.1	13.5	13.5	71.739	0	8.2767	23907000	6	885440	0	0	0	0	0	0	0	509300	0	0	0	211070	81753
SapurV1A.0070s0560.4.p;SapurV1A.0070s0560.3.p;SapurV1A.0070s0560.1.p;SapurV1A.0070s0560.2.p;SapurV1A.0070s0560.5.p;SapurV1A.0070s0560.6.p	SapurV1A.0070s0560.4.p;SapurV1A.0070s0560.3.p;SapurV1A.0070s0560.1.p;SapurV1A.0070s0560.2.p;SapurV1A.0070s0560.5.p;SapurV1A.0070s0560.6.p	0	11447000	0	0	0	0	0	0	0	0	0	0	0	0	0	0	0	0	0	0	0	0	0	34	3	3	40.4	5.5	5.5	128.63	0	6.9123	46604000	7	716980	38961	364210	0	0	0	0	0	0	128280	125120	0	0	0
SapurV1A.0070s0580.1.p	SapurV1A.0070s0580.1.p	93653000	39986000	35790000	49461000	37390000	54040000	31329000	0	67206000	37703000	45711000	0	36786000	55123000	59605000	47091000	35144000	62164000	0	0	43958000	56530000	59714000	11	11	11	37.3	37.3	37.3	35.686	0	37.623	1036300000	109	74022000	7447500	6970500	1219200	3264900	2247800	5698300	2692400	0	10524000	4159900	3391100	0	1304700
SapurV1A.0070s0590.2.p;SapurV1A.0070s0590.1.p	SapurV1A.0070s0590.2.p;SapurV1A.0070s0590.1.p	582460000	367060000	1323900000	679600000	268290000	475480000	658290000	1016100000	315160000	393610000	431220000	3044500000	0	0	69696000	67716000	71405000	134110000	63854000	0	63335000	0	0	7	6	6	24.4	20	20	50.106	0	323.31	7594100000	142	446710000	28628000	29672000	29883000	25048000	19146000	30613000	48633000	76904000	20049000	31325000	16088000	77801000	480430
SapurV1A.0070s0610.1.p;SapurV1A.0070s0610.2.p	SapurV1A.0070s0610.1.p;SapurV1A.0070s0610.2.p	0	10597000	0	0	0	13174000	0	0	0	0	9660800	0	0	0	0	0	0	0	0	0	0	0	0	5	5	5	20.4	20.4	20.4	24.539	0	8.9438	75809000	15	5831500	834990	1278500	0	834150	0	1254500	0	483610	217140	354850	573690	0	0
SapurV1A.0070s0760.2.p;SapurV1A.0070s0760.3.p;SapurV1A.0070s0760.1.p;SapurV1A.0070s0760.4.p	SapurV1A.0070s0760.2.p;SapurV1A.0070s0760.3.p;SapurV1A.0070s0760.1.p;SapurV1A.0070s0760.4.p	30797000	13385000	0	0	0	18539000	0	0	22867000	0	18218000	0	0	0	0	0	0	0	0	0	0	0	0	8	4	4	46.2	24.7	24.7	30.244	0	15.512	141880000	23	8345800	1995100	934180	0	195410	306980	1429500	501240	0	1813300	0	945890	0	0
SapurV1A.0070s0840.1.p	SapurV1A.0070s0840.1.p	291340000	307210000	109250000	201410000	250920000	272280000	84338000	160430000	294130000	212860000	220870000	21567000	0	0	0	0	0	23103000	0	0	0	0	0	22	19	19	54.6	50.1	50.1	67.845	0	276.91	3184400000	197	106150000	8914600	16454000	1476300	5260500	10041000	10432000	3126500	7320400	18951000	17073000	6132500	199920	0
SapurV1A.0070s0930.4.p;SapurV1A.0070s0930.3.p;SapurV1A.0070s0930.2.p;SapurV1A.0070s0930.1.p	SapurV1A.0070s0930.4.p;SapurV1A.0070s0930.3.p;SapurV1A.0070s0930.2.p;SapurV1A.0070s0930.1.p	113820000	102720000	87293000	98090000	0	88183000	63150000	133070000	121430000	110450000	78139000	90905000	85227000	74082000	64467000	65020000	57053000	76274000	105470000	116350000	0	85988000	85148000	17	7	5	58.8	33.7	23.5	28.232	0	127.08	2180700000	70	136300000	8252000	12095000	957200	4972000	4316000	6627400	4956900	16325000	11400000	14433000	4005000	1608400	7488000
SapurV1A.0071s0030.1.p	SapurV1A.0071s0030.1.p	77821000	31588000	19496000	33701000	36336000	53381000	0	0	52268000	29624000	0	0	0	23926000	28071000	0	0	20718000	0	0	0	40585000	0	10	10	9	54.5	54.5	49.8	36.463	0	102.11	553090000	81	34568000	6409000	2194200	423820	2263400	3196400	4689600	0	0	7146900	2669500	320970	0	303700
SapurV1A.0071s0050.1.p	SapurV1A.0071s0050.1.p	17233000	0	0	20583000	0	0	0	0	0	0	0	0	0	0	0	0	0	0	0	0	0	0	0	6	6	5	17.6	17.6	15.4	59.191	0	10.808	160030000	14	8422900	716240	0	0	965580	0	0	616510	0	0	0	0	0	0
SapurV1A.0071s0090.1.p;SapurV1A.0071s0090.2.p;SapurV1A.0570s0090.2.p;SapurV1A.0570s0090.1.p;SapurV1A.0383s0170.1.p;SapurV1A.1874s0010.1.p	SapurV1A.0071s0090.1.p;SapurV1A.0071s0090.2.p	35909000	172560000	24541000	30380000	34894000	20060000	9839400	27017000	56395000	62979000	40756000	0	46450000	18855000	30082000	33538000	25990000	25791000	31048000	0	17009000	25786000	24823000	27	27	27	38.9	38.9	38.9	118.58	0	300.49	1037000000	146	18855000	768980	6206400	376450	274910	798230	445320	100240	830540	1947300	2458200	775650	0	844420
SapurV1A.0071s0140.1.p	SapurV1A.0071s0140.1.p	0	0	0	0	0	0	0	0	0	0	0	0	0	0	0	0	0	11389000	0	0	0	0	0	1	1	1	15.7	15.7	15.7	14.016	0	9.354	62682000	9	8954600	0	0	0	0	0	0	0	0	0	0	0	0	1665500
SapurV1A.0071s0170.3.p;SapurV1A.0071s0170.2.p;SapurV1A.0071s0170.1.p	SapurV1A.0071s0170.3.p;SapurV1A.0071s0170.2.p;SapurV1A.0071s0170.1.p	22020000	32437000	0	0	0	14069000	0	32035000	29464000	0	16675000	0	36036000	31600000	32339000	28045000	25913000	24453000	0	0	0	0	0	6	6	2	27	27	10	31.37	0	82.849	441380000	36	31527000	1146100	5775800	245430	0	328750	713770	329040	3999900	2311200	0	556700	0	3126000
SapurV1A.0071s0240.1.p	SapurV1A.0071s0240.1.p	84984000	55727000	72736000	71226000	105980000	90405000	79122000	0	73408000	87110000	87533000	0	215440000	153000000	174210000	173980000	169520000	153450000	126270000	0	96305000	85614000	105950000	15	13	12	53.9	48.7	44.9	37.642	0	122.02	2390300000	137	132790000	5525600	5068000	1564500	2485500	5504300	5091200	4498900	0	5035300	9226900	4352000	121750	15138000
SapurV1A.0071s0260.1.p	SapurV1A.0071s0260.1.p	0	0	0	0	0	3446700	0	0	0	0	0	0	0	0	0	0	0	0	0	0	0	0	0	8	3	3	10.7	5.5	5.5	129.56	0	4.6164	40684000	4	726500	0	0	0	0	0	124300	0	0	0	0	0	0	0
SapurV1A.0071s0270.2.p;SapurV1A.0071s0270.1.p	SapurV1A.0071s0270.2.p;SapurV1A.0071s0270.1.p	0	0	0	0	0	0	0	0	0	0	445710	0	0	0	0	0	0	0	0	0	0	0	0	1	1	1	6.6	6.6	6.6	21.907	0.0058862	2.2739	2603800	3	236710	0	0	0	0	0	89707	0	0	115470	0	31531	0	0
SapurV1A.0071s0370.5.p;SapurV1A.0071s0370.4.p;SapurV1A.0071s0370.3.p;SapurV1A.0071s0370.2.p;SapurV1A.0071s0370.1.p	SapurV1A.0071s0370.5.p;SapurV1A.0071s0370.4.p;SapurV1A.0071s0370.3.p;SapurV1A.0071s0370.2.p;SapurV1A.0071s0370.1.p	0	0	0	0	0	0	0	0	0	0	0	0	0	0	0	0	0	0	0	0	0	8017500	0	1	1	1	7.2	7.2	7.2	29.779	0	8.4754	14565000	7	1040400	0	0	0	0	0	0	0	0	0	0	0	0	0
SapurV1A.0071s0410.1.p	SapurV1A.0071s0410.1.p	0	0	0	0	0	0	0	0	0	0	0	0	0	0	0	0	0	0	0	0	0	0	12761000	2	2	2	9.3	9.3	9.3	47.455	0.00024278	3.5781	12099000	4	604930	0	0	0	0	0	0	0	0	0	0	0	0	144920
SapurV1A.0071s0440.1.p;SapurV1A.0542s0130.2.p;SapurV1A.0542s0130.1.p	SapurV1A.0071s0440.1.p;SapurV1A.0542s0130.2.p	0	0	0	10915000	15479000	14484000	0	0	18048000	19301000	11479000	0	0	0	0	0	0	0	0	0	0	0	14987000	8	8	8	17.1	17.1	17.1	58.565	0	24.275	207720000	24	7162800	0	1336400	0	226490	396330	369810	146120	0	1138200	1513600	552650	0	202160
SapurV1A.0071s0570.1.p	SapurV1A.0071s0570.1.p	181810000	82506000	371290000	214350000	120550000	131620000	401790000	305960000	121080000	103760000	153670000	900420000	21623000	68091000	48175000	21903000	42562000	96415000	0	0	61250000	37156000	62622000	26	25	24	36.8	36.8	35.7	103.47	0	139.73	3359800000	247	78135000	4944400	5025300	6168900	4554400	4113100	3553000	12320000	12967000	3836500	4954600	3642700	4529700	217480
SapurV1A.0071s0630.1.p	SapurV1A.0071s0630.1.p	40944000	29654000	0	34044000	56491000	43516000	0	0	0	0	0	0	47751000	29966000	58628000	50079000	36705000	0	31332000	0	54620000	0	25160000	4	4	2	26.9	26.9	12.2	17.269	0	8.8734	574220000	40	52202000	4449600	5758700	0	1650300	7510400	2655000	0	0	983480	0	0	0	4011600
SapurV1A.0072s0040.1.p	SapurV1A.0072s0040.1.p	64650000	200020000	41831000	91305000	98720000	87463000	46378000	87306000	138800000	158580000	89394000	49907000	124990000	90840000	148070000	80356000	99896000	64635000	87517000	0	0	97447000	101740000	24	14	12	71	47.7	41.5	52.606	0	133.37	2553800000	167	88062000	3291400	16519000	576300	2868800	4747600	3928000	1665100	6344200	9521100	12567000	2869800	331710	4089900
SapurV1A.0072s0140.1.p	SapurV1A.0072s0140.1.p	84462000	28215000	102990000	67019000	59268000	42209000	40687000	0	0	33434000	28110000	81361000	23948000	0	28368000	22430000	24591000	32204000	0	0	0	0	0	3	3	2	23.8	23.8	17.8	21.265	0	188.52	714090000	70	142820000	22921000	8369700	12380000	12744000	11943000	8467300	10791000	6176700	3945900	8115500	3823900	4100200	3457200
SapurV1A.0072s0170.1.p	SapurV1A.0072s0170.1.p	42514000	17365000	35432000	37427000	0	0	0	0	0	0	0	0	0	0	0	0	0	0	0	0	0	0	0	3	3	3	23.5	23.5	23.5	32.233	0	74.565	191820000	27	31970000	8124700	4206700	3528700	3845500	2883000	2408800	0	0	2021500	4638500	0	312910	0
SapurV1A.0072s0180.4.p;SapurV1A.0072s0180.3.p;SapurV1A.0072s0180.2.p;SapurV1A.0072s0180.1.p	SapurV1A.0072s0180.4.p;SapurV1A.0072s0180.3.p;SapurV1A.0072s0180.2.p;SapurV1A.0072s0180.1.p	18803000	0	19708000	0	0	0	0	0	0	0	15100000	0	0	0	0	0	0	0	0	0	0	21781000	18401000	10	10	6	19.3	19.3	11.6	69.025	0	34.454	180650000	45	5645300	664150	387480	236930	121570	389110	564190	318840	0	765600	0	191410	0	0
SapurV1A.0072s0190.1.p;SapurV1A.0168s0200.1.p	SapurV1A.0072s0190.1.p	0	0	0	0	0	0	0	0	0	0	0	0	0	15707000	0	0	0	0	24750000	0	0	0	0	7	3	2	13.2	5.5	4.1	68.943	0	8.9334	45821000	12	1527400	0	0	0	0	0	0	0	0	0	0	0	0	148770
SapurV1A.0072s0240.1.p	SapurV1A.0072s0240.1.p	23716000	21860000	0	32021000	0	31600000	0	0	0	0	15446000	0	0	0	0	35305000	0	0	0	0	0	41165000	0	8	8	8	34.1	34.1	34.1	49.128	0	51.963	412400000	36	25775000	1909800	1530400	350240	2317400	819010	1956200	942770	821380	1884000	1223900	772730	0	1269400
SapurV1A.0072s0260.1.p	SapurV1A.0072s0260.1.p	24852000	0	0	0	28558000	51483000	0	0	56524000	0	0	0	0	0	0	0	0	0	0	0	0	0	0	4	4	4	65.5	65.5	65.5	11.184	0	15.814	234610000	13	39102000	1359600	0	0	0	6433400	12718000	0	3387100	14636000	0	566590	0	0
SapurV1A.0072s0290.1.p;SapurV1A.0072s0290.3.p;SapurV1A.0072s0290.2.p	SapurV1A.0072s0290.1.p;SapurV1A.0072s0290.3.p;SapurV1A.0072s0290.2.p	0	0	0	0	0	6949600	0	0	0	0	0	0	0	0	0	0	0	0	0	0	0	0	0	2	2	2	9.9	9.9	9.9	35.48	0.0014154	3.129	22426000	4	1495000	0	586000	0	0	374230	534820	0	0	0	0	0	0	0
SapurV1A.0072s0320.1.p	SapurV1A.0072s0320.1.p	957720000	1285000000	660500000	876170000	1053300000	960430000	522690000	1185000000	1415200000	1378200000	856980000	381450000	872190000	1251400000	1034900000	823310000	792940000	1102600000	1145900000	1191100000	1227500000	1304900000	1318600000	26	26	15	90	90	60	40.082	0	323.31	25092000000	531	1045500000	39617000	95994000	13905000	24243000	57070000	50367000	29531000	94501000	79243000	104130000	26185000	2352100	35447000
SapurV1A.0072s0430.1.p	SapurV1A.0072s0430.1.p	1590100000	2230900000	954110000	1792700000	1812900000	1529700000	883470000	1568900000	1895700000	2106100000	1418100000	1012700000	652090000	468490000	595640000	503610000	580750000	605540000	386650000	232740000	385980000	761090000	556580000	27	12	4	84.8	51.1	20.3	43.011	0	323.31	29586000000	436	1479300000	106430000	219720000	30627000	89043000	117910000	94727000	65830000	133030000	144340000	197800000	64897000	11075000	29123000
SapurV1A.0072s0500.1.p;SapurV1A.0072s0490.1.p	SapurV1A.0072s0500.1.p;SapurV1A.0072s0490.1.p	15348000	0	12578000	0	0	0	0	0	0	0	0	0	0	0	0	0	0	0	0	0	0	0	0	3	2	2	18.5	10.4	10.4	32.626	0	5.4885	30160000	8	2010600	1042000	521190	447470	0	0	0	0	0	0	0	0	0	0
SapurV1A.0072s0530.3.p;SapurV1A.0072s0530.2.p;SapurV1A.0072s0530.1.p	SapurV1A.0072s0530.3.p;SapurV1A.0072s0530.2.p;SapurV1A.0072s0530.1.p	0	0	0	0	0	0	0	0	0	0	0	0	0	0	0	0	0	4566300	0	0	0	0	0	1	1	1	1.4	1.4	1.4	100.03	0.0052887	2.362	4011000	1	125340	0	0	0	0	0	0	0	0	0	0	0	0	0
SapurV1A.0072s0630.1.p	SapurV1A.0072s0630.1.p	691050000	520010000	1351100000	966020000	540210000	560360000	776410000	1072200000	376920000	465860000	501490000	2301500000	683650000	1066600000	1157100000	785330000	810470000	925570000	758180000	809350000	892610000	1202600000	1107600000	7	4	4	83.3	62	62	12.446	0	44.491	17978000000	158	3595600000	142490000	144340000	122950000	119690000	142180000	144090000	95883000	317770000	102170000	157240000	90178000	137360000	163530000
SapurV1A.0072s0640.1.p	SapurV1A.0072s0640.1.p	0	0	0	0	0	0	0	0	0	0	0	0	0	0	0	0	0	0	0	0	0	0	9248900	3	1	1	43.5	15.7	15.7	12.237	0	20.791	56408000	4	8058200	0	0	0	0	0	0	0	0	0	0	0	0	0
SapurV1A.0072s0650.1.p;SapurV1A.2044s0050.1.p	SapurV1A.0072s0650.1.p	23395000	0	46237000	44176000	0	33805000	0	0	0	0	0	0	0	0	0	0	0	0	0	0	0	0	0	5	4	1	66.7	56.5	10.2	12.573	0	13.747	251360000	30	62841000	7095600	3789800	6673700	7266100	5920300	9228100	2952900	2980500	3590600	0	1908600	1082800	644770
SapurV1A.0072s0660.1.p	SapurV1A.0072s0660.1.p	0	0	0	0	83327000	63359000	68506000	74630000	45542000	65458000	54719000	0	0	28581000	36536000	0	59603000	34449000	70570000	0	103760000	0	0	3	2	2	50.5	21	21	12.012	0	12.747	1639700000	45	546550000	41530000	62756000	13685000	29871000	30624000	25792000	49228000	44135000	28261000	34213000	15545000	4520700	655410
SapurV1A.0072s0670.2.p;SapurV1A.0072s0670.1.p	SapurV1A.0072s0670.2.p;SapurV1A.0072s0670.1.p	0	0	0	0	0	0	0	0	0	0	0	0	0	110920000	0	47823000	74303000	0	0	0	51474000	72440000	0	4	3	1	58.3	42.6	14.8	12.442	0	85.163	584860000	32	83552000	0	0	1750400	2798100	2908900	2822100	802780	0	3377400	0	2669200	2791000	3446400
SapurV1A.0651s0140.1.p;SapurV1A.0073s0010.1.p	SapurV1A.0651s0140.1.p;SapurV1A.0073s0010.1.p	0	0	0	0	0	0	0	0	0	0	0	0	0	0	0	0	0	0	0	0	0	4064700	0	3	2	2	13.4	10.6	10.6	35.378	0	24.206	25624000	19	2135300	279320	548380	0	0	0	0	0	0	0	0	0	0	90291
SapurV1A.2742s0010.1.p;SapurV1A.0073s0200.1.p	SapurV1A.2742s0010.1.p;SapurV1A.0073s0200.1.p	0	0	0	0	0	0	25159000	19201000	0	0	17984000	20030000	0	16829000	23128000	0	0	0	21874000	0	0	0	0	7	7	7	27.6	27.6	27.6	47.093	0	117.92	247670000	57	13035000	315760	508150	158330	406610	737700	0	1893100	1577200	995120	0	1367300	201100	602230
SapurV1A.2716s0020.1.p;SapurV1A.0073s0290.1.p	SapurV1A.2716s0020.1.p;SapurV1A.0073s0290.1.p	0	0	0	0	0	0	0	0	0	0	0	0	0	0	0	3971900	0	0	0	0	0	0	0	2	2	2	18	18	18	14.624	0	5.7472	12321000	8	2053400	0	0	0	0	0	0	0	0	0	0	0	0	671290
SapurV1A.0073s0310.1.p	SapurV1A.0073s0310.1.p	0	0	0	0	0	0	0	0	0	0	0	0	45750000	0	0	0	0	0	0	0	0	0	0	8	3	3	22.4	8.7	8.7	42.881	0	6.7211	203590000	16	13573000	0	0	0	0	0	0	0	0	368020	0	0	0	3525700
SapurV1A.0073s0370.5.p;SapurV1A.0073s0370.4.p;SapurV1A.0073s0370.3.p;SapurV1A.0073s0370.2.p;SapurV1A.0073s0370.1.p	SapurV1A.0073s0370.5.p;SapurV1A.0073s0370.4.p;SapurV1A.0073s0370.3.p;SapurV1A.0073s0370.2.p;SapurV1A.0073s0370.1.p	0	6522900	0	0	0	0	0	0	0	0	0	0	0	0	0	0	0	0	0	0	0	0	0	4	4	4	21	21	21	27.608	0	7.9743	35892000	12	4486500	1196500	1394300	0	169270	0	0	0	0	889070	837340	0	0	0
SapurV1A.0073s0390.1.p;SapurV1A.0172s0150.1.p;SapurV1A.0043s0490.2.p;SapurV1A.0043s0490.1.p	SapurV1A.0073s0390.1.p;SapurV1A.0172s0150.1.p;SapurV1A.0043s0490.2.p;SapurV1A.0043s0490.1.p	0	0	0	0	0	0	0	0	0	0	0	0	0	0	0	3271600	0	0	0	0	0	0	0	2	2	2	14.9	14.9	14.9	16.923	0.0097231	1.949	8020300	3	802030	0	0	0	0	0	0	0	0	0	0	0	0	0
SapurV1A.0073s0450.1.p	SapurV1A.0073s0450.1.p	0	32107000	0	0	0	0	0	0	27232000	0	23454000	0	58417000	33822000	55330000	0	43024000	0	0	0	0	41282000	0	21	3	3	64.7	15.2	15.2	48.494	0	235.77	492530000	44	23454000	304420	901440	0	308880	839200	969170	0	0	2296900	0	908290	0	3592900
SapurV1A.0074s0050.1.p;SapurV1A.0074s0050.2.p;SapurV1A.0074s0050.3.p;SapurV1A.0238s0070.6.p;SapurV1A.0350s0280.1.p;SapurV1A.0350s0280.2.p;SapurV1A.0350s0280.3.p;SapurV1A.0238s0070.1.p;SapurV1A.0238s0070.2.p;SapurV1A.0238s0070.7.p;SapurV1A.0238s0070.4.p;SapurV1A.0350s0280.4.p;SapurV1A.0350s0280.5.p;SapurV1A.0350s0280.7.p;SapurV1A.0350s0280.6.p;SapurV1A.0238s0070.5.p;SapurV1A.0238s0070.3.p;SapurV1A…	SapurV1A.0074s0050.1.p;SapurV1A.0074s0050.2.p;SapurV1A.0074s0050.3.p	0	0	0	0	0	0	0	0	0	0	0	0	0	0	0	0	4828000	0	0	0	0	0	0	15	3	3	18.8	4	4	117.63	0	25.723	22751000	11	421320	0	42335	0	61465	0	0	0	0	0	0	0	0	120930
SapurV1A.2754s0040.1.p;SapurV1A.0074s0130.1.p	SapurV1A.2754s0040.1.p;SapurV1A.0074s0130.1.p	347980000	294790000	191120000	177530000	299190000	359450000	113530000	141760000	405690000	221080000	284380000	71348000	370570000	421390000	300890000	265910000	350020000	553370000	208860000	203210000	315560000	475300000	347270000	9	9	6	70.9	70.9	56.4	17.625	0	313.95	7029800000	228	1171600000	84624000	101120000	37517000	29132000	63798000	81406000	21637000	24451000	118820000	82173000	39920000	2353800	78527000
SapurV1A.0074s0180.1.p	SapurV1A.0074s0180.1.p	287780000	460130000	320480000	311300000	387930000	266020000	370560000	348840000	309520000	445210000	382690000	151000000	268600000	349890000	292260000	390890000	354620000	205040000	383550000	507980000	385660000	487050000	410150000	21	21	21	62.7	62.7	62.7	40.168	0	246.82	8707700000	345	378590000	17055000	41370000	8435900	13471000	21990000	14363000	27232000	36593000	21183000	44567000	15465000	1128900	11618000
SapurV1A.0074s0300.5.p;SapurV1A.0074s0300.4.p;SapurV1A.0074s0300.3.p;SapurV1A.0074s0300.2.p;SapurV1A.0074s0300.1.p;SapurV1A.0074s0300.7.p;SapurV1A.0074s0300.6.p	SapurV1A.0074s0300.5.p;SapurV1A.0074s0300.4.p;SapurV1A.0074s0300.3.p;SapurV1A.0074s0300.2.p;SapurV1A.0074s0300.1.p;SapurV1A.0074s0300.7.p;SapurV1A.0074s0300.6.p	0	12087000	0	0	15405000	0	0	0	0	0	0	0	0	0	0	0	0	0	0	0	0	0	0	9	4	4	24.4	12.7	12.7	58.741	0	17.599	131960000	31	4550300	140270	706010	0	332550	619440	423280	0	0	488050	513370	265670	0	199860
SapurV1A.0074s0310.1.p;SapurV1A.0074s0310.2.p	SapurV1A.0074s0310.1.p;SapurV1A.0074s0310.2.p	80714000	42207000	73907000	0	85359000	0	78693000	0	79078000	0	75706000	131090000	0	0	0	0	0	60279000	0	0	0	0	0	7	3	2	51.7	28.2	19.5	17.019	0	76.157	959970000	28	106660000	15599000	7047100	5629800	850370	10399000	2931500	12381000	10377000	10598000	6683400	4469100	3412300	2098400
SapurV1A.0074s0400.1.p	SapurV1A.0074s0400.1.p	52489000	0	0	0	34638000	30163000	0	80796000	0	63071000	31826000	0	0	0	0	0	0	0	0	76928000	0	0	0	17	1	1	56.7	7.2	7.2	29.758	0	19.548	673240000	25	42078000	3701300	2269900	574430	1686200	2635100	2085400	1152500	8262800	2290400	7571700	1578000	410820	1179500
SapurV1A.0075s0010.1.p;SapurV1A.0075s0010.2.p	SapurV1A.0075s0010.1.p;SapurV1A.0075s0010.2.p	25323000	49134000	48710000	73356000	53823000	19332000	151550000	138440000	0	64906000	69413000	46755000	0	33667000	0	0	20864000	0	39630000	0	37080000	0	42276000	16	11	11	56.1	42.4	42.4	51.646	0	208.45	1075900000	91	51232000	544270	3091500	1215700	2967400	2440900	754410	12628000	10566000	378450	6492000	3189600	387200	0
SapurV1A.0075s0040.1.p	SapurV1A.0075s0040.1.p	76977000	60216000	124860000	121270000	78510000	101130000	110420000	225800000	87393000	97719000	115330000	82239000	0	0	0	0	0	0	30255000	0	0	0	0	23	9	9	71.6	31.4	31.4	56.492	0	110.84	1602500000	92	69675000	3786500	4432700	3924700	4227300	3095800	4578100	6771200	19298000	6498800	7933500	3814900	433480	0
SapurV1A.0075s0060.1.p;SapurV1A.0075s0060.2.p;SapurV1A.0684s0030.2.p;SapurV1A.0684s0030.1.p	SapurV1A.0075s0060.1.p;SapurV1A.0075s0060.2.p	0	0	0	0	0	0	0	0	0	0	0	101920000	0	0	0	0	0	0	0	0	0	0	0	9	9	9	26.8	26.8	26.8	55.658	0	85.058	75133000	18	3130600	0	0	0	359600	0	0	943020	636960	0	0	0	1191000	0
SapurV1A.0075s0160.1.p	SapurV1A.0075s0160.1.p	163300000	92027000	719850000	197220000	190440000	203890000	473970000	139560000	164770000	88118000	134860000	547160000	233960000	279310000	150510000	306760000	290910000	303960000	0	558060000	718580000	674580000	617910000	4	4	4	53.5	53.5	53.5	18.815	0	143.97	6582400000	90	1097100000	27185000	26762000	68367000	24341000	46819000	51329000	147140000	46431000	50636000	34790000	23484000	24823000	41751000
SapurV1A.0075s0270.1.p;SapurV1A.0075s0270.2.p	SapurV1A.0075s0270.1.p;SapurV1A.0075s0270.2.p	0	0	0	0	0	0	0	0	0	0	0	0	0	0	0	0	0	7426900	0	0	0	0	0	4	4	4	22.6	22.6	22.6	32.402	0	12.073	43344000	4	2709000	0	0	0	0	0	0	0	0	1702000	0	0	0	0
SapurV1A.0076s0140.1.p	SapurV1A.0076s0140.1.p	0	0	0	0	28546000	44933000	0	0	52732000	0	0	0	64547000	48200000	69493000	0	0	77711000	0	0	0	0	0	5	4	4	28.9	24.9	24.9	24.771	0	12.687	509490000	28	42458000	986000	1360700	0	0	2235800	3368100	0	0	7892100	1311100	714320	0	5789000
SapurV1A.0076s0150.2.p;SapurV1A.0076s0150.1.p	SapurV1A.0076s0150.2.p;SapurV1A.0076s0150.1.p	0	0	0	0	0	0	0	0	0	12238000	0	0	0	0	0	0	0	0	0	0	0	0	0	5	3	3	47.5	31.7	31.7	12.92	0	6.5028	46155000	6	5128300	0	647740	0	0	0	1556300	0	0	0	2707000	0	0	0
SapurV1A.0076s0180.1.p	SapurV1A.0076s0180.1.p	208600000	146440000	61545000	94037000	284870000	326440000	0	0	326180000	112840000	176970000	75665000	376880000	268840000	322680000	283650000	212570000	431040000	151730000	0	200070000	238960000	154640000	10	7	7	45.2	38	38	28.14	0	90.398	4963100000	110	330870000	12617000	20909000	2399500	5998600	27680000	33966000	2173400	0	41632000	20339000	6578300	774950	28222000
SapurV1A.0076s0210.1.p;SapurV1A.0289s0110.6.p	SapurV1A.0076s0210.1.p	7476200	0	0	0	0	0	0	0	0	0	0	0	0	0	0	0	0	0	0	0	0	0	0	8	3	3	29.3	13.4	13.4	38.84	0	4.248	68253000	13	3250200	356010	448340	0	204190	402300	525220	0	0	605080	0	285230	0	0
SapurV1A.0076s0220.1.p	SapurV1A.0076s0220.1.p	22504000	13614000	0	0	0	0	0	0	0	0	26759000	0	26405000	15657000	30303000	16386000	0	20473000	0	0	0	0	0	8	8	8	32	32	32	40.353	0	41.058	228420000	40	13437000	672020	1987900	0	341660	318410	0	148400	0	308680	0	617250	0	2713100
SapurV1A.0837s0090.1.p;SapurV1A.0076s0330.1.p	SapurV1A.0837s0090.1.p;SapurV1A.0076s0330.1.p	0	0	0	0	0	0	0	0	0	555030	0	0	0	0	0	0	0	0	0	0	0	0	0	1	1	1	17.3	17.3	17.3	14.135	0.005305	2.4072	4168500	3	694750	0	0	0	0	0	0	241400	0	269190	184160	0	0	0
SapurV1A.0076s0580.1.p	SapurV1A.0076s0580.1.p	223510000	220160000	0	0	237270000	0	0	0	271190000	0	0	0	0	0	0	0	0	0	0	0	0	0	0	10	1	1	53.3	8.6	8.6	17.603	0	84.105	5606000000	28	622890000	25909000	42626000	8719100	14904000	24890000	28557000	23617000	62789000	54598000	58998000	17826000	4390500	31632000
SapurV1A.0077s0230.4.p;SapurV1A.0077s0230.3.p;SapurV1A.0077s0230.2.p;SapurV1A.0077s0230.1.p	SapurV1A.0077s0230.4.p;SapurV1A.0077s0230.3.p;SapurV1A.0077s0230.2.p;SapurV1A.0077s0230.1.p	48958000	38435000	24619000	49329000	57959000	45146000	0	16451000	30369000	45378000	76076000	0	147000000	88811000	170680000	138720000	114010000	74910000	136960000	82428000	88304000	64128000	99989000	19	19	8	76.8	76.8	40.4	44.045	0	323.31	1623300000	177	77300000	2254900	2868100	341130	1592400	2502800	1344100	727890	599730	1809100	2876300	2972800	0	8890800
SapurV1A.0077s0340.2.p;SapurV1A.0077s0340.1.p;SapurV1A.0415s0120.5.p;SapurV1A.0415s0120.4.p;SapurV1A.0415s0120.3.p;SapurV1A.0415s0120.2.p;SapurV1A.0415s0120.1.p	SapurV1A.0077s0340.2.p;SapurV1A.0077s0340.1.p;SapurV1A.0415s0120.5.p;SapurV1A.0415s0120.4.p;SapurV1A.0415s0120.3.p;SapurV1A.0415s0120.2.p;SapurV1A.0415s0120.1.p	0	0	0	0	0	0	0	0	0	0	0	0	0	0	7309700	0	0	0	0	0	0	0	0	2	2	2	4.5	4.5	4.5	42.48	0.0095238	1.9578	28127000	11	969910	0	0	0	0	0	0	0	0	0	0	0	0	209210
SapurV1A.0077s0390.1.p	SapurV1A.0077s0390.1.p	0	0	0	0	0	0	0	0	0	0	0	0	0	0	0	0	0	0	0	0	0	0	7824700	6	1	1	13.7	1.3	1.3	77.862	0	11.27	111890000	10	3196900	0	275480	0	127310	383210	0	0	0	507190	0	0	0	371090
SapurV1A.0077s0400.1.p	SapurV1A.0077s0400.1.p	0	0	0	0	0	0	0	0	0	0	0	0	0	0	0	0	0	0	0	0	0	4976300	0	1	1	1	11.3	11.3	11.3	11.205	0.0058721	2.2521	539100000	12	77014000	0	0	0	0	12687000	9538800	0	0	14387000	3923200	0	0	13894000
SapurV1A.0077s0440.1.p	SapurV1A.0077s0440.1.p	113190000	169220000	130610000	159400000	156260000	118000000	187440000	196600000	131910000	185330000	154960000	183370000	112410000	130910000	87981000	100010000	94672000	118770000	188320000	177510000	166240000	258020000	226900000	17	17	17	70.2	70.2	70.2	35.595	0	299.49	3762700000	194	235170000	10626000	29392000	3189700	9288000	11024000	6411400	22495000	22954000	11697000	25982000	9697300	2433500	7460200
SapurV1A.0077s0500.1.p	SapurV1A.0077s0500.1.p	60945000	67673000	0	0	0	45291000	0	0	77087000	26077000	0	0	130770000	150570000	148160000	127810000	120290000	187260000	54405000	66984000	109030000	89364000	53451000	7	7	7	59	59	59	22.497	0	126.08	1548000000	63	309590000	12463000	22926000	0	0	2083800	6913100	0	0	16138000	7476800	638750	0	35187000
SapurV1A.0077s0550.1.p	SapurV1A.0077s0550.1.p	0	0	0	0	0	26624000	0	0	0	0	0	0	0	85069000	0	0	39301000	0	41511000	0	0	40770000	46503000	7	7	7	50.7	50.7	50.7	38.661	0	71.233	286840000	37	35855000	0	0	0	0	0	10810000	0	0	0	0	0	0	0
SapurV1A.0078s0040.2.p;SapurV1A.0078s0040.1.p;SapurV1A.4018s0040.1.p;SapurV1A.0078s0040.3.p	SapurV1A.0078s0040.2.p;SapurV1A.0078s0040.1.p;SapurV1A.4018s0040.1.p;SapurV1A.0078s0040.3.p	0	0	0	0	0	0	0	0	0	0	0	0	0	0	0	0	0	2320200	0	0	0	0	0	5	3	3	19.5	12.9	12.9	31.415	0	6.0723	8610200	7	538140	0	0	0	0	0	0	0	0	0	0	0	0	0
SapurV1A.0078s0110.2.p;SapurV1A.0078s0110.1.p	SapurV1A.0078s0110.2.p;SapurV1A.0078s0110.1.p	0	0	0	0	0	0	0	0	0	0	0	0	0	0	0	0	0	0	0	0	0	0	0	2	2	2	8.3	8.3	8.3	43.65	0.0011882	3.2375	0	4	0	0	0	0	0	0	0	0	0	0	0	0	0	0
SapurV1A.0078s0150.1.p	SapurV1A.0078s0150.1.p	0	0	0	0	0	0	0	2683100	0	0	0	0	0	3097700	0	0	0	0	297100000	0	0	0	208710000	11	11	11	32.4	32.4	32.4	47.226	0	62.488	365400000	29	15887000	0	0	0	0	121230	0	117250	281450	0	154020	0	0	0
SapurV1A.0078s0190.1.p	SapurV1A.0078s0190.1.p	0	0	0	0	0	0	0	0	0	0	0	0	0	0	0	0	3321800	0	0	0	0	0	0	9	3	3	31.4	14.8	14.8	44.929	0	7.2185	18913000	13	995410	0	0	0	0	335690	0	0	0	0	0	0	0	196630
SapurV1A.0078s0220.1.p	SapurV1A.0078s0220.1.p	0	0	0	0	0	0	0	0	0	0	0	0	0	0	6222300	0	0	0	0	0	0	0	0	2	2	2	4.3	4.3	4.3	62.556	0	48.644	30649000	16	988660	0	0	0	0	0	0	0	0	0	0	0	0	125320
SapurV1A.0078s0280.2.p;SapurV1A.0078s0280.1.p	SapurV1A.0078s0280.2.p;SapurV1A.0078s0280.1.p	36898000	28732000	0	0	60160000	42486000	0	0	47468000	23037000	23399000	0	83847000	54653000	83352000	100310000	89451000	54496000	74608000	0	104280000	91678000	80800000	7	6	6	54.7	50.3	50.3	17.636	0	163.67	1150000000	68	164290000	10886000	13465000	661880	1314400	8488700	7640100	633210	0	14873000	7296200	2839600	0	10071000
SapurV1A.0078s0290.1.p;SapurV1A.0861s0120.1.p	SapurV1A.0078s0290.1.p	39541000	36848000	0	22474000	46781000	52526000	0	0	61557000	34336000	24775000	0	32618000	54652000	33152000	45684000	43277000	60969000	25345000	0	39268000	44436000	28515000	9	9	8	64	64	59.9	18.589	0	154.76	827200000	76	91911000	5106700	8945900	0	1614900	7625600	8619900	0	0	15434000	4753000	2478200	0	2917400
SapurV1A.0078s0460.1.p;SapurV1A.0079s0170.1.p	SapurV1A.0078s0460.1.p	90603000	190540000	114050000	106480000	139970000	105170000	202490000	145870000	100140000	160710000	161190000	93294000	116410000	101340000	120070000	86295000	91761000	122520000	76907000	0	66919000	41287000	64275000	16	16	16	64.7	64.7	64.7	35.51	0	103.37	2879200000	186	205660000	6895900	29949000	4353000	5675000	9567500	8446700	27059000	12315000	11459000	18593000	13013000	1832100	10085000
SapurV1A.0079s0010.1.p	SapurV1A.0079s0010.1.p	45507000	131990000	31164000	63501000	33486000	26541000	20996000	22426000	59467000	71706000	38940000	0	63002000	32313000	25971000	44596000	34924000	40832000	57386000	0	43008000	34676000	50562000	26	26	16	44.8	44.8	29.7	91.058	0	228.05	1122500000	169	24403000	1664900	5067700	436920	1339700	932200	389830	525720	558350	2816100	2574200	1080200	0	2058600
SapurV1A.0079s0030.1.p	SapurV1A.0079s0030.1.p	0	0	0	0	0	0	0	0	0	0	0	0	0	16762000	0	0	0	0	0	0	0	19233000	0	6	5	5	52.2	47.8	47.8	17.47	0	16.82	77637000	17	8626400	0	714920	0	0	0	0	0	0	0	0	0	0	0
SapurV1A.0079s0110.1.p;SapurV1A.0079s0110.2.p	SapurV1A.0079s0110.1.p;SapurV1A.0079s0110.2.p	42600000	32393000	50448000	30064000	0	0	28540000	42579000	0	0	34598000	0	0	0	0	0	0	0	0	0	0	0	0	11	11	11	46.4	46.4	46.4	27.642	0	41.302	362380000	36	25884000	3657000	5605500	899120	1166500	0	738880	1366700	8090500	746170	0	2222100	0	0
SapurV1A.0079s0210.1.p;SapurV1A.2066s0020.1.p	SapurV1A.0079s0210.1.p;SapurV1A.2066s0020.1.p	1158600000	753980000	1701200000	750110000	1250400000	1357600000	1044500000	486590000	1225100000	781860000	1115700000	70591000	993930000	885340000	1153300000	971820000	988430000	786840000	1104200000	686720000	849550000	889690000	888570000	40	40	30	61.9	61.9	43.8	103.52	0	323.31	23106000000	855	550150000	32658000	31280000	26730000	12887000	42401000	45333000	38937000	16208000	47598000	33227000	23845000	419440	27507000
SapurV1A.0079s0280.3.p;SapurV1A.0079s0280.2.p;SapurV1A.0079s0280.1.p	SapurV1A.0079s0280.3.p;SapurV1A.0079s0280.2.p;SapurV1A.0079s0280.1.p	272170000	368580000	274590000	434860000	360110000	386350000	335080000	393880000	316610000	455450000	459890000	116730000	439310000	598260000	683050000	581250000	622910000	427040000	752630000	704660000	797400000	842910000	894760000	30	30	30	74.5	74.5	74.5	62.847	0	323.31	11278000000	544	363790000	9754900	23455000	5481900	13425000	14419000	13864000	15242000	20890000	14998000	33358000	14565000	869410	12606000
SapurV1A.0079s0320.1.p	SapurV1A.0079s0320.1.p	28003000	60386000	27383000	27360000	28260000	27924000	16126000	30329000	36770000	48043000	30436000	0	50011000	36752000	69018000	46726000	37064000	30404000	63614000	0	0	37351000	46965000	24	9	9	65.4	27.3	27.3	60.746	0	38.039	961780000	90	35622000	1805600	5870900	473510	705380	1685200	647870	648920	3222800	3441600	4370300	1039500	35548	1768300
SapurV1A.0079s0360.1.p;SapurV1A.1022s0050.1.p	SapurV1A.0079s0360.1.p;SapurV1A.1022s0050.1.p	22280000	0	30311000	0	0	0	0	0	0	0	14955000	75719000	0	0	0	0	0	0	0	0	0	0	0	4	4	4	10.3	10.3	10.3	51.685	0	9.9276	124120000	18	7301200	1865000	420090	617550	360260	591580	0	776170	757830	0	0	609060	1303600	0
SapurV1A.0079s0400.1.p	SapurV1A.0079s0400.1.p	21048000	15177000	0	0	0	18023000	0	0	0	0	0	0	16018000	0	14897000	18539000	12947000	30483000	13175000	0	0	19175000	0	8	8	8	35.4	35.4	35.4	44.189	0	207.15	235330000	53	16809000	2098000	1109300	0	0	0	976590	0	0	733370	1055400	505470	0	1549600
SapurV1A.0079s0420.1.p	SapurV1A.0079s0420.1.p	0	0	0	0	0	0	0	0	23726000	0	0	0	0	0	0	0	0	0	0	0	0	0	0	5	2	2	19.8	10.1	10.1	28.694	0	6.2351	106400000	4	8866900	2127300	3512500	0	0	0	0	0	0	3227100	0	0	0	0
SapurV1A.0079s0540.1.p	SapurV1A.0079s0540.1.p	0	0	0	0	0	0	0	0	0	0	0	0	0	0	0	0	3893500	0	0	0	0	0	0	2	2	2	7	7	7	49.942	0	4.1444	11018000	3	579880	0	0	0	0	0	0	0	0	0	0	0	0	0
SapurV1A.1243s0010.1.p;SapurV1A.0080s0010.1.p;SapurV1A.1873s0010.1.p;SapurV1A.0410s0130.1.p	SapurV1A.1243s0010.1.p;SapurV1A.0080s0010.1.p	47525000	64253000	44665000	32989000	72383000	72179000	31985000	34904000	73582000	55250000	37303000	0	0	0	0	0	0	0	0	0	0	0	0	10	10	3	33	33	12.4	48.278	0	275.45	772020000	54	28593000	1689400	6127400	87164	1211000	3291400	2886000	331280	1498700	5186100	4548500	1736500	0	0
SapurV1A.0080s0040.1.p	SapurV1A.0080s0040.1.p	0	0	0	0	0	7412600	0	0	0	0	10304000	0	0	0	0	0	0	0	0	0	0	0	0	5	5	5	17.4	17.4	17.4	57.29	0	12.473	21811000	16	778950	0	0	0	53418	0	303800	0	0	0	0	287590	0	134150
SapurV1A.0080s0070.1.p	SapurV1A.0080s0070.1.p	660870000	275360000	1006200000	608170000	304870000	529860000	756800000	537450000	250160000	203540000	269630000	1812100000	0	58135000	85854000	0	0	156120000	0	0	0	0	0	5	5	5	43	43	43	14.565	0	42.17	6875000000	84	982150000	98398000	58432000	91251000	68720000	49758000	87646000	165530000	111490000	51056000	49084000	29122000	76526000	4373300
SapurV1A.0080s0140.1.p;SapurV1A.0080s0140.2.p;SapurV1A.0219s0270.1.p	SapurV1A.0080s0140.1.p	30065000	31445000	0	0	0	0	0	0	23436000	13431000	0	0	38616000	27032000	39089000	32490000	0	39931000	0	0	27098000	21044000	0	7	7	7	42.1	42.1	42.1	24.796	0	34.464	415080000	62	27672000	958380	4419500	314250	610710	120420	0	0	0	1468100	1637600	0	148720	3891800
SapurV1A.0080s0190.1.p	SapurV1A.0080s0190.1.p	1260500000	1475400000	807730000	759730000	1334000000	1392800000	610350000	606080000	1230700000	666960000	864020000	388230000	1061200000	1084800000	932830000	763930000	786660000	1394500000	911460000	616150000	821980000	848180000	1017000000	7	7	5	78.8	78.8	68.1	11.31	0	232.17	23045000000	262	4608900000	345260000	501300000	112850000	168360000	312370000	360930000	180530000	205310000	393030000	263120000	133130000	24937000	192010000
SapurV1A.0080s0380.1.p	SapurV1A.0080s0380.1.p	692830000	451000000	443090000	451200000	143700000	225010000	433050000	512480000	290380000	286760000	259760000	1225100000	409800000	507250000	408660000	427140000	477740000	495250000	394120000	284670000	377970000	401220000	417140000	5	5	5	24.6	24.6	24.6	38.14	0	77.536	9363400000	166	668810000	48227000	52849000	20224000	21422000	10974000	14775000	43273000	60698000	22840000	44463000	9109500	30362000	34850000
SapurV1A.0080s0470.1.p	SapurV1A.0080s0470.1.p	74625000	33382000	0	60180000	92696000	115150000	0	0	20008000	46390000	63049000	0	1273100000	3356800000	1003600000	1939200000	2600400000	490360000	658120000	623470000	1614100000	1749500000	1077500000	14	14	13	71.3	71.3	64.5	34.538	0	323.31	15614000000	286	1115300000	4714400	3332700	131340	2310100	7432900	9629100	552160	0	2639900	5678200	2694200	130530	105210000
SapurV1A.0081s0030.1.p	SapurV1A.0081s0030.1.p	0	0	0	0	0	0	0	0	0	0	0	0	0	0	0	0	0	0	0	0	0	0	16050000	2	2	2	11	11	11	36.634	0	7.0233	61866000	9	5624100	497030	841830	291970	375600	0	0	0	1148700	0	0	0	657030	0
SapurV1A.0081s0040.1.p;SapurV1A.0081s0040.2.p;SapurV1A.0559s0350.1.p	SapurV1A.0081s0040.1.p;SapurV1A.0081s0040.2.p	264190000	472280000	343430000	342130000	299680000	266990000	353840000	177740000	290190000	382410000	413390000	87765000	341860000	319460000	337090000	343520000	323040000	291230000	337790000	341980000	321320000	287160000	319300000	29	29	29	69.3	69.3	69.3	67.749	0	323.31	7756700000	443	258560000	9783700	34381000	5035300	8732000	9551200	11325000	17924000	7565800	14575000	26744000	11540000	641910	11709000
SapurV1A.0081s0140.1.p	SapurV1A.0081s0140.1.p	0	0	0	0	0	0	0	0	0	0	0	0	0	0	0	0	0	0	0	0	0	1968200	0	2	1	1	19.2	13.3	13.3	22.678	0.0002426	3.5701	12414000	7	1128500	0	0	0	0	0	0	0	0	0	0	0	0	348500
SapurV1A.0081s0200.1.p	SapurV1A.0081s0200.1.p	0	0	18773000	0	0	0	0	0	0	0	0	0	0	0	0	0	0	0	0	0	0	0	0	3	2	2	21.6	17.8	17.8	19.301	0	6.1074	21813000	5	2726700	981230	0	1280900	464490	0	0	0	0	0	0	0	0	0
[truncated: 3,617 more rows]
[truncated: 56 more columns]

## Sheet: S2 Quantified proteins
Protein IDs	Majority protein IDs	LFQ intensity Zeb0S1M_rep1	LFQ intensity Zeb0S1M_rep2	LFQ intensity Zeb0S1M_rep3	LFQ intensity Zeb0S1M_rep4	LFQ intensity Zeb0S1M_rep5	LFQ intensity Zeb0S1M_rep6	LFQ intensity Zeb50S1M_rep1	LFQ intensity Zeb50S1M_rep2	LFQ intensity Zeb50S1M_rep3	LFQ intensity Zeb50S1M_rep4	LFQ intensity Zeb50S1M_rep5	LFQ intensity Zeb50S1M_rep6	LFQ intensity Zeb0S3W_rep1	LFQ intensity Zeb0S3W_rep2	LFQ intensity Zeb0S3W_rep3	LFQ intensity Zeb0S3W_rep4	LFQ intensity Zeb0S3W_rep5	LFQ intensity Zeb0S3W_rep6	LFQ intensity Zeb50S3W_rep1	LFQ intensity Zeb50S3W_rep2	LFQ intensity Zeb50S3W_rep3	LFQ intensity Zeb50S3W_rep4	LFQ intensity Zeb50S3W_rep5	Peptides	Razor unique peptides	Unique peptides	Sequence coverage	Unique razor sequence coverage	Unique sequence coverage	Mol weight kDa	Q value	Score	Intensity	MS MS count	iBAQ	iBAQ Zeb0S1M_rep1	iBAQ Zeb0S1M_rep2	iBAQ Zeb0S1M_rep3	iBAQ Zeb0S1M_rep4	iBAQ Zeb0S1M_rep5	iBAQ Zeb0S1M_rep6	iBAQ Zeb50S1M_rep1	iBAQ Zeb50S1M_rep2	iBAQ Zeb50S1M_rep3	iBAQ Zeb50S1M_rep4	iBAQ Zeb50S1M_rep5	iBAQ Zeb50S1M_rep6	iBAQ Zeb0S3W_rep1
[truncated: 2,686 more rows]
[truncated: 56 more columns]

[truncated: 4 more sheets: S3 t-tests, S3 all significant t-test, S4 Significant t-test Heatmap, Sheet5]
