# Supplementary material for: Revealing the transitory and local effect of zebularine on development and on proteome dynamics of Salix purpurea
Source: Front Plant Sci. 2024 Jan 17;14:1304327. doi: 10.3389/fpls.2023.1304327 (PMC10827895; doi:10.3389/fpls.2023.1304327)
Supplement: Supplementary Table 3 — Proteomic data Root samples. [file Table_3.xlsx]

## Sheet: S1 Identified proteins
Protein IDs	Majority protein IDs	LFQ intensity Zeb0R1M_rep1	LFQ intensity Zeb0R1M_rep2	LFQ intensity Zeb0R1M_rep3	LFQ intensity Zeb0R1M_rep4	LFQ intensity Zeb0R1M_rep5	LFQ intensity Zeb0R1M_rep6	LFQ intensity Zeb50R1M_rep1	LFQ intensity Zeb50R1M_rep2	LFQ intensity Zeb50R1M_rep3	LFQ intensity Zeb50R1M_rep4	LFQ intensity Zeb50R1M_rep5	LFQ intensity Zeb50R1M_rep6	LFQ intensity Zeb0R3W_rep1	LFQ intensity Zeb0R3W_rep2	LFQ intensity Zeb0R3W_rep3	LFQ intensity Zeb0R3W_rep4	LFQ intensity Zeb0R3W_rep5	LFQ intensity Zeb0R3W_rep6	LFQ intensity Zeb50R3W_rep1	LFQ intensity Zeb50R3W_rep2	LFQ intensity Zeb50R3W_rep3	LFQ intensity Zeb50R3W_rep4	LFQ intensity Zeb50R3W_rep5	Peptides	Razor unique peptides	Unique peptides	Sequence coverage	Unique razor sequence coverage	Unique sequence coverage	Mol weight kDa	Q value	Score	Intensity	MS MS count	iBAQ	iBAQ Zeb0R1M_rep1	iBAQ Zeb0R1M_rep2	iBAQ Zeb0R1M_rep3	iBAQ Zeb0R1M_rep4	iBAQ Zeb0R1M_rep5	iBAQ Zeb0R1M_rep6	iBAQ Zeb50R1M_rep1	iBAQ Zeb50R1M_rep2	iBAQ Zeb50R1M_rep3	iBAQ Zeb50R1M_rep4	iBAQ Zeb50R1M_rep5	iBAQ Zeb50R1M_rep6	iBAQ Zeb0R3W_rep1
CON__REFSEQ:XP_001252647;CON__A2I7N3	CON__REFSEQ:XP_001252647;CON__A2I7N3	1814100	0	0	0	0	0	0	0	0	0	0	0	0	0	0	0	0	0	0	0	0	0	0	1	1	1	4.8	4.8	4.8	46.897	0.0072273	1.4173	4879300	4	256810	95479	37284	0	43803	0	80241	0	0	0	0	0	0	0
CON__P01030;CON__ENSEMBL:ENSBTAP00000007350	CON__P01030;CON__ENSEMBL:ENSBTAP00000007350	0	0	0	0	0	0	0	0	0	0	0	0	0	0	0	0	0	0	0	0	0	0	1243400	2	2	2	1.4	1.4	1.4	192.79	0.009827	1.2481	21163000	2	235140	0	0	0	0	0	35299	0	0	0	0	177470	0	0
CON__ENSEMBL:ENSP00000377550	CON__ENSEMBL:ENSP00000377550	0	0	0	0	0	0	0	0	3038300	0	0	0	0	0	0	0	0	0	0	0	0	0	0	9	2	0	16	5.5	0	45.771	0.00024938	2.8099	12454000	8	479000	0	0	0	0	127990	0	0	0	100220	0	0	0	0
CON__P00761	CON__P00761	12037000000	4828600000	96890000000	6948000000	9755400000	6002300000	118610000000	9315700000	38526000000	9770600000	63609000000	9195000000	11710000000	5390500000	5517500000	7609900000	7724700000	6566300000	6913200000	10020000000	12055000000	6860400000	13598000000	11	11	11	58.9	58.9	58.9	24.409	0	323.31	504320000000	1792	45847000000	1326100000	1120100000	736910000	1074000000	1128200000	877070000	2330100000	2481000000	3606100000	2538100000	4855500000	2470100000	2822000000
CON__P01966	CON__P01966	0	0	359700000	6684800	21220000	8857600	0	0	0	0	0	0	0	0	0	0	0	0	0	0	0	0	0	3	3	3	36.6	36.6	36.6	15.184	0	127.25	693000000	79	77001000	0	0	15878000	14414000	19532000	25502000	439310	0	224070	0	1010700	0	0
CON__P02533;CON__Q6IFX2;CON__Q9Z2K1;CON__Q3ZAW8;CON__P19001;CON__Q61782;CON__P35900;CON__Q9D312;CON__Q8N1A0	CON__P02533	13883000	0	189670000	9269300	0	0	11334000	15996000	34864000	0	43415000	25452000	28558000	0	0	0	0	0	0	0	0	0	0	20	7	3	39.2	16.7	8.9	51.621	0	36.751	233560000	39	8053700	190210	194680	540870	270990	83184	0	118420	887280	551740	0	1492700	2660600	824890
CON__P02538;CON__P48668;CON__P04259;CON__Q8VED5;CON__H-INV:HIT000292931;CON__H-INV:HIT000016045;CON__Q9H552	CON__P02538;CON__P48668;CON__P04259	24541000	0	230480000	0	0	0	0	20258000	29648000	0	31269000	0	31589000	0	0	0	0	0	0	0	0	0	0	31	14	7	44.9	25.4	16.3	60.044	0	27.807	210480000	45	7016000	782300	0	617070	114900	0	0	0	2200200	433640	0	578000	0	2175500
CON__P02768-1	CON__P02768-1	0	0	0	0	22986000	0	0	0	0	0	32304000	0	0	0	0	0	0	0	0	0	0	0	0	20	15	15	36.8	30.5	30.5	69.366	0	9.7312	56088000	20	1558000	0	0	0	0	1114000	0	0	0	0	0	428950	0	0
CON__P02769	CON__P02769	52192000	0	644040000	27331000	42213000	44656000	376750000	23663000	180240000	9360600	192250000	25629000	14884000	0	0	12345000	13119000	9866100	12938000	2146900	53883000	7479200	55354000	31	31	26	59.5	59.5	53.2	69.293	0	89.102	1237800000	223	30946000	1654500	234080	1057100	1106900	1189700	1990500	2343700	1119600	3306900	526360	3494500	1741100	1252800
CON__P04264	CON__P04264	1139600000	526270000	4595700000	690190000	486060000	191510000	2498400000	409130000	1893500000	651230000	2607400000	2071500000	228070000	178710000	218510000	130980000	326870000	128150000	149160000	35043000	425430000	306710000	240650000	47	41	31	71.6	67.9	56.4	66.017	0	323.31	23314000000	596	752070000	36377000	35382000	11935000	35590000	19542000	7758500	10957000	31108000	49174000	44622000	79464000	202050000	22269000
CON__P07477	CON__P07477	0	0	0	0	0	33455000	0	0	0	0	0	0	0	23413000	0	0	0	0	0	0	0	0	0	1	1	1	8.1	8.1	8.1	26.558	0	7.5384	834100000	26	104260000	3235800	3348100	1972800	2155400	2451700	6113400	1668300	3508400	5559700	7241400	6623800	5932500	7775600
CON__P08779;CON__P08727	CON__P08779	37536000	0	258880000	12233000	27727000	0	57644000	42856000	58442000	0	64323000	25228000	24835000	0	0	0	14690000	0	0	0	12260000	0	0	21	17	8	45.2	40.4	22.8	51.267	0	40.479	446910000	76	15411000	993970	0	718970	473380	268250	0	416270	2222100	1742600	0	2179400	2068700	2978800
CON__P12763	CON__P12763	0	0	39840000	0	0	0	69706000	0	0	0	0	0	0	0	0	0	0	0	0	0	0	0	0	4	4	4	20.3	20.3	20.3	38.418	0	8.4992	44442000	16	3174400	29890	0	217330	448530	0	246350	1277600	113680	0	0	0	0	0
CON__P13645;CON__P02535-1;CON__Q148H6;CON__Q2M2I5;CON__P05784;CON__Q14525;CON__Q9UE12;CON__Q15323;CON__Q14532;CON__A2AB72;CON__O76015;CON__O76013;CON__Q7Z3Y9;CON__O76014	CON__P13645	1401400000	515410000	5521500000	530370000	558850000	143060000	1362300000	294100000	1656100000	555000000	2221300000	2506800000	171400000	159630000	188110000	90850000	316940000	110910000	179670000	41868000	282000000	190800000	265150000	34	34	26	59	59	53	59.51	0	323.31	20531000000	567	789640000	55965000	49039000	18760000	30698000	26235000	4428100	7306000	18989000	52199000	39939000	69334000	261020000	20326000
CON__P13647	CON__P13647	68343000	0	294510000	16305000	24369000	0	96794000	19968000	69496000	26951000	153310000	157140000	0	0	0	0	11513000	0	0	0	0	0	5392200	31	22	5	43.2	35.1	9.2	62.378	0	39.08	855380000	101	27593000	2094300	149500	880770	1082300	880370	0	510580	1138300	1876600	1148000	3152800	11890000	764690
CON__P15636	CON__P15636	9574900000	4517100000	113340000000	5541400000	6196100000	4456800000	45895000000	5417400000	22867000000	6950100000	36493000000	5084400000	8000400000	3581300000	3972200000	4848500000	5525000000	4899700000	4532300000	5904300000	6857300000	6145400000	8960500000	16	16	16	28.9	28.9	28.9	68.124	0	323.31	274830000000	1713	11451000000	337470000	397430000	381430000	337010000	288490000	217720000	633640000	390650000	741460000	583760000	801290000	539210000	869100000
CON__P19013	CON__P19013	0	0	0	0	3137300	0	0	0	0	0	0	0	0	0	0	0	0	0	0	0	0	0	0	10	7	5	16.7	13.6	9.9	63.91	0	3.3626	18172000	9	586200	0	0	11834	0	133150	0	0	0	0	0	0	0	0
CON__P34955	CON__P34955	6713100	0	0	5428100	5569300	7293000	0	0	0	0	0	0	0	0	0	0	0	0	0	0	11630000	0	0	6	6	6	24	24	24	46.103	0	20.018	139530000	32	6644100	232660	116550	179260	614460	262130	450650	837760	0	208130	0	631350	131530	0
CON__P35527;CON__Q99456	CON__P35527	275550000	202660000	2568100000	397020000	163100000	124170000	2367700000	136650000	954380000	374820000	1367900000	498340000	115570000	60901000	91536000	51549000	156800000	69173000	25921000	78512000	285990000	217450000	106130000	31	30	30	63.4	63.4	63.4	62.129	0	323.31	10657000000	404	409890000	10964000	16670000	7269900	27703000	7169300	3898700	10308000	7650100	31143000	35448000	66204000	63069000	19638000
CON__P35908	CON__P35908	0	0	0	0	0	0	0	0	0	0	0	0	0	0	0	0	0	0	0	0	0	0	0	48	1	1	76.3	5.6	5.6	65.865	0	3.095	0	1	0	0	0	0	0	0	0	0	0	0	0	0	0	0
CON__P35908v2	CON__P35908v2	472530000	203480000	3414900000	347960000	240250000	34789000	1166600000	133040000	948620000	254840000	1952100000	2220500000	17017000	24459000	41853000	6656500	51976000	20875000	35670000	0	86743000	94569000	125610000	48	48	1	76.1	76.1	4.7	65.432	0	323.31	12372000000	433	309300000	13016000	13269000	6717700	12395000	5586700	1892700	7435600	7425400	22326000	16557000	28218000	145800000	1330800
CON__Q01546	CON__Q01546	0	0	0	0	0	0	0	0	19043000	0	0	0	0	0	0	0	0	0	0	0	0	0	0	16	5	4	16.8	7.8	6.3	65.87	0	8.4139	16333000	6	453680	0	0	0	0	0	0	0	0	453680	0	0	0	0
CON__Q04695;CON__Q9QWL7;CON__Q99PS0	CON__Q04695;CON__Q9QWL7	0	0	0	0	0	0	0	0	0	0	0	0	16560000	0	0	0	0	0	0	0	0	0	0	14	4	3	28	10	7.9	48.105	0	5.3569	60972000	6	2102500	0	0	51948	0	0	0	0	0	0	0	0	0	2050600
CON__Q29443;CON__Q0IIK2	CON__Q29443;CON__Q0IIK2	0	0	0	0	0	0	0	0	0	0	0	0	0	0	0	0	0	0	0	0	1040100	0	0	2	2	2	4.2	4.2	4.2	75.829	0.00024504	2.6161	2050500	3	47686	0	0	0	0	0	0	0	0	0	0	0	0	0
CON__Q3SX09;CON__P02070	CON__Q3SX09;CON__P02070	0	0	0	0	0	0	0	0	0	0	0	0	0	0	0	0	0	0	0	0	0	0	840100	2	2	2	10.4	10.4	10.4	22.06	0.0020862	1.9833	7419600	6	741960	0	0	28810	0	0	0	147490	0	0	0	276260	0	0
CON__Q3SZH5	CON__Q3SZH5	0	0	0	0	0	496540	0	0	0	0	0	0	0	0	0	0	0	0	0	0	0	0	0	2	2	2	13.9	13.9	13.9	45.456	0	2.9931	3486100	10	193670	32851	0	75065	0	43771	41986	0	0	0	0	0	0	0
CON__Q58D62	CON__Q58D62	0	0	0	0	0	1151800	0	0	0	0	0	0	0	0	0	0	0	0	0	0	0	0	0	2	2	2	11.1	11.1	11.1	42.663	0	4.2239	5813700	3	322980	0	0	0	0	0	97391	0	0	0	0	0	0	0
CON__Q5D862	CON__Q5D862	0	0	0	0	0	0	0	0	0	0	0	5213500	0	0	0	0	0	0	0	0	0	0	0	6	6	6	5.4	5.4	5.4	248.07	0	21.656	27399000	11	370260	46439	45586	10227	31887	12672	0	13673	0	0	0	0	209780	0
CON__Q5XQN5;CON__Q922U2	CON__Q5XQN5;CON__Q922U2	0	0	0	0	0	0	0	0	0	0	0	0	7922400	0	0	0	0	0	0	0	0	0	0	24	1	0	30.6	1.5	0	62.936	0.0014114	2.1637	28448000	1	917680	0	0	0	0	0	0	0	0	0	0	0	0	917680
CON__Q7Z794	CON__Q7Z794	0	0	0	0	0	0	0	0	0	0	0	0	0	0	0	0	0	0	0	0	0	0	0	6	1	1	7.1	2.1	2.1	61.802	0.0014158	2.1941	0	1	0	0	0	0	0	0	0	0	0	0	0	0	0	0
CON__Q86YZ3	CON__Q86YZ3	0	1753500	0	0	0	0	0	0	0	0	0	0	0	0	0	0	0	0	0	0	0	0	0	2	2	2	4.5	4.5	4.5	282.39	0.00024832	2.7663	14990000	8	176350	15638	53621	3964.8	27519	0	0	0	0	0	24182	0	51427	0
CON__Q9TRI1	CON__Q9TRI1	0	0	0	0	0	1375800	0	0	0	0	0	0	0	0	0	0	0	0	0	0	0	0	0	1	1	1	3.6	3.6	3.6	106.19	0	13.997	5952100	9	116710	25132	22468	0	28048	0	41060	0	0	0	0	0	0	0
CON__Q9TTE1	CON__Q9TTE1	2801500	889790	0	0	0	0	0	0	0	0	0	0	0	0	0	0	0	0	0	0	0	0	0	1	1	1	5.1	5.1	5.1	46.203	0	12.446	23574000	17	1386700	165350	134610	58518	72199	49646	78176	0	0	0	0	0	0	0
SapurV1A.0001s0040.2.p;SapurV1A.0001s0040.1.p	SapurV1A.0001s0040.2.p;SapurV1A.0001s0040.1.p	78845000	81320000	291550000	80641000	70808000	56808000	0	148250000	312890000	79714000	320220000	68105000	44864000	66486000	33380000	35552000	36563000	50562000	69298000	30336000	34845000	44006000	70303000	8	8	8	54.2	54.2	54.2	26.874	0	323.31	3486000000	165	290500000	5232500	11708000	1320400	8928400	8330400	7240200	0	36641000	25720000	16880000	19458000	18239000	14222000
SapurV1A.0001s0090.1.p;SapurV1A.0001s0090.2.p	SapurV1A.0001s0090.1.p;SapurV1A.0001s0090.2.p	28339000	18000000	0	31502000	24933000	30622000	0	0	47733000	210010000	17757000	15556000	0	0	0	0	0	0	0	0	0	0	0	21	11	11	60.4	37.3	37.3	51.922	0	26.146	843580000	53	33743000	1265600	1314700	0	1954600	969520	2136900	0	182760	1168100	23401000	330810	1019200	0
SapurV1A.0001s0150.1.p	SapurV1A.0001s0150.1.p	0	0	0	0	0	0	0	0	0	0	0	0	0	0	0	0	0	0	0	0	0	2753600	0	5	5	5	9	9	9	104.14	0	4.6808	42590000	19	925870	0	408650	0	0	0	100250	0	0	0	0	0	0	37755
SapurV1A.0001s0260.1.p	SapurV1A.0001s0260.1.p	62580000	88494000	0	104660000	91165000	93188000	0	0	28755000	61632000	36992000	82059000	254410000	183930000	246280000	202600000	173800000	273480000	252530000	102530000	99041000	220390000	137840000	5	5	5	63.5	63.5	63.5	12.028	0	70.352	7635800000	94	1908900000	22468000	36116000	0	45225000	28357000	46749000	839750	44354000	4557900	45024000	6210200	77020000	283240000
SapurV1A.0001s0270.2.p;SapurV1A.0001s0270.1.p	SapurV1A.0001s0270.2.p;SapurV1A.0001s0270.1.p	0	0	0	0	0	0	0	0	0	0	0	0	0	0	0	0	0	0	9642200	0	0	0	0	5	3	3	60	40	40	12.045	0	5.6887	39641000	6	9910200	0	0	0	0	0	771790	0	0	0	0	0	0	3267700
SapurV1A.0001s0330.1.p	SapurV1A.0001s0330.1.p	89704000	115950000	0	95315000	97441000	74886000	0	95151000	38684000	94677000	67878000	153260000	40719000	74877000	65693000	56179000	37780000	45559000	96467000	0	43524000	65962000	96499000	7	6	5	37.5	31.8	28.4	29.188	0	104.78	3526200000	106	391800000	12339000	29506000	0	19767000	16776000	10982000	0	26497000	1985900	22922000	4067000	59084000	15351000
SapurV1A.0001s0350.1.p;SapurV1A.0011s0300.1.p	SapurV1A.0001s0350.1.p	537800000	752650000	425640000	624250000	379820000	522480000	0	496870000	747970000	627500000	767960000	484160000	195910000	251620000	337170000	272460000	331550000	397100000	233200000	291820000	374370000	259060000	991200000	18	18	0	60.1	60.1	0	29.79	0	94.529	20113000000	292	1257000000	42538000	130460000	1514900	69779000	37850000	47959000	0	69989000	34797000	95950000	28482000	91366000	41142000
SapurV1A.0001s0360.1.p	SapurV1A.0001s0360.1.p	0	7377400	0	0	0	0	0	0	0	0	0	6129100	0	0	0	0	0	0	0	0	0	0	0	15	7	7	24.1	15.5	15.5	96.657	0	72.265	47897000	18	1140400	0	491620	0	0	0	0	0	133370	0	0	0	394350	0
SapurV1A.0001s0410.1.p;SapurV1A.0001s0410.3.p;SapurV1A.0001s0410.2.p	SapurV1A.0001s0410.1.p;SapurV1A.0001s0410.3.p;SapurV1A.0001s0410.2.p	0	0	0	0	0	14761000	0	0	0	0	0	0	0	0	0	0	0	0	25070000	0	0	0	0	5	1	1	20.1	3.5	3.5	33.826	0	3.356	282920000	18	16643000	378030	1715100	0	351860	0	1386200	0	929400	0	729240	0	881480	1296500
SapurV1A.0001s0430.1.p;SapurV1A.0001s0430.2.p;SapurV1A.0001s0430.3.p	SapurV1A.0001s0430.1.p;SapurV1A.0001s0430.2.p;SapurV1A.0001s0430.3.p	0	0	0	0	0	0	0	0	0	0	0	0	0	0	0	1565800	0	0	0	0	0	0	0	8	3	3	17.5	9.8	9.8	64.974	0	3.9182	4847800	4	220360	0	0	0	0	0	0	0	0	0	0	0	0	0
SapurV1A.0001s0440.2.p;SapurV1A.0001s0440.1.p	SapurV1A.0001s0440.2.p;SapurV1A.0001s0440.1.p	10507000	7180800	0	0	9412100	0	0	11625000	0	11699000	0	0	0	5572800	0	0	0	0	0	0	14248000	0	24559000	18	9	9	67	45.6	45.6	41.164	0	54.066	329390000	46	14972000	552300	919700	26124	163110	508700	1573100	501270	638850	116350	854440	0	1285400	351930
SapurV1A.1682s0030.1.p;SapurV1A.0541s0010.1.p;SapurV1A.0001s0540.3.p;SapurV1A.0001s0540.2.p;SapurV1A.0001s0540.1.p	SapurV1A.1682s0030.1.p;SapurV1A.0541s0010.1.p;SapurV1A.0001s0540.3.p;SapurV1A.0001s0540.2.p;SapurV1A.0001s0540.1.p	0	0	0	0	4398500	0	0	0	0	0	0	0	0	0	0	0	0	0	0	0	0	0	0	3	3	3	15.1	15.1	15.1	26.952	0	6.7354	25947000	9	3706700	0	537880	0	402030	826720	604440	0	0	0	0	0	0	0
SapurV1A.0001s0580.1.p	SapurV1A.0001s0580.1.p	20205000	27322000	0	17326000	27125000	30430000	0	24131000	0	18305000	0	33656000	127200000	127250000	131520000	107550000	109290000	97232000	91824000	109550000	83481000	96897000	127040000	10	10	2	52.1	52.1	8.1	33.081	0	172.46	4066900000	118	290490000	1537500	1841600	0	1398900	1987400	2165800	1319500	1492300	0	2435700	0	4587900	39424000
SapurV1A.0001s0600.1.p	SapurV1A.0001s0600.1.p	0	0	0	0	0	0	0	0	0	0	0	0	0	0	0	0	0	0	10339000	0	0	0	0	2	2	2	11.9	11.9	11.9	28.376	0	15.654	94928000	11	9492800	0	524470	0	0	0	0	0	0	0	0	0	0	0
SapurV1A.0001s0700.2.p;SapurV1A.0001s0700.1.p	SapurV1A.0001s0700.2.p;SapurV1A.0001s0700.1.p	0	0	0	0	0	0	0	0	0	0	0	0	6208200	4879900	5216600	5890600	0	0	0	0	0	0	0	4	4	4	18	18	18	50.786	0	23.932	104620000	23	4755500	0	0	0	0	218840	0	0	0	0	0	0	0	1098200
SapurV1A.0007s0060.1.p;SapurV1A.0138s0010.2.p;SapurV1A.0041s0720.1.p;SapurV1A.0333s0040.1.p;SapurV1A.0333s0040.2.p;SapurV1A.0333s0040.4.p;SapurV1A.0333s0040.5.p;SapurV1A.0333s0040.6.p;SapurV1A.0333s0040.3.p;SapurV1A.0164s0380.1.p;SapurV1A.3589s0010.1.p;SapurV1A.0408s0140.1.p;SapurV1A.0778s0020.1.p;SapurV1A.0001s0790.1.p;SapurV1A.0113s0280.2.p;SapurV1A.0113s0280.1.p;SapurV1A.0161s0200.1.p;SapurV1A…	SapurV1A.0007s0060.1.p;SapurV1A.0138s0010.2.p;SapurV1A.0041s0720.1.p;SapurV1A.0333s0040.1.p;SapurV1A.0333s0040.2.p;SapurV1A.0333s0040.4.p;SapurV1A.0333s0040.5.p;SapurV1A.0333s0040.6.p;SapurV1A.0333s0040.3.p;SapurV1A.0164s0380.1.p;SapurV1A.3589s0010.1.p;SapurV1A.0408s0140.1.p;SapurV1A.0778s0020.1.p;SapurV1A.0001s0790.1.p;SapurV1A.0113s0280.2.p;SapurV1A.0113s0280.1.p;SapurV1A.0161s0200.1.p;SapurV1A…	0	0	0	0	0	0	0	0	0	0	0	0	0	0	0	0	0	0	0	0	0	116970	0	1	1	1	6.2	6.2	6.2	20.107	0.0014118	2.1641	625900	4	89415	0	0	0	0	0	0	0	0	0	0	0	0	0
SapurV1A.0001s0890.1.p;SapurV1A.0001s0890.2.p;SapurV1A.0533s0210.1.p	SapurV1A.0001s0890.1.p;SapurV1A.0001s0890.2.p	0	0	0	0	0	0	0	0	0	0	0	0	0	0	0	0	0	0	0	0	4131500	2092600	0	15	7	7	29.5	14.8	14.8	84.802	0	26.679	317420000	20	7557600	18613	6483800	0	150220	89852	170240	0	0	0	0	40010	93562	56977
SapurV1A.0001s0970.1.p	SapurV1A.0001s0970.1.p	0	0	0	0	0	0	0	0	0	0	0	0	0	0	0	0	0	0	0	0	0	0	18691000	23	2	2	62.4	6.5	6.5	49.854	0	4.8709	233960000	8	11141000	681180	0	0	1095800	0	160880	0	0	0	1562200	161200	0	0
SapurV1A.0001s1100.3.p;SapurV1A.0001s1100.2.p;SapurV1A.0001s1100.1.p	SapurV1A.0001s1100.3.p;SapurV1A.0001s1100.2.p;SapurV1A.0001s1100.1.p	0	0	0	0	0	0	0	0	0	0	0	0	0	0	0	0	0	0	6584300	0	0	0	0	4	4	4	26.5	26.5	26.5	22.465	0	6.5046	80974000	16	8997100	0	601890	0	0	0	0	0	0	0	0	0	0	1696200
SapurV1A.0001s1170.1.p	SapurV1A.0001s1170.1.p	0	14319000	0	13124000	12344000	28206000	0	17930000	0	7801500	0	21782000	8690500	0	12971000	10034000	10561000	0	6954600	0	7654000	6064200	9170400	14	14	9	25	25	17.2	96.195	0	107.15	448340000	99	10426000	52401	1135500	0	483470	329130	1432000	0	809190	0	168360	0	1971100	524620
SapurV1A.0001s1180.1.p	SapurV1A.0001s1180.1.p	5356400	10971000	0	10516000	0	11337000	0	0	0	8549800	0	0	0	29547000	12748000	0	18198000	24239000	18551000	17425000	17605000	22171000	0	6	5	5	42.7	36.9	36.9	17.241	0	32.349	657250000	54	73028000	697420	3755100	0	1291900	509940	1234500	0	0	0	2008400	0	1256400	2748800
SapurV1A.0001s1350.1.p	SapurV1A.0001s1350.1.p	53524000	48429000	0	45978000	51077000	53426000	0	37511000	48101000	54198000	0	59349000	72024000	80185000	83461000	73961000	78124000	90371000	91918000	62906000	45848000	83099000	63196000	16	16	16	68.2	68.2	68.2	32.923	0	48.878	3317900000	178	158000000	3642800	6466600	0	4094100	2533400	3879800	104380	2524900	1179600	6480300	230520	5624400	14373000
SapurV1A.0001s1370.1.p	SapurV1A.0001s1370.1.p	138430000	83159000	108480000	111040000	101280000	88762000	0	0	108270000	131020000	114500000	130050000	88172000	140500000	85970000	86077000	68003000	112540000	127040000	111720000	120740000	138230000	218340000	6	6	6	52.2	52.2	52.2	27.712	0	314.77	5513300000	146	459440000	13797000	18701000	370830	17294000	13217000	11208000	0	6826800	4874300	27468000	4139700	36465000	29876000
SapurV1A.0001s1380.1.p;SapurV1A.0275s0030.1.p	SapurV1A.0001s1380.1.p	486040000	225210000	652530000	276860000	205340000	195590000	12682000	299100000	779430000	313630000	925220000	165300000	152150000	137590000	139360000	162480000	125240000	139380000	201480000	207890000	205890000	186270000	194230000	19	19	19	81.3	81.3	81.3	35.186	0	323.31	10337000000	376	516830000	30013000	29519000	1793100	30614000	12603000	16297000	147810	38307000	34890000	44312000	30150000	21193000	22117000
SapurV1A.0001s1400.1.p;SapurV1A.0001s1400.2.p	SapurV1A.0001s1400.1.p;SapurV1A.0001s1400.2.p	0	0	0	0	0	0	0	0	0	0	0	0	0	0	0	0	0	0	0	0	0	0	0	5	2	2	21.1	9.7	9.7	39.61	0.0084635	1.3473	0	2	0	0	0	0	0	0	0	0	0	0	0	0	0	0
SapurV1A.0001s1420.1.p	SapurV1A.0001s1420.1.p	0	0	0	0	0	0	0	0	0	0	0	0	0	0	0	0	0	0	2768500	0	0	0	0	1	1	1	4.1	4.1	4.1	79.384	0.0074349	1.3998	6742500	1	249720	0	0	0	0	0	0	0	0	0	0	0	0	0
SapurV1A.0001s1440.1.p	SapurV1A.0001s1440.1.p	0	0	0	0	0	0	0	0	0	0	5795300	0	0	0	0	0	0	0	0	0	0	0	0	3	2	2	10.5	6.5	6.5	29.051	0.0088324	1.2993	46219000	6	3851600	0	0	0	712460	480210	0	0	999450	313440	1045400	300600	0	0
SapurV1A.0001s1450.1.p;SapurV1A.2260s0020.2.p;SapurV1A.2260s0020.1.p;SapurV1A.0092s0110.1.p;SapurV1A.1055s0170.1.p;SapurV1A.0092s0100.1.p	SapurV1A.0001s1450.1.p	45996000	49360000	0	53532000	35242000	34720000	0	73087000	25300000	44005000	17553000	28913000	0	0	0	8726100	0	0	0	20244000	0	0	12739000	10	9	8	53.8	50.8	46.6	28.678	0	39.084	864380000	51	78580000	5420800	13342000	0	3790500	4373000	5947700	0	15693000	2421900	10970000	1053500	8753700	749650
SapurV1A.0001s1500.1.p	SapurV1A.0001s1500.1.p	206620000	230070000	211110000	237680000	275510000	288070000	0	231200000	331070000	318060000	270520000	312400000	72411000	82931000	132870000	77397000	111850000	169850000	152130000	111480000	156740000	124850000	357530000	6	6	3	44.5	44.5	24	16.519	0	13.053	8676700000	104	1084600000	32676000	78812000	996930	60715000	53937000	63838000	0	37765000	23790000	60419000	22046000	131020000	19094000
SapurV1A.0001s1560.2.p;SapurV1A.0001s1560.1.p	SapurV1A.0001s1560.2.p;SapurV1A.0001s1560.1.p	9821400	12467000	0	14028000	17023000	18490000	0	13533000	0	13446000	0	17641000	15253000	19720000	17421000	13547000	15145000	19350000	20743000	0	20444000	15544000	12504000	8	8	8	32.2	32.2	32.2	41.875	0	24.115	750130000	78	32614000	255960	1115800	0	1548400	1222300	1580100	0	1013100	0	1476200	0	1352700	2588200
SapurV1A.0001s1570.3.p;SapurV1A.0001s1570.2.p;SapurV1A.0001s1570.1.p	SapurV1A.0001s1570.3.p;SapurV1A.0001s1570.2.p;SapurV1A.0001s1570.1.p	50854000	90941000	0	72766000	77856000	60735000	0	84018000	0	47769000	51743000	45710000	44908000	33877000	21466000	27579000	48083000	13805000	15448000	32391000	41670000	40914000	52002000	9	4	4	54.5	30.4	30.4	21.896	0	118.28	2227500000	102	318220000	8893700	45505000	205310	17506000	13942000	9240500	0	14666000	2227500	11243000	2615900	23039000	25642000
SapurV1A.0001s1630.1.p;SapurV1A.0001s1640.2.p;SapurV1A.0001s1640.1.p	SapurV1A.0001s1630.1.p;SapurV1A.0001s1640.2.p;SapurV1A.0001s1640.1.p	232650000	147720000	135770000	148750000	109450000	120590000	0	208770000	329000000	174660000	353600000	118610000	137690000	137550000	156170000	127250000	137140000	146870000	170810000	194880000	181540000	175800000	177880000	17	17	8	75.3	75.3	38.1	36.325	0	126.5	7757100000	226	517140000	21641000	26949000	741410	16124000	5555600	9738000	0	30473000	24178000	21821000	9706700	16498000	35873000
SapurV1A.0001s1650.1.p	SapurV1A.0001s1650.1.p	66281000	36066000	0	33567000	0	31891000	0	0	91132000	0	0	0	37418000	0	55637000	34061000	0	0	0	59165000	0	45452000	27788000	11	2	0	44.5	4.9	0	33.968	0	27.114	1714000000	39	131840000	6162400	6718900	0	5153100	1109900	3252100	0	6199900	6193100	8504200	3828700	3262600	10816000
SapurV1A.0001s1690.2.p;SapurV1A.0001s1690.1.p	SapurV1A.0001s1690.2.p;SapurV1A.0001s1690.1.p	252970000	157950000	128490000	201590000	182170000	159180000	0	178990000	412660000	228530000	466690000	180410000	473640000	472070000	537550000	529800000	418250000	577670000	431880000	286490000	282420000	418980000	278800000	12	12	12	49.5	49.5	49.5	34.52	0	224.37	18042000000	227	949580000	12309000	13571000	530070	17288000	12241000	12354000	0	21298000	19013000	22645000	15113000	25614000	110830000
SapurV1A.0001s1720.1.p	SapurV1A.0001s1720.1.p	92538000	134920000	0	138800000	130830000	150460000	0	137950000	56393000	139070000	48467000	141800000	95705000	79947000	95774000	65327000	80629000	87049000	90527000	88124000	82929000	114510000	122140000	15	15	15	56.2	56.2	56.2	52.623	0	319.29	5064000000	276	253200000	6074100	19370000	0	11596000	8395500	11940000	0	12740000	1807300	14027000	1192400	18263000	18851000
SapurV1A.0001s1760.1.p	SapurV1A.0001s1760.1.p	0	0	0	0	0	0	0	0	0	0	0	0	14107000	17649000	0	16673000	14635000	16010000	14289000	13125000	0	21510000	20078000	7	7	7	36.9	36.9	36.9	36.737	0	12.088	502140000	44	26429000	0	0	0	278180	145080	175950	0	0	0	309750	0	404310	1889000
SapurV1A.0001s1820.1.p	SapurV1A.0001s1820.1.p	31351000	55835000	0	37038000	71229000	96864000	0	28197000	9567500	35808000	0	49720000	73302000	66875000	99623000	73963000	77709000	49955000	55756000	71182000	88124000	77524000	111740000	28	28	28	62	62	62	61.115	0	142.85	3109800000	226	91465000	944870	4940900	0	2022900	2935700	4587200	0	1030900	208640	1191200	36001	3450300	8176200
SapurV1A.0001s1920.2.p;SapurV1A.0001s1920.1.p;SapurV1A.0001s1920.5.p;SapurV1A.0001s1920.4.p;SapurV1A.0001s1920.3.p	SapurV1A.0001s1920.2.p;SapurV1A.0001s1920.1.p;SapurV1A.0001s1920.5.p;SapurV1A.0001s1920.4.p;SapurV1A.0001s1920.3.p	0	0	0	0	0	0	0	0	0	0	0	0	0	10803000	0	0	0	0	10684000	0	0	0	0	5	5	5	53.2	53.2	53.2	16.978	0	8.4443	233230000	18	23323000	453530	0	0	725310	529570	0	0	1476600	0	0	0	0	787240
SapurV1A.0001s1940.1.p	SapurV1A.0001s1940.1.p	0	0	0	0	0	0	0	0	0	0	0	0	0	1545200	0	0	0	0	0	0	0	0	0	2	2	2	5.4	5.4	5.4	50.47	0.0020795	1.9521	5651000	2	188370	0	0	0	0	0	0	0	0	0	0	0	0	0
SapurV1A.0001s2000.1.p	SapurV1A.0001s2000.1.p	182240000	91456000	0	106170000	113490000	93317000	0	148880000	178390000	150480000	198430000	99889000	84931000	90204000	86786000	67349000	79155000	93459000	114320000	102340000	104890000	117800000	136630000	9	9	9	46.8	46.8	46.8	37.134	0	65.441	5158100000	186	368440000	13762000	18008000	76196	12522000	9122100	10968000	0	21573000	9458000	28693000	7843600	23282000	18697000
SapurV1A.0001s2040.3.p;SapurV1A.0001s2040.2.p;SapurV1A.0001s2040.1.p;SapurV1A.1034s0010.2.p;SapurV1A.1034s0010.1.p	SapurV1A.0001s2040.3.p;SapurV1A.0001s2040.2.p;SapurV1A.0001s2040.1.p	0	0	0	0	0	0	0	0	0	0	0	0	36941000	31518000	27972000	29425000	28446000	47203000	22469000	25267000	25797000	35199000	12112000	10	10	5	33.6	33.6	20.7	46.825	0	125.98	1003800000	69	40154000	0	0	0	0	0	0	0	0	0	0	0	0	6716400
SapurV1A.0001s2090.1.p;SapurV1A.0001s2090.2.p;SapurV1A.0001s2090.3.p	SapurV1A.0001s2090.1.p;SapurV1A.0001s2090.2.p;SapurV1A.0001s2090.3.p	0	0	0	0	13046000	11934000	0	0	0	0	0	0	0	0	0	0	0	0	0	0	0	0	0	7	4	4	51.4	34.3	34.3	24.784	0	7.303	57727000	15	6414200	0	392530	0	132800	1733700	2304400	0	0	0	0	0	1850800	0
SapurV1A.0001s2110.1.p;SapurV1A.0066s0320.1.p;SapurV1A.0028s0370.1.p;SapurV1A.0073s0250.1.p;SapurV1A.0073s0240.1.p;SapurV1A.0043s0300.1.p;SapurV1A.0511s0140.1.p;SapurV1A.0511s0130.1.p;SapurV1A.0353s0090.1.p;SapurV1A.0353s0100.1.p	SapurV1A.0001s2110.1.p;SapurV1A.0066s0320.1.p	0	0	0	0	0	0	0	0	0	0	0	22575000	0	28976000	41049000	41759000	59533000	33880000	0	0	24225000	0	0	3	3	1	26.2	26.2	15.4	15.721	0	4.5208	1071700000	21	214350000	1989200	0	0	0	0	749570	0	0	0	0	0	11885000	28605000
SapurV1A.0001s2150.2.p;SapurV1A.0001s2150.1.p	SapurV1A.0001s2150.2.p;SapurV1A.0001s2150.1.p	0	3528400	0	0	0	0	0	0	0	0	0	0	0	0	0	0	0	0	0	0	0	0	0	6	6	6	7.1	7.1	7.1	142.85	0	3.6207	13992000	7	229380	0	150350	0	0	0	0	0	0	0	0	0	0	0
SapurV1A.0001s2190.1.p;SapurV1A.1531s0060.5.p;SapurV1A.1531s0060.4.p;SapurV1A.1531s0060.3.p;SapurV1A.1531s0060.2.p;SapurV1A.1531s0060.1.p	SapurV1A.0001s2190.1.p	0	0	0	0	0	0	0	0	0	0	0	0	4914900	0	0	9073800	8191300	0	0	0	9352600	0	0	4	4	4	20.6	20.6	20.6	35.052	0	4.6513	196950000	18	9847300	1242100	181630	0	0	0	0	0	0	1190300	0	0	0	2021200
SapurV1A.0001s2230.1.p	SapurV1A.0001s2230.1.p	0	0	0	0	11676000	0	0	0	0	0	0	21613000	29539000	33572000	25992000	19572000	25230000	32840000	31408000	42487000	43995000	31217000	0	8	8	8	43.1	43.1	43.1	23.626	0	11.082	1053600000	53	75259000	228760	0	0	360120	793630	0	0	0	0	547650	0	2270400	7813300
SapurV1A.0001s2250.2.p;SapurV1A.0001s2250.1.p	SapurV1A.0001s2250.2.p;SapurV1A.0001s2250.1.p	29976000	17422000	0	21488000	21239000	14858000	0	11191000	36010000	16884000	15786000	14219000	0	12005000	13544000	6153700	0	0	0	0	0	0	0	10	10	9	31.3	31.3	31.3	52.347	0	116.96	426010000	84	19364000	1517000	2937800	0	1338400	902960	1426500	0	1457800	1566300	1137300	512520	2237100	0
SapurV1A.0001s2340.1.p;SapurV1A.0430s0170.1.p	SapurV1A.0001s2340.1.p;SapurV1A.0430s0170.1.p	0	0	0	0	0	0	0	0	0	0	0	0	0	0	0	0	2130200	0	0	0	0	0	0	2	2	2	5.2	5.2	5.2	69.104	0.00024814	2.7625	13708000	9	761560	0	63925	0	0	0	0	0	0	0	0	0	117470	0
SapurV1A.0001s2360.1.p;SapurV1A.0001s2360.2.p	SapurV1A.0001s2360.1.p;SapurV1A.0001s2360.2.p	50737000	38422000	0	60453000	70700000	76957000	0	66728000	0	66096000	34112000	95238000	81979000	111300000	75845000	45253000	85733000	112750000	119480000	98107000	72820000	108320000	91014000	7	7	7	46.5	46.5	46.5	14.922	0	126.97	3900800000	90	325060000	5889000	8625400	0	9088700	6198700	10901000	0	11795000	611080	7046600	982720	21280000	19441000
SapurV1A.0001s2420.1.p	SapurV1A.0001s2420.1.p	0	1039100	0	0	0	0	0	0	0	0	0	0	0	0	0	0	0	0	0	0	0	0	0	2	2	2	2.9	2.9	2.9	101.83	0	4.1106	2700800	2	56267	0	56267	0	0	0	0	0	0	0	0	0	0	0
SapurV1A.0001s2430.1.p	SapurV1A.0001s2430.1.p	32041000	30663000	0	38145000	41107000	51694000	0	45952000	0	31435000	0	55152000	50568000	62797000	47826000	45534000	44817000	60863000	53774000	42370000	39198000	58342000	60723000	10	10	10	42.7	42.7	42.7	35.896	0	165.02	2340400000	170	180030000	2667500	4219800	0	3821600	4367300	4248600	0	5852200	382650	4252300	0	13808000	19814000
SapurV1A.0001s2490.1.p	SapurV1A.0001s2490.1.p	178070000	270840000	60855000	247060000	235730000	278200000	0	233710000	214490000	254720000	152420000	316930000	402430000	468460000	421270000	439200000	444910000	434170000	347830000	410430000	413020000	492940000	369670000	23	23	23	59.9	59.9	59.9	57.904	0	323.31	18253000000	392	588810000	6471800	17549000	102870	12168000	10554000	12408000	0	19449000	5319500	16905000	2598500	27724000	51691000
SapurV1A.0001s2510.3.p;SapurV1A.0001s2510.2.p;SapurV1A.0001s2510.1.p;SapurV1A.0001s2510.4.p	SapurV1A.0001s2510.3.p;SapurV1A.0001s2510.2.p;SapurV1A.0001s2510.1.p;SapurV1A.0001s2510.4.p	0	2573500	0	0	0	0	0	0	0	0	0	0	0	0	0	0	0	0	0	0	0	0	0	4	4	4	5.7	5.7	5.7	112.53	0	14.683	19821000	16	330340	0	111480	0	60391	40521	35609	0	0	0	37332	0	0	0
SapurV1A.0001s2520.1.p	SapurV1A.0001s2520.1.p	250480000	277610000	71982000	252060000	272690000	321860000	0	287990000	187450000	281130000	181200000	314770000	254980000	237650000	206140000	236130000	213800000	286860000	322850000	334650000	271790000	316530000	447950000	12	12	7	59.5	59.5	35.4	25.662	0	275.99	14090000000	309	1083800000	25212000	56044000	254300	30419000	28386000	40852000	0	49371000	9679900	45520000	7118800	72173000	74283000
SapurV1A.0001s2620.3.p;SapurV1A.0001s2620.2.p;SapurV1A.0001s2620.1.p	SapurV1A.0001s2620.3.p;SapurV1A.0001s2620.2.p;SapurV1A.0001s2620.1.p	0	0	0	0	0	0	0	0	0	0	0	0	0	0	0	0	0	0	3775000	0	0	0	0	3	3	3	3.2	3.2	3.2	118.82	0.0086337	1.3144	26826000	4	547480	0	0	0	0	0	0	0	0	0	0	0	0	0
SapurV1A.0140s0080.1.p;SapurV1A.0001s2700.2.p;SapurV1A.0001s2700.1.p	SapurV1A.0140s0080.1.p;SapurV1A.0001s2700.2.p;SapurV1A.0001s2700.1.p	0	0	0	0	0	0	0	0	0	0	0	0	0	0	0	0	0	0	0	0	0	0	0	1	1	1	2	2	2	87.775	0	3.4413	0	2	0	0	0	0	0	0	0	0	0	0	0	0	0	0
SapurV1A.0001s2870.1.p	SapurV1A.0001s2870.1.p	27614000	18822000	136080000	19156000	12183000	22293000	36621000	22633000	55671000	29374000	63309000	15857000	0	34207000	0	0	0	0	0	0	0	0	11816000	12	12	12	16.9	16.9	16.9	99.855	0	34.157	401720000	61	9342400	781150	437410	286540	641300	374730	294100	240050	964390	1164900	1055200	1241200	639590	0
SapurV1A.0001s2930.3.p;SapurV1A.0001s2930.2.p;SapurV1A.0001s2930.1.p	SapurV1A.0001s2930.3.p;SapurV1A.0001s2930.2.p;SapurV1A.0001s2930.1.p	17883000	26019000	0	14495000	14848000	0	0	0	0	23002000	0	19505000	0	0	0	12353000	0	0	0	0	0	0	30226000	17	5	5	61.1	25.8	25.8	28.414	0	21.052	513960000	36	32123000	1346500	5146300	0	2046700	1823400	562690	0	513250	922690	2512400	215950	3563800	1002300
SapurV1A.0001s2940.1.p	SapurV1A.0001s2940.1.p	0	9608100	0	0	0	11468000	0	0	0	0	0	0	0	0	0	0	0	0	0	0	0	0	0	6	6	6	22.2	22.2	22.2	54.722	0	9.0284	59290000	17	2280400	0	950970	0	149120	0	676940	0	0	0	0	0	0	0
SapurV1A.0002s0070.1.p;SapurV1A.0002s0070.2.p	SapurV1A.0002s0070.1.p;SapurV1A.0002s0070.2.p	0	0	0	0	0	0	0	0	0	0	0	0	11030000	12274000	0	0	0	0	10156000	0	8649000	0	0	12	7	7	33.8	23.4	23.4	54.249	0	15.172	187750000	30	8162900	0	0	0	165110	0	0	0	0	0	0	0	0	2530100
SapurV1A.0002s0080.1.p	SapurV1A.0002s0080.1.p	147490000	93174000	226010000	105560000	90279000	133800000	189480000	155570000	216640000	119990000	177790000	87042000	61171000	83237000	73964000	0	0	114930000	104000000	110120000	77508000	113280000	184640000	5	5	5	76.3	76.3	76.3	14.147	0	47.536	4331200000	114	541400000	20345000	33608000	1365000	23336000	8318900	15309000	6781400	43969000	30067000	39629000	18354000	14994000	20401000
SapurV1A.0002s0140.5.p;SapurV1A.0002s0140.2.p;SapurV1A.0002s0140.1.p;SapurV1A.0002s0140.4.p;SapurV1A.0002s0140.3.p	SapurV1A.0002s0140.5.p;SapurV1A.0002s0140.2.p;SapurV1A.0002s0140.1.p;SapurV1A.0002s0140.4.p;SapurV1A.0002s0140.3.p	0	0	0	0	0	0	0	0	0	0	0	0	0	0	0	0	0	0	0	8048900	0	5627800	5769900	9	3	3	26.1	10.4	10.4	49.982	0	11.492	100080000	14	4170000	0	0	0	0	0	0	0	0	0	0	0	90979	0
SapurV1A.0002s0240.2.p;SapurV1A.0002s0240.1.p	SapurV1A.0002s0240.2.p;SapurV1A.0002s0240.1.p	201240000	275520000	67780000	216890000	300920000	293650000	0	261920000	142880000	279990000	167540000	326710000	237320000	211560000	239600000	227040000	210070000	223430000	228940000	310190000	319340000	255350000	260680000	43	28	28	71.5	50.8	50.8	87.668	0	323.31	12658000000	536	294380000	6511300	16935000	87394	9559000	9052600	10522000	50160	18262000	1906900	14987000	1584700	24856000	22785000
SapurV1A.0002s0280.7.p;SapurV1A.0002s0280.6.p;SapurV1A.0002s0280.5.p;SapurV1A.0002s0280.4.p;SapurV1A.0002s0280.3.p;SapurV1A.0002s0280.2.p;SapurV1A.0002s0280.1.p	SapurV1A.0002s0280.7.p;SapurV1A.0002s0280.6.p;SapurV1A.0002s0280.5.p;SapurV1A.0002s0280.4.p;SapurV1A.0002s0280.3.p;SapurV1A.0002s0280.2.p;SapurV1A.0002s0280.1.p	55239000	118330000	0	67708000	110030000	126660000	0	72981000	47296000	76072000	21720000	119820000	79779000	65315000	91907000	93978000	89458000	60520000	72701000	119220000	138440000	90572000	70707000	34	34	13	45.8	45.8	21.9	102.73	0	195.76	4255700000	305	98969000	1023900	9323600	0	1875800	3447600	5093900	0	2714700	740470	3573000	230800	6904600	7995100
SapurV1A.0002s0290.1.p	SapurV1A.0002s0290.1.p	0	7680400	0	7971700	9479300	5370200	0	0	0	0	0	8373100	11474000	11838000	8090400	10875000	7400800	13587000	9126400	12584000	10839000	11883000	0	14	13	13	42	40.2	40.2	52.301	0	97.613	441390000	91	20063000	0	984630	0	280210	257570	290280	0	263400	0	217190	0	486410	2740400
SapurV1A.0002s0340.1.p	SapurV1A.0002s0340.1.p	61023000	103360000	26384000	72525000	102760000	106550000	0	86656000	59863000	96447000	69450000	74399000	20150000	33060000	52509000	32415000	44770000	32180000	30093000	55009000	52567000	44448000	53159000	31	31	13	43.5	43.5	19.1	101.49	0	114.09	2693500000	266	46440000	1215200	5462800	26573	2508600	2135700	3255100	0	3329900	783330	4200500	631320	4138100	952020
SapurV1A.0002s0360.1.p;SapurV1A.0762s0070.2.p;SapurV1A.0762s0070.1.p	SapurV1A.0002s0360.1.p;SapurV1A.0762s0070.2.p;SapurV1A.0762s0070.1.p	0	0	0	0	0	0	0	0	0	0	0	0	0	0	0	0	0	0	0	6301700	0	0	0	4	4	4	10.7	10.7	10.7	46.921	0	6.7197	33955000	7	1787100	0	0	0	0	0	0	0	0	0	0	0	0	0
SapurV1A.0002s0370.1.p;SapurV1A.0002s0370.2.p	SapurV1A.0002s0370.1.p;SapurV1A.0002s0370.2.p	6822100	0	0	0	0	0	0	0	0	0	0	0	11414000	12326000	20432000	11808000	0	14395000	0	0	0	11018000	9005000	9	9	9	31.5	31.5	31.5	51.19	0	28.985	368950000	40	18448000	259470	446400	0	540780	0	223580	0	0	0	297940	0	0	2403700
SapurV1A.0002s0410.1.p;SapurV1A.0002s0410.2.p	SapurV1A.0002s0410.1.p;SapurV1A.0002s0410.2.p	21870000	19919000	0	22223000	22718000	20433000	0	31321000	0	26431000	0	17732000	19522000	14776000	14457000	0	21221000	18896000	24348000	30229000	23443000	22683000	25467000	14	8	8	51	31.7	31.7	43.954	0	65.618	937750000	91	58610000	1301200	3715400	0	2995700	2265300	2199900	0	3952100	136350	4203700	0	3662100	2876700
SapurV1A.0002s0530.1.p	SapurV1A.0002s0530.1.p	0	6314000	0	7621900	8815100	12653000	0	10363000	0	8065000	0	8717400	0	0	0	0	0	0	0	0	8351600	0	0	10	3	3	38	14.9	14.9	38.168	0	103.68	183050000	41	8320300	167930	674690	0	906850	544130	787700	0	984200	76467	746220	0	1059900	0
SapurV1A.0002s0570.1.p	SapurV1A.0002s0570.1.p	0	0	0	0	14673000	0	0	0	0	0	0	0	0	0	0	0	0	15000000	0	0	0	0	17159000	3	2	2	28.3	21.7	21.7	18.218	0	5.7601	332480000	25	33248000	902370	1611600	0	1575100	1774000	0	0	1591100	0	1985000	0	1780300	690750
SapurV1A.0002s0610.3.p;SapurV1A.0002s0610.2.p;SapurV1A.0002s0610.1.p;SapurV1A.0002s0610.7.p;SapurV1A.0002s0610.6.p;SapurV1A.0002s0610.5.p;SapurV1A.0002s0610.4.p	SapurV1A.0002s0610.3.p;SapurV1A.0002s0610.2.p;SapurV1A.0002s0610.1.p;SapurV1A.0002s0610.7.p;SapurV1A.0002s0610.6.p;SapurV1A.0002s0610.5.p;SapurV1A.0002s0610.4.p	34518000	21216000	0	25329000	27263000	28285000	0	22795000	33191000	32163000	0	29710000	44381000	53344000	48211000	35011000	45765000	55922000	39490000	58522000	65111000	63839000	39318000	7	7	7	52.9	52.9	52.9	19.163	0	21.274	2106300000	98	191480000	3693800	4268800	0	3835400	1895000	3027700	742340	2060200	789170	4368800	356760	7460200	20967000
SapurV1A.0002s0810.1.p;SapurV1A.0177s0380.5.p;SapurV1A.0177s0380.4.p;SapurV1A.0177s0380.3.p;SapurV1A.0177s0380.2.p;SapurV1A.0177s0380.1.p	SapurV1A.0002s0810.1.p;SapurV1A.0177s0380.5.p;SapurV1A.0177s0380.4.p;SapurV1A.0177s0380.3.p;SapurV1A.0177s0380.2.p;SapurV1A.0177s0380.1.p	0	0	0	0	0	0	0	0	0	0	0	0	0	0	0	0	0	0	0	4689900	0	4145200	0	4	4	4	13.8	13.8	13.8	44.596	0	5.394	72379000	15	3146900	0	112390	0	0	0	188730	0	0	0	0	0	0	450230
SapurV1A.0002s1030.1.p	SapurV1A.0002s1030.1.p	0	0	0	27417000	0	0	0	0	0	0	0	0	0	0	0	0	0	0	0	0	0	0	0	1	1	1	1.1	1.1	1.1	103.96	0.0065992	1.4611	152120000	2	3236700	0	2221100	0	1015600	0	0	0	0	0	0	0	0	0
SapurV1A.0793s0050.2.p;SapurV1A.0002s1050.1.p;SapurV1A.2195s0010.1.p;SapurV1A.0622s0150.1.p	SapurV1A.0793s0050.2.p;SapurV1A.0002s1050.1.p;SapurV1A.2195s0010.1.p;SapurV1A.0622s0150.1.p	0	0	0	0	0	0	0	0	0	0	0	0	0	0	0	0	0	0	0	0	0	0	10974000	1	1	1	12.7	12.7	12.7	12.565	0.00096946	2.4851	244390000	11	81462000	2233300	6291000	0	3864800	4129100	0	0	0	0	0	0	18227000	0
SapurV1A.0002s1060.1.p	SapurV1A.0002s1060.1.p	222690000	243920000	85158000	191610000	250040000	212900000	0	212480000	212240000	183790000	188250000	226280000	170310000	175890000	158580000	161970000	168800000	192850000	231100000	201120000	166990000	203300000	271570000	17	17	17	34.5	34.5	34.5	82.471	0	273.59	9767200000	255	443960000	11143000	34146000	181590	17439000	15213000	21390000	0	19135000	6436600	17017000	3185600	35956000	26234000
SapurV1A.0002s1080.3.p;SapurV1A.0002s1080.2.p;SapurV1A.0002s1080.1.p	SapurV1A.0002s1080.3.p;SapurV1A.0002s1080.2.p;SapurV1A.0002s1080.1.p	23139000	26910000	0	25719000	31358000	26391000	0	27856000	25316000	29217000	0	29960000	40394000	44954000	62929000	48862000	47616000	41316000	37223000	37799000	27719000	36261000	29855000	18	18	10	53.3	53.3	31.9	54.719	0	46.198	1830800000	120	76284000	1045500	1984000	0	1660500	1798500	1064700	0	2240400	589690	2820100	208070	2845600	5703300
SapurV1A.0002s1130.1.p	SapurV1A.0002s1130.1.p	0	0	0	0	0	0	0	0	0	0	0	0	0	0	0	0	0	0	0	0	0	1949600	0	2	2	2	15.5	15.5	15.5	19.687	0	5.9911	36855000	14	2632500	0	147750	0	0	0	0	0	0	0	0	0	0	366760
SapurV1A.0002s1200.1.p	SapurV1A.0002s1200.1.p	0	0	0	0	0	0	0	0	0	0	0	0	0	0	0	0	0	0	0	0	0	3815300	0	5	5	2	14	14	6.9	45.702	0	15.826	32858000	13	2738200	0	0	0	238150	0	909910	0	0	0	0	0	0	0
SapurV1A.0002s1220.1.p;SapurV1A.0002s1230.1.p	SapurV1A.0002s1220.1.p;SapurV1A.0002s1230.1.p	0	0	0	0	0	0	0	0	0	0	0	0	0	0	12419000	0	0	0	0	0	0	0	0	3	2	2	11	8.8	8.8	40.089	0.0014078	2.1336	292080000	8	16227000	0	0	0	1416800	0	0	0	0	0	0	0	0	0
SapurV1A.0003s0050.4.p;SapurV1A.0003s0050.3.p;SapurV1A.0003s0050.2.p;SapurV1A.0003s0050.1.p;SapurV1A.0321s0120.2.p;SapurV1A.0321s0120.1.p	SapurV1A.0003s0050.4.p;SapurV1A.0003s0050.3.p;SapurV1A.0003s0050.2.p;SapurV1A.0003s0050.1.p	0	0	0	0	0	0	0	0	0	0	3604300	0	0	0	0	0	0	0	0	0	0	0	0	3	3	3	16.8	16.8	16.8	32.302	0.0029438	1.7541	21800000	2	1676900	341710	0	0	0	0	0	0	0	329370	0	172570	833290	0
SapurV1A.0003s0130.1.p;SapurV1A.0003s0130.2.p;SapurV1A.0003s0130.3.p	SapurV1A.0003s0130.1.p;SapurV1A.0003s0130.2.p;SapurV1A.0003s0130.3.p	6090400	10668000	0	0	11826000	9659300	0	0	0	0	0	0	14996000	18769000	13863000	17535000	0	16353000	0	0	0	0	16031000	7	6	6	37.2	34.4	34.4	35.408	0	23.271	558800000	48	39914000	519690	1895400	0	715450	1349000	1833200	0	1620000	794340	1108900	481270	1782800	3216600
SapurV1A.0003s0150.3.p;SapurV1A.0003s0150.2.p;SapurV1A.0003s0150.1.p	SapurV1A.0003s0150.3.p;SapurV1A.0003s0150.2.p;SapurV1A.0003s0150.1.p	96282000	67827000	90284000	76853000	72456000	48006000	0	78817000	124060000	83529000	165970000	72906000	70510000	83601000	83552000	66829000	55863000	98663000	103260000	54918000	53259000	88089000	95013000	9	9	8	65.4	65.4	61.1	23.414	0	140.74	3884300000	223	485530000	14031000	23671000	528890	19491000	11546000	6744400	0	20732000	12166000	30329000	13205000	32629000	21078000
SapurV1A.0003s0230.1.p	SapurV1A.0003s0230.1.p	0	0	0	0	0	0	0	0	0	0	0	0	0	0	0	0	0	4561300	0	0	0	0	0	3	3	3	16.6	16.6	16.6	43.154	0	6.4296	54935000	5	4577900	0	613150	0	0	0	0	0	0	0	0	0	0	1222600
SapurV1A.0003s0360.2.p;SapurV1A.0003s0360.1.p	SapurV1A.0003s0360.2.p;SapurV1A.0003s0360.1.p	0	0	0	0	0	0	0	0	0	0	0	0	0	0	0	0	0	0	4197100	0	0	0	0	5	1	1	34.9	5.6	5.6	24.71	0.0023004	1.908	32906000	3	4700800	0	0	0	0	0	0	0	0	0	0	0	0	2163800
SapurV1A.0003s0480.1.p	SapurV1A.0003s0480.1.p	121440000	168870000	0	180350000	165900000	159700000	0	166670000	103810000	177950000	44161000	163840000	73048000	87312000	103250000	80462000	79329000	100020000	112150000	118550000	111360000	106840000	132270000	23	23	23	60.6	60.6	60.6	48.72	0	161.27	5829200000	280	224200000	5845500	21391000	42362	12902000	7976100	8379000	0	15400000	2507300	18758000	905540	19556000	11154000
SapurV1A.0003s0490.1.p	SapurV1A.0003s0490.1.p	266420000	307970000	263700000	299880000	381170000	368830000	1759400000	148590000	131680000	242070000	10148000	400330000	429360000	446250000	408590000	250080000	439400000	454670000	478390000	329720000	209300000	524100000	485160000	4	4	3	61.8	61.8	49.1	11.652	0	91.612	20425000000	269	6808300000	103120000	329300000	4553700	193920000	189810000	176850000	94871000	119640000	55833000	191020000	4070500	457340000	559430000
SapurV1A.0003s0570.16.p;SapurV1A.0003s0570.15.p;SapurV1A.0003s0570.14.p;SapurV1A.0003s0570.13.p;SapurV1A.0003s0570.12.p;SapurV1A.0003s0570.11.p;SapurV1A.0003s0570.9.p;SapurV1A.0003s0570.8.p;SapurV1A.0003s0570.7.p;SapurV1A.0003s0570.6.p;SapurV1A.0003s0570.10.p;SapurV1A.0003s0570.5.p;SapurV1A.0003s0570.4.p;SapurV1A.0003s0570.3.p;SapurV1A.0003s0570.2.p;SapurV1A.0003s0570.1.p	SapurV1A.0003s0570.16.p;SapurV1A.0003s0570.15.p;SapurV1A.0003s0570.14.p;SapurV1A.0003s0570.13.p;SapurV1A.0003s0570.12.p;SapurV1A.0003s0570.11.p;SapurV1A.0003s0570.9.p;SapurV1A.0003s0570.8.p;SapurV1A.0003s0570.7.p;SapurV1A.0003s0570.6.p;SapurV1A.0003s0570.10.p;SapurV1A.0003s0570.5.p;SapurV1A.0003s0570.4.p;SapurV1A.0003s0570.3.p;SapurV1A.0003s0570.2.p;SapurV1A.0003s0570.1.p	0	0	0	0	0	0	0	0	0	0	0	0	0	0	0	0	3297600	0	0	0	3867500	0	0	2	2	2	9.4	9.4	9.4	45.966	0.0014101	2.1553	22494000	8	1124700	0	0	0	0	90835	0	0	0	0	0	0	0	0
SapurV1A.0003s0640.1.p	SapurV1A.0003s0640.1.p	0	0	0	0	0	0	0	0	0	0	0	0	0	0	0	0	0	0	0	0	0	3915400	0	1	1	1	4.9	4.9	4.9	52.733	0	23.599	46327000	8	2206100	0	393170	0	325140	0	0	0	0	0	0	0	631930	0
SapurV1A.0162s0040.4.p;SapurV1A.0162s0040.3.p;SapurV1A.0162s0040.2.p;SapurV1A.0162s0040.1.p;SapurV1A.0003s0770.2.p;SapurV1A.0003s0770.1.p	SapurV1A.0162s0040.4.p;SapurV1A.0162s0040.3.p;SapurV1A.0162s0040.2.p;SapurV1A.0162s0040.1.p;SapurV1A.0003s0770.2.p;SapurV1A.0003s0770.1.p	0	0	0	0	0	0	0	0	0	0	0	0	0	0	0	0	0	0	0	0	0	0	0	1	1	1	4	4	4	49.496	0	9.3625	0	1	0	0	0	0	0	0	0	0	0	0	0	0	0	0
SapurV1A.0003s1020.1.p	SapurV1A.0003s1020.1.p	14465000	11574000	0	14391000	14867000	15507000	0	17913000	0	0	0	20809000	17026000	0	19087000	17888000	0	0	0	14901000	16541000	16251000	12046000	15	6	6	22.9	10.9	10.9	108.81	0	26.251	578770000	55	13460000	359240	992300	0	617760	586320	617210	0	580210	0	310620	0	1813700	1519400
SapurV1A.0004s0400.1.p	SapurV1A.0004s0400.1.p	0	0	0	0	0	0	0	0	0	0	0	0	0	5657400	0	0	0	0	0	0	0	0	0	3	3	3	5.6	5.6	5.6	104.86	0	4.9642	106340000	16	2726700	0	270000	0	74088	84064	87218	0	0	0	239670	46608	0	0
SapurV1A.0004s0530.1.p	SapurV1A.0004s0530.1.p	1718600000	2670200000	1105800000	2091000000	2513100000	3087500000	1235200000	1686000000	1709100000	1876900000	1241400000	3039100000	2015400000	2173300000	2085300000	1431100000	1424300000	1982100000	1570100000	1913300000	1660100000	1921400000	1553000000	28	28	1	72.3	72.3	4.7	49.623	0	323.31	106160000000	1035	5055200000	112830000	350490000	4593000	191370000	185920000	239450000	5382800	201090000	82239000	256300000	37346000	528860000	348100000
SapurV1A.0004s0670.2.p;SapurV1A.0004s0670.1.p	SapurV1A.0004s0670.2.p;SapurV1A.0004s0670.1.p	72070000	177670000	0	122750000	103540000	128740000	0	92689000	52232000	74289000	22074000	131390000	46824000	39818000	46251000	58956000	49273000	47848000	45878000	59621000	81818000	46687000	37126000	79	79	75	33.6	33.6	32.4	405.11	0	315.24	3378700000	606	19089000	514280	2838600	0	1416100	840720	1349900	0	1323800	192690	1000200	75662	2493100	850090
SapurV1A.0004s0810.3.p;SapurV1A.0004s0810.2.p;SapurV1A.0004s0810.1.p	SapurV1A.0004s0810.3.p;SapurV1A.0004s0810.2.p;SapurV1A.0004s0810.1.p	153770000	264000000	175490000	150190000	250390000	280660000	0	159980000	164110000	193970000	139770000	154630000	92761000	89968000	103060000	94082000	146010000	142690000	151520000	208940000	193180000	145860000	241680000	27	15	15	62.8	32.4	32.4	57.172	0	228.12	7969000000	248	306500000	7662100	30462000	321010	10931000	12564000	18426000	388260	18179000	3356200	19552000	1790700	17486000	17637000
SapurV1A.0004s0870.4.p;SapurV1A.0004s0870.3.p;SapurV1A.0004s0870.2.p;SapurV1A.0004s0870.1.p;SapurV1A.0004s0880.1.p	SapurV1A.0004s0870.4.p;SapurV1A.0004s0870.3.p;SapurV1A.0004s0870.2.p;SapurV1A.0004s0870.1.p;SapurV1A.0004s0880.1.p	0	0	0	0	0	0	0	0	0	0	0	0	17517000	0	13945000	22384000	16580000	0	0	0	0	6955400	0	7	7	7	38.6	38.6	38.6	27.155	0	14.75	301980000	23	25165000	145340	0	0	0	0	0	0	0	0	0	0	0	5639700
SapurV1A.0004s0890.2.p;SapurV1A.0004s0890.1.p	SapurV1A.0004s0890.2.p;SapurV1A.0004s0890.1.p	13441000	18324000	0	15604000	0	18887000	0	0	0	17732000	0	18591000	27083000	26395000	27886000	25804000	24261000	25634000	18444000	22984000	26001000	28119000	22860000	13	13	12	55.4	55.4	53	37.268	0	48.007	1017400000	91	56521000	519170	3225400	0	2618600	140350	1445700	0	236250	0	1159000	29517	1356500	5140200
SapurV1A.0004s0960.5.p;SapurV1A.0004s0960.4.p;SapurV1A.0004s0960.3.p;SapurV1A.0004s0960.2.p;SapurV1A.0004s0960.1.p	SapurV1A.0004s0960.5.p;SapurV1A.0004s0960.4.p;SapurV1A.0004s0960.3.p;SapurV1A.0004s0960.2.p;SapurV1A.0004s0960.1.p	5717600	22140000	0	9277900	49175000	65402000	0	0	0	15552000	0	48722000	128320000	107520000	109210000	170800000	159440000	73537000	79396000	123660000	79776000	99183000	9108800	26	26	23	54	54	48.9	73.85	0	145.89	3884100000	238	102210000	158810	1569600	0	423300	1324800	2260000	0	0	0	932250	0	3894000	11657000
SapurV1A.0004s0970.1.p	SapurV1A.0004s0970.1.p	0	0	0	0	0	0	0	0	0	0	0	0	0	0	0	0	16476000	0	0	0	0	0	5205200	6	6	6	53.4	53.4	53.4	19.603	0	9.4955	267590000	20	24326000	0	0	0	0	335470	392370	0	0	0	0	0	594230	2534600
SapurV1A.0004s1030.2.p;SapurV1A.0004s1030.1.p;SapurV1A.3354s0010.1.p	SapurV1A.0004s1030.2.p;SapurV1A.0004s1030.1.p;SapurV1A.3354s0010.1.p	0	0	0	0	0	0	0	0	0	0	0	0	0	0	0	0	0	59707000	0	0	0	0	0	1	1	1	1.5	1.5	1.5	81.526	0.0027372	1.8263	261430000	2	7469400	0	0	0	0	1567300	0	0	0	0	0	0	0	0
SapurV1A.0004s1080.1.p	SapurV1A.0004s1080.1.p	18623000	34782000	0	17972000	28064000	32524000	0	26251000	11803000	15802000	0	34114000	75448000	60978000	77567000	89273000	71686000	56406000	62060000	52676000	69580000	56841000	34952000	17	17	17	38.1	38.1	38.1	62.881	0	62.492	2598200000	139	89595000	441150	3136800	0	614320	864530	1349200	0	1039900	257150	851170	0	3392900	11338000
SapurV1A.0004s1210.1.p;SapurV1A.2823s0020.1.p	SapurV1A.0004s1210.1.p;SapurV1A.2823s0020.1.p	0	0	0	0	0	0	0	0	0	0	0	0	8787800	0	10420000	9733000	8713400	0	0	0	0	10219000	0	9	9	9	26	26	26	50.29	0	19.982	274320000	38	10160000	0	0	0	0	351610	309360	0	46001	0	0	0	899270	753070
SapurV1A.0004s1240.2.p;SapurV1A.0004s1240.1.p	SapurV1A.0004s1240.2.p;SapurV1A.0004s1240.1.p	0	0	0	0	0	0	0	0	0	0	0	0	17135000	22214000	0	0	0	22017000	18516000	0	0	21784000	14494000	4	4	4	27.7	27.7	27.7	18.393	0	10.119	454310000	28	75718000	0	1053300	0	0	800780	1011200	0	0	0	0	0	2996200	12776000
SapurV1A.0004s1250.1.p	SapurV1A.0004s1250.1.p	61822000	204050000	0	223750000	209650000	199490000	0	197580000	37747000	123380000	0	217320000	126380000	83335000	132210000	141500000	160670000	161130000	128930000	81429000	94447000	94358000	116170000	9	9	9	23.4	23.4	23.4	49.006	0	177.26	6934000000	183	533390000	5347400	46787000	89041	31803000	21507000	24172000	0	33554000	1746300	23814000	0	49739000	37695000
SapurV1A.0004s1290.2.p;SapurV1A.0004s1290.1.p	SapurV1A.0004s1290.2.p;SapurV1A.0004s1290.1.p	0	0	0	0	0	0	0	0	0	0	0	0	0	0	0	0	0	0	0	134490000	0	0	0	2	2	2	9.9	9.9	9.9	21.101	0.0020989	2.0449	329110000	3	25316000	0	0	0	0	0	0	0	0	0	0	0	0	0
SapurV1A.0004s1310.1.p;SapurV1A.0004s1310.2.p	SapurV1A.0004s1310.1.p;SapurV1A.0004s1310.2.p	648310000	556770000	149230000	534980000	409860000	448050000	122590000	480260000	484340000	685250000	389020000	460640000	682960000	726540000	871150000	700380000	668260000	655590000	677590000	717910000	580060000	644510000	539710000	37	37	37	86.7	86.7	86.7	54.995	0	323.31	31792000000	803	963410000	23029000	46736000	286790	27322000	16371000	17697000	109440	31554000	10454000	49165000	6456000	34108000	88263000
SapurV1A.0005s0030.1.p;SapurV1A.2204s0010.1.p	SapurV1A.0005s0030.1.p;SapurV1A.2204s0010.1.p	0	0	0	0	0	0	0	0	0	0	0	0	0	0	3641000	0	0	0	0	0	0	0	0	4	4	4	9.5	9.5	9.5	74.268	0.00095397	2.2974	12254000	4	306360	0	0	0	0	0	0	0	0	0	0	0	0	0
SapurV1A.0005s0080.1.p	SapurV1A.0005s0080.1.p	236120000	274880000	158760000	473440000	400330000	577240000	0	342470000	0	191130000	201250000	316490000	200380000	318020000	258700000	225580000	95120000	277510000	160790000	216890000	184270000	199130000	258720000	28	5	2	72.3	18	10	49.688	0	104.21	12877000000	87	613210000	14839000	60654000	410640	39512000	23279000	36225000	0	8477600	739260	29479000	4258600	62059000	42722000
SapurV1A.0005s0290.1.p;SapurV1A.0005s0290.2.p	SapurV1A.0005s0290.1.p;SapurV1A.0005s0290.2.p	0	0	0	0	0	0	0	0	0	0	0	0	0	0	0	0	0	0	0	0	0	0	2128900	3	3	1	20.1	20.1	7.6	20.737	0	26.692	141970000	24	14197000	0	703670	0	339610	320510	455280	0	825210	202500	405150	0	863930	1407300
SapurV1A.0005s0390.2.p;SapurV1A.0005s0390.1.p	SapurV1A.0005s0390.2.p;SapurV1A.0005s0390.1.p	0	0	0	0	0	0	0	0	0	0	0	0	0	0	0	0	0	0	0	0	0	0	2978700	7	1	1	19.4	3.2	3.2	58.559	0	7.9034	20513000	13	788970	0	0	0	0	0	0	0	0	0	0	0	266990	0
SapurV1A.0005s0420.1.p;SapurV1A.0019s0300.1.p	SapurV1A.0005s0420.1.p;SapurV1A.0019s0300.1.p	0	0	0	0	0	0	0	0	0	0	0	0	0	5665300	0	0	0	0	0	0	0	0	0	3	3	3	14.3	14.3	14.3	37.88	0	3.4473	49938000	9	2496900	0	0	0	0	0	283560	0	0	0	0	0	0	0
SapurV1A.0019s0240.1.p;SapurV1A.0005s0480.1.p;SapurV1A.2860s0010.1.p;SapurV1A.2033s0050.1.p	SapurV1A.0019s0240.1.p;SapurV1A.0005s0480.1.p;SapurV1A.2860s0010.1.p;SapurV1A.2033s0050.1.p	23623000	44176000	26466000	19400000	14466000	30640000	0	15272000	0	21579000	29253000	21318000	16321000	11379000	18213000	21558000	12294000	19828000	0	0	29825000	0	32238000	4	4	1	51.8	51.8	19.6	6.4144	0	6.5904	858100000	54	214520000	8067200	29661000	503700	5567000	629470	12724000	0	8314000	0	17810000	5432900	22271000	8543300
SapurV1A.0005s0660.1.p;SapurV1A.2388s0030.1.p	SapurV1A.0005s0660.1.p;SapurV1A.2388s0030.1.p	0	1813000	0	0	0	0	0	0	0	0	0	0	0	0	0	0	0	0	0	0	0	0	0	3	2	2	20.3	12.7	12.7	24.212	0	7.0747	13141000	6	1010900	0	362500	0	0	0	0	0	0	0	0	0	426940	0
SapurV1A.0005s0790.1.p	SapurV1A.0005s0790.1.p	202310000	102140000	52031000	97832000	108520000	85894000	0	147090000	127400000	132640000	98245000	81354000	76487000	45960000	73738000	60748000	73498000	77929000	58829000	87929000	55309000	48867000	60748000	21	10	10	70.6	40.1	40.1	38.742	0	159.71	3795800000	182	180750000	12689000	14343000	172350	11710000	6517700	8229800	0	22686000	6062700	15764000	1958300	11948000	8483900
SapurV1A.0005s0870.1.p	SapurV1A.0005s0870.1.p	252420000	415670000	173090000	358690000	450390000	451680000	356780000	300260000	246260000	376390000	177730000	496080000	546260000	670680000	530840000	658540000	553790000	534960000	472530000	471900000	472120000	547310000	522710000	26	26	16	67.4	67.4	45.9	63.038	0	323.31	26285000000	794	847890000	10268000	38917000	358360	22160000	19385000	22388000	1912900	14766000	6175700	35591000	2579000	47251000	61068000
SapurV1A.3184s0010.1.p;SapurV1A.0005s0920.1.p	SapurV1A.3184s0010.1.p;SapurV1A.0005s0920.1.p	9898500	15614000	0	14165000	13309000	0	0	0	0	14874000	0	11343000	18658000	15298000	19869000	20541000	16056000	22061000	20051000	0	0	18453000	17464000	7	6	6	31.8	28.5	28.5	30.271	0	17.064	698220000	44	58185000	1368500	1775500	0	1038500	1244200	798840	0	799480	0	2268800	0	2224400	8295700
SapurV1A.3184s0020.1.p;SapurV1A.0005s0930.2.p;SapurV1A.0005s0930.1.p	SapurV1A.3184s0020.1.p;SapurV1A.0005s0930.2.p;SapurV1A.0005s0930.1.p	27045000	24159000	0	19866000	24023000	20746000	0	0	0	31372000	0	23148000	53580000	53407000	55713000	46298000	58107000	67821000	59768000	48608000	53449000	62995000	57768000	7	7	6	32	32	28.6	29.669	0	102.16	2119300000	121	192670000	1951500	2378700	0	4115400	2080000	3469400	0	490770	0	4015700	0	4057100	22463000
SapurV1A.0005s0990.3.p;SapurV1A.0005s0990.2.p;SapurV1A.0005s0990.1.p;SapurV1A.0005s0990.4.p;SapurV1A.3384s0010.1.p;SapurV1A.1414s0050.1.p;SapurV1A.0951s0040.4.p;SapurV1A.0951s0040.3.p;SapurV1A.0951s0040.2.p;SapurV1A.0951s0040.1.p	SapurV1A.0005s0990.3.p;SapurV1A.0005s0990.2.p;SapurV1A.0005s0990.1.p;SapurV1A.0005s0990.4.p;SapurV1A.3384s0010.1.p;SapurV1A.1414s0050.1.p	0	0	0	0	0	0	0	0	0	0	0	0	0	0	0	0	7538500	0	0	0	0	0	0	5	5	5	10.4	10.4	10.4	66.9	0	4.9766	97412000	10	2951900	0	0	0	0	183040	0	0	0	0	0	0	356540	445170
SapurV1A.0005s1000.1.p;SapurV1A.1148s0100.1.p;SapurV1A.0459s0010.1.p	SapurV1A.0005s1000.1.p	134490000	136130000	214080000	124850000	154130000	127680000	0	109590000	151120000	116140000	128520000	136690000	143320000	267730000	168320000	179400000	147030000	250490000	252060000	176600000	138980000	214840000	266520000	10	10	8	31.2	31.2	26.1	54.196	0	71.936	8895900000	149	423620000	6680300	18730000	553040	10250000	10075000	9933700	0	7890900	4747300	9630100	3072600	11842000	26405000
SapurV1A.0005s1010.1.p;SapurV1A.4932s0010.1.p	SapurV1A.0005s1010.1.p;SapurV1A.4932s0010.1.p	0	0	0	0	0	0	0	0	0	0	0	0	66439000	51747000	52426000	60879000	57833000	49770000	49625000	62737000	46902000	58629000	34358000	12	12	10	35.1	35.1	30.4	51.693	0	53.303	1711800000	85	77809000	273790	0	0	249510	0	304320	0	0	0	0	0	0	7494800
SapurV1A.0005s1070.1.p	SapurV1A.0005s1070.1.p	0	0	0	0	0	0	0	0	0	0	0	0	0	20018000	0	30938000	0	0	22408000	0	0	0	19245000	6	6	6	32.5	32.5	32.5	25.858	0	12.373	413710000	31	45968000	0	0	0	0	0	0	0	0	0	0	0	0	3803000
SapurV1A.0005s1080.1.p	SapurV1A.0005s1080.1.p	145240000	225370000	53835000	197850000	232990000	279850000	0	204780000	203350000	174480000	188250000	236200000	194450000	167640000	176560000	197760000	214340000	171680000	119710000	247560000	225200000	190510000	244440000	24	24	10	46.6	46.6	22.1	70.084	0	198.47	9910600000	406	330350000	5173400	24189000	129050	12382000	11062000	17806000	0	12327000	5372200	12717000	3211500	26671000	22081000
SapurV1A.0005s1130.1.p	SapurV1A.0005s1130.1.p	853970000	1512700000	389440000	1303300000	1579600000	1347900000	589320000	1579700000	420980000	1195300000	401660000	1239100000	506550000	508100000	497150000	488250000	455400000	570530000	553670000	431310000	414020000	564090000	498020000	16	16	5	74.5	74.5	20.2	27.809	0	323.31	40296000000	658	2878300000	80116000	282040000	2234200	159340000	166260000	132930000	5879700	298130000	27101000	197790000	20134000	247770000	157140000
SapurV1A.0005s1300.1.p;SapurV1A.0005s1300.2.p	SapurV1A.0005s1300.1.p;SapurV1A.0005s1300.2.p	9321800	7789300	0	5502800	0	0	0	0	0	0	0	12496000	17019000	0	16860000	25336000	12138000	14142000	16428000	19937000	16345000	18162000	8474600	9	9	9	32.9	32.9	32.9	39.48	0	38.339	629850000	57	27385000	187180	578360	0	306730	54715	111880	0	651420	0	125500	0	1491400	3024200
SapurV1A.0005s1310.1.p;SapurV1A.0137s0140.1.p	SapurV1A.0005s1310.1.p	0	0	0	0	0	0	0	0	0	0	0	0	1837600	0	0	0	0	0	0	0	0	1901700	0	10	3	3	22	7.9	7.9	85.802	0	6.2997	45098000	15	1366600	0	0	0	0	0	0	0	0	0	0	0	154040	204050
SapurV1A.0025s0930.1.p;SapurV1A.0006s0010.1.p;SapurV1A.0025s0930.2.p;SapurV1A.0006s0010.3.p;SapurV1A.0006s0010.2.p	SapurV1A.0025s0930.1.p;SapurV1A.0006s0010.1.p;SapurV1A.0025s0930.2.p;SapurV1A.0006s0010.3.p;SapurV1A.0006s0010.2.p	13190000	0	0	0	8588700	0	0	0	10711000	13161000	18643000	0	0	11915000	0	7671900	0	0	0	0	0	0	6800000	6	6	6	22.1	22.1	22.1	55.888	0	20.429	265030000	31	10194000	420770	375560	0	267150	388920	0	0	477750	276240	1765400	403840	0	228040
SapurV1A.0006s0030.1.p;SapurV1A.0006s0030.2.p;SapurV1A.0006s0030.4.p;SapurV1A.0006s0030.3.p	SapurV1A.0006s0030.1.p;SapurV1A.0006s0030.2.p	0	0	0	0	0	0	0	0	0	0	0	0	0	0	0	0	0	0	0	0	6278800	0	0	4	4	4	25.6	25.6	25.6	24.571	0	6.5547	51322000	16	3947900	0	205680	0	0	185000	0	0	0	0	0	0	0	0
SapurV1A.0006s0040.1.p;SapurV1A.0006s0040.2.p	SapurV1A.0006s0040.1.p;SapurV1A.0006s0040.2.p	0	0	0	0	0	0	0	0	0	0	0	0	15326000	25052000	20658000	19270000	19663000	29864000	15665000	0	0	22544000	18070000	7	7	4	35.7	35.7	16.2	40.577	0	112.55	578580000	63	28929000	0	378380	0	0	172790	0	0	0	0	0	0	0	2377200
SapurV1A.0006s0060.2.p;SapurV1A.0006s0060.1.p	SapurV1A.0006s0060.2.p;SapurV1A.0006s0060.1.p	34797000	22601000	0	0	28457000	0	0	32042000	49076000	0	40601000	43822000	65290000	104600000	83768000	93489000	61509000	77766000	73075000	0	37469000	0	79575000	6	5	5	49.5	43.1	43.1	12.172	0	12.7	2658800000	69	332360000	6214800	9203400	119950	4487100	3343000	4329600	0	9499900	5524900	5278600	4833200	12381000	34919000
SapurV1A.0006s0140.1.p;SapurV1A.0188s0180.1.p	SapurV1A.0006s0140.1.p;SapurV1A.0188s0180.1.p	0	0	0	0	0	0	0	0	0	0	0	0	0	0	0	0	0	0	0	0	7190000	0	0	2	2	2	8.2	8.2	8.2	62.977	0.0084306	1.3246	61629000	5	2465100	124100	724330	0	340180	0	0	0	0	0	0	0	251500	0
SapurV1A.0006s0180.1.p	SapurV1A.0006s0180.1.p	214240000	291760000	0	299030000	227880000	258530000	0	302110000	178000000	230170000	152740000	222040000	144620000	150500000	141180000	167230000	143730000	123080000	153700000	103830000	131860000	119100000	190570000	24	23	7	59.5	56.5	12.2	45.069	0	174.61	9344100000	373	406260000	10183000	34449000	63658	31399000	15072000	20136000	0	39669000	4791600	23369000	2946500	29153000	29928000
SapurV1A.0006s0330.1.p	SapurV1A.0006s0330.1.p	0	0	0	0	0	0	0	0	0	0	0	0	0	0	0	0	0	0	0	0	5004000	0	0	4	4	4	13.8	13.8	13.8	50.562	0	5.8937	49817000	17	1916000	0	0	0	0	0	59839	0	0	0	0	0	0	0
SapurV1A.0006s0380.1.p;SapurV1A.0188s0340.1.p;SapurV1A.0321s0170.1.p	SapurV1A.0006s0380.1.p;SapurV1A.0188s0340.1.p	0	0	0	8250100	8104600	10783000	0	0	0	9159100	0	0	0	0	0	0	0	0	0	0	0	0	0	6	6	5	20.4	20.4	18.4	55.031	0	16.518	133180000	21	5122300	198610	608800	0	500350	409100	777280	0	477920	0	654880	0	391420	190550
SapurV1A.0006s0390.1.p	SapurV1A.0006s0390.1.p	473750000	287400000	350660000	412260000	267800000	206540000	0	297890000	341180000	324370000	363550000	325770000	57937000	46252000	33717000	34519000	34583000	52588000	60165000	112210000	97691000	68324000	74941000	21	15	15	63.3	50.8	50.8	40.359	0	265.29	7113500000	213	395190000	30725000	44900000	1273300	39115000	21186000	19535000	0	34069000	17572000	39603000	12886000	54560000	7683100
SapurV1A.0006s0420.1.p	SapurV1A.0006s0420.1.p	29352000	31396000	0	24144000	28801000	33104000	0	28958000	16611000	32140000	0	31757000	21427000	21081000	0	16053000	21719000	22916000	25955000	0	27414000	22912000	39811000	14	6	6	58	15.7	15.7	29.842	0	92.438	1103300000	71	91945000	3689100	5823600	0	3321000	4908600	3453300	0	7487000	883210	7810100	160320	2261200	5155100
SapurV1A.0006s0440.2.p;SapurV1A.0006s0440.1.p;SapurV1A.0188s0410.1.p;SapurV1A.0725s0120.1.p	SapurV1A.0006s0440.2.p;SapurV1A.0006s0440.1.p;SapurV1A.0188s0410.1.p	0	0	0	0	0	0	0	0	0	0	0	0	0	9965400	0	0	0	0	0	0	0	0	0	3	3	3	26.3	26.3	26.3	29.197	0	8.1142	50253000	4	3865700	0	0	0	0	0	0	0	0	0	0	0	0	0
SapurV1A.0006s0470.1.p	SapurV1A.0006s0470.1.p	2437400000	910020000	4925800000	1199000000	1206600000	976950000	591340000	1224400000	4861400000	2477500000	2940000000	824940000	587580000	501740000	614510000	361630000	483690000	723620000	712090000	901290000	658420000	668970000	1100900000	16	15	14	57.5	54.9	51.6	33.598	0	205.32	46711000000	453	3892600000	291110000	219770000	36243000	145080000	117580000	103600000	4396200	296970000	348900000	497090000	188530000	222160000	167450000
SapurV1A.0006s0480.1.p	SapurV1A.0006s0480.1.p	0	0	0	0	0	0	0	0	0	0	0	0	0	0	0	0	0	0	0	0	0	0	806280	1	1	1	10.4	10.4	10.4	15.191	0.00095511	2.3183	48278000	9	6034700	0	0	0	0	0	0	0	0	0	0	0	0	561530
SapurV1A.0006s0580.1.p	SapurV1A.0006s0580.1.p	160860000	178290000	186410000	183880000	171000000	220660000	0	128210000	196870000	165690000	186430000	180810000	100210000	95120000	140790000	112150000	108680000	160810000	178310000	140690000	163310000	122920000	401860000	13	13	2	68.2	68.2	13.6	15.349	0	22.105	7213300000	130	1030500000	32078000	70374000	1446600	54312000	46434000	69235000	88354	34304000	14416000	69225000	16797000	93905000	28430000
SapurV1A.3454s0020.1.p;SapurV1A.0006s0600.1.p	SapurV1A.3454s0020.1.p;SapurV1A.0006s0600.1.p	0	0	0	0	0	0	0	0	0	0	0	0	0	0	0	0	0	0	409420	0	0	0	0	2	2	2	7.1	7.1	7.1	23.256	0.0046708	1.5753	4108800	4	684790	0	0	0	0	0	0	0	0	0	0	0	0	0
SapurV1A.0006s0640.2.p;SapurV1A.0006s0640.1.p;SapurV1A.0233s0020.1.p	SapurV1A.0006s0640.2.p;SapurV1A.0006s0640.1.p	0	0	0	0	0	0	0	0	0	0	0	0	21126000	37239000	19256000	20871000	19712000	18736000	11768000	19135000	12669000	17785000	18030000	5	5	5	32.7	32.7	32.7	31.551	0	51.611	675480000	48	56290000	108240	0	0	0	103070	0	0	0	0	0	0	462330	2782400
SapurV1A.0006s1000.1.p	SapurV1A.0006s1000.1.p	7072600	0	0	11175000	0	8134200	0	0	0	6882000	0	0	10388000	12894000	8292100	0	0	6371200	0	0	0	8485500	9320100	11	11	11	61	61	61	34.633	0	80.168	343700000	50	19094000	484700	580380	0	489530	218490	468970	0	1488200	224860	966800	0	850180	2018500
SapurV1A.0006s1060.1.p	SapurV1A.0006s1060.1.p	0	0	0	0	0	0	0	0	0	39492000	0	0	0	0	0	0	0	0	0	0	0	0	0	1	1	1	9.6	9.6	9.6	12.084	0.0033852	1.7264	90115000	1	12874000	0	0	0	0	0	0	0	0	0	12874000	0	0	0
SapurV1A.0006s1140.1.p	SapurV1A.0006s1140.1.p	0	0	0	0	0	0	0	0	0	0	0	0	0	0	0	0	1494300	0	0	0	0	0	0	1	1	1	6.6	6.6	6.6	30.387	0.0020785	1.9496	7831100	2	1118700	0	0	0	0	0	0	0	0	0	0	0	0	0
SapurV1A.0006s1150.1.p	SapurV1A.0006s1150.1.p	70054000	282130000	0	103720000	105790000	139170000	0	100800000	0	48527000	133700000	64937000	41731000	0	0	0	87535000	61073000	46690000	24645000	57538000	34303000	172700000	7	7	1	61.2	61.2	8.6	17.198	0	101.99	4331500000	154	618790000	10862000	97913000	693280	24227000	23302000	37488000	0	41884000	2629700	20269000	6629200	32503000	53343000
SapurV1A.0006s1270.1.p	SapurV1A.0006s1270.1.p	0	0	0	0	0	0	0	0	0	0	0	0	0	0	0	0	0	0	0	0	0	0	0	2	2	2	9.1	9.1	9.1	33.906	0.00072833	2.4973	0	6	0	0	0	0	0	0	0	0	0	0	0	0	0	0
SapurV1A.0006s1280.1.p	SapurV1A.0006s1280.1.p	0	0	0	9433400	11628000	13907000	0	0	0	0	0	0	21196000	24448000	13907000	21712000	19759000	8632800	9002200	0	14360000	10690000	8652200	5	5	5	30.7	30.7	30.7	28.243	0	22.511	579200000	47	52654000	154150	1372200	0	1184000	1082200	2001100	0	0	0	0	0	1010300	9264700
SapurV1A.0007s0040.2.p;SapurV1A.0007s0040.1.p	SapurV1A.0007s0040.2.p;SapurV1A.0007s0040.1.p	0	2838900	0	0	0	0	0	0	0	0	0	0	0	0	0	0	0	0	0	0	0	0	0	11	1	1	50.2	8.1	8.1	35.126	0.0099745	1.2054	7379000	1	461190	0	461190	0	0	0	0	0	0	0	0	0	0	0
SapurV1A.0007s0130.1.p	SapurV1A.0007s0130.1.p	244970000	414250000	50682000	340850000	337480000	310370000	0	290880000	308420000	370600000	295070000	314500000	393290000	364400000	393060000	390470000	391550000	316520000	278880000	417760000	415570000	355400000	481220000	22	22	8	56.5	56.5	26.2	43.293	0	243.65	18535000000	415	842520000	10176000	53492000	108570	29740000	23951000	25403000	186760	33627000	9854500	38070000	6260600	45134000	66464000
SapurV1A.0007s0200.1.p	SapurV1A.0007s0200.1.p	175510000	187890000	148670000	121140000	98741000	102230000	0	160180000	440510000	155670000	468360000	62522000	108120000	52242000	114580000	133210000	91306000	109900000	175830000	148500000	84831000	148350000	112740000	5	5	5	26.2	26.2	26.2	16.807	0	71.581	6384500000	86	1064100000	49199000	50276000	2522300	54482000	32606000	37953000	0	81365000	44337000	90734000	35207000	42246000	58171000
SapurV1A.0007s0230.1.p	SapurV1A.0007s0230.1.p	0	6288000	0	6980600	7340900	8758300	0	0	0	0	0	0	12965000	12157000	9916400	12096000	14209000	0	8800800	12589000	15195000	6485900	13305000	8	8	8	32.8	32.8	32.8	55.068	0	48.856	397700000	69	18077000	0	962130	0	510350	419630	549620	0	0	0	0	0	0	2077900
SapurV1A.6502s0010.1.p;SapurV1A.0007s0300.1.p	SapurV1A.6502s0010.1.p;SapurV1A.0007s0300.1.p	335860000	178310000	258140000	201960000	193230000	178470000	0	263570000	392370000	271010000	533790000	212620000	221300000	210230000	185600000	216830000	241300000	257370000	285010000	332660000	293900000	313000000	329570000	8	8	7	36.9	36.9	33	25.948	0	23.609	13589000000	179	1235400000	32491000	53179000	960930	38792000	24781000	20207000	341920	67933000	23730000	57419000	19510000	56130000	92960000
SapurV1A.0007s0310.1.p	SapurV1A.0007s0310.1.p	0	0	0	0	0	0	0	0	0	0	0	0	0	0	0	0	0	0	4750000	0	0	0	0	2	2	2	5.8	5.8	5.8	52.987	0	4.0367	52485000	17	2624300	47285	0	0	264400	0	0	0	0	0	0	0	0	0
SapurV1A.0007s0360.1.p	SapurV1A.0007s0360.1.p	12360000	38761000	0	20637000	20380000	22724000	0	10557000	12728000	12970000	0	23468000	21345000	18807000	0	14631000	19012000	13384000	0	13958000	12545000	16583000	30966000	10	10	10	46.1	46.1	46.1	46.839	0	185.17	796190000	101	41905000	516640	6474400	0	1870400	1498700	1736600	0	693810	770130	986910	0	3750900	2833300
SapurV1A.0007s0440.3.p;SapurV1A.0007s0440.2.p;SapurV1A.0007s0440.1.p	SapurV1A.0007s0440.3.p;SapurV1A.0007s0440.2.p;SapurV1A.0007s0440.1.p	0	0	0	0	0	552610	0	0	0	0	0	0	0	0	0	0	0	0	0	0	0	0	0	3	3	3	4.8	4.8	4.8	89.949	0.0042649	1.6653	841090	4	22732	0	0	0	0	0	22732	0	0	0	0	0	0	0
SapurV1A.0007s0470.1.p	SapurV1A.0007s0470.1.p	0	0	0	0	0	37893000	0	0	0	0	0	0	0	0	0	0	0	0	0	0	0	0	0	2	2	2	16.8	16.8	16.8	22.007	0	110.17	1611900000	27	322370000	18058000	19026000	5154500	16156000	9220400	11535000	0	24816000	21491000	32874000	17485000	23674000	8039000
SapurV1A.0007s0510.1.p	SapurV1A.0007s0510.1.p	0	6406600	0	0	0	0	0	0	0	0	0	0	0	0	0	0	0	0	0	0	0	0	7443300	7	7	7	11.6	11.6	11.6	81.2	0	7.5023	35304000	10	954170	16414	630450	0	0	0	0	0	0	0	0	0	93877	0
SapurV1A.0007s0630.1.p	SapurV1A.0007s0630.1.p	149150000	87457000	0	83900000	90845000	76233000	0	106090000	82810000	90680000	44199000	87402000	101740000	109640000	117950000	99835000	94616000	88116000	103160000	74137000	65293000	90163000	107540000	18	18	18	47.8	47.8	47.8	51.623	0	135.95	4458500000	247	202660000	11249000	12927000	0	7531800	4378500	5417100	0	12117000	2490700	10884000	1301200	8452200	13633000
SapurV1A.0007s0670.1.p;SapurV1A.0007s0680.1.p	SapurV1A.0007s0670.1.p	0	0	0	0	0	0	0	0	0	0	0	0	0	42005000	17162000	39108000	56051000	42571000	144210000	76334000	69424000	76730000	192610000	5	5	2	65.3	65.3	23.6	7.944	0	5.718	1795800000	38	299300000	590020	0	0	0	0	0	0	0	0	0	0	0	0
SapurV1A.3068s0010.1.p;SapurV1A.0007s0720.1.p	SapurV1A.3068s0010.1.p;SapurV1A.0007s0720.1.p	0	0	0	0	0	0	0	0	0	0	0	0	0	0	0	0	0	0	0	0	0	0	7168300	2	1	1	40.3	29.2	29.2	7.7808	0	84.68	66390000	11	11065000	0	0	0	0	0	0	0	0	0	0	0	0	0
SapurV1A.0007s0820.1.p;SapurV1A.0292s0160.1.p	SapurV1A.0007s0820.1.p;SapurV1A.0292s0160.1.p	0	0	0	0	0	0	0	0	0	0	0	0	0	0	0	0	0	0	0	5139900	0	5289500	0	3	3	3	17.3	17.3	17.3	26.821	0.007838	1.3677	34501000	4	3833500	0	0	0	0	0	0	0	0	0	0	0	0	0
SapurV1A.0007s0890.1.p;SapurV1A.0007s0890.2.p	SapurV1A.0007s0890.1.p;SapurV1A.0007s0890.2.p	10689000	0	0	0	0	0	0	0	0	0	0	0	0	0	0	0	0	0	0	0	0	7501200	7583600	4	4	4	17.8	17.8	17.8	45.38	0	5.9883	99516000	13	4975800	477580	0	0	0	0	0	0	364970	0	0	151770	0	0
SapurV1A.0007s0910.1.p	SapurV1A.0007s0910.1.p	0	0	0	0	0	0	0	0	0	0	0	0	10703000	0	14737000	0	0	11370000	7903900	0	0	0	0	7	7	7	27.5	27.5	27.5	41.292	0	22.448	220150000	32	14677000	0	0	0	0	0	0	0	0	0	0	0	0	2338700
SapurV1A.0007s0920.1.p	SapurV1A.0007s0920.1.p	0	0	0	1698200	0	0	0	0	0	0	0	0	0	0	0	0	0	0	0	0	0	0	0	1	1	1	8.6	8.6	8.6	41.922	0.00095854	2.3639	2956500	2	173910	0	0	0	173910	0	0	0	0	0	0	0	0	0
SapurV1A.0007s1030.1.p;SapurV1A.0233s0330.1.p;SapurV1A.0007s1040.1.p;SapurV1A.4467s0010.1.p;SapurV1A.0058s0320.1.p;SapurV1A.0105s0130.1.p;SapurV1A.0233s0350.1.p;SapurV1A.0233s0340.2.p;SapurV1A.0233s0340.1.p	SapurV1A.0007s1030.1.p	4944100	0	35667000	0	0	0	0	0	23873000	0	34072000	0	0	0	0	0	0	0	0	0	0	0	0	3	3	3	7.3	7.3	7.3	58.669	0	64.341	73955000	16	4108600	274690	153210	144710	167650	119120	135750	0	0	1161200	447010	1175400	329800	0
SapurV1A.0007s1070.1.p;SapurV1A.0033s0280.1.p	SapurV1A.0007s1070.1.p	3469000000	2947300000	1422200000	3025500000	3380400000	3507200000	227880000	4184800000	2594100000	3372000000	2325100000	3300300000	2942100000	2698700000	2802900000	2831700000	2996700000	2981500000	3274400000	3822700000	3948000000	3324900000	4001600000	18	18	4	66.3	66.3	22.3	35.723	0	323.31	167240000000	1006	9837800000	227110000	445010000	5843100	322540000	283080000	282810000	3847400	712740000	128840000	480890000	78830000	531630000	856550000
SapurV1A.5111s0010.1.p;SapurV1A.2302s0020.1.p;SapurV1A.0021s0830.1.p;SapurV1A.0007s1110.1.p	SapurV1A.5111s0010.1.p;SapurV1A.2302s0020.1.p;SapurV1A.0021s0830.1.p;SapurV1A.0007s1110.1.p	0	0	0	0	0	0	0	0	0	0	0	8821500	0	0	0	0	0	0	0	0	0	0	0	2	2	2	52.9	52.9	52.9	10.144	0	10.742	120940000	22	24187000	0	1992000	0	898540	0	0	0	0	0	673790	0	5253300	2755400
SapurV1A.0007s1160.1.p	SapurV1A.0007s1160.1.p	16656000	0	0	15696000	0	0	0	0	0	0	22853000	14637000	0	0	0	0	0	0	0	0	0	0	0	7	2	2	38.1	11.9	11.9	15.629	0.0065833	1.4425	303030000	19	50504000	2769000	3852300	0	4534800	2408200	3624300	0	1779400	1016800	2405400	2361300	7363100	2378200
SapurV1A.0007s1190.2.p;SapurV1A.0007s1190.1.p;SapurV1A.0021s0760.2.p;SapurV1A.0021s0760.1.p	SapurV1A.0007s1190.2.p;SapurV1A.0007s1190.1.p	17286000	31137000	0	39821000	34815000	34036000	0	36836000	0	48051000	0	47892000	50764000	53732000	66174000	54943000	47387000	59444000	67549000	58792000	45615000	59260000	59264000	12	12	12	68.9	68.9	68.9	22.738	0	46.519	2492000000	114	166140000	1007200	3940800	0	3975400	2322300	3063900	144140	2371700	229950	6857200	160740	9588600	15689000
SapurV1A.0008s0030.1.p	SapurV1A.0008s0030.1.p	360030000	332880000	116820000	346500000	371880000	376080000	0	370100000	274090000	344230000	218890000	344310000	211250000	203340000	211410000	237680000	236840000	247210000	275720000	316180000	287620000	270120000	402940000	13	13	4	61.8	61.8	20.1	27.427	0	68.839	13807000000	185	862930000	23705000	54557000	285950	40386000	32120000	41160000	0	51645000	15761000	49722000	6687200	70298000	47033000
SapurV1A.0008s0070.1.p	SapurV1A.0008s0070.1.p	454450000	523300000	171630000	503170000	655190000	693700000	0	529090000	269910000	574560000	294600000	705080000	618710000	662830000	629830000	678700000	661350000	675550000	711300000	781820000	877760000	714890000	859980000	11	11	10	56.5	56.5	52	23.948	0	323.31	32097000000	261	2917900000	46048000	143730000	793350	90892000	77057000	103630000	63901	93106000	18899000	141630000	11321000	211750000	213440000
SapurV1A.0008s0130.1.p	SapurV1A.0008s0130.1.p	170480000	136780000	26054000	181820000	186140000	203110000	0	160830000	240390000	408860000	225080000	192400000	361370000	288940000	435280000	316540000	294240000	375660000	485030000	276790000	299120000	485010000	242880000	11	11	11	79.5	79.5	79.5	14.773	0	89.71	14897000000	234	1489700000	19660000	39126000	149810	31913000	26872000	26406000	65523	27819000	22193000	75556000	13716000	50562000	148550000
SapurV1A.0008s0180.3.p;SapurV1A.0008s0180.2.p;SapurV1A.0008s0180.1.p	SapurV1A.0008s0180.3.p;SapurV1A.0008s0180.2.p;SapurV1A.0008s0180.1.p	34120000	0	0	19849000	26138000	21547000	0	0	0	28713000	0	22495000	64639000	73405000	68660000	66068000	86869000	102990000	116580000	76221000	42256000	92089000	64150000	6	6	5	63.4	63.4	55.4	11.282	0	96.803	2817000000	81	402420000	3522000	0	0	3594600	3372800	3137400	341180	3006200	2679300	6742900	2716100	7164200	22631000
SapurV1A.0008s0240.1.p;SapurV1A.0008s0240.2.p	SapurV1A.0008s0240.1.p	0	0	0	0	0	0	0	0	0	0	0	0	0	0	0	0	0	0	0	0	5584200	0	0	4	4	4	19.3	19.3	19.3	40.457	0	4.7749	31013000	4	1409700	0	0	0	0	0	0	0	0	0	0	0	0	0
SapurV1A.0008s0280.1.p;SapurV1A.0008s0280.2.p;SapurV1A.0008s0300.2.p;SapurV1A.0008s0300.1.p;SapurV1A.0008s0290.1.p	SapurV1A.0008s0280.1.p;SapurV1A.0008s0280.2.p;SapurV1A.0008s0300.2.p;SapurV1A.0008s0300.1.p;SapurV1A.0008s0290.1.p	0	0	0	0	0	0	0	0	0	0	0	0	0	0	0	0	0	0	0	0	0	0	13239000	3	2	2	7.5	6.1	6.1	54.846	0	3.5666	29171000	4	1389100	0	0	0	0	57137	0	0	0	0	0	0	0	0
SapurV1A.0008s0470.1.p	SapurV1A.0008s0470.1.p	16902000	0	0	15905000	18492000	0	0	17618000	0	23209000	16283000	23289000	0	20139000	0	0	0	22202000	18765000	22515000	0	25721000	18809000	5	5	5	80.8	80.8	80.8	14.117	0	13.548	703310000	45	175830000	3976000	1081500	0	6495200	5628100	3069800	0	8309100	1402600	12274000	2381800	16434000	0
SapurV1A.0008s0500.3.p;SapurV1A.0008s0500.2.p;SapurV1A.0008s0500.1.p;SapurV1A.0194s0130.1.p	SapurV1A.0008s0500.3.p;SapurV1A.0008s0500.2.p;SapurV1A.0008s0500.1.p	442070000	488020000	209480000	531990000	410480000	365790000	0	432940000	259480000	361830000	386950000	367770000	270380000	233780000	347270000	363240000	233790000	225830000	247760000	274040000	180880000	191500000	165980000	22	22	22	56.4	56.4	56.4	53.565	0	211.39	15860000000	514	689580000	23625000	64323000	407240	47137000	28238000	22200000	0	39266000	6993000	43396000	7823000	54385000	44042000
SapurV1A.0008s0560.1.p	SapurV1A.0008s0560.1.p	266730000	135300000	422410000	131900000	158140000	142870000	0	131510000	368020000	182410000	436360000	158930000	73484000	105730000	97098000	80818000	60743000	250290000	331560000	124540000	58310000	155250000	625340000	9	9	9	73.3	73.3	73.3	16.153	0	124.52	7790800000	152	865640000	40088000	57942000	3801000	28617000	26931000	26576000	0	30125000	39625000	49203000	20866000	36494000	24286000
SapurV1A.0008s0590.1.p	SapurV1A.0008s0590.1.p	79030000	23213000	0	27767000	35507000	0	0	0	108980000	0	128500000	16378000	20382000	31123000	25835000	0	31944000	29030000	18092000	0	0	10248000	22872000	3	3	3	23.8	23.8	23.8	19.785	0	57.398	1232400000	49	176060000	10800000	7934500	0	6829800	6638300	0	228480	6697100	14501000	8172200	10078000	5997000	10100000
SapurV1A.0008s0630.1.p	SapurV1A.0008s0630.1.p	0	0	0	0	0	0	0	0	0	0	0	0	7029100	0	0	0	0	0	0	0	0	0	0	3	3	3	8.5	8.5	8.5	82.355	0.0040531	1.6934	25240000	4	647190	0	0	0	0	0	0	0	0	0	0	0	0	647190
SapurV1A.2333s0010.1.p;SapurV1A.0008s0640.1.p	SapurV1A.2333s0010.1.p;SapurV1A.0008s0640.1.p	0	0	0	0	0	0	0	0	0	0	0	0	0	0	0	0	0	0	0	0	0	0	0	1	1	1	2.9	2.9	2.9	61.208	0.0094299	1.2666	0	1	0	0	0	0	0	0	0	0	0	0	0	0	0	0
SapurV1A.0008s0690.1.p;SapurV1A.0008s0690.3.p;SapurV1A.0008s0690.2.p;SapurV1A.0008s0690.4.p;SapurV1A.4793s0010.1.p	SapurV1A.0008s0690.1.p;SapurV1A.0008s0690.3.p;SapurV1A.0008s0690.2.p;SapurV1A.0008s0690.4.p	0	0	0	0	0	0	0	0	0	0	0	0	9332700	0	0	0	0	0	0	0	0	0	7054100	6	6	6	26.6	26.6	26.6	40.378	0	9.3317	154780000	26	8598800	286770	608740	0	283600	0	432740	0	0	0	0	0	567260	1939000
SapurV1A.0008s0920.2.p;SapurV1A.0008s0920.1.p	SapurV1A.0008s0920.2.p;SapurV1A.0008s0920.1.p	0	0	0	0	0	0	0	0	0	0	0	0	0	0	0	0	0	0	0	0	0	0	3784600	1	1	1	4.3	4.3	4.3	24.161	0.0057497	1.5226	176290000	17	58763000	1447800	0	614120	2405900	2493300	2695500	0	2804600	2651700	3387900	2259200	5542500	4200400
SapurV1A.0008s1020.2.p;SapurV1A.0008s1030.2.p;SapurV1A.0008s1020.1.p	SapurV1A.0008s1020.2.p;SapurV1A.0008s1030.2.p;SapurV1A.0008s1020.1.p	0	0	0	0	0	0	0	0	0	0	0	0	0	0	0	0	0	0	0	0	0	10395000	0	5	1	1	56.8	18.2	18.2	15.433	0	5.2346	148270000	12	24712000	1290100	2277500	0	1766600	1251400	0	0	0	0	2651800	0	0	10500000
SapurV1A.0008s1030.1.p	SapurV1A.0008s1030.1.p	200230000	165540000	109890000	249720000	182490000	53647000	80831000	205350000	97523000	214260000	110030000	176070000	166490000	169710000	178430000	112790000	131620000	133560000	173130000	0	205820000	151390000	113630000	6	6	2	54	54	17.3	16.078	0	187.84	8030000000	148	1338300000	36664000	74401000	1511000	76929000	37982000	23697000	828310	66304000	8149900	93500000	20864000	76945000	102480000
SapurV1A.0008s1050.1.p;SapurV1A.0095s0470.1.p	SapurV1A.0008s1050.1.p	7673400	17095000	0	11962000	18472000	23160000	0	14782000	0	13563000	0	22033000	12613000	14961000	15071000	12978000	17335000	0	8828400	14366000	29780000	0	19462000	5	5	1	23.6	23.6	3.9	26.47	0	13.061	672640000	49	44843000	450970	3360500	0	1416400	2160300	3172800	0	1741700	0	1892100	0	5385400	2666500
SapurV1A.0008s1080.3.p;SapurV1A.0008s1080.2.p;SapurV1A.0008s1080.1.p	SapurV1A.0008s1080.3.p;SapurV1A.0008s1080.2.p;SapurV1A.0008s1080.1.p	141130000	186590000	0	168560000	198870000	210970000	0	185650000	96554000	165450000	74756000	157020000	78402000	64895000	63827000	59882000	60223000	70733000	89571000	108710000	99904000	85657000	94991000	22	10	10	73.8	37.9	37.9	38.625	0	80.112	5670000000	177	283500000	8206600	26419000	55325	14834000	14215000	17193000	0	22352000	3174000	25264000	1992400	24903000	13788000
SapurV1A.0008s1120.1.p	SapurV1A.0008s1120.1.p	15392000	21659000	0	35598000	49975000	52103000	0	0	0	28195000	0	56538000	252390000	274630000	244980000	277860000	245790000	427170000	241270000	197330000	181310000	205710000	222550000	12	12	12	63.9	63.9	63.9	26.955	0	156.67	8744900000	158	546550000	1889900	3178800	0	2938300	3961800	4895900	0	545370	0	2967100	0	10930000	54996000
SapurV1A.0009s0040.1.p	SapurV1A.0009s0040.1.p	0	0	0	0	0	0	0	0	0	0	0	0	0	0	0	0	0	0	45483000	0	0	0	0	6	6	6	21.6	21.6	21.6	39.623	0	13.843	110770000	8	6153900	0	0	0	0	0	0	0	0	0	0	0	0	0
SapurV1A.0009s0290.2.p;SapurV1A.0009s0290.1.p	SapurV1A.0009s0290.2.p;SapurV1A.0009s0290.1.p	46024000	40111000	0	44292000	30069000	33522000	0	50434000	46920000	54321000	32455000	33155000	84123000	0	90145000	106970000	106090000	33014000	164250000	60830000	58479000	89372000	42090000	12	12	2	39.7	39.7	6.1	39.165	0	169.35	3129700000	108	164720000	4269500	4771300	0	2355100	2013500	1140500	178730	4367400	2077500	3477600	1038600	2469600	16989000
SapurV1A.0009s0290.3.p	SapurV1A.0009s0290.3.p	0	3940300	0	0	0	0	0	0	0	0	0	0	0	0	0	0	0	0	0	0	0	0	0	11	1	1	39.6	5.8	5.8	39.037	0.0066007	1.4618	10242000	1	568980	0	568980	0	0	0	0	0	0	0	0	0	0	0
SapurV1A.0957s0030.1.p;SapurV1A.0850s0130.1.p;SapurV1A.0188s0010.1.p;SapurV1A.0025s0880.1.p;SapurV1A.0009s0350.1.p;SapurV1A.0009s0360.1.p;SapurV1A.0013s0520.1.p;SapurV1A.0427s0080.1.p;SapurV1A.2144s0010.1.p;SapurV1A.0850s0110.1.p;SapurV1A.0013s0570.2.p;SapurV1A.0013s0570.1.p	SapurV1A.0957s0030.1.p;SapurV1A.0850s0130.1.p;SapurV1A.0188s0010.1.p;SapurV1A.0025s0880.1.p;SapurV1A.0009s0350.1.p;SapurV1A.0009s0360.1.p;SapurV1A.0013s0520.1.p;SapurV1A.0427s0080.1.p;SapurV1A.2144s0010.1.p	0	0	0	0	0	0	0	0	0	0	0	0	0	0	8659000	10187000	0	0	0	0	0	0	0	4	4	2	36	36	30.1	15.268	0	14.789	178980000	19	44746000	0	0	0	0	0	0	0	0	0	0	0	2566300	8865600
SapurV1A.0009s0420.1.p	SapurV1A.0009s0420.1.p	0	0	0	0	0	0	0	0	0	0	0	0	0	0	0	0	5871500	0	0	0	0	0	0	3	2	2	11.4	6.8	6.8	40.363	0	3.6075	40739000	7	1851800	0	0	0	0	0	0	0	0	0	0	0	0	0
SapurV1A.0009s0610.4.p;SapurV1A.0009s0610.3.p;SapurV1A.0009s0610.2.p;SapurV1A.0009s0610.1.p;SapurV1A.0445s0230.6.p;SapurV1A.0445s0230.5.p;SapurV1A.0445s0230.4.p;SapurV1A.0445s0230.3.p;SapurV1A.0445s0230.2.p;SapurV1A.0445s0230.1.p	SapurV1A.0009s0610.4.p;SapurV1A.0009s0610.3.p;SapurV1A.0009s0610.2.p;SapurV1A.0009s0610.1.p;SapurV1A.0445s0230.6.p;SapurV1A.0445s0230.5.p;SapurV1A.0445s0230.4.p;SapurV1A.0445s0230.3.p;SapurV1A.0445s0230.2.p;SapurV1A.0445s0230.1.p	0	0	0	0	0	0	0	0	0	0	0	972280	0	0	0	0	0	0	0	0	0	0	0	2	2	2	3.8	3.8	3.8	74.465	0	3.0296	4511300	3	145530	0	0	0	0	0	52139	0	0	0	0	0	93387	0
SapurV1A.0009s0650.1.p;SapurV1A.0009s0650.2.p;SapurV1A.0857s0040.1.p;SapurV1A.0464s0070.3.p;SapurV1A.0464s0070.2.p;SapurV1A.0464s0070.1.p;SapurV1A.0018s0820.1.p	SapurV1A.0009s0650.1.p;SapurV1A.0009s0650.2.p;SapurV1A.0857s0040.1.p	5632500	7731300	0	8443700	10689000	6818600	0	4464600	0	4935800	0	6098700	0	7834700	0	7129200	0	0	5824100	5581500	4736400	5614800	5933600	7	7	7	25.6	25.6	25.6	52.02	0	23.846	229370000	44	10426000	400130	592540	0	890790	359510	555910	0	688580	0	417210	0	1071300	0
SapurV1A.0009s0820.1.p	SapurV1A.0009s0820.1.p	0	0	0	0	0	0	0	0	0	0	0	6443700	0	0	0	0	0	0	0	0	0	0	0	7	7	7	7.2	7.2	7.2	176.94	0	14.014	42806000	19	515740	0	178300	0	0	0	0	0	0	0	0	0	231160	0
SapurV1A.0009s0830.1.p	SapurV1A.0009s0830.1.p	0	0	0	0	0	3827600	0	0	0	0	0	0	0	0	0	0	0	0	0	0	0	0	0	3	3	3	17.7	17.7	17.7	34.129	0	5.1797	22154000	14	1384600	43621	343220	0	62976	66975	364110	0	0	0	103520	0	148790	0
SapurV1A.0504s0100.1.p;SapurV1A.0009s0890.4.p;SapurV1A.0009s0890.3.p;SapurV1A.0009s0890.2.p;SapurV1A.0009s0890.1.p	SapurV1A.0504s0100.1.p;SapurV1A.0009s0890.4.p;SapurV1A.0009s0890.3.p;SapurV1A.0009s0890.2.p;SapurV1A.0009s0890.1.p	0	0	0	0	0	4524900	0	0	0	0	0	0	0	0	0	0	0	0	0	0	0	0	0	2	2	2	6.7	6.7	6.7	45.085	0	3.228	6887000	2	405120	0	0	0	0	0	405120	0	0	0	0	0	0	0
SapurV1A.0009s0910.1.p	SapurV1A.0009s0910.1.p	134530000	128700000	36302000	122590000	106440000	114280000	0	142920000	118070000	157460000	92186000	98198000	79497000	63347000	71770000	65589000	96768000	69946000	85328000	75316000	83027000	85018000	69717000	23	23	10	52.4	52.4	22.7	51.842	0	158.79	4299400000	232	226290000	10310000	19532000	132490	8180700	8508200	10438000	0	20625000	5317200	22156000	3216100	14599000	14124000
SapurV1A.0009s0940.1.p	SapurV1A.0009s0940.1.p	0	0	0	0	0	0	0	0	0	0	0	0	0	0	0	0	0	0	0	0	0	0	1463900	1	1	1	5.4	5.4	5.4	23.196	0	2.8435	37394000	13	3399500	106470	0	0	0	0	54568	0	0	0	0	0	0	461140
SapurV1A.0009s1060.1.p	SapurV1A.0009s1060.1.p	0	0	0	0	0	0	0	0	9253100	0	0	0	0	0	0	0	0	0	0	0	0	0	0	7	1	1	8.7	1.5	1.5	125.32	0.0016405	2.1144	7935900	1	132260	0	0	0	0	0	0	0	0	132260	0	0	0	0
SapurV1A.0009s1140.1.p	SapurV1A.0009s1140.1.p	10576000	0	0	8096800	13183000	0	0	0	0	0	0	0	25972000	24486000	16336000	19727000	43777000	36241000	18129000	29499000	0	15390000	39085000	10	9	9	30.4	27.9	27.9	47.095	0	119.99	843560000	69	46865000	683640	0	0	462840	744020	202000	0	0	0	0	0	622870	3506200
SapurV1A.0009s1180.2.p;SapurV1A.0009s1180.1.p	SapurV1A.0009s1180.2.p;SapurV1A.0009s1180.1.p	0	0	0	0	0	0	0	0	0	0	0	1317000	0	0	0	0	0	0	0	0	0	0	0	1	1	1	9.3	9.3	9.3	18.18	0.0014164	2.1985	3921300	1	326770	0	0	0	0	0	0	0	0	0	0	0	326770	0
SapurV1A.0009s1210.1.p	SapurV1A.0009s1210.1.p	0	0	0	0	0	0	0	0	0	0	0	0	0	0	0	0	0	0	0	0	0	0	1490500	2	1	1	35.4	26.6	26.6	8.6258	0	3.0262	30090000	7	5015000	0	0	0	0	0	0	0	0	0	0	0	0	0
SapurV1A.0009s1230.1.p	SapurV1A.0009s1230.1.p	0	0	0	0	0	0	0	0	0	0	0	0	0	0	0	0	0	0	0	0	0	0	4665300	2	2	2	8.1	8.1	8.1	36.341	0	47.684	59929000	14	3995300	0	0	0	272420	327260	341070	0	0	0	437350	0	659440	0
SapurV1A.0009s1360.1.p;SapurV1A.0009s1360.2.p;SapurV1A.0134s0280.1.p	SapurV1A.0009s1360.1.p;SapurV1A.0009s1360.2.p	8593500	6363200	0	8144500	6818500	6941400	0	7393000	0	7914000	0	0	0	0	0	0	0	0	0	0	0	0	8156400	7	7	7	23.4	23.4	23.4	41.2	0	8.6194	169050000	35	9391800	544400	1494600	0	1032200	299050	503240	0	551490	197070	1192300	158400	502040	0
SapurV1A.0010s0040.1.p	SapurV1A.0010s0040.1.p	472430000	394820000	302690000	466140000	479290000	441830000	0	505600000	388110000	586310000	290420000	442550000	1137900000	979240000	1138400000	1152900000	1031400000	1057600000	1276100000	830920000	742410000	1019100000	943190000	23	22	22	61.1	58.5	58.5	36.026	0	240.76	41801000000	442	2322300000	29471000	54917000	888570	39946000	34131000	42143000	501110	61943000	17575000	71008000	4539500	65004000	220080000
SapurV1A.0010s0060.1.p;SapurV1A.0010s0060.2.p	SapurV1A.0010s0060.1.p;SapurV1A.0010s0060.2.p	0	0	0	0	0	0	0	0	0	0	0	0	13616000	12860000	0	12865000	11082000	9611100	7973700	12849000	10880000	13159000	0	8	5	5	43.9	27.2	27.2	31.293	0	38.027	342990000	37	22866000	227510	0	0	0	135990	0	65905	0	0	0	0	0	4689700
SapurV1A.0010s0200.1.p	SapurV1A.0010s0200.1.p	0	10813000	0	0	13683000	14915000	0	0	0	6761300	0	16638000	26545000	11905000	23816000	21699000	25166000	27948000	10719000	16230000	20102000	16639000	15375000	15	15	14	34.8	34.8	33.6	85.169	0	63.766	795750000	100	20404000	60544	835110	0	53917	318130	487100	0	180440	0	176940	0	1184900	2753200
SapurV1A.0010s0210.1.p	SapurV1A.0010s0210.1.p	0	0	0	0	0	0	0	0	0	0	0	0	0	0	0	0	0	0	0	0	0	0	11402000	3	3	3	5.1	5.1	5.1	85.812	0	3.1313	24959000	3	594270	0	0	0	0	0	0	0	0	0	0	0	0	0
SapurV1A.0010s0290.2.p;SapurV1A.0010s0290.1.p	SapurV1A.0010s0290.2.p;SapurV1A.0010s0290.1.p	90992000	243920000	0	208450000	179860000	267970000	0	135820000	28491000	142390000	0	216880000	32544000	38674000	67348000	34484000	77919000	40150000	36955000	136550000	179610000	77224000	62522000	77	77	43	46.6	46.6	26.4	252.42	0	323.31	4998500000	596	40638000	792590	5120800	10647	3383900	2165200	3723500	0	2253000	159530	2556500	38175	6094100	610660
SapurV1A.0010s0310.1.p;SapurV1A.0010s0310.2.p;SapurV1A.0413s0090.1.p	SapurV1A.0010s0310.1.p;SapurV1A.0010s0310.2.p	0	0	68442000	0	0	0	0	0	48493000	0	0	0	0	0	0	0	0	0	0	0	0	0	0	6	6	6	13.2	13.2	13.2	71.002	0	8.9475	59816000	12	2215400	0	231510	166830	0	0	0	0	0	1778200	0	0	0	0
SapurV1A.3058s0040.2.p;SapurV1A.0010s0420.1.p;SapurV1A.3058s0040.1.p;SapurV1A.3058s0040.3.p;SapurV1A.0010s0420.2.p;SapurV1A.3058s0040.4.p	SapurV1A.3058s0040.2.p;SapurV1A.0010s0420.1.p;SapurV1A.3058s0040.1.p;SapurV1A.3058s0040.3.p;SapurV1A.0010s0420.2.p;SapurV1A.3058s0040.4.p	0	0	0	0	0	0	0	0	0	0	0	0	0	0	6477100	0	0	6519700	0	0	0	6889200	0	5	5	5	21.8	21.8	21.8	41.229	0	14.02	101480000	20	5073800	31143	0	0	0	90830	0	0	0	0	151100	0	0	309130
SapurV1A.0010s0430.1.p	SapurV1A.0010s0430.1.p	0	0	0	0	4839700	0	0	0	0	0	0	0	0	0	0	0	0	0	0	0	0	0	0	2	2	2	7.9	7.9	7.9	42.325	0	3.7754	10338000	4	492290	0	0	0	0	303210	189070	0	0	0	0	0	0	0
SapurV1A.0010s0440.1.p	SapurV1A.0010s0440.1.p	0	0	0	0	0	0	0	0	0	0	0	7360300	0	0	0	6348500	8057200	0	0	0	7073600	0	6527500	9	9	9	17.4	17.4	17.4	82.399	0	16.371	153170000	39	3646900	0	0	0	37085	92509	40535	0	0	0	0	0	390180	239020
SapurV1A.0010s0530.2.p;SapurV1A.0010s0530.1.p	SapurV1A.0010s0530.2.p;SapurV1A.0010s0530.1.p	0	0	0	0	0	0	0	0	0	0	0	0	0	5313500	0	0	0	6821100	5799800	0	0	4911800	0	5	5	2	24.4	24.4	10.9	34.926	0	87.98	131420000	33	6258100	0	167030	0	141740	0	359430	0	0	0	0	0	0	713850
SapurV1A.0010s0670.1.p	SapurV1A.0010s0670.1.p	0	0	0	0	0	0	0	0	0	0	0	0	0	0	0	0	0	0	0	0	0	0	2011300	1	1	1	7.3	7.3	7.3	17.678	0	2.8451	42965000	7	8593000	395730	0	0	0	0	524200	0	902500	0	0	0	1130200	0
SapurV1A.0010s0770.1.p	SapurV1A.0010s0770.1.p	9398300	18557000	0	0	27737000	0	0	28822000	0	0	0	0	57612000	50001000	0	0	44936000	64735000	45751000	46573000	0	54171000	0	3	3	3	53.1	53.1	53.1	9.9453	0	14.207	1629300000	49	325860000	1870600	9736800	0	5269200	7276200	4834100	0	11662000	0	4840100	0	8233600	41082000
SapurV1A.0010s0910.1.p	SapurV1A.0010s0910.1.p	142440000	106910000	0	126440000	101700000	110000000	0	105260000	85393000	212630000	0	85822000	77485000	66651000	75894000	68176000	73728000	73006000	85293000	88913000	84539000	73765000	76285000	15	15	9	55.1	55.1	34.6	45.251	0	92.774	4323400000	209	216170000	7770800	17101000	0	12677000	6459600	8670900	0	10742000	2704800	31840000	0	11328000	13988000
SapurV1A.0010s0970.1.p	SapurV1A.0010s0970.1.p	61053000	46089000	0	46027000	41358000	33623000	0	36912000	21867000	47914000	21507000	30148000	48965000	69521000	73816000	53987000	61182000	72760000	68192000	55109000	66137000	85380000	71600000	16	16	16	55.5	55.5	55.5	49.581	0	145.51	2784300000	220	121060000	2729900	6242800	0	4629500	1978900	1833200	0	3624000	535560	2979200	379400	2573900	6441400
SapurV1A.3677s0010.1.p;SapurV1A.0010s0990.1.p	SapurV1A.3677s0010.1.p;SapurV1A.0010s0990.1.p	0	0	0	0	0	0	0	0	0	0	0	0	0	0	0	0	0	0	0	2722200	0	0	0	1	1	1	8.8	8.8	8.8	14.988	0	4.0267	38862000	4	3886200	0	0	0	0	0	0	0	0	0	0	0	0	0
SapurV1A.0010s1010.1.p;SapurV1A.0010s1010.2.p	SapurV1A.0010s1010.1.p;SapurV1A.0010s1010.2.p	0	0	0	0	0	0	0	0	0	0	0	0	0	0	8871600	0	0	0	0	0	0	0	0	3	3	3	8.3	8.3	8.3	52.454	0	3.5167	62251000	10	2305600	132380	364450	0	0	141670	0	0	0	0	0	0	0	330270
SapurV1A.0010s1030.1.p;SapurV1A.0010s1030.2.p	SapurV1A.0010s1030.1.p;SapurV1A.0010s1030.2.p	7128300	18625000	0	6294100	0	0	0	7042200	0	0	0	0	3357000	0	0	0	0	6962600	5061500	0	0	0	0	7	3	3	37.3	22	22	42.596	0	86.092	204710000	41	25589000	567590	7833600	0	2023100	1313600	687370	0	1869900	0	435350	0	2004000	925500
SapurV1A.0010s1100.1.p	SapurV1A.0010s1100.1.p	0	0	0	0	0	0	0	0	0	0	0	0	0	0	0	0	7863200	0	0	0	0	0	0	4	4	4	19	19	19	41.994	0	7.7146	28199000	6	1658700	63671	0	0	0	0	0	0	0	0	0	0	0	0
SapurV1A.0166s0470.1.p;SapurV1A.0379s0250.1.p;SapurV1A.0762s0160.1.p;SapurV1A.0025s0730.1.p;SapurV1A.0010s1190.1.p	SapurV1A.0166s0470.1.p;SapurV1A.0379s0250.1.p;SapurV1A.0762s0160.1.p;SapurV1A.0025s0730.1.p;SapurV1A.0010s1190.1.p	0	0	0	0	0	0	0	0	0	0	3822800	0	0	0	0	0	0	0	0	0	0	0	0	1	1	1	11.8	11.8	11.8	16.184	0.0022952	1.8841	29123000	5	9707600	0	4395800	0	1922200	0	2596400	0	0	0	0	793150	0	0
SapurV1A.0010s1220.1.p	SapurV1A.0010s1220.1.p	0	0	0	0	0	0	0	0	0	0	0	0	0	0	0	0	0	0	0	0	0	0	5114800	8	1	1	29.8	3.8	3.8	45.775	0	93.942	180100000	17	9004800	221590	587120	0	192530	0	378430	0	0	0	320980	0	712000	1136300
SapurV1A.0010s1240.1.p;SapurV1A.0010s1240.2.p	SapurV1A.0010s1240.1.p;SapurV1A.0010s1240.2.p	3947200000	1917200000	3193000000	2162700000	1913700000	1822900000	53085000	2431300000	5409800000	3181000000	7208600000	2158000000	1477500000	1788000000	1462400000	1394200000	1577300000	1637700000	2006500000	2019700000	2341800000	2374400000	3366300000	38	38	29	74.4	74.4	62.1	55.943	0	323.31	105560000000	1012	3104700000	129800000	144880000	5583700	119840000	71446000	78175000	313150	174810000	134150000	226110000	138370000	195780000	151020000
SapurV1A.0365s0280.1.p;SapurV1A.0010s1260.1.p	SapurV1A.0365s0280.1.p;SapurV1A.0010s1260.1.p	255150000	392850000	80762000	402000000	524420000	433210000	881590000	427940000	224870000	330950000	259340000	559300000	705980000	894080000	826260000	899530000	781560000	910300000	1134400000	752120000	961500000	1043000000	927730000	20	20	17	53.3	53.3	49.1	41.05	0	323.31	35993000000	441	1499700000	11994000	45465000	240980	25168000	29897000	22883000	6316800	41999000	5045400	29156000	6680000	61582000	72910000
SapurV1A.0011s0030.1.p	SapurV1A.0011s0030.1.p	129770000	138230000	0	136500000	106090000	133890000	0	134910000	133530000	141120000	40072000	125690000	106870000	126920000	112580000	105030000	108340000	102590000	77708000	124100000	122260000	113880000	106940000	20	20	20	49.8	49.8	49.8	51.221	0	307.8	5628500000	256	194090000	5338500	12912000	38717	10788000	5947800	6168800	0	12353000	3156600	10983000	692980	13106000	15428000
SapurV1A.0011s0090.2.p;SapurV1A.0011s0090.1.p	SapurV1A.0011s0090.2.p;SapurV1A.0011s0090.1.p	0	2170200	0	0	0	0	0	0	0	0	0	0	0	0	0	0	0	0	0	0	0	0	0	2	2	2	15	15	15	21.314	0	4.6886	8598200	5	781650	0	512810	0	268840	0	0	0	0	0	0	0	0	0
SapurV1A.0011s0110.1.p	SapurV1A.0011s0110.1.p	0	0	0	0	0	0	0	0	0	0	0	0	11324000	10555000	10585000	10306000	11229000	0	0	0	13465000	11706000	6881900	5	5	3	36	36	18.3	17.757	0	8.7514	298890000	30	29889000	0	0	0	0	0	0	0	0	0	0	0	606060	2519700
SapurV1A.0011s0200.1.p;SapurV1A.0011s0200.2.p	SapurV1A.0011s0200.1.p;SapurV1A.0011s0200.2.p	0	5008400	0	0	0	0	0	0	0	0	0	0	0	0	0	0	0	0	0	0	0	0	0	5	5	5	12.5	12.5	12.5	61.253	0	5.2445	23490000	10	1305000	0	723220	0	208230	97591	0	0	0	170260	0	0	0	0
SapurV1A.0011s0230.1.p;SapurV1A.0011s0230.2.p	SapurV1A.0011s0230.1.p;SapurV1A.0011s0230.2.p	17582000	17120000	0	16948000	18033000	13506000	0	31990000	0	15190000	14017000	14891000	32105000	27028000	26290000	24817000	28404000	24274000	25319000	11569000	13230000	21770000	20337000	7	7	5	27.7	27.7	22	44.573	0	84.109	1122800000	104	74857000	1245300	2184600	0	1007200	1139000	742480	0	5819600	322950	3811000	558070	1681300	10294000
SapurV1A.0011s0240.1.p	SapurV1A.0011s0240.1.p	23344000	38352000	0	24634000	24249000	28921000	0	0	0	19884000	0	0	93134000	101480000	86745000	80336000	91117000	92617000	112460000	92649000	67634000	145090000	69804000	5	5	5	65.9	65.9	65.9	13.427	0	27.976	3397400000	81	485340000	3598300	6593200	0	5524000	4867200	5438500	0	2556600	0	4026600	1101900	6961200	53436000
SapurV1A.0011s0340.1.p	SapurV1A.0011s0340.1.p	0	12957000	0	10124000	14101000	13502000	0	15868000	0	0	0	23122000	75382000	82455000	68348000	74537000	88536000	86320000	32587000	60609000	41717000	85539000	34377000	4	4	4	22.3	22.3	22.3	24.626	0	20.694	2652200000	89	189440000	0	1920500	0	1081700	1172500	575680	0	1532000	0	0	0	4850900	18507000
SapurV1A.0011s0440.1.p	SapurV1A.0011s0440.1.p	0	0	0	0	0	0	0	1659700	0	0	0	0	0	0	0	0	0	0	0	0	0	0	0	3	3	2	7.6	7.6	5.2	54.307	0	5.7049	6162800	8	342380	0	155710	0	0	0	0	0	186670	0	0	0	0	0
SapurV1A.0011s0450.1.p	SapurV1A.0011s0450.1.p	0	0	0	0	0	0	0	0	0	0	2961700	0	0	0	0	0	0	0	0	0	0	0	0	2	1	1	5.1	2.8	2.8	54.901	0.009806	1.2375	4720600	2	262250	0	0	0	0	0	0	0	64553	0	95284	102420	0	0
SapurV1A.0011s0510.2.p;SapurV1A.0011s0510.1.p;SapurV1A.0011s0510.3.p;SapurV1A.1247s0050.3.p;SapurV1A.1247s0050.2.p;SapurV1A.1247s0050.1.p;SapurV1A.1247s0050.4.p;SapurV1A.0131s0350.3.p;SapurV1A.0131s0350.2.p;SapurV1A.0131s0350.1.p	SapurV1A.0011s0510.2.p;SapurV1A.0011s0510.1.p;SapurV1A.0011s0510.3.p;SapurV1A.1247s0050.3.p;SapurV1A.1247s0050.2.p;SapurV1A.1247s0050.1.p;SapurV1A.1247s0050.4.p	0	0	0	0	0	0	0	0	0	0	0	0	7534300	0	0	0	0	0	0	0	0	0	0	4	3	3	10	8.2	8.2	50.752	0	5.5071	63081000	16	2742700	0	0	0	0	0	160840	0	0	0	0	0	0	1176300
SapurV1A.0773s0150.1.p;SapurV1A.0127s0080.1.p;SapurV1A.0071s0180.2.p;SapurV1A.0011s0670.1.p	SapurV1A.0773s0150.1.p;SapurV1A.0127s0080.1.p;SapurV1A.0071s0180.2.p;SapurV1A.0011s0670.1.p	0	51080000	0	35442000	0	37541000	0	0	0	0	0	0	0	0	0	0	0	0	0	0	0	0	0	2	2	2	17.7	17.7	17.7	6.9311	0	2.8504	1471200000	24	490390000	12542000	39834000	870520	25176000	12047000	20122000	0	17798000	13774000	28238000	0	39192000	0
SapurV1A.0011s0700.1.p	SapurV1A.0011s0700.1.p	6767800	8401900	58827000	0	0	0	0	0	0	0	0	0	0	0	0	0	0	0	0	0	0	0	0	5	5	5	27.1	27.1	27.1	22.477	0	7.7384	91891000	18	11486000	613870	3328200	543550	644690	551630	1269400	21707	0	670120	0	2147100	1696200	0
SapurV1A.0011s0850.1.p	SapurV1A.0011s0850.1.p	74368000	71587000	0	71805000	64214000	71457000	0	54796000	84361000	73426000	102770000	64792000	47483000	52696000	50735000	67314000	37217000	57940000	63295000	49315000	45957000	52904000	44377000	23	23	22	40.6	40.6	40.6	83.439	0	138.59	2660300000	229	95010000	3247000	8041800	31918	5403800	3158400	4409800	0	3110600	3592600	4839500	2891700	5954200	2807500
SapurV1A.0011s0860.1.p	SapurV1A.0011s0860.1.p	60129000	43880000	45663000	50989000	40658000	57578000	373950000	53215000	48729000	57513000	42448000	68666000	189880000	230830000	189990000	126490000	179310000	222830000	186510000	160970000	124950000	194940000	174310000	14	14	13	66.5	66.5	60.8	28.715	0	323.31	7199800000	200	599980000	4660700	9158200	167740	9880000	4086800	6164300	4806700	7431200	2654800	7541600	1373600	16988000	60885000
SapurV1A.0011s0870.1.p	SapurV1A.0011s0870.1.p	0	0	0	0	0	0	0	0	0	0	0	0	9961700	12858000	0	13475000	0	13118000	0	0	0	12259000	5342400	3	3	2	13.9	13.9	10.1	34.527	0	5.5311	285380000	24	17836000	94886	0	0	0	464540	0	0	0	0	0	0	1188700	1830400
SapurV1A.0012s0060.1.p;SapurV1A.0044s0670.1.p;SapurV1A.1037s0090.1.p;SapurV1A.2070s0030.1.p;SapurV1A.0642s0070.2.p;SapurV1A.0642s0070.1.p	SapurV1A.0012s0060.1.p	17655000	29149000	0	25758000	40837000	30449000	0	28743000	30687000	0	0	46531000	81214000	91842000	57951000	57068000	92875000	68858000	23102000	68278000	135550000	78915000	46913000	12	12	12	34.2	34.2	34.2	36.948	0	28.883	2978300000	120	248200000	1287200	3620000	0	1780500	2158000	2663400	0	2666500	1046500	579050	376840	9169100	30766000
SapurV1A.0012s0090.1.p	SapurV1A.0012s0090.1.p	0	0	0	0	0	0	0	0	0	0	0	6258500	0	0	0	0	0	0	0	0	0	0	0	3	3	3	7.1	7.1	7.1	48.628	0	3.2478	81643000	9	3887700	0	270240	0	0	142440	173810	0	0	0	0	0	887370	0
SapurV1A.0012s0270.1.p	SapurV1A.0012s0270.1.p	0	2005500	0	0	0	0	0	0	0	0	0	2281400	0	0	0	0	0	0	0	0	0	0	0	4	4	4	4.8	4.8	4.8	136.18	0	11.941	36408000	24	596850	0	85289	0	33064	28155	41588	0	31625	0	0	0	160860	36974
SapurV1A.0012s0290.1.p	SapurV1A.0012s0290.1.p	247910000	286980000	0	306940000	275310000	342770000	80555000	303010000	194190000	240300000	133850000	325740000	456930000	409240000	452680000	473780000	451460000	388830000	392380000	388570000	346110000	401590000	358670000	30	30	14	66	66	37.3	63.325	0	323.31	20804000000	622	832140000	11858000	39481000	27443	19161000	12511000	22717000	602920	29166000	5802400	18342000	1971400	38854000	82964000
SapurV1A.0012s0300.1.p	SapurV1A.0012s0300.1.p	9365900	17768000	0	15977000	23880000	21504000	0	9643800	0	12370000	0	15526000	19455000	20945000	17833000	16257000	17564000	16513000	14887000	21589000	22902000	19507000	13936000	15	15	3	24.7	24.7	6.6	81.386	0	27.175	842070000	121	20538000	89005	1088500	0	414790	848580	1005300	0	293420	0	350710	0	883090	2095000
SapurV1A.1925s0030.1.p;SapurV1A.0012s0370.2.p;SapurV1A.0012s0370.1.p;SapurV1A.0032s0270.1.p	SapurV1A.1925s0030.1.p;SapurV1A.0012s0370.2.p;SapurV1A.0012s0370.1.p;SapurV1A.0032s0270.1.p	58410000	98169000	0	88351000	95821000	117180000	0	80713000	54747000	66065000	37663000	89125000	52202000	49682000	39550000	39428000	57041000	47907000	36570000	69183000	63699000	55335000	66745000	21	21	21	58.2	58.2	58.2	64.897	0	300.95	2998300000	226	142780000	2743700	13724000	38863	8299500	6593400	9855000	0	8325300	2479300	5731900	899330	12974000	8398400
SapurV1A.0012s0440.1.p;SapurV1A.0012s0440.2.p	SapurV1A.0012s0440.1.p;SapurV1A.0012s0440.2.p	0	0	0	0	0	0	0	0	0	0	0	0	0	13336000	19441000	13160000	14813000	19402000	0	0	0	10441000	10161000	4	4	4	15.3	15.3	15.3	34.17	0	6.0718	308780000	20	17154000	0	0	0	0	0	0	0	0	0	0	0	0	0
SapurV1A.0012s0540.4.p;SapurV1A.0012s0540.3.p;SapurV1A.0012s0540.2.p;SapurV1A.0012s0540.1.p	SapurV1A.0012s0540.4.p;SapurV1A.0012s0540.3.p;SapurV1A.0012s0540.2.p;SapurV1A.0012s0540.1.p	0	0	0	0	0	0	0	0	0	0	0	0	0	0	4840100	0	0	0	0	0	0	0	0	3	3	3	44.6	44.6	44.6	12.216	0	5.3845	63794000	12	10632000	0	0	0	0	0	0	0	0	0	0	0	0	2463400
SapurV1A.0012s0940.2.p;SapurV1A.0012s0940.1.p	SapurV1A.0012s0940.2.p;SapurV1A.0012s0940.1.p	12368000	18285000	0	13804000	14641000	14077000	0	0	0	0	0	15131000	16370000	16102000	19309000	14179000	18904000	10077000	0	0	24376000	14794000	15238000	11	11	4	20	20	8.6	62.612	0	34.32	634740000	74	17632000	245070	2086500	0	690590	523350	672690	0	93739	0	376950	0	1355900	1312700
SapurV1A.0012s1020.1.p	SapurV1A.0012s1020.1.p	0	4134500	0	3802000	0	0	0	4174600	0	0	0	0	3759600	0	3389000	3812600	0	2787700	0	0	0	3041300	0	4	4	4	27.1	27.1	27.1	31.411	0	20.414	123030000	38	7689100	0	748180	0	393190	129930	105770	0	237420	0	0	0	179940	1317300
SapurV1A.0012s1050.1.p;SapurV1A.0012s1050.2.p;SapurV1A.1413s0010.1.p	SapurV1A.0012s1050.1.p;SapurV1A.0012s1050.2.p;SapurV1A.1413s0010.1.p	14606000	18528000	0	22926000	25496000	25684000	0	16117000	0	20073000	0	25880000	49178000	51956000	56945000	47678000	46885000	65234000	44204000	36472000	37244000	55388000	36930000	10	10	10	33.3	33.3	33.3	44.211	0	95.274	1946600000	137	84633000	795240	1563700	0	1248300	1035700	1311500	0	1154400	0	1748900	0	3693900	7467700
SapurV1A.0013s0170.7.p;SapurV1A.0013s0170.6.p;SapurV1A.0013s0170.2.p;SapurV1A.0013s0170.1.p;SapurV1A.0013s0170.5.p;SapurV1A.0013s0170.4.p;SapurV1A.0013s0170.3.p	SapurV1A.0013s0170.7.p;SapurV1A.0013s0170.6.p;SapurV1A.0013s0170.2.p;SapurV1A.0013s0170.1.p;SapurV1A.0013s0170.5.p;SapurV1A.0013s0170.4.p;SapurV1A.0013s0170.3.p	0	0	0	0	0	0	0	0	0	0	0	0	0	0	0	0	0	0	0	0	0	0	0	2	2	2	22.1	22.1	22.1	14.045	0.00096735	2.4452	0	3	0	0	0	0	0	0	0	0	0	0	0	0	0	0
SapurV1A.0013s0240.1.p	SapurV1A.0013s0240.1.p	38368000	56996000	0	52623000	40141000	59126000	0	46382000	17983000	27599000	17427000	52104000	34300000	25464000	33723000	40953000	34279000	17865000	32543000	36183000	49356000	27676000	26637000	25	25	16	41.2	41.2	29.2	108.27	0	126.39	1727800000	233	37562000	909880	3364800	0	2145100	1235800	2248300	0	2445800	211230	1275700	240600	3422800	2638800
SapurV1A.0013s0300.1.p	SapurV1A.0013s0300.1.p	0	0	0	0	0	0	0	0	0	0	0	0	0	0	0	0	0	0	0	0	0	0	3295700	7	2	2	20.2	7.6	7.6	52.208	0.00096759	2.4466	19549000	2	930920	0	0	0	0	0	149030	0	0	0	0	0	225900	0
SapurV1A.0013s0600.1.p;SapurV1A.0190s0050.1.p	SapurV1A.0013s0600.1.p	19251000	29537000	0	26324000	33511000	36888000	0	54193000	0	12944000	0	39296000	12980000	24860000	0	0	0	0	11623000	0	0	12260000	0	10	10	10	24.4	24.4	24.4	53.15	0	25.186	665540000	58	30252000	784300	4666800	0	2575800	2087400	4067100	0	5284100	0	604590	0	5649100	559560
SapurV1A.0013s0610.1.p	SapurV1A.0013s0610.1.p	14685000	17875000	0	17252000	19900000	16042000	0	20623000	0	14389000	0	16667000	0	8960100	0	0	0	11541000	0	0	0	10151000	6625200	11	11	11	36.8	36.8	36.8	50.415	0	55.029	410670000	63	22815000	820930	3338400	0	1570100	1787000	1342800	0	3447700	0	1950700	0	2978900	643490
SapurV1A.0013s0660.6.p;SapurV1A.0013s0660.5.p;SapurV1A.0013s0660.4.p;SapurV1A.0013s0660.3.p;SapurV1A.0013s0660.2.p;SapurV1A.0013s0660.1.p	SapurV1A.0013s0660.6.p;SapurV1A.0013s0660.5.p;SapurV1A.0013s0660.4.p;SapurV1A.0013s0660.3.p;SapurV1A.0013s0660.2.p;SapurV1A.0013s0660.1.p	0	0	0	0	0	0	0	0	0	0	0	0	0	0	0	0	0	811130	0	0	0	0	0	1	1	1	6.9	6.9	6.9	45.492	0	5.0401	7508200	6	341280	0	131620	0	82106	0	0	0	0	0	0	0	0	0
SapurV1A.0013s0710.4.p;SapurV1A.0013s0710.3.p;SapurV1A.0013s0710.2.p;SapurV1A.0013s0710.1.p;SapurV1A.0099s0040.1.p	SapurV1A.0013s0710.4.p;SapurV1A.0013s0710.3.p;SapurV1A.0013s0710.2.p;SapurV1A.0013s0710.1.p	0	0	0	0	0	9379900	0	0	0	0	0	0	0	0	0	0	0	0	0	0	0	0	0	6	6	6	25.3	25.3	25.3	53.496	0	22.749	43305000	14	1732200	0	384590	0	0	0	571060	0	0	0	0	0	0	0
SapurV1A.0013s0860.1.p;SapurV1A.0751s0180.1.p;SapurV1A.0013s0870.1.p	SapurV1A.0013s0860.1.p	0	0	0	0	0	0	0	0	0	0	0	0	0	0	0	18453000	0	0	0	0	0	0	0	5	5	5	22.1	22.1	22.1	32.571	0	9.915	65035000	10	4335600	0	0	0	0	0	0	0	0	0	0	0	0	0
SapurV1A.0013s1010.1.p	SapurV1A.0013s1010.1.p	0	0	0	0	0	12873000	0	0	0	0	0	18836000	7071100	0	0	0	0	0	0	0	0	0	53690000	5	4	4	37.7	30.5	30.5	16.544	0	42.712	222460000	17	24717000	417990	0	0	0	0	1981700	0	0	227530	0	144090	6618600	1691400
SapurV1A.0013s1150.1.p	SapurV1A.0013s1150.1.p	0	6074900	0	0	0	0	0	0	0	0	0	0	0	0	0	0	0	0	0	0	0	0	11095000	6	5	5	31.3	28.3	28.3	28.932	0	10.28	60827000	11	4344800	0	939110	0	0	248820	318940	0	0	0	0	0	0	438270
SapurV1A.0882s0030.1.p;SapurV1A.0294s0100.3.p;SapurV1A.0294s0100.2.p;SapurV1A.0014s0160.3.p;SapurV1A.0882s0070.1.p;SapurV1A.0294s0100.1.p;SapurV1A.0014s0160.2.p;SapurV1A.0014s0160.1.p;SapurV1A.1738s0010.1.p;SapurV1A.0072s0520.2.p;SapurV1A.0072s0520.1.p;SapurV1A.0882s0090.1.p;SapurV1A.2890s0020.1.p;SapurV1A.0339s0050.2.p;SapurV1A.0339s0050.1.p;SapurV1A.0882s0040.1.p	SapurV1A.0882s0030.1.p;SapurV1A.0294s0100.3.p;SapurV1A.0294s0100.2.p;SapurV1A.0014s0160.3.p;SapurV1A.0882s0070.1.p;SapurV1A.0294s0100.1.p;SapurV1A.0014s0160.2.p;SapurV1A.0014s0160.1.p;SapurV1A.1738s0010.1.p;SapurV1A.0072s0520.2.p;SapurV1A.0072s0520.1.p;SapurV1A.0882s0090.1.p	47817000	178040000	100730000	176100000	176170000	178960000	104250000	140490000	111530000	123910000	57845000	233520000	247570000	230010000	263160000	221120000	270380000	309840000	188720000	215240000	234280000	263400000	222900000	12	12	2	77.9	77.9	16.6	20.679	0	156.39	11343000000	289	1134300000	4613400	54422000	511390	34464000	25572000	30807000	1971300	32718000	7066600	30480000	2548500	79304000	93044000
SapurV1A.0014s0170.1.p	SapurV1A.0014s0170.1.p	0	7067200	0	0	0	0	0	0	0	0	0	0	14378000	0	0	0	13318000	0	16611000	0	11121000	0	0	6	6	6	33	33	33	21.615	0	34.012	310430000	30	23879000	202420	1451400	0	200100	423420	0	0	1165600	0	575250	0	1270300	2903800
SapurV1A.0014s0180.1.p	SapurV1A.0014s0180.1.p	14365000	0	0	8578700	11954000	0	0	14371000	16825000	8816500	22720000	10125000	12269000	0	0	8912500	9105300	0	11003000	8988000	9754200	10121000	12584000	7	7	7	55.6	55.6	55.6	15.238	0	12.623	338600000	63	33860000	1296200	182790	0	1268100	936480	912170	0	4236600	2719000	1572500	1850000	2309200	1243800
SapurV1A.0268s0250.1.p;SapurV1A.0014s0290.1.p;SapurV1A.1096s0120.1.p;SapurV1A.0607s0290.1.p;SapurV1A.0779s0090.1.p;SapurV1A.0504s0150.1.p;SapurV1A.0755s0160.1.p;SapurV1A.4238s0030.1.p;SapurV1A.0326s0060.1.p;SapurV1A.0630s0060.1.p;SapurV1A.0779s0090.2.p;SapurV1A.0779s0090.3.p;SapurV1A.0229s0360.1.p;SapurV1A.0229s0340.1.p;SapurV1A.6844s0010.1.p;SapurV1A.1921s0030.1.p;SapurV1A.1651s0060.1.p	SapurV1A.0268s0250.1.p;SapurV1A.0014s0290.1.p;SapurV1A.1096s0120.1.p;SapurV1A.0607s0290.1.p;SapurV1A.0779s0090.1.p;SapurV1A.0504s0150.1.p;SapurV1A.0755s0160.1.p;SapurV1A.4238s0030.1.p;SapurV1A.0326s0060.1.p;SapurV1A.0630s0060.1.p;SapurV1A.0779s0090.2.p;SapurV1A.0779s0090.3.p;SapurV1A.0229s0360.1.p	163910000	227730000	0	150690000	100510000	131280000	0	127510000	141490000	84348000	284390000	71496000	42713000	41498000	82799000	53504000	60665000	66048000	61647000	86648000	103160000	35201000	255280000	9	3	1	20.3	8	2	50.298	0	68.814	4746600000	84	189870000	5312300	20988000	393850	10539000	5432300	7030300	61622	11571000	5061000	11669000	6088800	12285000	4902300
SapurV1A.0014s0310.1.p;SapurV1A.0014s0310.2.p	SapurV1A.0014s0310.1.p;SapurV1A.0014s0310.2.p	663350000	747300000	580350000	760280000	974330000	1075000000	324220000	713630000	621650000	597920000	532060000	887100000	1357200000	1203100000	1394900000	1520900000	1626600000	1376300000	1311300000	1276100000	1160200000	1422400000	1263100000	28	28	27	76.2	76.2	74.7	58.505	0	323.31	59114000000	882	2189400000	29550000	66494000	1105200	55992000	49721000	58702000	2894900	54403000	16679000	40019000	10349000	103660000	193240000
SapurV1A.0014s0330.1.p	SapurV1A.0014s0330.1.p	0	0	0	0	0	0	0	0	0	0	0	0	14335000	14335000	15897000	14913000	13496000	11784000	14700000	0	12072000	12139000	0	11	11	11	28.7	28.7	28.7	73.542	0	22.741	473400000	43	16324000	199970	1242400	0	387050	142470	367630	0	0	0	132010	66016	0	1508700
SapurV1A.0014s0360.2.p;SapurV1A.0014s0360.1.p	SapurV1A.0014s0360.2.p;SapurV1A.0014s0360.1.p	209660000	314890000	172890000	215870000	331590000	433330000	0	202320000	181410000	152860000	109190000	357160000	96666000	156240000	149310000	108540000	162290000	211410000	158110000	279330000	249540000	233720000	222020000	24	5	3	79.1	20.2	13.3	43.081	0	271.84	10435000000	174	579740000	13758000	42047000	518030	21927000	26852000	32893000	174380	26291000	7674400	21118000	3855000	64109000	8700800
SapurV1A.0014s0450.2.p;SapurV1A.0014s0450.1.p;SapurV1A.0053s0640.2.p;SapurV1A.0053s0640.1.p	SapurV1A.0014s0450.2.p;SapurV1A.0014s0450.1.p;SapurV1A.0053s0640.2.p;SapurV1A.0053s0640.1.p	0	0	0	0	0	0	0	0	0	0	0	0	0	0	0	0	0	0	0	0	0	0	0	1	1	1	3.2	3.2	3.2	73.783	0.006592	1.4522	0	2	0	0	0	0	0	0	0	0	0	0	0	0	0	0
SapurV1A.0014s0560.1.p	SapurV1A.0014s0560.1.p	26605000	57691000	0	62330000	55707000	78051000	0	31668000	0	75226000	0	107360000	386440000	479210000	372150000	462200000	374920000	429790000	321040000	494880000	505440000	525740000	138390000	26	26	7	62	62	21.7	49.002	0	196.28	14639000000	313	487980000	703610	4066500	0	2371600	1642900	2838700	119180	1516200	0	5004300	0	8114400	54838000
SapurV1A.0014s0580.1.p	SapurV1A.0014s0580.1.p	19556000	16735000	0	13481000	15411000	16859000	0	11454000	23039000	19466000	0	16347000	13314000	0	0	0	0	0	0	0	0	0	11429000	10	10	3	38	38	13	48.416	0	52.859	365490000	57	21499000	1964300	3161500	0	1690200	1417100	1003900	0	891140	1064300	2572500	220770	2655700	1709100
SapurV1A.0014s0590.1.p	SapurV1A.0014s0590.1.p	36491000	77097000	0	57370000	86260000	107160000	0	50269000	0	59127000	0	82852000	91679000	126270000	84304000	97938000	123140000	89208000	83772000	144920000	143680000	140390000	80669000	17	17	13	47.1	47.1	37	53.39	0	91.809	4652400000	191	186100000	1013200	7893500	0	2746800	4295100	5795100	0	2457400	138730	2966100	80243	5861300	13600000
SapurV1A.0014s0660.1.p;SapurV1A.0054s0230.1.p	SapurV1A.0014s0660.1.p	0	0	0	0	0	0	0	0	0	0	0	0	8634600	5966800	6411000	0	9480100	7020800	0	0	0	0	0	4	3	3	34	30.9	30.9	28.529	0	6.7376	126970000	21	14108000	0	0	0	0	0	0	0	0	0	0	0	0	4098200
SapurV1A.0014s0750.2.p;SapurV1A.0014s0750.1.p	SapurV1A.0014s0750.2.p;SapurV1A.0014s0750.1.p	27188000	15729000	80364000	18890000	0	18315000	0	0	19414000	23839000	0	0	0	8300100	6509400	11406000	9808900	10229000	14539000	0	7405200	10366000	15067000	2	2	2	9.3	9.3	9.3	34.664	0	18.597	532200000	44	76029000	3362900	5062300	875720	3988800	1134200	3365700	933050	2210200	4463600	9307300	3024600	2300800	2350800
SapurV1A.0014s0790.1.p	SapurV1A.0014s0790.1.p	320110000	75443000	3872200000	67187000	117720000	43987000	1823300000	60758000	925090000	117410000	686700000	95468000	0	19762000	0	0	0	21235000	0	0	0	32701000	92387000	11	11	11	76.6	76.6	76.6	20.236	0	291.39	3568600000	162	356860000	37868000	13563000	27364000	9986400	14398000	4289300	38365000	12984000	67882000	19070000	60490000	22258000	1325100
SapurV1A.0142s0140.1.p;SapurV1A.0014s0870.1.p	SapurV1A.0142s0140.1.p;SapurV1A.0014s0870.1.p	22698000	25464000	0	16552000	30188000	29840000	0	0	39564000	0	25869000	33160000	0	0	0	0	0	0	0	0	0	0	0	5	5	5	35.2	35.2	35.2	16.417	0	10.583	601450000	37	85921000	1505200	5864700	232230	2202800	10531000	11753000	0	0	1952600	3999300	1486800	19313000	2727100
SapurV1A.0014s0980.2.p;SapurV1A.0014s0980.1.p	SapurV1A.0014s0980.2.p;SapurV1A.0014s0980.1.p	0	11234000	0	9473800	0	0	0	12065000	0	0	0	0	0	0	0	0	0	0	0	0	0	0	0	5	2	2	52.3	18.2	18.2	10.058	0	40.857	292520000	18	48754000	1551800	4760300	0	2831500	2026400	2333600	0	4057900	0	2381700	144270	3967600	3386600
SapurV1A.0142s0370.1.p;SapurV1A.0014s0990.1.p	SapurV1A.0142s0370.1.p;SapurV1A.0014s0990.1.p	110630000	111030000	0	100430000	119190000	114960000	0	97885000	82474000	138850000	141130000	143450000	161500000	142530000	120780000	138800000	131530000	161850000	143980000	163120000	148040000	153170000	128190000	5	5	0	44.7	44.7	0	11.574	0	87.118	7079900000	109	1180000000	19286000	41957000	410100	37391000	30647000	34839000	0	40719000	5778800	58785000	2735500	71191000	96807000
SapurV1A.0014s1030.1.p	SapurV1A.0014s1030.1.p	0	0	0	2325200	0	0	0	0	0	0	0	0	0	0	0	0	0	0	0	0	0	0	0	2	2	2	24.6	24.6	24.6	13.819	0	3.6509	4048200	2	506020	0	0	0	506020	0	0	0	0	0	0	0	0	0
SapurV1A.0014s1040.1.p	SapurV1A.0014s1040.1.p	0	0	0	0	0	0	0	0	0	0	0	0	10194000	10498000	10510000	0	12618000	11299000	8805500	17101000	12918000	21119000	7898900	8	7	7	30.8	29.1	29.1	45.725	0	54.074	361900000	43	15735000	0	0	0	0	85365	0	0	0	0	0	0	202970	1277600
SapurV1A.0014s1080.1.p;SapurV1A.0316s0020.1.p;SapurV1A.0456s0020.1.p	SapurV1A.0014s1080.1.p	19275000	23446000	0	19212000	16475000	19268000	0	12590000	44217000	17577000	49936000	15422000	17448000	22562000	23330000	17375000	15607000	21406000	0	0	11704000	21706000	22739000	5	5	5	15	15	15	65.825	0	64.895	918170000	93	31661000	581760	1497100	357440	1541500	913720	763190	0	675240	1130500	1660400	1004700	1856900	1607200
SapurV1A.0014s1140.5.p;SapurV1A.0014s1140.4.p;SapurV1A.0014s1140.3.p;SapurV1A.0014s1140.2.p;SapurV1A.0014s1140.1.p	SapurV1A.0014s1140.5.p;SapurV1A.0014s1140.4.p;SapurV1A.0014s1140.3.p;SapurV1A.0014s1140.2.p;SapurV1A.0014s1140.1.p	0	0	0	0	0	0	0	0	0	0	0	0	0	0	0	0	0	0	0	0	0	0	863080	2	2	2	7.7	7.7	7.7	49.907	0	9.9566	4669000	10	245740	0	0	0	0	0	0	0	0	0	0	0	0	0
SapurV1A.0014s1170.1.p	SapurV1A.0014s1170.1.p	14422000	12934000	0	12749000	14534000	17332000	0	23094000	12088000	10006000	0	13847000	33862000	62052000	33359000	48488000	29983000	47731000	29781000	15122000	15405000	32913000	22653000	12	6	6	36.6	19.6	19.6	55.527	0	80.298	1444000000	91	65636000	437630	1069900	0	645560	597640	809150	490830	1703700	435190	945200	0	1428400	5837900
SapurV1A.0014s1280.2.p;SapurV1A.0014s1280.1.p	SapurV1A.0014s1280.2.p;SapurV1A.0014s1280.1.p	14771000	11282000	0	14551000	12239000	12610000	0	13955000	0	17982000	10060000	12982000	0	0	0	8919000	0	0	0	0	14102000	0	11237000	12	5	5	33.1	14.5	14.5	58.056	0	40.533	346040000	44	13842000	669610	1679200	0	1071400	557810	664230	0	1511700	0	1869100	236890	1042600	486660
SapurV1A.0014s1300.1.p	SapurV1A.0014s1300.1.p	0	0	0	0	0	36423000	0	0	0	0	0	0	0	0	0	49803000	0	0	0	0	0	0	0	27	1	1	53.8	3.2	3.2	72.677	0	84.185	1822800000	39	50633000	971820	4217900	30459	2990200	1223700	2051600	0	1237200	0	1698600	0	2974700	2628600
SapurV1A.0015s0030.1.p	SapurV1A.0015s0030.1.p	16356000	16475000	0	16346000	16372000	16701000	0	19904000	0	22653000	25266000	19840000	14397000	22771000	0	0	0	0	14018000	0	17561000	18070000	0	7	7	3	68.2	68.2	31.2	19.557	0	119.93	673890000	64	74877000	1759500	7261100	0	3451600	1834500	2754800	0	5155900	623450	7446100	1267500	6417500	5822300
SapurV1A.0015s0080.1.p	SapurV1A.0015s0080.1.p	55980000	78008000	0	107820000	111160000	101060000	0	133300000	24874000	130090000	0	142220000	120050000	165280000	123990000	95122000	96108000	0	192880000	137840000	140850000	173740000	244170000	8	3	3	76.3	46.4	46.4	10.437	0	55.944	5872900000	66	978810000	9768300	34564000	0	31975000	25317000	26709000	0	54290000	3735200	39143000	1367500	55300000	61474000
SapurV1A.0015s0110.1.p	SapurV1A.0015s0110.1.p	801380000	393090000	1974800000	516230000	440170000	476690000	117750000	379620000	745900000	588080000	1671400000	460150000	106330000	109120000	123180000	57896000	81681000	289780000	188190000	239000000	120240000	151460000	189250000	6	6	6	40.7	40.7	40.7	17.248	0	34.8	12270000000	139	1363400000	112880000	116420000	20091000	81703000	51240000	67228000	2334400	89993000	77456000	123340000	138090000	108610000	21384000
SapurV1A.0015s0150.1.p;SapurV1A.0015s0130.1.p	SapurV1A.0015s0150.1.p	4635600000	1449800000	2653000000	2345500000	1889800000	2351000000	155480000	2050000000	4668500000	2576200000	5723500000	1766100000	781220000	441190000	722360000	1265000000	1195700000	1203900000	1204400000	589000000	269990000	313590000	256650000	12	12	12	78.7	78.7	78.7	17.026	0	323.31	69726000000	470	7747300000	565920000	442820000	15102000	488420000	297460000	423980000	2556200	516940000	499670000	728520000	477990000	587560000	242050000
SapurV1A.0015s0160.1.p	SapurV1A.0015s0160.1.p	72816000	75239000	421460000	79135000	99504000	83297000	0	83736000	146570000	116650000	263910000	157790000	143860000	255100000	146210000	133540000	82883000	178830000	96002000	155290000	86308000	100820000	62117000	8	8	8	73	73	73	17.469	0	113.07	6376900000	159	637690000	9343600	20132000	2176900	17432000	16378000	8832300	0	21660000	19078000	21264000	27663000	42538000	56393000
SapurV1A.0015s0260.1.p	SapurV1A.0015s0260.1.p	0	0	0	0	15066000	0	0	0	0	0	0	0	0	8117400	0	6403000	0	0	0	0	0	6602100	26673000	3	3	3	21.8	21.8	21.8	21.544	0	10.465	193540000	22	24193000	333910	1099000	0	393490	2940500	1159400	0	0	0	632110	0	1477500	0
SapurV1A.0015s0270.1.p	SapurV1A.0015s0270.1.p	752340000	816340000	476030000	749360000	754720000	814290000	33155000	716520000	581980000	714860000	399710000	682160000	683640000	898550000	922450000	802380000	787190000	908940000	973230000	1088600000	901700000	958020000	923270000	42	42	24	77.5	77.5	46.7	63.133	0	323.31	41620000000	983	1156100000	25243000	64006000	731230	39966000	28901000	33148000	177150	56366000	14607000	43445000	6535700	57807000	76458000
SapurV1A.0015s0330.3.p;SapurV1A.0015s0330.2.p;SapurV1A.0015s0330.1.p	SapurV1A.0015s0330.3.p;SapurV1A.0015s0330.2.p;SapurV1A.0015s0330.1.p	31650000	27357000	0	22636000	20918000	19637000	0	12799000	41062000	0	42673000	29713000	0	25003000	0	15244000	0	22447000	0	0	0	0	12702000	7	7	4	28	28	19.2	50.044	0	56.558	558560000	61	42966000	3336300	6845500	0	4474500	1719100	3028700	0	1271900	6179800	749080	3270800	2730200	876450
SapurV1A.0015s0360.1.p;SapurV1A.0227s0090.2.p;SapurV1A.0227s0090.1.p	SapurV1A.0015s0360.1.p	26404000	13074000	0	13349000	0	12073000	0	14849000	20718000	12135000	24840000	0	0	0	0	0	0	0	0	0	0	0	0	5	5	5	25.8	25.8	25.8	30.623	0	37.422	184880000	34	20542000	3733000	2302700	0	1586200	796790	1100700	0	3939400	1971200	2943700	2168600	0	0
SapurV1A.0015s0500.1.p;SapurV1A.0055s0340.1.p	SapurV1A.0015s0500.1.p;SapurV1A.0055s0340.1.p	0	2444300	0	0	0	0	0	0	0	0	0	0	0	0	0	0	0	0	0	0	0	0	0	5	5	4	10.2	10.2	8.6	68.957	0	5.6881	22549000	13	777540	0	219080	0	0	91335	106630	0	0	0	0	0	100530	0
SapurV1A.0015s0550.2.p;SapurV1A.0015s0550.1.p	SapurV1A.0015s0550.2.p;SapurV1A.0015s0550.1.p	94801000	120840000	46525000	105410000	121800000	132930000	0	96586000	99076000	100890000	94182000	118940000	135460000	218430000	161570000	203230000	139590000	153010000	145780000	140530000	136180000	156120000	120760000	13	13	13	52.8	52.8	52.8	40.902	0	323.31	6983700000	238	387980000	5575100	18424000	164380	12329000	11220000	12167000	0	10012000	4614900	13329000	2715700	18369000	19956000
SapurV1A.0015s0610.5.p;SapurV1A.0015s0610.4.p;SapurV1A.0015s0610.3.p;SapurV1A.0015s0610.2.p;SapurV1A.0015s0610.1.p	SapurV1A.0015s0610.5.p;SapurV1A.0015s0610.4.p;SapurV1A.0015s0610.3.p;SapurV1A.0015s0610.2.p;SapurV1A.0015s0610.1.p	0	0	0	0	0	0	0	0	0	0	0	0	0	0	0	0	0	0	0	0	0	2077700	0	6	3	2	10.6	5.2	3.9	91.138	0	6.4594	16845000	5	358400	0	0	0	0	0	0	0	0	0	0	0	0	0
SapurV1A.0015s0630.4.p;SapurV1A.0015s0630.2.p;SapurV1A.0015s0630.3.p;SapurV1A.0015s0630.1.p	SapurV1A.0015s0630.4.p;SapurV1A.0015s0630.2.p;SapurV1A.0015s0630.3.p;SapurV1A.0015s0630.1.p	0	0	0	0	0	0	0	0	0	0	0	0	0	0	961330	0	0	0	0	0	0	0	0	2	2	2	15.1	15.1	15.1	43.936	0.00073028	2.5299	9379700	6	493670	0	0	0	0	0	0	0	0	0	0	0	0	214740
SapurV1A.0015s0680.1.p	SapurV1A.0015s0680.1.p	25535000	13410000	191490000	12686000	10555000	16098000	12523000	9649800	52669000	20906000	56786000	15133000	0	0	0	0	0	0	0	0	0	0	8637500	9	9	9	15.3	15.3	15.3	101.27	0	37.032	349710000	49	8966800	787130	561090	327610	532430	147890	770310	88444	249250	1408000	903400	1138400	1616000	0
SapurV1A.0015s0740.1.p	SapurV1A.0015s0740.1.p	0	0	0	0	0	0	0	0	0	0	0	0	0	0	0	0	0	0	0	5857900	0	0	0	3	3	3	12.2	12.2	12.2	30.279	0	2.8499	59301000	5	5391000	370100	0	0	0	0	0	0	0	0	0	0	0	399820
SapurV1A.0015s0750.4.p;SapurV1A.0015s0750.3.p;SapurV1A.0015s0750.2.p;SapurV1A.0015s0750.1.p	SapurV1A.0015s0750.4.p;SapurV1A.0015s0750.3.p;SapurV1A.0015s0750.2.p;SapurV1A.0015s0750.1.p	0	1078700	0	0	0	0	0	0	0	0	0	0	0	0	0	0	0	0	0	0	0	0	0	2	2	2	4.4	4.4	4.4	73.716	0.00095329	2.2879	2803800	2	73785	0	73785	0	0	0	0	0	0	0	0	0	0	0
SapurV1A.0015s0800.1.p	SapurV1A.0015s0800.1.p	0	1469600	0	0	0	0	0	0	0	0	0	0	0	0	0	0	0	0	0	0	0	0	0	3	3	3	9.8	9.8	9.8	68.073	0	4.5918	3819900	4	131720	0	131720	0	0	0	0	0	0	0	0	0	0	0
SapurV1A.0015s0900.1.p	SapurV1A.0015s0900.1.p	0	0	0	0	0	0	0	0	0	0	0	0	13517000	0	26673000	0	25763000	24641000	0	11306000	0	15010000	21450000	2	2	2	24.2	24.2	24.2	12.357	0	57.088	532910000	24	106580000	898120	0	0	691300	754080	1028700	0	0	0	0	0	0	9544400
SapurV1A.0015s0920.3.p;SapurV1A.0015s0920.2.p;SapurV1A.0015s0920.1.p	SapurV1A.0015s0920.3.p;SapurV1A.0015s0920.2.p;SapurV1A.0015s0920.1.p	31423000	26191000	0	0	37619000	47238000	0	19663000	0	0	0	54859000	103350000	103470000	79852000	83257000	98019000	59880000	13605000	110490000	128720000	97216000	47769000	13	13	8	74.1	74.1	54.5	32.722	0	89.856	3232900000	171	230920000	2255500	3995700	0	880120	2382900	3727900	0	2349300	382210	1824800	229420	10435000	26750000
SapurV1A.0015s0930.1.p;SapurV1A.0203s0110.1.p;SapurV1A.0203s0110.2.p	SapurV1A.0015s0930.1.p	77899000	124320000	0	91556000	121820000	150550000	0	80928000	95383000	81814000	78545000	134290000	95402000	94174000	83210000	81235000	106960000	105450000	95704000	118150000	124670000	116110000	124180000	20	20	20	79.2	79.2	79.2	36.057	0	276.15	4961900000	307	275660000	4491100	20216000	18523	9016500	10553000	15102000	0	10275000	4270900	6758100	2063400	27459000	16968000
SapurV1A.0203s0140.2.p;SapurV1A.0203s0140.1.p;SapurV1A.0015s0950.1.p	SapurV1A.0203s0140.2.p;SapurV1A.0203s0140.1.p;SapurV1A.0015s0950.1.p	0	0	0	0	0	0	0	0	0	0	0	0	0	18253000	0	9640100	0	0	0	0	0	13670000	0	2	2	2	26.7	26.7	26.7	11.852	0.00096015	2.3867	166070000	6	27678000	0	0	0	0	0	0	0	0	0	0	0	0	0
SapurV1A.0016s0110.1.p;SapurV1A.0016s0110.3.p;SapurV1A.0016s0110.2.p;SapurV1A.0858s0120.2.p;SapurV1A.0858s0120.1.p	SapurV1A.0016s0110.1.p;SapurV1A.0016s0110.3.p;SapurV1A.0016s0110.2.p	321820000	449460000	66445000	374680000	424500000	532920000	0	339150000	397140000	364230000	230620000	444680000	451040000	452100000	503970000	421460000	551130000	397300000	423290000	405010000	394300000	462920000	350030000	33	33	21	74.7	74.7	46.5	67.505	0	260.61	21386000000	592	628990000	10384000	37800000	135210	21157000	17389000	25457000	398370	19038000	7377400	21849000	2647300	40942000	52321000
SapurV1A.0016s0160.1.p	SapurV1A.0016s0160.1.p	0	0	0	0	0	0	0	0	0	0	0	0	0	0	0	0	0	0	0	0	0	0	0	1	1	1	3.4	3.4	3.4	49.092	0.0027354	1.8245	0	4	0	0	0	0	0	0	0	0	0	0	0	0	0	0
SapurV1A.0016s0200.1.p;SapurV1A.0016s0200.2.p	SapurV1A.0016s0200.1.p;SapurV1A.0016s0200.2.p	278800000	102460000	193810000	137430000	114980000	99564000	0	128230000	379300000	172140000	680870000	107320000	79101000	85400000	89733000	88619000	79997000	70943000	88743000	90384000	80765000	72211000	91878000	16	16	14	60.5	60.5	54.5	35.567	0	166.5	4937000000	245	329130000	21852000	21456000	521750	17393000	9472800	9615500	0	14530000	22584000	21295000	40114000	15944000	12297000
SapurV1A.0016s0220.1.p	SapurV1A.0016s0220.1.p	0	0	0	0	0	0	0	0	0	0	0	0	0	0	0	0	0	4510700	0	0	0	0	0	5	5	5	19.4	19.4	19.4	35.243	0	5.9726	74433000	16	4652100	0	0	0	0	0	0	0	0	0	0	0	0	264040
SapurV1A.0016s0330.1.p	SapurV1A.0016s0330.1.p	12192000	17947000	0	16323000	14202000	15568000	0	0	0	10041000	0	0	6411500	0	0	0	0	0	32544000	0	0	0	11328000	8	5	5	30.9	18.1	18.1	39.499	0	19.885	375250000	25	26804000	1087400	3277500	0	1666300	1382900	1443400	0	1162500	0	1642100	0	2648200	1663900
SapurV1A.0016s0440.1.p	SapurV1A.0016s0440.1.p	22799000	18107000	0	16588000	15548000	22832000	0	17169000	0	18252000	0	22112000	0	0	0	0	0	0	0	0	0	0	0	6	6	6	18.3	18.3	18.3	49.79	0	20.704	308180000	43	17121000	1515500	2797300	0	1575600	1137200	2255400	0	1768000	566720	1551200	306100	3354600	0
SapurV1A.0016s0570.3.p;SapurV1A.0016s0570.2.p;SapurV1A.0016s0570.1.p	SapurV1A.0016s0570.3.p;SapurV1A.0016s0570.2.p;SapurV1A.0016s0570.1.p	0	0	0	0	0	0	0	0	0	0	0	0	0	0	0	0	0	0	0	0	0	1330200	0	2	2	2	2.4	2.4	2.4	113.77	0	2.8995	13648000	4	278520	0	0	0	0	0	0	0	0	0	0	0	0	0
SapurV1A.0016s0600.1.p;SapurV1A.0016s0600.2.p	SapurV1A.0016s0600.1.p;SapurV1A.0016s0600.2.p	0	20523000	0	0	0	0	0	0	0	0	0	0	0	0	0	0	0	0	0	0	0	0	0	3	2	1	20.9	11.8	11.8	16.69	0	2.943	230910000	21	32987000	417570	7620600	0	1393000	2944200	0	0	1859800	553680	1006000	0	3295300	2301800
SapurV1A.0016s0610.3.p	SapurV1A.0016s0610.3.p	0	0	0	0	0	0	0	0	0	0	0	0	0	0	0	0	0	0	0	0	0	0	0	1	1	1	3.6	3.6	3.6	51.736	0.0053262	1.5565	0	1	0	0	0	0	0	0	0	0	0	0	0	0	0	0
SapurV1A.0016s0660.1.p;SapurV1A.0085s0130.1.p;SapurV1A.0085s0130.2.p;SapurV1A.0266s0400.1.p;SapurV1A.0266s0410.2.p;SapurV1A.0266s0410.1.p;SapurV1A.0266s0400.2.p;SapurV1A.0266s0410.4.p;SapurV1A.0266s0410.3.p;SapurV1A.0266s0400.3.p	SapurV1A.0016s0660.1.p	17536000	59865000	0	12221000	92422000	122390000	0	26928000	10610000	0	0	109330000	520400000	647030000	582910000	697470000	843120000	412290000	240400000	386570000	502630000	414890000	206530000	25	25	25	68.2	68.2	68.2	54.888	0	323.31	17322000000	302	753120000	648080	5116500	0	1043600	5189900	7664700	0	2056400	472360	644470	0	11947000	81284000
SapurV1A.0266s0450.1.p;SapurV1A.0016s0700.1.p	SapurV1A.0266s0450.1.p;SapurV1A.0016s0700.1.p	0	0	0	0	0	0	0	0	0	0	0	0	0	0	0	0	0	7993500	0	0	0	0	0	2	2	2	18.2	18.2	18.2	14.387	0.00024655	2.6859	182390000	17	26056000	0	0	0	0	571900	1015700	0	0	0	0	0	1576500	2700200
SapurV1A.0016s0760.4.p;SapurV1A.0016s0760.1.p;SapurV1A.0016s0760.9.p;SapurV1A.0016s0760.8.p;SapurV1A.0016s0760.7.p;SapurV1A.0016s0760.5.p;SapurV1A.0016s0760.3.p;SapurV1A.0016s0760.2.p;SapurV1A.0016s0760.6.p	SapurV1A.0016s0760.4.p;SapurV1A.0016s0760.1.p;SapurV1A.0016s0760.9.p;SapurV1A.0016s0760.8.p;SapurV1A.0016s0760.7.p;SapurV1A.0016s0760.5.p;SapurV1A.0016s0760.3.p;SapurV1A.0016s0760.2.p;SapurV1A.0016s0760.6.p	0	0	0	0	0	0	0	0	0	0	0	0	0	0	0	0	0	0	0	0	0	1624600	0	4	2	2	15.2	8	8	30.966	0.002093	2.0199	23963000	13	1409600	0	94761	0	0	0	0	0	0	0	0	0	0	208590
SapurV1A.0016s0910.1.p	SapurV1A.0016s0910.1.p	0	0	0	0	8137300	0	0	0	0	0	0	0	203020000	137680000	319350000	178300000	131980000	237130000	136580000	86248000	70441000	152970000	26133000	31	31	31	65.9	65.9	65.9	61.6	0	239.85	5284600000	266	150990000	0	0	0	0	271020	0	0	0	0	130380	0	0	21860000
SapurV1A.0016s0920.1.p	SapurV1A.0016s0920.1.p	59470000	37326000	40749000	41135000	28069000	26664000	0	38799000	56293000	41107000	46954000	32086000	31672000	32138000	30142000	31802000	31225000	29140000	37690000	42026000	43422000	33858000	36466000	10	10	10	28.4	28.4	28.4	41.766	0	101.5	1586900000	98	88163000	3800300	8612600	233500	4571600	3323800	2545000	0	4924700	2805200	6925600	1224500	5940000	2839700
SapurV1A.0016s0930.4.p;SapurV1A.0016s0930.3.p;SapurV1A.0016s0930.2.p;SapurV1A.0016s0930.1.p;SapurV1A.0016s0930.7.p;SapurV1A.0016s0930.5.p;SapurV1A.0016s0930.6.p	SapurV1A.0016s0930.4.p;SapurV1A.0016s0930.3.p;SapurV1A.0016s0930.2.p;SapurV1A.0016s0930.1.p;SapurV1A.0016s0930.7.p;SapurV1A.0016s0930.5.p;SapurV1A.0016s0930.6.p	0	4330100	0	4729400	0	6933900	0	0	0	0	0	6970400	0	13197000	0	0	0	6453600	0	0	0	0	2516100	7	7	7	12.1	12.1	12.1	96.784	0	14.882	181870000	41	7578000	0	364720	0	295880	317260	383190	0	0	0	0	0	683420	547430
SapurV1A.0016s0950.1.p;SapurV1A.8294s0010.1.p	SapurV1A.0016s0950.1.p;SapurV1A.8294s0010.1.p	20107000	32265000	0	46097000	41406000	36075000	0	34951000	0	33130000	0	28601000	25339000	25666000	23034000	24497000	26022000	22325000	13023000	21471000	30428000	19140000	48654000	11	11	6	25.4	25.4	13.2	61.122	0	92.101	1278300000	110	53262000	859660	4731200	0	3979700	2822200	1619200	0	1616700	111830	2140800	0	2786100	3189200
SapurV1A.0016s0970.1.p	SapurV1A.0016s0970.1.p	22749000	0	0	16827000	13972000	16302000	0	18857000	38762000	14568000	23722000	0	0	0	0	0	0	0	0	0	0	0	0	16	9	9	22.6	12.7	12.7	78.904	0	14.934	229740000	42	6381800	740900	293270	6773	312650	309610	258520	0	786290	1340400	703890	634250	373690	0
SapurV1A.4112s0040.1.p;SapurV1A.0016s1070.1.p	SapurV1A.4112s0040.1.p;SapurV1A.0016s1070.1.p	390730000	287380000	0	269120000	268070000	211210000	0	295770000	292550000	240980000	312040000	289040000	459710000	425150000	329910000	395570000	289140000	445310000	454950000	378420000	349010000	312170000	389940000	15	15	15	73.4	73.4	73.4	24.631	0	137.14	18292000000	320	1662900000	42393000	82810000	172830	38855000	33040000	24772000	217280	74992000	18128000	52640000	14529000	78483000	140180000
SapurV1A.0016s1120.1.p	SapurV1A.0016s1120.1.p	0	0	67823000	0	0	0	0	0	0	0	21358000	0	27371000	22936000	0	17474000	63263000	187390000	35102000	0	17641000	30678000	39055000	4	4	3	39.2	39.2	31.9	16.832	0	20.167	1516900000	45	216700000	763000	0	714070	0	979060	0	0	0	0	0	1719300	3858000	12717000
SapurV1A.0016s1200.3.p;SapurV1A.0016s1200.2.p;SapurV1A.0016s1200.1.p	SapurV1A.0016s1200.3.p;SapurV1A.0016s1200.2.p;SapurV1A.0016s1200.1.p	27401000	52016000	0	41752000	42535000	40146000	0	27304000	32320000	26954000	28595000	41961000	13511000	25766000	21151000	27465000	32576000	13224000	18479000	30487000	27735000	22983000	22518000	29	14	14	41.4	23.5	23.5	102.57	0	183.02	1303900000	188	30324000	1000600	3213900	0	2029000	1626900	2440800	0	1109700	508630	1275700	377840	4189900	606440
SapurV1A.0016s1290.1.p	SapurV1A.0016s1290.1.p	0	0	0	0	10778000	0	0	0	0	0	0	12357000	47062000	65607000	27417000	40198000	26750000	17114000	0	0	18319000	12153000	59973000	9	9	9	44.5	44.5	44.5	34.113	0	40.81	1013600000	61	59625000	0	0	0	86860	805280	0	0	0	0	0	0	1296600	13137000
SapurV1A.0016s1300.1.p	SapurV1A.0016s1300.1.p	0	0	0	0	0	0	0	0	0	0	0	0	0	0	0	0	0	0	0	0	0	0	0	1	1	1	5.7	5.7	5.7	23.485	0.0053274	1.5573	0	5	0	0	0	0	0	0	0	0	0	0	0	0	0	0
SapurV1A.0016s1320.1.p	SapurV1A.0016s1320.1.p	67417000	38793000	0	57106000	45401000	48591000	0	36499000	0	43209000	0	40766000	0	0	0	0	0	0	10742000	0	0	0	15581000	11	11	11	38	38	38	44.575	0	41.599	824150000	96	43376000	3939700	5321200	0	5260800	2736400	4606800	0	3844400	260650	4714500	37695	6627200	721880
SapurV1A.0017s0070.1.p;SapurV1A.3797s0010.1.p;SapurV1A.0878s0060.4.p	SapurV1A.0017s0070.1.p;SapurV1A.3797s0010.1.p	0	5849900	0	0	0	0	0	0	0	0	0	0	12949000	12038000	17044000	0	18947000	13244000	17002000	0	13018000	16352000	17403000	5	5	5	43.1	43.1	43.1	13.73	0	13.031	450100000	30	45010000	224010	1711400	0	611660	0	0	0	0	399030	0	0	0	2954500
SapurV1A.0017s0240.2.p;SapurV1A.0017s0240.1.p	SapurV1A.0017s0240.2.p;SapurV1A.0017s0240.1.p	0	0	0	0	0	0	0	0	0	0	0	0	0	0	0	0	0	0	0	0	0	0	12676000	14	1	1	67.6	3.8	3.8	34.859	0	11.939	331120000	17	25471000	316690	819910	0	438730	533230	543800	0	831070	0	1571200	0	1712000	1522600
SapurV1A.0017s0250.1.p;SapurV1A.0017s0260.1.p	SapurV1A.0017s0250.1.p	0	0	0	0	0	0	0	0	0	0	0	0	0	4547700	0	2629500	0	0	0	0	0	0	5009500	6	2	1	17.6	4	1.8	43.443	0.0084489	1.3383	56591000	8	2829600	0	0	0	0	0	0	0	0	0	0	0	0	323450
SapurV1A.0017s0290.1.p	SapurV1A.0017s0290.1.p	0	0	0	0	0	0	0	0	0	0	0	0	8621100	13273000	0	0	0	0	0	0	0	8574800	0	6	4	2	20.5	12.9	6.3	41.552	0	21.701	172720000	19	11515000	0	0	0	0	0	0	0	0	0	0	0	0	1815200
SapurV1A.0017s0370.4.p;SapurV1A.0017s0370.3.p;SapurV1A.0017s0370.2.p;SapurV1A.0017s0370.1.p	SapurV1A.0017s0370.4.p;SapurV1A.0017s0370.3.p;SapurV1A.0017s0370.2.p;SapurV1A.0017s0370.1.p	113750000	95843000	0	97039000	80408000	74008000	0	98777000	86333000	103850000	93756000	82410000	136640000	114280000	148720000	151460000	130510000	125340000	108580000	98170000	107930000	135540000	78599000	23	23	23	43.2	43.2	43.2	83.075	0	189.83	5713500000	268	154420000	3196500	6893200	0	4856600	2069900	2690800	0	6373300	1494500	6104100	1010800	5182300	18012000
SapurV1A.1987s0020.1.p;SapurV1A.0017s0620.1.p;SapurV1A.1987s0020.2.p;SapurV1A.0017s0620.2.p	SapurV1A.1987s0020.1.p;SapurV1A.0017s0620.1.p;SapurV1A.1987s0020.2.p;SapurV1A.0017s0620.2.p	0	0	0	0	0	0	0	0	0	0	0	0	0	0	20096000	0	0	21468000	0	0	0	0	0	2	2	2	15.6	15.6	15.6	22.817	0	58.213	289920000	16	32213000	0	0	0	630710	659700	399640	0	0	0	0	0	0	2635000
SapurV1A.0017s0790.1.p	SapurV1A.0017s0790.1.p	79673000	65885000	0	77231000	90089000	79776000	0	93306000	71396000	105170000	58623000	103270000	77873000	87976000	79678000	57766000	59573000	97192000	88801000	84855000	107250000	112650000	108410000	14	14	2	68.4	68.4	6.6	25.503	0	49.378	4117600000	188	294120000	5983700	12874000	0	10338000	9850500	9757800	0	5566900	4833000	12865000	3688100	25108000	18579000
SapurV1A.1693s0010.1.p;SapurV1A.0017s0850.1.p;REV__SapurV1A.0332s0180.1.p;REV__SapurV1A.1155s0070.1.p	SapurV1A.1693s0010.1.p;SapurV1A.0017s0850.1.p	0	0	0	0	0	0	0	0	0	0	0	0	0	0	0	0	0	0	0	0	0	1670700	0	17	4	4	33.5	10.1	10.1	69.518	0.0020752	1.9374	21083000	11	602380	40482	227300	0	0	43011	0	0	0	0	0	0	0	0
SapurV1A.0885s0130.1.p;SapurV1A.0132s0140.2.p;SapurV1A.0132s0140.1.p;SapurV1A.0403s0160.2.p;SapurV1A.0403s0160.1.p;SapurV1A.0017s0870.2.p;SapurV1A.0017s0870.1.p	SapurV1A.0885s0130.1.p;SapurV1A.0132s0140.2.p;SapurV1A.0132s0140.1.p;SapurV1A.0403s0160.2.p;SapurV1A.0403s0160.1.p;SapurV1A.0017s0870.2.p;SapurV1A.0017s0870.1.p	0	0	0	0	0	0	0	0	0	0	0	0	0	0	0	0	0	0	0	0	0	0	17672000	1	1	1	5.9	5.9	5.9	20.937	0	13.679	951030000	25	79252000	1763200	3878400	0	2389200	2314400	3354000	0	2385200	1663900	2992300	942720	5721800	5519800
SapurV1A.0017s0880.1.p	SapurV1A.0017s0880.1.p	0	0	0	0	0	0	0	0	0	0	0	0	0	0	0	0	0	0	0	0	4568400	0	0	2	1	1	22.1	14.8	14.8	13.718	0.0082591	1.355	21937000	2	3133800	0	0	0	0	0	0	0	0	0	0	0	0	1847200
SapurV1A.0017s0890.1.p	SapurV1A.0017s0890.1.p	29966000	29755000	0	26294000	26763000	0	77831000	0	0	31990000	0	30714000	45432000	40129000	46060000	12280000	29069000	45520000	36509000	0	27515000	35214000	27967000	6	6	2	43.4	43.4	28.7	14.811	0	77.587	1454500000	62	207780000	6513600	4520800	153390	8775100	3125200	756350	1192700	2179700	0	13882000	0	27154000	14957000
SapurV1A.0017s0990.1.p;SapurV1A.0017s0990.3.p;SapurV1A.0017s0990.2.p;SapurV1A.4840s0010.1.p;SapurV1A.0886s0070.1.p	SapurV1A.0017s0990.1.p;SapurV1A.0017s0990.3.p;SapurV1A.0017s0990.2.p	40890000	35618000	0	37857000	42907000	31684000	0	28222000	55338000	30259000	50883000	30199000	25357000	34427000	27470000	28912000	23124000	41702000	28777000	27789000	0	22476000	32007000	8	8	8	42.1	42.1	42.1	37.889	0	105.99	1407400000	105	100530000	3227600	7000200	272300	3819600	2934900	3318800	0	1752400	5517000	5432100	3399000	7734700	5159400
SapurV1A.0017s1010.5.p;SapurV1A.0017s1010.4.p;SapurV1A.0017s1010.3.p;SapurV1A.0017s1010.2.p;SapurV1A.0017s1010.1.p	SapurV1A.0017s1010.5.p;SapurV1A.0017s1010.4.p;SapurV1A.0017s1010.3.p;SapurV1A.0017s1010.2.p;SapurV1A.0017s1010.1.p	0	0	0	0	0	0	0	0	0	0	0	5511100	0	5065600	0	0	0	0	0	0	0	0	0	5	3	3	27.1	15.1	15.1	25.599	0	4.4509	69130000	12	7681100	171140	0	0	0	254750	682340	0	0	0	0	0	1807200	701920
SapurV1A.0017s1090.2.p;SapurV1A.0017s1090.1.p	SapurV1A.0017s1090.2.p;SapurV1A.0017s1090.1.p	924260000	629350000	712100000	655000000	727780000	720260000	92374000	652610000	906110000	757660000	903670000	837500000	998690000	1004000000	1038500000	946940000	732430000	1427700000	1573200000	1137600000	986090000	1495600000	1866000000	11	11	11	78.4	78.4	78.4	16.273	0	95.218	50365000000	338	5036500000	94964000	175320000	3977700	110850000	101730000	111600000	1064700	130930000	75215000	173150000	58126000	270270000	391210000
SapurV1A.0017s1120.1.p	SapurV1A.0017s1120.1.p	0	0	0	11869000	16542000	25428000	0	0	0	0	0	0	26755000	30640000	26664000	24436000	23789000	18450000	0	0	21926000	19695000	0	7	7	3	59.2	59.2	19.7	17.872	0	27.525	782110000	44	78211000	190550	831910	0	922260	1351900	1814500	0	0	0	0	0	1303700	10759000
SapurV1A.0017s1140.2.p;SapurV1A.0017s1140.1.p	SapurV1A.0017s1140.2.p;SapurV1A.0017s1140.1.p	67112000	94917000	0	75280000	77523000	84371000	0	57176000	115060000	82059000	106980000	102710000	57784000	81341000	62342000	56500000	80357000	87630000	78012000	107240000	119690000	109610000	128770000	14	14	10	50	50	42.8	38.509	0	231.12	4006100000	239	250380000	6628200	14902000	267100	10026000	8637300	11563000	0	9398600	4527900	17277000	4654600	23279000	9535100
SapurV1A.0018s0190.1.p;SapurV1A.0018s0190.4.p;SapurV1A.0018s0190.2.p;SapurV1A.0018s0190.3.p;SapurV1A.0205s0250.4.p;SapurV1A.0021s0030.2.p;SapurV1A.0021s0030.3.p;SapurV1A.0330s0130.1.p;SapurV1A.0205s0250.1.p;SapurV1A.0205s0250.3.p;SapurV1A.0205s0250.2.p;SapurV1A.0018s0190.5.p;SapurV1A.0205s0250.5.p;SapurV1A.0205s0250.6.p;SapurV1A.2866s0010.1.p;SapurV1A.2866s0010.2.p;SapurV1A.2866s0010.3.p;SapurV1A…	SapurV1A.0018s0190.1.p;SapurV1A.0018s0190.4.p;SapurV1A.0018s0190.2.p;SapurV1A.0018s0190.3.p;SapurV1A.0205s0250.4.p;SapurV1A.0021s0030.2.p;SapurV1A.0021s0030.3.p;SapurV1A.0330s0130.1.p;SapurV1A.0205s0250.1.p;SapurV1A.0205s0250.3.p;SapurV1A.0205s0250.2.p;SapurV1A.0018s0190.5.p;SapurV1A.0205s0250.5.p;SapurV1A.0205s0250.6.p;SapurV1A.2866s0010.1.p;SapurV1A.2866s0010.2.p;SapurV1A.2866s0010.3.p;SapurV1A…	0	1519500	0	0	0	0	0	0	0	0	0	0	0	0	0	0	0	0	0	0	0	0	0	2	2	2	2.9	2.9	2.9	88.056	0.0074317	1.399	3949500	3	101270	0	101270	0	0	0	0	0	0	0	0	0	0	0
SapurV1A.0018s0220.1.p	SapurV1A.0018s0220.1.p	37446000	25457000	0	23414000	25304000	22641000	0	26113000	53336000	39458000	50109000	22551000	15935000	31446000	24926000	20065000	20569000	26102000	38123000	21854000	19438000	27669000	37698000	14	14	14	39.7	39.7	39.7	52.883	0	31.551	1290100000	131	51606000	1859900	1726600	0	1028500	1473400	751690	0	1430200	1951800	4012300	1384200	2445100	2447400
SapurV1A.0018s0380.1.p	SapurV1A.0018s0380.1.p	0	0	0	0	0	0	0	0	0	0	0	0	18210000	19329000	0	8928400	0	0	0	0	0	0	5300600	5	5	5	17.4	17.4	17.4	36.129	0	13.354	194870000	17	11463000	0	0	0	0	206200	0	0	0	0	0	0	0	3544600
SapurV1A.0018s0430.1.p	SapurV1A.0018s0430.1.p	46114000	60160000	0	63031000	59280000	73497000	0	79914000	0	60126000	0	74624000	91135000	79337000	80280000	89702000	86633000	87219000	90163000	104650000	80387000	85738000	65672000	17	17	11	49.8	49.8	36.1	62.273	0	189.36	3789900000	285	157910000	2117100	7928400	0	5275700	4105100	4607100	0	6303800	60639	4301300	0	7919500	16955000
SapurV1A.0018s0510.1.p	SapurV1A.0018s0510.1.p	0	0	0	0	0	0	0	0	0	0	0	0	0	3766800	0	0	0	0	0	0	0	0	0	3	3	3	12	12	12	36.51	0.0002474	2.731	19022000	3	1268100	0	0	0	0	0	0	0	0	0	0	0	0	0
SapurV1A.0018s0630.1.p;SapurV1A.0018s0630.3.p;SapurV1A.0018s0630.2.p;SapurV1A.0018s0630.6.p;SapurV1A.0018s0630.5.p;SapurV1A.0018s0630.9.p;SapurV1A.0018s0630.4.p;SapurV1A.0018s0630.8.p;SapurV1A.0018s0630.7.p	SapurV1A.0018s0630.1.p;SapurV1A.0018s0630.3.p;SapurV1A.0018s0630.2.p;SapurV1A.0018s0630.6.p;SapurV1A.0018s0630.5.p;SapurV1A.0018s0630.9.p;SapurV1A.0018s0630.4.p;SapurV1A.0018s0630.8.p;SapurV1A.0018s0630.7.p	0	0	0	5913600	18238000	12077000	0	0	0	0	0	0	70466000	46084000	112770000	57877000	50681000	76164000	26168000	41262000	48734000	33592000	4204000	11	11	11	44.1	44.1	44.1	48.257	0	237.16	1861600000	148	68950000	0	318870	0	348010	690570	484070	0	230890	0	371090	0	257270	10001000
SapurV1A.0018s0660.1.p;SapurV1A.0018s0660.2.p;SapurV1A.0251s0130.2.p;SapurV1A.0251s0130.1.p;SapurV1A.0251s0130.3.p	SapurV1A.0018s0660.1.p;SapurV1A.0018s0660.2.p	5761700	0	0	0	0	0	0	0	0	0	0	0	55333000	37548000	39674000	34727000	45125000	43663000	36080000	0	0	30103000	22304000	11	11	11	44.4	44.4	44.4	34.128	0	74.207	1120600000	57	65915000	91152	196590	0	216180	0	0	0	0	0	0	0	0	13024000
SapurV1A.0018s0700.1.p;SapurV1A.0251s0180.1.p	SapurV1A.0018s0700.1.p;SapurV1A.0251s0180.1.p	172920000	198290000	245720000	153560000	193130000	256400000	0	206530000	179110000	214260000	201540000	279950000	105010000	114760000	110940000	82893000	85529000	131090000	123790000	180950000	159090000	118150000	87500000	27	9	1	80.6	31.6	4.2	41.7	0	76.386	7406700000	148	352700000	8608900	25680000	707640	12461000	12179000	22945000	0	22413000	6266500	25368000	6595500	36104000	20109000
SapurV1A.0018s0780.1.p	SapurV1A.0018s0780.1.p	15728000	22471000	0	23722000	29809000	28851000	0	21590000	0	21711000	0	28119000	25794000	27957000	19165000	22999000	29211000	20187000	20617000	24609000	18975000	19989000	25251000	21	13	13	65.4	46	46	51.298	0	61.969	1112400000	126	38359000	226430	2785900	0	1690700	1934700	2009700	0	1738500	230170	2113500	149730	2472500	2735200
SapurV1A.0018s0800.2.p;SapurV1A.0018s0800.1.p	SapurV1A.0018s0800.2.p;SapurV1A.0018s0800.1.p	0	0	0	0	0	0	0	0	0	0	0	0	0	9937800	10019000	8052000	0	9360000	0	0	0	10285000	0	3	3	2	11	11	8.6	31.415	0	8.7306	221620000	17	31659000	0	0	0	0	0	551010	0	0	0	0	0	0	1012500
SapurV1A.1773s0060.5.p;SapurV1A.0018s0920.5.p;SapurV1A.1773s0060.4.p;SapurV1A.1773s0060.3.p;SapurV1A.0018s0920.4.p;SapurV1A.0018s0920.3.p;SapurV1A.1773s0060.2.p;SapurV1A.1773s0060.1.p;SapurV1A.0018s0920.2.p;SapurV1A.0018s0920.1.p	SapurV1A.1773s0060.5.p;SapurV1A.0018s0920.5.p;SapurV1A.1773s0060.4.p;SapurV1A.1773s0060.3.p;SapurV1A.0018s0920.4.p;SapurV1A.0018s0920.3.p;SapurV1A.1773s0060.2.p;SapurV1A.1773s0060.1.p;SapurV1A.0018s0920.2.p;SapurV1A.0018s0920.1.p	0	0	0	0	0	0	0	0	0	0	0	0	0	0	0	0	0	0	0	0	0	0	5285200	1	1	1	12.9	12.9	12.9	13.713	0.0014104	2.1564	44290000	10	14763000	0	2545100	0	1860500	2015700	2318500	0	3170100	0	0	0	0	0
SapurV1A.0019s0010.1.p;SapurV1A.1044s0190.1.p	SapurV1A.0019s0010.1.p;SapurV1A.1044s0190.1.p	17655000	14542000	0	12865000	12886000	12193000	0	13944000	13398000	13975000	0	13025000	0	9811900	0	0	0	11974000	11951000	16481000	15213000	12002000	17648000	8	8	8	40	40	40	32.899	0	45.926	509120000	97	31820000	1182500	4069300	0	1931500	954030	1310400	0	2022200	511120	1964400	58305	2956700	665180
SapurV1A.0019s0060.1.p	SapurV1A.0019s0060.1.p	7132200	12106000	0	18985000	0	19973000	0	16570000	0	0	0	15223000	13468000	13628000	0	0	13944000	0	0	12770000	0	0	10367000	6	6	5	41.1	41.1	33.5	23.913	0	9.7812	488930000	37	40744000	405000	2095300	0	2776100	639900	3002100	0	1710100	0	392280	185720	5769800	3651100
SapurV1A.0019s0290.1.p	SapurV1A.0019s0290.1.p	0	14587000	0	0	0	0	0	0	0	0	0	0	0	15468000	0	15386000	21637000	0	16025000	16167000	15334000	18710000	15320000	6	6	6	22.3	22.3	22.3	43.012	0	11.964	513240000	31	25662000	142190	1259000	0	0	0	341110	0	0	0	0	0	634840	1283500
SapurV1A.0019s0330.1.p	SapurV1A.0019s0330.1.p	0	15922000	0	15968000	17350000	22527000	0	0	0	0	0	17144000	25363000	30581000	22238000	24733000	31613000	25316000	21584000	9244200	25070000	26016000	22819000	12	12	6	25.6	25.6	12.1	69.528	0	28.856	1023800000	108	28440000	92687	878960	0	494310	314890	472780	0	205650	0	166100	0	429740	3974400
SapurV1A.0019s0640.1.p	SapurV1A.0019s0640.1.p	0	8902900	0	0	0	0	0	0	0	0	0	0	0	0	0	0	0	0	0	0	0	0	0	6	5	5	13.9	12	12	63.131	0	48.454	105910000	24	3922600	96628	857060	0	174300	117820	383430	0	0	0	0	0	900020	489860
SapurV1A.0019s0780.1.p;SapurV1A.0019s0760.1.p	SapurV1A.0019s0780.1.p	39903000	27124000	0	23880000	21748000	26860000	0	0	0	37750000	0	0	0	0	0	0	0	0	0	0	0	0	0	3	3	3	50	50	50	17.047	0	69.257	549760000	42	109950000	8144900	14645000	1098900	8736100	5574500	8026800	0	4127400	4639000	16304000	8072400	13455000	0
SapurV1A.0019s0840.2.p;SapurV1A.0019s0840.1.p;SapurV1A.0019s0840.3.p;SapurV1A.3058s0020.1.p;SapurV1A.0010s0410.1.p	SapurV1A.0019s0840.2.p;SapurV1A.0019s0840.1.p;SapurV1A.0019s0840.3.p	566310000	328960000	247650000	381610000	250700000	263540000	0	294940000	489250000	453200000	560310000	277430000	212040000	202840000	206500000	197780000	172110000	193100000	209850000	168230000	209900000	205680000	237370000	18	18	17	49	49	47.5	50.376	0	323.31	12402000000	367	539200000	33740000	40933000	470980	32655000	13541000	19362000	0	26854000	18818000	54715000	13295000	46133000	29296000
SapurV1A.0019s0890.1.p	SapurV1A.0019s0890.1.p	0	0	0	0	0	0	0	0	0	0	0	0	21023000	24068000	28635000	31796000	35482000	44234000	15236000	14899000	12008000	28525000	0	14	11	11	58.1	46.2	46.2	37.119	0	49.965	835230000	75	46402000	0	0	0	0	0	0	0	0	0	0	0	0	4447600
SapurV1A.0019s0930.1.p	SapurV1A.0019s0930.1.p	94774000	60185000	69093000	71016000	54059000	45942000	0	53494000	122720000	90083000	118850000	74145000	91720000	94354000	81279000	121910000	87164000	119240000	140060000	97994000	150920000	128340000	154230000	10	10	7	36.7	36.7	29.6	33.226	0	39.944	4909200000	167	350660000	8078100	11317000	197980	10831000	4014900	5819200	47161	5944700	6900800	14645000	4167800	14446000	23710000
SapurV1A.0019s0970.1.p	SapurV1A.0019s0970.1.p	0	0	0	0	0	0	0	0	0	0	0	0	0	0	8410700	0	0	12262000	7242800	0	0	10691000	6444500	4	3	3	22.2	18.1	18.1	23.577	0	59.703	174650000	26	12475000	0	126180	0	0	0	0	0	0	0	0	0	0	564050
SapurV1A.0019s1010.4.p;SapurV1A.0019s1010.3.p;SapurV1A.0019s1010.2.p;SapurV1A.0019s1010.5.p;SapurV1A.0019s1010.1.p	SapurV1A.0019s1010.4.p;SapurV1A.0019s1010.3.p;SapurV1A.0019s1010.2.p;SapurV1A.0019s1010.5.p;SapurV1A.0019s1010.1.p	0	8625100	0	0	8735700	11582000	0	0	0	0	0	0	38434000	32500000	33363000	45176000	29840000	28942000	22250000	25495000	30122000	32780000	20538000	10	10	8	54.8	54.8	49.1	31.286	0	64.657	1175100000	106	65285000	88980	973420	0	0	413350	687890	0	0	0	0	0	382610	10399000
SapurV1A.0019s1020.1.p;SapurV1A.3197s0020.1.p;SapurV1A.0279s0350.1.p	SapurV1A.0019s1020.1.p	0	0	0	0	0	0	0	0	0	0	0	0	37281000	33611000	30584000	47168000	43672000	15671000	0	22219000	17636000	30024000	0	9	9	9	31.3	31.3	31.3	52.406	0	111.21	888670000	43	42317000	0	0	0	0	118130	0	0	0	0	0	0	0	6967800
SapurV1A.0019s1060.1.p	SapurV1A.0019s1060.1.p	0	7049000	0	8165300	0	12468000	0	0	0	0	0	0	0	0	0	0	0	0	0	0	0	0	0	3	3	3	46.6	46.6	46.6	9.9802	0	22.926	154730000	20	25789000	286630	3031000	0	2399700	1831600	3149500	0	3036300	0	0	0	1286300	1575200
SapurV1A.0019s1070.1.p	SapurV1A.0019s1070.1.p	1013700000	890830000	189800000	1043400000	963120000	891550000	0	957950000	538210000	1159900000	543710000	1045400000	664790000	728140000	615550000	678760000	687980000	669560000	682860000	905480000	1169800000	777810000	1011600000	36	36	19	61	61	33.3	73.345	0	323.31	40442000000	771	1011000000	29068000	57486000	260140	44026000	34391000	35853000	196300	52324000	10007000	67895000	6886900	80109000	57677000
SapurV1A.0019s1150.1.p	SapurV1A.0019s1150.1.p	326760000	305590000	0	271640000	214780000	231140000	316990000	249730000	125260000	291730000	191610000	198970000	325620000	360340000	320370000	358730000	340530000	251610000	276330000	301030000	256030000	284770000	265560000	20	20	20	64.8	64.8	64.8	58.042	0	256.49	14269000000	370	620390000	16822000	31531000	86820	19617000	13014000	13333000	2529600	21787000	4585500	28961000	4684900	23645000	55237000
SapurV1A.0020s0030.1.p	SapurV1A.0020s0030.1.p	3769400000	2711200000	922650000	3211900000	2707900000	2351400000	167340000	3602100000	1947300000	3124700000	2426500000	2669900000	2660800000	2888600000	2447400000	2735100000	1858500000	2442600000	2636700000	2522300000	2612800000	2470300000	2796800000	22	22	11	73.5	73.5	48.5	36.084	0	323.31	135890000000	729	7993500000	248910000	432370000	2815900	316550000	190140000	212980000	1783000	504940000	117350000	459140000	101180000	403300000	734100000
SapurV1A.0020s0100.1.p	SapurV1A.0020s0100.1.p	0	0	0	0	0	0	0	0	0	0	0	0	0	0	0	0	0	0	0	0	0	0	5070900	5	5	5	21.5	21.5	21.5	45.675	0	12.119	51786000	11	3452400	0	424020	0	0	0	453820	0	0	0	0	0	0	928380
SapurV1A.0020s0260.1.p	SapurV1A.0020s0260.1.p	0	0	0	0	0	0	0	0	0	0	0	0	59075000	33818000	87041000	50893000	60036000	127370000	119320000	0	0	70229000	51742000	7	7	7	53.1	53.1	53.1	25.328	0	278.51	2120400000	64	212040000	299850	0	0	0	0	0	5926900	0	0	0	0	0	23128000
SapurV1A.0020s0360.1.p	SapurV1A.0020s0360.1.p	27843000	18510000	0	0	35742000	16907000	0	34673000	0	25831000	0	0	0	0	0	22636000	28503000	41282000	128410000	40049000	0	62638000	73816000	7	7	3	26	26	9.9	32.76	0	46.665	1390300000	73	115860000	2057400	4868300	0	1505500	2517600	963400	0	7146000	0	2895300	0	1128600	1065400
SapurV1A.0020s0370.1.p	SapurV1A.0020s0370.1.p	0	0	0	0	0	0	0	0	0	0	0	0	0	0	0	0	0	0	76652000	0	0	0	0	6	2	2	25	8.9	8.9	32.895	0	17.488	1071000000	41	89254000	824830	2996400	0	2840700	1782900	1462800	0	6228800	0	1396300	0	1813000	3547500
SapurV1A.0020s0380.1.p	SapurV1A.0020s0380.1.p	82928000	88411000	0	103390000	110850000	112830000	0	118380000	86406000	101130000	33647000	134590000	117730000	123310000	117500000	108170000	114140000	163420000	128290000	136860000	118060000	142330000	145270000	14	14	12	62.5	62.5	58.7	31.137	0	78.365	5953500000	255	350210000	5662700	12132000	0	10550000	10826000	7575800	0	16060000	2651100	12171000	901050	25863000	27527000
SapurV1A.0020s0530.1.p	SapurV1A.0020s0530.1.p	0	11429000	0	13937000	13518000	17471000	0	11701000	0	0	0	15698000	29036000	29831000	25080000	31402000	29677000	27024000	26419000	27371000	16404000	23343000	0	9	9	9	35.8	35.8	35.8	42.979	0	66.399	990140000	109	58243000	123900	1335700	0	826390	1284200	2089100	0	1536600	0	317390	0	2070800	5379800
SapurV1A.0020s0630.1.p	SapurV1A.0020s0630.1.p	3269600	0	0	0	0	0	0	0	0	0	0	3548300	0	0	0	0	0	0	0	0	0	0	0	21	8	8	44.9	18.5	18.5	75.587	0	31.297	78258000	30	2115100	85012	556000	0	256150	276340	471530	0	0	0	66042	0	295540	0
SapurV1A.0020s0710.1.p	SapurV1A.0020s0710.1.p	0	0	0	0	0	0	0	0	0	0	0	0	0	20897000	0	0	0	24600000	17204000	0	0	19588000	28815000	3	3	3	11.6	11.6	11.6	28.149	0	4.1418	462710000	24	30847000	106580	463680	0	280990	259820	0	0	0	0	331150	0	0	3153700
SapurV1A.0020s0740.1.p;SapurV1A.0020s0720.1.p;SapurV1A.0020s0750.1.p	SapurV1A.0020s0740.1.p;SapurV1A.0020s0720.1.p	0	0	52840000	0	0	0	0	0	15026000	0	0	0	0	0	0	0	0	0	0	0	0	0	0	5	5	5	6.2	6.2	6.2	110.74	0	58.372	57642000	17	1176400	0	0	77323	0	0	0	0	0	290460	549370	56357	124220	0
SapurV1A.0021s0070.2.p;SapurV1A.0021s0070.1.p	SapurV1A.0021s0070.2.p;SapurV1A.0021s0070.1.p	223770000	251430000	110460000	262270000	261580000	303170000	0	305800000	179000000	280340000	180440000	284580000	236440000	196180000	209180000	224460000	217980000	257440000	266640000	277670000	237950000	244450000	361310000	19	19	9	71	71	32.4	29.124	0	285.81	12369000000	344	824610000	18046000	52916000	496930	34381000	21694000	34364000	0	44083000	10460000	50391000	7192700	52572000	56661000
SapurV1A.0021s0160.1.p	SapurV1A.0021s0160.1.p	129090000	142340000	179100000	147200000	129040000	157650000	0	128660000	202480000	100870000	128240000	151390000	42730000	58177000	96703000	77658000	84837000	96372000	106590000	102100000	100450000	64155000	204680000	10	10	6	41	41	20.8	20.341	0	150.93	5491700000	179	610190000	18131000	52047000	1333600	28807000	24095000	29424000	2993500	39791000	8991400	27897000	3121300	62412000	18271000
SapurV1A.0021s0210.1.p	SapurV1A.0021s0210.1.p	35701000	21381000	0	19710000	24420000	21295000	0	26413000	48686000	26899000	0	24965000	53582000	71075000	59424000	69997000	61390000	54227000	89034000	36167000	32603000	68921000	62162000	11	6	6	50.2	30.6	30.6	24.838	0	39.107	2307000000	80	192250000	3302300	4626100	0	3236800	2930200	2954600	0	4523600	4290700	5291200	2667900	6646800	19264000
SapurV1A.0021s0220.1.p	SapurV1A.0021s0220.1.p	253150000	174560000	189310000	158810000	185900000	152310000	0	168520000	497860000	218390000	513730000	163910000	232670000	271610000	252660000	217310000	207000000	254970000	259810000	279180000	175610000	223800000	237070000	12	11	7	50.7	50.7	34.2	24.798	0	41.894	10812000000	237	901040000	26397000	42131000	1080000	26943000	18963000	18299000	0	30579000	42177000	45458000	28433000	47304000	64599000
SapurV1A.0021s0270.1.p	SapurV1A.0021s0270.1.p	0	0	0	0	0	0	0	0	0	0	0	0	5761300	0	0	0	0	0	0	0	0	0	0	5	5	4	12.5	12.5	8.9	64.953	0	5.7566	111080000	16	3002200	0	0	0	0	0	0	0	0	0	0	0	0	559140
SapurV1A.0021s0360.1.p	SapurV1A.0021s0360.1.p	0	0	0	0	0	0	0	0	0	0	0	0	10562000	0	0	11502000	11737000	0	9699000	0	0	7772000	0	9	4	4	23.4	12.5	12.5	55.416	0	6.2341	228140000	21	9125700	0	0	0	0	0	0	0	0	0	0	0	0	2574200
SapurV1A.0021s0400.1.p;SapurV1A.1238s0060.1.p	SapurV1A.0021s0400.1.p	0	0	0	0	0	0	0	0	0	0	0	0	18433000	23671000	25265000	21750000	19761000	21681000	16919000	0	0	19938000	21517000	5	5	5	35.8	35.8	35.8	30.498	0	143.62	592150000	63	53832000	0	0	0	0	0	0	347660	0	0	0	0	0	4943000
SapurV1A.0021s0450.1.p;SapurV1A.1238s0010.1.p	SapurV1A.0021s0450.1.p	0	28165000	0	18178000	29758000	27128000	0	17348000	0	22195000	0	22454000	16327000	0	23969000	0	27350000	0	0	0	27752000	0	0	10	10	5	32.1	32.1	17.6	57.016	0	45.932	737310000	98	30721000	335870	3496900	33467	1136200	1632300	2770000	0	658280	359840	1860700	0	3704600	1784400
SapurV1A.0252s0360.1.p;SapurV1A.0195s0290.1.p;SapurV1A.0021s0480.1.p;SapurV1A.0252s0360.2.p;SapurV1A.0072s0130.1.p	SapurV1A.0252s0360.1.p;SapurV1A.0195s0290.1.p;SapurV1A.0021s0480.1.p;SapurV1A.0252s0360.2.p	180340000	194900000	0	179110000	140130000	203150000	0	139450000	147690000	189570000	107220000	137570000	47996000	0	95223000	55012000	83665000	83328000	65661000	65105000	124710000	80926000	240950000	10	10	10	67.1	67.1	67.1	15.015	0	82.071	5371700000	129	596860000	27161000	77508000	97711	43498000	25281000	38062000	0	27914000	13631000	26323000	9066600	29877000	8809100
SapurV1A.0021s0490.1.p;SapurV1A.0195s0260.1.p	SapurV1A.0021s0490.1.p	0	9656300	0	8419400	13205000	12174000	0	0	9293200	0	0	10144000	10829000	9304700	9047400	8112500	9702300	8257600	0	13743000	10989000	10986000	10092000	7	7	7	38.8	38.8	38.8	23.066	0	11.792	412990000	67	41299000	267310	2043800	0	1192300	1386200	2652400	0	522690	463530	600280	275370	3052600	3038500
SapurV1A.0021s0550.2.p;SapurV1A.0021s0550.1.p;SapurV1A.0195s0200.2.p;SapurV1A.0195s0200.1.p	SapurV1A.0021s0550.2.p;SapurV1A.0021s0550.1.p	9560100	15052000	0	13334000	11844000	14566000	0	0	0	11029000	0	12174000	19993000	19749000	15051000	16322000	21552000	14019000	0	0	25396000	16471000	16251000	9	9	9	34.6	34.6	34.6	46.418	0	39.276	673300000	81	48093000	544870	2839400	0	1444200	1209800	775630	0	0	0	1309700	0	3059600	6879400
SapurV1A.0021s0620.1.p;SapurV1A.0195s0120.3.p	SapurV1A.0021s0620.1.p	0	6872100	0	0	8490300	0	0	0	0	0	0	0	18992000	12182000	9062800	0	11772000	0	0	0	11060000	8201400	7489700	5	5	2	26.1	26.1	8.7	27.469	0	63.374	334100000	32	22273000	153270	1442300	0	0	222310	477430	0	0	0	0	0	0	6194900
SapurV1A.0021s0770.1.p	SapurV1A.0021s0770.1.p	42194000	53113000	57859000	0	46660000	59633000	0	46235000	61316000	55790000	52469000	53110000	27500000	22480000	34489000	23629000	33339000	48277000	46713000	35320000	43950000	30333000	0	10	3	1	53	14.9	7.5	15.625	0	4.1508	2099500000	45	349920000	8639600	32975000	569250	12321000	9971200	20449000	0	14152000	7620700	17617000	4394000	29166000	11347000
SapurV1A.0021s0880.1.p	SapurV1A.0021s0880.1.p	7882000	0	0	4500000	0	0	0	0	0	0	0	0	0	0	0	0	0	0	7494300	0	0	0	0	4	4	4	16.2	16.2	16.2	45.381	0	8.9141	134230000	30	6101400	330330	281830	0	326560	99055	0	0	0	0	0	0	311500	1793300
SapurV1A.0021s0900.1.p;SapurV1A.0021s0890.1.p	SapurV1A.0021s0900.1.p	112750000	105710000	0	105290000	90628000	100980000	0	137250000	47276000	75962000	59182000	88118000	251280000	214060000	219250000	350850000	294230000	244160000	255150000	247950000	211800000	262110000	189130000	14	14	14	62.7	62.7	62.7	26.329	0	93.108	9677800000	211	691270000	11020000	21963000	54067	13777000	8395200	7491700	315400	17230000	2206300	13218000	1607800	12690000	71262000
SapurV1A.0022s0010.4.p;SapurV1A.0022s0010.3.p;SapurV1A.0022s0010.2.p;SapurV1A.0022s0010.1.p	SapurV1A.0022s0010.4.p;SapurV1A.0022s0010.3.p;SapurV1A.0022s0010.2.p;SapurV1A.0022s0010.1.p	82035000	108620000	18146000	114820000	75696000	98833000	130790000	96969000	66862000	126460000	52511000	153930000	363640000	354800000	396290000	386670000	417840000	401520000	351100000	364940000	338630000	366820000	270150000	20	19	19	59	52.8	52.8	47.702	0	315.67	14302000000	403	841270000	5487200	20093000	85685	10815000	5728000	5520800	2116000	9288800	2495800	17647000	1446000	26845000	131470000
SapurV1A.0022s0080.2.p;SapurV1A.0022s0080.1.p;SapurV1A.0022s0080.4.p;SapurV1A.0022s0080.3.p	SapurV1A.0022s0080.2.p;SapurV1A.0022s0080.1.p;SapurV1A.0022s0080.4.p;SapurV1A.0022s0080.3.p	2638600000	1318500000	3870900000	1379700000	1498000000	1350000000	310180000	1554200000	5023300000	1974900000	6425700000	1363200000	1499300000	1655300000	1640700000	1328500000	1322800000	1790400000	1607600000	1393100000	1099700000	1396300000	1353300000	15	15	15	75.4	75.4	75.4	25.803	0	323.31	81499000000	578	5433200000	170160000	215960000	11323000	174800000	111070000	111740000	4111500	224500000	276300000	289760000	373790000	243420000	375320000
SapurV1A.0022s0180.1.p;SapurV1A.0022s0180.2.p	SapurV1A.0022s0180.1.p;SapurV1A.0022s0180.2.p	8209900	9033000	0	9143700	8182500	13121000	0	9608800	0	9005400	0	11245000	10311000	12629000	0	7276300	6260100	0	8469900	9935000	11445000	7248600	7577100	5	5	5	25.7	25.7	25.7	37.389	0	27.328	381540000	62	21197000	414180	1514000	0	1166600	437990	1193800	0	1050100	0	1620700	0	1700400	1355800
SapurV1A.0022s0250.1.p	SapurV1A.0022s0250.1.p	0	0	0	0	9142000	6361100	0	0	0	0	0	0	102530000	112370000	75211000	56833000	106850000	65670000	77922000	62054000	70465000	68568000	243980000	17	17	16	54.2	54.2	51.7	46.526	0	284.49	2804600000	169	112180000	100650	195340	0	88653	293980	238090	0	0	0	0	0	332440	15521000
SapurV1A.0022s0270.1.p	SapurV1A.0022s0270.1.p	37489000	88750000	0	83829000	116470000	102220000	0	86018000	0	74641000	0	119170000	159000000	142370000	151140000	123350000	126590000	155970000	156170000	194830000	169080000	209650000	120260000	13	13	13	69.2	69.2	69.2	25.424	0	159.8	6476900000	208	462640000	1026100	12035000	0	8653000	10026000	9529000	0	8375800	0	8544200	0	29778000	57141000
SapurV1A.0022s0280.1.p;SapurV1A.0022s0280.9.p;SapurV1A.0022s0280.2.p;SapurV1A.0022s0280.3.p;SapurV1A.0656s0120.1.p;SapurV1A.0656s0120.2.p;SapurV1A.0022s0280.4.p;SapurV1A.0022s0280.5.p;SapurV1A.0022s0280.6.p;SapurV1A.0022s0280.7.p;SapurV1A.0022s0280.8.p;SapurV1A.1055s0060.9.p;SapurV1A.1055s0060.4.p;SapurV1A.1055s0060.8.p;SapurV1A.1055s0060.7.p;SapurV1A.1055s0060.6.p;SapurV1A.1055s0060.5.p;SapurV1A…	SapurV1A.0022s0280.1.p;SapurV1A.0022s0280.9.p;SapurV1A.0022s0280.2.p;SapurV1A.0022s0280.3.p;SapurV1A.0656s0120.1.p;SapurV1A.0656s0120.2.p;SapurV1A.0022s0280.4.p;SapurV1A.0022s0280.5.p;SapurV1A.0022s0280.6.p;SapurV1A.0022s0280.7.p;SapurV1A.0022s0280.8.p;SapurV1A.1055s0060.9.p;SapurV1A.1055s0060.4.p;SapurV1A.1055s0060.8.p;SapurV1A.1055s0060.7.p;SapurV1A.1055s0060.6.p;SapurV1A.1055s0060.5.p;SapurV1A…	0	0	0	0	0	0	0	0	0	0	0	0	14432000	0	9219000	15335000	9795200	0	0	0	0	8822500	0	4	3	1	13.7	13.7	6.3	30.285	0	3.4934	240490000	19	26721000	261810	0	0	0	135890	0	0	0	0	0	0	0	4791700
SapurV1A.0022s0290.2.p;SapurV1A.0022s0290.1.p	SapurV1A.0022s0290.2.p;SapurV1A.0022s0290.1.p	0	0	0	0	0	0	0	0	0	0	0	0	0	0	0	0	0	0	0	8892800	0	0	0	2	2	2	13.4	13.4	13.4	31.16	0	3.5214	63678000	7	3745700	166810	0	0	0	0	0	0	0	0	0	0	0	0
SapurV1A.0022s0330.1.p	SapurV1A.0022s0330.1.p	25151000	35526000	0	31680000	24376000	25510000	0	34263000	0	26771000	0	22806000	21132000	21131000	23674000	27660000	22343000	22852000	18401000	26141000	26332000	19788000	15554000	11	11	11	37	37	37	49.73	0	33.136	1134600000	109	40522000	1270200	4304500	0	2615600	1212600	1186700	0	3875600	183570	1765100	0	1612900	3105100
SapurV1A.0022s0380.1.p	SapurV1A.0022s0380.1.p	17174000	17451000	0	22097000	20638000	18605000	0	19648000	24110000	25489000	27486000	18792000	0	19993000	22602000	24968000	23578000	22781000	18923000	22164000	22114000	19532000	18046000	9	9	9	39.4	39.4	39.4	37.723	0	95.53	971220000	120	57131000	1506900	3211700	34002	2466000	1305400	1674100	0	1878000	1102700	4120700	899760	4680200	1495500
SapurV1A.0022s0410.1.p	SapurV1A.0022s0410.1.p	7621200	0	24093000	0	0	0	0	7263000	18705000	9486500	13206000	0	12529000	10103000	10629000	12484000	9693700	11278000	0	7261900	5958900	0	0	5	5	5	25.5	25.5	25.5	20.506	0	8.7461	370960000	42	52995000	864290	672200	230830	269520	0	201490	0	1189900	2569800	1667700	1084800	574400	6117400
SapurV1A.0022s0440.1.p	SapurV1A.0022s0440.1.p	0	0	0	0	0	0	0	0	0	0	0	1394300	0	0	0	0	0	0	0	0	0	0	0	4	4	4	8.5	8.5	8.5	43.463	0	4.6521	36158000	18	1721800	0	530010	0	45443	79150	40735	0	0	0	117860	0	197690	0
SapurV1A.0022s0460.1.p	SapurV1A.0022s0460.1.p	0	0	0	0	0	0	0	0	0	0	0	0	0	0	0	8136300	0	0	0	0	0	0	0	1	1	1	4.7	4.7	4.7	31.285	0.0044613	1.6133	27188000	1	2718800	199750	0	0	0	0	0	0	0	0	0	0	0	0
SapurV1A.0022s0470.2.p;SapurV1A.0022s0470.1.p;SapurV1A.0152s0100.7.p;SapurV1A.0152s0100.6.p;SapurV1A.0152s0100.5.p;SapurV1A.0152s0100.4.p;SapurV1A.0152s0100.3.p;SapurV1A.0152s0100.2.p;SapurV1A.0152s0100.1.p	SapurV1A.0022s0470.2.p;SapurV1A.0022s0470.1.p;SapurV1A.0152s0100.7.p;SapurV1A.0152s0100.6.p;SapurV1A.0152s0100.5.p;SapurV1A.0152s0100.4.p;SapurV1A.0152s0100.3.p;SapurV1A.0152s0100.2.p;SapurV1A.0152s0100.1.p	0	0	0	0	0	979060	0	0	0	0	0	0	0	0	0	0	0	0	0	0	0	0	0	2	2	2	2.4	2.4	2.4	123.05	0.0020843	1.9754	5315700	2	96648	0	38097	0	0	31457	27094	0	0	0	0	0	0	0
SapurV1A.0022s0630.1.p;SapurV1A.0152s0210.3.p;SapurV1A.0152s0210.2.p;SapurV1A.0152s0210.1.p;SapurV1A.0152s0210.5.p;SapurV1A.0152s0210.4.p	SapurV1A.0022s0630.1.p;SapurV1A.0152s0210.3.p;SapurV1A.0152s0210.2.p;SapurV1A.0152s0210.1.p;SapurV1A.0152s0210.5.p;SapurV1A.0152s0210.4.p	0	18720000	0	19072000	20030000	22661000	0	0	0	0	0	20453000	0	0	0	0	0	0	0	0	0	0	12755000	15	15	10	23.3	23.3	18.4	86.741	0	26.485	423100000	50	10074000	183590	1213400	0	831770	693590	1040600	0	515230	0	1259200	42332	1275000	0
SapurV1A.0023s0040.4.p;SapurV1A.0023s0040.3.p;SapurV1A.0023s0040.2.p;SapurV1A.0023s0040.1.p	SapurV1A.0023s0040.4.p;SapurV1A.0023s0040.3.p;SapurV1A.0023s0040.2.p;SapurV1A.0023s0040.1.p	8940000	6872500	0	8561000	9559900	11330000	0	0	0	0	0	10316000	45760000	47185000	23293000	37972000	28550000	27402000	25366000	15931000	0	29011000	16681000	5	5	4	49.1	49.1	37.3	12.311	0	86.883	1212700000	74	242540000	715280	3235400	0	1163600	3513100	2533000	0	810530	582730	0	0	5476900	42491000
SapurV1A.0023s0070.2.p;SapurV1A.0023s0070.1.p	SapurV1A.0023s0070.2.p;SapurV1A.0023s0070.1.p	143220000	245970000	67680000	171690000	345980000	373640000	0	157870000	92607000	122850000	22429000	295160000	176920000	176220000	231560000	178790000	189920000	155330000	138450000	218200000	181550000	158380000	92862000	14	14	7	49	49	31.8	46.853	0	252.12	9263600000	266	356290000	4811800	27146000	154540	11763000	19511000	23457000	55544	16364000	2275500	7262300	455220	40274000	24783000
SapurV1A.0023s0090.1.p	SapurV1A.0023s0090.1.p	0	0	0	0	0	0	0	0	0	0	0	0	0	0	0	0	0	0	0	0	0	0	7511200	1	1	1	1.1	1.1	1.1	104.07	0.0059576	1.5035	240770000	18	5016100	257230	395090	0	293170	193000	0	0	276360	167970	490260	0	441440	328680
SapurV1A.0023s0130.1.p	SapurV1A.0023s0130.1.p	0	0	0	0	0	0	0	0	0	0	0	0	0	0	0	0	1696000	0	0	0	0	0	0	1	1	1	4.1	4.1	4.1	26.358	0.0099788	1.213	5115700	1	639460	0	0	0	0	0	0	0	0	0	0	0	0	0
SapurV1A.0023s0270.6.p;SapurV1A.0023s0270.5.p;SapurV1A.0023s0270.4.p;SapurV1A.0023s0270.3.p;SapurV1A.0023s0270.2.p;SapurV1A.0023s0270.1.p	SapurV1A.0023s0270.6.p;SapurV1A.0023s0270.5.p;SapurV1A.0023s0270.4.p;SapurV1A.0023s0270.3.p;SapurV1A.0023s0270.2.p;SapurV1A.0023s0270.1.p	0	0	0	0	0	0	0	0	0	0	0	0	0	0	0	0	0	0	0	0	0	689890	0	1	1	1	3.1	3.1	3.1	51.807	0.0029519	1.7788	4506400	11	237180	0	0	0	0	0	71323	0	61606	0	0	0	0	0
SapurV1A.0023s0300.2.p;SapurV1A.0023s0300.1.p;SapurV1A.0023s0350.1.p;SapurV1A.2368s0050.1.p;SapurV1A.0038s0020.1.p	SapurV1A.0023s0300.2.p;SapurV1A.0023s0300.1.p;SapurV1A.0023s0350.1.p	1105300000	1386900000	1410600000	1086800000	1710600000	1848100000	105300000	953260000	1442100000	1122300000	1411200000	1289100000	1400000000	1366000000	1731100000	1657600000	1807400000	1583400000	1269700000	2530200000	3082200000	1946800000	2812700000	28	28	2	67.3	67.3	5.1	49.427	0	323.31	83068000000	822	3322700000	51113000	151910000	4305500	61952000	83988000	119590000	968540	76249000	41397000	88942000	38605000	155960000	202410000
SapurV1A.0023s0340.1.p;SapurV1A.0023s0340.2.p;SapurV1A.0023s0330.1.p	SapurV1A.0023s0340.1.p;SapurV1A.0023s0340.2.p;SapurV1A.0023s0330.1.p	0	0	0	0	0	0	0	0	0	0	0	0	0	0	0	0	0	0	0	0	0	0	0	26	1	1	62.1	2.7	2.7	49.497	0.00096246	2.4087	0	1	0	0	0	0	0	0	0	0	0	0	0	0	0	0
SapurV1A.0023s0410.3.p;SapurV1A.0023s0410.2.p;SapurV1A.0023s0410.1.p	SapurV1A.0023s0410.3.p;SapurV1A.0023s0410.2.p;SapurV1A.0023s0410.1.p	0	0	0	0	0	0	0	0	0	0	0	0	0	0	0	0	3691500	0	0	0	0	0	0	1	1	1	2.3	2.3	2.3	70.788	0.00024716	2.7141	16281000	7	493360	0	0	0	0	0	0	0	0	0	0	0	0	0
SapurV1A.0023s0420.1.p	SapurV1A.0023s0420.1.p	0	0	0	0	0	0	0	0	0	0	0	0	21851000	40702000	24181000	17264000	28553000	14352000	13553000	12439000	19709000	20520000	14281000	8	8	5	44	44	29.8	19.748	0	19.771	689670000	43	68967000	0	0	0	0	209820	0	0	0	0	0	0	0	7532100
SapurV1A.0023s0450.1.p	SapurV1A.0023s0450.1.p	0	0	0	0	0	0	0	0	0	0	0	0	14464000	12841000	14712000	14295000	8712000	0	14658000	0	0	11701000	0	4	4	4	33.7	33.7	33.7	21	0	25.648	356590000	31	32417000	189010	692230	0	0	306480	0	0	426680	0	0	0	0	4002000
SapurV1A.0247s0060.1.p;SapurV1A.0038s0140.1.p;SapurV1A.0023s0480.1.p;SapurV1A.0209s0250.1.p	SapurV1A.0247s0060.1.p;SapurV1A.0038s0140.1.p;SapurV1A.0023s0480.1.p	88999000	125420000	136080000	104360000	92452000	90464000	163240000	127730000	98737000	93245000	88221000	84480000	36042000	72252000	88460000	70308000	75323000	91608000	66128000	99928000	101750000	84291000	204900000	6	6	6	41.5	41.5	41.5	15.711	0	76.185	4256800000	148	709460000	19047000	58837000	1863600	32890000	16788000	28968000	2563500	41852000	19797000	38808000	10892000	39699000	9835000
SapurV1A.0023s0500.8.p;SapurV1A.0023s0500.7.p;SapurV1A.0023s0500.6.p;SapurV1A.0023s0500.5.p;SapurV1A.0023s0500.4.p;SapurV1A.0023s0500.3.p;SapurV1A.0023s0500.2.p;SapurV1A.0023s0500.1.p	SapurV1A.0023s0500.8.p;SapurV1A.0023s0500.7.p;SapurV1A.0023s0500.6.p;SapurV1A.0023s0500.5.p;SapurV1A.0023s0500.4.p;SapurV1A.0023s0500.3.p;SapurV1A.0023s0500.2.p;SapurV1A.0023s0500.1.p	0	0	0	0	0	0	0	0	0	0	0	1989400	0	0	0	0	0	0	0	0	0	0	0	9	9	7	11.7	11.7	9.4	149.71	0	21.757	22248000	12	313350	26291	21956	0	11828	60729	109120	0	0	0	0	0	83428	0
SapurV1A.0023s0530.6.p;SapurV1A.0023s0530.5.p;SapurV1A.0023s0530.4.p;SapurV1A.0023s0530.3.p;SapurV1A.0023s0530.2.p;SapurV1A.0023s0530.7.p;SapurV1A.0023s0530.1.p	SapurV1A.0023s0530.6.p;SapurV1A.0023s0530.5.p;SapurV1A.0023s0530.4.p;SapurV1A.0023s0530.3.p;SapurV1A.0023s0530.2.p;SapurV1A.0023s0530.7.p;SapurV1A.0023s0530.1.p	0	0	0	0	0	0	0	0	0	0	0	0	0	0	849800	0	0	0	0	0	0	0	0	2	2	1	17.2	17.2	5.2	18.784	0.00884	1.3076	15785000	5	2255000	0	0	0	0	0	0	0	0	0	0	0	0	617240
SapurV1A.0023s0620.1.p;SapurV1A.0038s0270.1.p	SapurV1A.0023s0620.1.p;SapurV1A.0038s0270.1.p	0	0	0	0	0	0	0	0	0	0	0	0	0	0	0	0	4326200	0	0	0	0	0	0	2	2	2	13.2	13.2	13.2	25.344	0	19.234	45095000	6	3221100	0	0	0	0	0	0	0	0	0	0	0	0	0
SapurV1A.0023s0630.1.p;SapurV1A.0023s0630.2.p	SapurV1A.0023s0630.1.p;SapurV1A.0023s0630.2.p	13231000	10929000	0	12246000	10812000	12378000	0	0	10861000	11852000	23205000	0	16421000	0	15014000	18379000	20484000	16582000	12713000	18128000	12302000	16361000	15420000	18	9	9	34.4	19.7	19.7	70.268	0	17.855	664550000	56	19546000	428920	686170	0	718660	435480	457010	0	276070	152200	976410	248060	0	1424200
SapurV1A.0023s0680.1.p	SapurV1A.0023s0680.1.p	0	0	0	0	0	0	0	0	0	0	0	0	0	0	0	0	0	0	0	0	848620	0	0	2	2	2	2.8	2.8	2.8	93.208	0.0014171	2.2048	11417000	14	308570	0	39437	0	0	0	35892	0	0	0	0	0	81913	32741
SapurV1A.0023s0720.1.p	SapurV1A.0023s0720.1.p	8460600	7484300	0	0	0	0	0	0	0	0	0	0	7666600	0	0	0	0	5608100	0	0	0	0	0	10	5	5	38.1	21.6	21.6	36.757	0	8.6487	140700000	22	6395500	373100	999680	0	487410	128750	0	0	0	0	422660	132400	0	1191300
SapurV1A.3758s0010.1.p;SapurV1A.3069s0030.1.p;SapurV1A.0764s0020.1.p;SapurV1A.0487s0160.1.p;SapurV1A.0487s0130.1.p;SapurV1A.0487s0120.1.p;SapurV1A.0271s0050.1.p;SapurV1A.0271s0020.1.p;SapurV1A.0166s0340.1.p;SapurV1A.0166s0240.1.p;SapurV1A.0038s0430.1.p;SapurV1A.0023s0770.1.p	SapurV1A.3758s0010.1.p;SapurV1A.3069s0030.1.p;SapurV1A.0764s0020.1.p;SapurV1A.0487s0160.1.p;SapurV1A.0487s0130.1.p;SapurV1A.0487s0120.1.p;SapurV1A.0271s0050.1.p;SapurV1A.0271s0020.1.p;SapurV1A.0166s0340.1.p;SapurV1A.0166s0240.1.p;SapurV1A.0038s0430.1.p;SapurV1A.0023s0770.1.p	6296300	0	0	8170900	17440000	15984000	22718000	0	0	0	0	19167000	27188000	25715000	29980000	20665000	36237000	14020000	0	19464000	29725000	11453000	20970000	6	6	6	47.6	47.6	47.6	11.409	0	9.328	893150000	54	148860000	808530	2432100	104880	1931600	5039000	3315100	390820	0	0	517550	0	10072000	16496000
SapurV1A.0023s0850.1.p	SapurV1A.0023s0850.1.p	1760600000	1090200000	442060000	1469900000	1213600000	1134100000	166970000	1115700000	1801100000	1521500000	2707800000	1283800000	652190000	679670000	389860000	447890000	464070000	671600000	634020000	829850000	769330000	696340000	1036900000	12	12	12	65.9	65.9	65.9	24.18	0	323.31	40567000000	417	2704500000	121280000	187680000	1739500	150020000	94863000	101990000	738540	151370000	119000000	216310000	249050000	222350000	87475000
SapurV1A.0023s0860.1.p;SapurV1A.0023s0860.2.p	SapurV1A.0023s0860.1.p;SapurV1A.0023s0860.2.p	0	0	0	0	0	0	0	0	0	0	0	0	0	0	0	0	0	0	0	1106400	0	0	0	5	5	4	9.4	9.4	7.6	76.771	0	4.596	35513000	17	986470	0	123470	0	66493	48756	0	0	60388	0	0	0	176240	0
SapurV1A.0023s0910.1.p	SapurV1A.0023s0910.1.p	233990000	285870000	0	273560000	253840000	315330000	0	213690000	423530000	288410000	431420000	283620000	89778000	174190000	177340000	132430000	163100000	222080000	197500000	164930000	174830000	154680000	595580000	10	10	4	50.4	50.4	14.6	14.35	0	27.677	11079000000	175	1846600000	47806000	145540000	1752500	76562000	63435000	90457000	37972	57959000	38347000	123420000	36520000	166600000	57738000
SapurV1A.0023s0970.2.p;SapurV1A.0023s0970.1.p	SapurV1A.0023s0970.2.p;SapurV1A.0023s0970.1.p	3542600000	1703600000	18914000000	1980600000	1899600000	2339300000	2094300000	1461000000	7058900000	3580000000	10125000000	1922300000	2525300000	2276700000	3207400000	2209200000	2012700000	2978600000	3174900000	1992600000	1751500000	2638800000	2254000000	18	18	17	83	83	78.3	23.52	0	323.31	122830000000	709	8188700000	252690000	252010000	101760000	230900000	177700000	249410000	16602000	154220000	437370000	581190000	494890000	404090000	590240000
SapurV1A.0023s1030.2.p;SapurV1A.0023s1030.1.p	SapurV1A.0023s1030.2.p;SapurV1A.0023s1030.1.p	92400000	94062000	0	69341000	70408000	45440000	0	114730000	80350000	70399000	69755000	72547000	73658000	73614000	93690000	85103000	67595000	96210000	95010000	48916000	38609000	57324000	52102000	18	18	12	49	49	34.3	60.271	0	160.4	3662700000	231	140870000	4912600	12743000	52919	5290300	3264200	1569300	0	9581300	1868200	8897100	1594700	5617300	12821000
SapurV1A.0024s0050.2.p;SapurV1A.0024s0050.1.p;SapurV1A.0547s0030.1.p	SapurV1A.0024s0050.2.p;SapurV1A.0024s0050.1.p;SapurV1A.0547s0030.1.p	0	0	0	0	0	0	0	0	0	0	0	0	0	0	6276600	0	0	0	0	0	0	0	0	5	5	5	32.9	32.9	32.9	18.825	0	6.6541	188560000	26	17142000	510820	1110500	131050	0	0	0	0	1772600	468870	994960	0	1606300	1452500
SapurV1A.0024s0080.2.p;SapurV1A.0024s0080.1.p	SapurV1A.0024s0080.2.p;SapurV1A.0024s0080.1.p	0	0	0	0	0	0	0	0	0	0	0	0	0	0	0	0	0	0	0	0	0	0	0	8	1	1	22.8	3	3	56.852	0.0096277	1.2566	0	2	0	0	0	0	0	0	0	0	0	0	0	0	0	0
SapurV1A.0024s0120.1.p	SapurV1A.0024s0120.1.p	0	5085400	0	4876800	5041300	3490600	0	2645500	0	2905600	0	4522200	0	9717400	0	2663300	0	4602000	2947100	0	0	3812800	4029500	4	4	4	19.1	19.1	19.1	39.527	0	23.426	156820000	45	7467900	0	534730	0	357540	269070	459780	0	220580	0	285660	0	986030	119060
SapurV1A.0024s0150.1.p;SapurV1A.0533s0140.2.p;SapurV1A.0533s0140.1.p	SapurV1A.0024s0150.1.p	0	0	0	0	0	0	0	0	0	0	0	0	12555000	19018000	13703000	20882000	26165000	14541000	24264000	0	6693800	14699000	10541000	7	6	6	37.9	35	35	33.462	0	16.341	498340000	52	26228000	0	0	0	0	141770	0	0	0	0	0	0	200520	3167500
SapurV1A.0024s0160.2.p;SapurV1A.0024s0160.1.p;SapurV1A.0024s0160.3.p;SapurV1A.0024s0210.1.p	SapurV1A.0024s0160.2.p;SapurV1A.0024s0160.1.p;SapurV1A.0024s0160.3.p;SapurV1A.0024s0210.1.p	0	0	0	0	0	0	0	0	0	0	0	0	0	0	0	4245200	0	0	0	0	0	0	0	3	3	3	12.9	12.9	12.9	40.123	0.00096502	2.4302	62472000	13	3123600	192270	337480	0	0	0	0	0	0	89660	294100	0	0	0
SapurV1A.0024s0180.2.p;SapurV1A.0024s0180.1.p	SapurV1A.0024s0180.2.p;SapurV1A.0024s0180.1.p	12862000	17582000	0	12492000	12282000	16341000	0	22348000	0	13780000	0	10580000	14438000	20700000	12579000	18669000	13650000	0	13404000	11846000	11306000	14757000	9290800	21	11	11	48.4	30.1	30.1	67.273	0	53.279	637700000	104	19928000	573350	1941900	0	971090	681660	1129400	0	1516000	88567	749300	0	1112600	2085500
SapurV1A.0024s0230.1.p	SapurV1A.0024s0230.1.p	741230000	294730000	2207400000	423940000	390380000	323400000	38745000	472170000	1493600000	552580000	2288400000	383040000	149150000	231510000	140400000	111800000	132720000	227550000	255730000	286200000	221630000	237740000	484920000	9	9	9	84.6	84.6	84.6	16.45	0	226.92	16024000000	237	2670600000	143420000	149430000	19904000	109380000	78501000	67703000	699440	206060000	205590000	212980000	334820000	171160000	52908000
SapurV1A.0024s0310.1.p	SapurV1A.0024s0310.1.p	0	0	0	0	0	0	0	0	0	0	0	0	0	10130000	13687000	8257800	12035000	11492000	7211600	7719400	0	9306700	0	6	6	5	30	30	27	28.847	0	15.745	266270000	39	15663000	0	0	0	0	0	233330	0	0	0	0	0	0	0
SapurV1A.0024s0320.1.p;SapurV1A.0024s0320.2.p	SapurV1A.0024s0320.1.p;SapurV1A.0024s0320.2.p	0	0	0	0	0	8696300	0	6467100	0	0	0	0	0	0	0	0	0	0	0	0	0	8977300	0	6	3	3	14	8.9	8.9	49.75	0	4.5949	125250000	16	6262700	96457	733060	0	0	0	652280	0	678650	0	0	0	447300	0
SapurV1A.0024s0490.1.p	SapurV1A.0024s0490.1.p	23159000	20268000	0	23728000	19420000	20823000	0	0	0	19875000	40685000	21514000	20048000	16835000	0	19281000	21709000	16823000	16323000	15926000	13994000	23385000	18733000	11	11	7	44.1	44.1	28.8	40.207	0	29.676	771160000	91	42842000	2672100	3396200	0	2928400	1045300	1616100	0	1215600	403000	3301100	2128500	2712900	610850
SapurV1A.0024s0680.1.p	SapurV1A.0024s0680.1.p	0	0	0	0	0	0	0	0	0	0	0	0	0	0	0	0	2510600	0	0	0	0	0	0	1	1	1	1	1	1	325.42	0.0009697	2.4876	12673000	4	92503	0	0	0	0	0	0	0	0	0	0	0	0	0
SapurV1A.0532s0090.1.p;SapurV1A.0024s0710.1.p	SapurV1A.0532s0090.1.p;SapurV1A.0024s0710.1.p	0	0	0	0	0	0	0	0	0	0	0	0	0	0	0	0	2590300	0	0	0	0	0	0	1	1	1	8.1	8.1	8.1	17.37	0.0088362	1.3064	22521000	8	2252100	0	0	0	0	0	0	0	0	0	0	0	0	0
SapurV1A.0024s0730.1.p	SapurV1A.0024s0730.1.p	13962000	18475000	0	17177000	14714000	16444000	0	0	0	18879000	0	14079000	16132000	0	15357000	16946000	13925000	15364000	12583000	15150000	10863000	9611100	7717100	8	8	7	35.9	35.9	33.7	40.18	0	42.577	622050000	66	32739000	1242000	2642200	0	2896900	1092700	1094200	0	853610	0	3132500	0	1905900	3668900
SapurV1A.0024s0830.1.p	SapurV1A.0024s0830.1.p	328520000	358710000	63283000	376590000	364990000	340230000	0	317890000	288500000	325880000	235640000	305710000	183530000	160170000	169310000	190010000	220590000	228180000	232350000	200310000	206780000	229560000	317540000	15	15	6	70.4	70.4	31.8	24.815	0	129.93	12194000000	284	871010000	27485000	70463000	315860	43142000	24861000	41015000	0	43387000	16580000	50701000	10560000	61906000	53733000
SapurV1A.0024s0870.1.p	SapurV1A.0024s0870.1.p	0	0	0	0	0	0	0	0	0	0	0	0	19232000	16886000	0	15572000	21125000	0	0	0	0	15888000	0	7	4	4	20.4	13.7	13.7	36.396	0	4.9339	376370000	19	31364000	0	0	0	0	0	0	0	0	0	0	0	0	3819000
SapurV1A.0025s0300.1.p	SapurV1A.0025s0300.1.p	0	0	0	0	0	0	0	0	0	0	0	0	34748000	30283000	34202000	22759000	30283000	23934000	15307000	26512000	37088000	21323000	0	5	4	2	36.6	32.6	9.9	18.243	0	18.358	852510000	37	85251000	823970	0	0	412150	0	0	0	0	0	0	0	0	15197000
SapurV1A.0025s0420.7.p;SapurV1A.0025s0420.4.p;SapurV1A.0025s0420.3.p;SapurV1A.0025s0420.2.p;SapurV1A.0025s0420.1.p;SapurV1A.0025s0420.6.p;SapurV1A.0025s0420.5.p	SapurV1A.0025s0420.7.p;SapurV1A.0025s0420.4.p;SapurV1A.0025s0420.3.p;SapurV1A.0025s0420.2.p;SapurV1A.0025s0420.1.p	0	0	0	0	0	0	0	0	0	0	0	0	0	0	41650000	0	0	0	0	0	0	0	0	3	3	3	6.7	6.7	6.7	68.764	0.0096339	1.2611	1048400000	9	33819000	1215400	0	0	0	0	1184200	0	0	0	3601500	0	3520800	4185100
SapurV1A.0025s0430.1.p;SapurV1A.0389s0160.1.p	SapurV1A.0025s0430.1.p;SapurV1A.0389s0160.1.p	0	6566300	0	0	7355400	0	0	0	0	0	0	0	0	0	0	7454400	0	0	0	0	0	0	0	4	4	4	22.5	22.5	22.5	17.07	0.0074284	1.3949	76867000	13	15373000	0	3612100	0	886800	2075000	1150700	0	0	0	0	0	0	0
SapurV1A.0025s0460.6.p;SapurV1A.0025s0460.3.p;SapurV1A.0025s0460.2.p;SapurV1A.0025s0460.1.p;SapurV1A.0025s0460.8.p;SapurV1A.0025s0460.7.p;SapurV1A.0025s0460.5.p;SapurV1A.0025s0460.4.p	SapurV1A.0025s0460.6.p;SapurV1A.0025s0460.3.p;SapurV1A.0025s0460.2.p;SapurV1A.0025s0460.1.p;SapurV1A.0025s0460.8.p;SapurV1A.0025s0460.7.p;SapurV1A.0025s0460.5.p;SapurV1A.0025s0460.4.p	0	0	0	2697000	0	0	0	0	0	0	0	0	0	0	0	0	0	0	0	0	0	0	0	3	3	3	12.1	12.1	12.1	50.89	0	4.5066	34537000	12	2031600	86023	140490	0	276210	338900	0	0	0	0	194640	35617	333400	0
SapurV1A.0025s0550.1.p;SapurV1A.0389s0270.1.p	SapurV1A.0025s0550.1.p;SapurV1A.0389s0270.1.p	8754400	8862400	0	11066000	9360500	11885000	0	13509000	0	0	0	8290200	10622000	0	8563200	0	9822600	9237200	7984100	0	6818300	7618800	0	9	7	7	25.1	21.8	21.8	47.49	0	10.653	339700000	72	14770000	238480	1865600	0	1163900	640100	929060	0	1287100	188940	901590	69567	1065000	1055500
SapurV1A.0025s0680.6.p;SapurV1A.0025s0680.5.p;SapurV1A.0025s0680.4.p;SapurV1A.0025s0680.3.p;SapurV1A.0025s0680.2.p;SapurV1A.0025s0680.1.p	SapurV1A.0025s0680.6.p;SapurV1A.0025s0680.5.p;SapurV1A.0025s0680.4.p;SapurV1A.0025s0680.3.p;SapurV1A.0025s0680.2.p;SapurV1A.0025s0680.1.p	0	3683500	0	0	3742600	0	0	0	0	0	0	0	0	0	0	0	0	0	0	0	0	0	0	4	4	3	9.4	9.4	7.3	48.391	0.0096174	1.251	20736000	10	987440	0	343350	0	101390	291460	100670	0	0	0	150570	0	0	0
SapurV1A.0025s0860.1.p	SapurV1A.0025s0860.1.p	20394000	16481000	0	21111000	25999000	26265000	0	0	0	0	0	23788000	35481000	33718000	28264000	43379000	36675000	32764000	53506000	33759000	20158000	37478000	48010000	6	6	5	27.8	27.8	22.3	40.24	0	31.4	1420800000	63	101490000	1362900	3725800	0	2131000	1954200	2725900	0	951920	0	0	0	4397100	11487000
SapurV1A.0026s0150.1.p;SapurV1A.0026s0150.2.p;SapurV1A.0419s0230.1.p	SapurV1A.0026s0150.1.p;SapurV1A.0026s0150.2.p	119180000	170040000	0	135490000	161060000	189050000	0	144030000	139630000	111370000	29166000	158880000	77989000	82310000	85648000	62863000	86740000	75344000	67807000	112220000	129020000	84218000	76678000	24	24	10	49.4	49.4	20.9	75.698	0	106.19	5143700000	423	135360000	3963500	14962000	0	7112700	6269900	8192300	85644	8270600	2084700	6810000	388470	14102000	7550500
SapurV1A.0027s0020.1.p	SapurV1A.0027s0020.1.p	13842000	21819000	0	16559000	14924000	19704000	0	10846000	16233000	22455000	0	17698000	0	0	0	0	10892000	0	0	0	15321000	0	23895000	15	15	11	17.3	17.3	13.2	154.04	0	83.174	430880000	79	6839400	270990	939030	0	573700	262630	612980	0	302800	127120	901780	50816	988770	0
SapurV1A.0111s0060.1.p;SapurV1A.0027s0140.1.p	SapurV1A.0111s0060.1.p;SapurV1A.0027s0140.1.p	0	0	0	61501000	61789000	37878000	0	57785000	64663000	67684000	0	53434000	0	0	23331000	0	24971000	0	0	0	0	0	118630000	3	3	1	28.1	28.1	14.9	13.96	0	10.815	1442700000	47	288550000	4830900	23952000	0	20425000	15816000	15157000	0	28274000	13281000	29716000	1587300	31561000	5030600
SapurV1A.0027s0200.1.p	SapurV1A.0027s0200.1.p	10510000	0	0	0	0	0	0	0	0	0	0	0	16669000	15971000	0	0	0	0	0	0	0	0	10218000	7	2	2	22.2	5.8	5.8	38.426	0	3.4272	295180000	12	19679000	845410	0	0	0	0	698620	0	0	0	0	0	1243800	3866200
SapurV1A.0027s0210.1.p	SapurV1A.0027s0210.1.p	37125000	28360000	0	0	0	22868000	0	32155000	0	0	0	0	22794000	20600000	0	6907000	16291000	20097000	14096000	13093000	0	0	0	8	2	2	42.4	14.4	14.4	26.358	0	32.549	825360000	44	103170000	3828100	9733700	0	4511300	5552100	4583000	0	9628300	125660	6395600	115980	8379800	10154000
SapurV1A.0027s0220.1.p	SapurV1A.0027s0220.1.p	117640000	129160000	0	103320000	153310000	122330000	0	116780000	35096000	95607000	84739000	114210000	304810000	346130000	206040000	197870000	333450000	288650000	283670000	357880000	319430000	188740000	252180000	21	21	14	76.1	76.1	50	39.073	0	118.88	11052000000	376	613980000	7718600	21044000	0	11277000	11340000	9200600	379860	14349000	1260200	13409000	1554200	15415000	80356000
SapurV1A.0027s0260.1.p	SapurV1A.0027s0260.1.p	0	0	0	0	0	0	0	0	0	0	0	0	10962000	10794000	12189000	10412000	13447000	14253000	8957300	0	0	8962900	0	4	4	4	29.1	29.1	29.1	25.694	0	38.971	291940000	32	24328000	0	0	0	0	0	0	0	0	0	0	0	0	3091000
SapurV1A.0027s0290.1.p	SapurV1A.0027s0290.1.p	0	0	0	0	0	0	0	0	0	0	0	0	0	0	0	0	18107000	0	0	0	0	0	0	4	4	1	11.3	11.3	2.8	42.156	0.0065818	1.4398	103490000	11	4704200	88139	0	0	0	162260	0	0	0	0	0	0	0	154060
SapurV1A.0027s0340.1.p	SapurV1A.0027s0340.1.p	0	0	0	0	0	0	0	0	0	0	0	0	5509400	0	0	13330000	0	0	0	0	0	3418300	0	6	6	6	26.5	26.5	26.5	27.815	0	9.614	147560000	21	9222600	83660	0	0	0	78473	0	0	0	0	0	0	171820	1139900
SapurV1A.0027s0480.3.p;SapurV1A.0027s0480.2.p;SapurV1A.0027s0480.1.p	SapurV1A.0027s0480.3.p;SapurV1A.0027s0480.2.p;SapurV1A.0027s0480.1.p	10215000	6786900	0	6009000	7946200	8510100	0	6647000	9257500	5735200	14409000	7984000	4963300	7481300	5634100	6981600	0	5038000	0	0	5042300	0	9533100	6	6	6	18.7	18.7	18.7	39.836	0	16.085	253760000	51	12688000	529610	1118300	8514.2	561990	633140	662310	0	713390	415900	688210	634450	1230200	536040
SapurV1A.0027s0600.1.p;SapurV1A.0111s0390.1.p;SapurV1A.0037s0060.2.p;SapurV1A.0037s0060.1.p	SapurV1A.0027s0600.1.p;SapurV1A.0111s0390.1.p	0	0	0	0	5048400	0	0	0	0	0	0	0	9193900	9223200	0	10533000	8454500	10491000	0	0	8209400	4206600	68410000	7	7	6	24.7	24.7	22.2	39.516	0	16.904	311260000	26	17292000	0	290910	0	0	409110	228470	0	0	0	0	0	0	1366500
SapurV1A.0027s0660.3.p;SapurV1A.0027s0660.2.p;SapurV1A.0027s0660.1.p;SapurV1A.0027s0660.4.p	SapurV1A.0027s0660.3.p;SapurV1A.0027s0660.2.p;SapurV1A.0027s0660.1.p;SapurV1A.0027s0660.4.p	0	0	0	0	5170300	0	0	0	0	0	0	0	9393200	0	0	10608000	7431000	11335000	0	0	0	0	5287600	8	8	8	15.5	15.5	15.5	92.049	0	11.57	200360000	26	5415100	0	175040	0	0	189520	0	209430	0	0	0	0	0	598780
SapurV1A.0027s0690.1.p	SapurV1A.0027s0690.1.p	0	0	0	2923300	0	0	0	1876000	0	0	0	0	0	0	0	0	0	0	0	0	0	0	0	6	2	2	24.9	11.7	11.7	35.833	0	5.1114	14530000	12	1210800	84835	285580	0	383760	0	93201	0	363440	0	0	0	0	0
SapurV1A.0027s0700.2.p;SapurV1A.0027s0700.1.p	SapurV1A.0027s0700.2.p;SapurV1A.0027s0700.1.p	0	7872900	0	0	0	0	0	0	0	0	0	0	0	0	0	0	0	0	0	0	0	0	0	7	4	1	29.5	20	5.5	35.664	0	9.2433	59948000	11	4995600	0	1705300	0	156050	170890	0	0	1822300	0	0	195450	945660	0
SapurV1A.0027s0710.1.p	SapurV1A.0027s0710.1.p	23985000	16477000	0	15387000	13226000	0	0	16337000	0	16959000	0	11680000	16310000	13752000	12784000	18662000	12081000	0	14034000	17533000	17692000	0	17885000	9	9	7	42.4	42.4	35.1	35.846	0	17.067	641320000	75	45808000	1797500	2786200	0	2312400	1772300	652360	0	2340100	0	3430900	0	2643800	3643000
SapurV1A.0027s0750.1.p;SapurV1A.0027s0750.2.p	SapurV1A.0027s0750.1.p;SapurV1A.0027s0750.2.p	0	0	0	0	0	0	0	0	0	0	0	0	0	0	0	0	0	0	0	0	0	0	7997000	4	2	2	14.9	9.6	9.6	38.51	0.0011893	2.2615	87956000	6	5497300	0	0	0	0	0	0	0	0	0	0	0	0	0
SapurV1A.0027s0760.1.p	SapurV1A.0027s0760.1.p	42859000	0	0	103530000	111160000	0	0	53717000	0	68316000	0	67084000	0	0	0	0	0	0	0	0	0	0	84965000	16	3	3	51.4	10.4	10.4	25.108	0	3.9881	2585300000	30	258530000	5689700	18363000	475100	13231000	10830000	9766100	0	9100000	4042700	15828000	3437000	22989000	10253000
SapurV1A.0027s0820.1.p	SapurV1A.0027s0820.1.p	0	0	0	0	0	0	0	0	0	0	0	0	1598800	0	0	0	0	0	0	0	0	0	0	2	2	2	8.8	8.8	8.8	45.467	0.0020709	1.9135	17194000	3	1322600	0	222710	0	0	0	0	0	0	0	0	0	0	441620
SapurV1A.0027s0840.1.p	SapurV1A.0027s0840.1.p	0	0	0	0	0	0	0	0	0	0	0	0	0	0	0	2921800	0	0	0	0	0	0	0	12	1	1	48.8	9.7	9.7	40.681	0	13.891	44673000	11	2792100	289030	853470	0	544650	289710	249860	0	0	0	0	0	0	0
SapurV1A.0027s0890.2.p;SapurV1A.0027s0890.1.p	SapurV1A.0027s0890.2.p;SapurV1A.0027s0890.1.p	17268000	17203000	0	0	19636000	61463000	0	0	0	0	0	0	66668000	43560000	43361000	61415000	62140000	0	0	77515000	90608000	28370000	0	24	24	19	30.4	30.4	25.9	125	0	177	1655200000	110	35216000	193220	553790	0	183470	199590	293980	0	0	79409	120220	15548	359330	4456700
SapurV1A.0027s0960.1.p;SapurV1A.0027s0960.5.p;SapurV1A.0027s0960.2.p;SapurV1A.0027s0960.4.p;SapurV1A.0027s0960.3.p	SapurV1A.0027s0960.1.p;SapurV1A.0027s0960.5.p;SapurV1A.0027s0960.2.p;SapurV1A.0027s0960.4.p;SapurV1A.0027s0960.3.p	3285800	7011900	0	0	5993000	6130000	0	0	0	0	0	7167200	9414100	4956800	7234600	10020000	0	7492300	5516700	8412200	6002900	4820900	5078900	13	13	13	15.3	15.3	15.3	150.56	0	42.616	269280000	77	3740000	27306	576580	0	45678	65240	193370	0	0	0	35037	0	308220	310990
SapurV1A.0027s0980.1.p	SapurV1A.0027s0980.1.p	0	0	0	0	5465100	0	0	0	0	0	0	0	29142000	26079000	20845000	28353000	30358000	15069000	0	12445000	27243000	14679000	0	7	7	1	29.1	29.1	7.5	42.687	0	131.2	687850000	82	40462000	0	0	0	0	290550	244410	0	0	0	0	0	737480	6198300
SapurV1A.0028s0030.1.p	SapurV1A.0028s0030.1.p	0	0	0	0	0	0	0	0	0	0	0	0	0	0	0	0	2892500	0	0	0	0	0	0	2	2	2	2.9	2.9	2.9	106.03	0	2.9623	24495000	9	480290	0	0	0	0	0	71379	0	0	0	0	0	0	0
SapurV1A.0028s0040.2.p;SapurV1A.0028s0040.1.p	SapurV1A.0028s0040.2.p;SapurV1A.0028s0040.1.p	0	0	0	0	0	0	0	0	0	0	0	0	0	0	0	0	0	0	0	0	0	1299500	0	2	1	1	12.9	6.2	6.2	23.379	0	2.9881	10339000	3	939900	0	0	0	0	0	0	0	0	0	0	0	0	0
SapurV1A.0028s0180.1.p	SapurV1A.0028s0180.1.p	0	0	0	0	0	0	0	0	2039100	0	0	0	0	0	0	0	0	0	0	0	0	0	0	3	3	3	13.1	13.1	13.1	57.506	0.0027404	1.8317	16998000	3	944350	0	0	0	0	0	0	0	0	97156	0	0	0	0
SapurV1A.0028s0340.1.p	SapurV1A.0028s0340.1.p	18366000	0	0	0	25808000	0	0	0	0	0	0	0	49853000	60961000	49679000	55474000	40962000	51648000	36228000	28182000	23543000	35915000	24030000	4	4	4	24	24	24	13.917	0	5.1593	1469800000	37	293960000	4463000	0	0	2225600	3109200	1036500	0	0	1037700	0	1463800	0	28224000
SapurV1A.0028s0360.1.p	SapurV1A.0028s0360.1.p	0	0	0	0	0	0	0	0	0	0	0	0	100120000	127170000	171080000	130010000	203430000	146890000	41266000	0	39683000	87253000	0	11	11	10	43.6	43.6	39.3	25.13	0	18.305	3363900000	56	224260000	102720	0	0	0	0	0	0	0	0	0	0	0	25096000
SapurV1A.0028s0410.1.p	SapurV1A.0028s0410.1.p	3511700000	1783100000	1618100000	2080200000	1888400000	1584400000	18063000	1929000000	2696500000	2725000000	3796000000	1550300000	515620000	431500000	311890000	444210000	517280000	510090000	668860000	1340400000	1510400000	660540000	1174000000	19	19	19	71.9	71.9	71.9	36.378	0	323.31	57920000000	599	3620000000	256790000	300250000	4669900	229260000	171860000	144730000	203430	320960000	160810000	410230000	170820000	235800000	114360000
SapurV1A.0028s0470.1.p	SapurV1A.0028s0470.1.p	12679000	21567000	0	19094000	22725000	21570000	0	23767000	0	17297000	0	16530000	10611000	13209000	0	0	14238000	9861500	10421000	14573000	13189000	14831000	34018000	10	10	10	34.1	34.1	34.1	43.389	0	20.429	637960000	95	31898000	847440	3483700	0	1218700	1768200	2171200	0	2016700	0	2467100	225800	3146800	1192500
SapurV1A.0028s0520.1.p	SapurV1A.0028s0520.1.p	28882000	35514000	0	45425000	33100000	31380000	0	119050000	0	46151000	32835000	30214000	31009000	0	14638000	25732000	46993000	30902000	26562000	32058000	37753000	34342000	54226000	10	4	4	57.1	36	36	21.629	0	61.841	1654000000	74	183780000	2808200	8651600	243190	7096100	5937000	4693800	0	23035000	2281700	18531000	4579600	12947000	11174000
SapurV1A.0028s0760.1.p	SapurV1A.0028s0760.1.p	0	0	0	0	0	0	0	0	0	0	0	0	0	0	0	0	0	0	1418300	0	0	0	0	1	1	1	2.5	2.5	2.5	74.697	0.0027347	1.8218	3454300	1	119110	0	0	0	0	0	0	0	0	0	0	0	0	0
SapurV1A.0029s0290.1.p;SapurV1A.0029s0290.2.p	SapurV1A.0029s0290.1.p;SapurV1A.0029s0290.2.p	0	4329700	0	0	0	0	0	0	0	0	0	0	0	0	0	0	0	0	0	0	0	0	0	13	3	3	19.6	4.9	4.9	96.084	0	21.785	45325000	15	964370	0	239450	0	0	25276	0	0	0	0	0	0	72881	58637
SapurV1A.0029s0310.1.p	SapurV1A.0029s0310.1.p	0	0	0	0	0	0	0	0	0	0	0	0	12072000	12176000	17297000	15124000	15536000	0	0	0	0	10551000	0	6	6	6	14.2	14.2	14.2	65.994	0	34.616	275840000	27	8358600	0	0	0	0	0	0	0	0	0	0	0	0	1105100
SapurV1A.0029s0540.1.p	SapurV1A.0029s0540.1.p	0	35578000	0	0	0	0	0	0	0	45852000	0	0	48326000	67709000	65494000	55542000	0	55499000	45190000	31684000	0	55555000	0	2	2	2	4.2	4.2	4.2	55.961	0	30.428	2054300000	49	171190000	4853200	8153800	468010	0	3870200	0	0	1998100	5364000	11477000	265170	6240500	16170000
SapurV1A.0029s0550.1.p	SapurV1A.0029s0550.1.p	12764000	11435000	0	12258000	9519000	12858000	0	10887000	0	0	0	14647000	8301800	11033000	0	7900400	9766600	12168000	11254000	0	15166000	13002000	10780000	6	6	6	23	23	23	35.596	0	19.912	435430000	49	33495000	1619600	2525600	0	1924300	710590	1630200	0	1282400	0	1009900	0	3829800	2027500
SapurV1A.0029s0590.3.p;SapurV1A.0029s0590.2.p;SapurV1A.0029s0590.1.p	SapurV1A.0029s0590.3.p;SapurV1A.0029s0590.2.p;SapurV1A.0029s0590.1.p	95468000	132400000	88315000	77419000	150660000	103280000	0	69885000	110150000	127650000	121940000	110280000	0	21309000	35756000	29715000	45564000	56134000	41214000	0	63694000	40063000	198960000	8	8	1	38.2	38.2	10.9	12.403	0	12.338	3140000000	68	785000000	34223000	91025000	647450	41581000	55697000	60639000	0	38977000	30108000	59904000	6572200	79347000	5556600
SapurV1A.0029s0650.1.p	SapurV1A.0029s0650.1.p	0	0	0	0	0	0	0	0	0	0	0	0	0	0	9402000	0	0	0	0	0	0	0	0	4	4	4	7.6	7.6	7.6	79.103	0	4.4873	78349000	12	2238600	63359	0	0	0	0	250380	0	0	0	0	0	0	424790
SapurV1A.0029s0670.3.p;SapurV1A.0029s0670.2.p;SapurV1A.0029s0670.1.p	SapurV1A.0029s0670.3.p;SapurV1A.0029s0670.2.p;SapurV1A.0029s0670.1.p	0	0	0	0	0	0	0	0	0	0	0	0	0	0	0	2990600	0	0	0	0	0	0	0	3	3	3	12.5	12.5	12.5	41.155	0	5.8491	23682000	7	1480100	0	0	0	0	0	0	0	0	0	0	0	0	0
SapurV1A.0029s0720.1.p;SapurV1A.1185s0100.1.p;SapurV1A.0270s0030.1.p	SapurV1A.0029s0720.1.p	0	10918000	0	9185600	11130000	0	0	0	0	0	0	0	0	0	0	0	59118000	0	0	41721000	0	11260000	0	5	5	5	18.7	18.7	18.7	40.643	0	7.8651	1439800000	43	71991000	93675	785170	0	529220	483740	677170	0	122140	0	0	0	0	11301000
SapurV1A.0029s0760.1.p	SapurV1A.0029s0760.1.p	0	0	0	0	2483400	0	0	0	0	0	0	0	0	0	0	0	0	0	0	0	0	0	0	1	1	1	5.2	5.2	5.2	40.451	0.00024588	2.663	15195000	4	1266200	0	614630	0	379320	272280	0	0	0	0	0	0	0	0
SapurV1A.0029s0810.1.p	SapurV1A.0029s0810.1.p	59655000	53519000	20154000	44545000	41050000	34105000	0	57092000	70624000	46484000	87915000	37255000	15525000	0	19759000	10939000	8845300	0	30683000	17481000	21099000	15905000	15572000	10	9	9	60.7	57.3	57.3	26.551	0	50.067	1149000000	102	82070000	3978400	8892200	150220	3835900	3153200	3104200	0	7147800	4620500	9821300	9244400	6531000	2373900
SapurV1A.0029s0840.1.p	SapurV1A.0029s0840.1.p	199710000	54394000	0	63973000	39149000	87294000	0	29227000	20433000	37607000	143500000	36956000	69785000	91504000	88014000	76473000	66874000	79942000	108260000	166080000	140920000	104090000	122390000	16	16	16	51.8	51.8	51.8	49.721	0	204.56	4128200000	216	196580000	12121000	4165100	37771	4546300	1460200	6487100	0	2289900	514850	3807300	3684700	3066900	11430000
SapurV1A.0030s0030.1.p	SapurV1A.0030s0030.1.p	248380000	332000000	145700000	303950000	347160000	320220000	350190000	446910000	252840000	308240000	300410000	391350000	272680000	375140000	252420000	287500000	285860000	291540000	350760000	212530000	183310000	346350000	319650000	15	12	12	45.4	41.8	41.8	55.215	0	218.6	16293000000	280	678880000	9025100	43973000	292320	19485000	14055000	23122000	1250500	54158000	8417400	22133000	7033500	61243000	33111000
SapurV1A.0030s0040.5.p;SapurV1A.0030s0040.4.p;SapurV1A.0030s0040.3.p;SapurV1A.0030s0040.2.p;SapurV1A.0030s0040.1.p;SapurV1A.4705s0010.1.p	SapurV1A.0030s0040.5.p;SapurV1A.0030s0040.4.p;SapurV1A.0030s0040.3.p;SapurV1A.0030s0040.2.p;SapurV1A.0030s0040.1.p	9078500	40690000	0	18160000	39151000	42020000	0	23052000	24854000	15410000	0	40641000	60506000	80836000	57215000	57218000	98853000	99135000	51368000	74415000	67020000	86193000	71508000	15	15	13	36	36	31.9	50.784	0	84.776	2913000000	158	116520000	176230	4025900	0	1263300	1760000	2879300	0	2063000	793710	735190	207510	4636600	9378900
SapurV1A.4141s0010.1.p;SapurV1A.0030s0060.1.p	SapurV1A.4141s0010.1.p;SapurV1A.0030s0060.1.p	62993000	37840000	0	44058000	31643000	31967000	0	33535000	53001000	41375000	34334000	50599000	34975000	39883000	31410000	38087000	37035000	33040000	43361000	37232000	36258000	33235000	37128000	21	21	21	52.1	52.1	52.1	42.666	0	76.095	1816800000	161	82582000	4967300	3221500	0	4464900	1906200	2235800	0	2589400	2025700	3773100	727820	7035900	3624400
SapurV1A.0030s0090.4.p;SapurV1A.0030s0090.3.p;SapurV1A.0030s0090.2.p;SapurV1A.0030s0090.1.p	SapurV1A.0030s0090.4.p;SapurV1A.0030s0090.3.p;SapurV1A.0030s0090.2.p;SapurV1A.0030s0090.1.p	0	0	0	0	0	0	0	0	0	0	0	0	0	0	0	0	0	0	8754500	0	0	0	12984000	9	9	9	7.1	7.1	7.1	184.94	0	6.2249	447970000	16	4666300	136250	965100	0	122570	48418	0	0	101340	0	140770	0	0	0
SapurV1A.0030s0130.1.p	SapurV1A.0030s0130.1.p	39913000	76354000	0	58401000	44844000	67479000	0	27075000	15446000	47490000	16692000	43670000	0	14896000	26964000	20297000	0	15885000	12690000	26431000	20521000	0	19951000	31	31	31	40.2	40.2	40.2	121.21	0	202.94	1234300000	166	25190000	1073700	4025400	0	2028300	1189400	1971600	0	1359200	248460	2792800	228800	3103500	0
SapurV1A.3223s0010.1.p;SapurV1A.0030s0160.1.p;SapurV1A.3223s0010.2.p;SapurV1A.0030s0160.2.p	SapurV1A.3223s0010.1.p;SapurV1A.0030s0160.1.p;SapurV1A.3223s0010.2.p;SapurV1A.0030s0160.2.p	0	0	0	0	0	0	0	0	5379800	0	0	0	0	0	0	0	0	0	0	0	0	0	0	4	4	4	8.7	8.7	8.7	81.099	0.00024857	2.7686	5084500	5	141240	0	0	13072	0	0	0	0	0	128170	0	0	0	0
SapurV1A.0030s0200.5.p;SapurV1A.0030s0200.4.p;SapurV1A.0030s0200.3.p;SapurV1A.0030s0200.2.p;SapurV1A.0030s0200.1.p;SapurV1A.0355s0010.2.p;SapurV1A.0355s0010.1.p;SapurV1A.0355s0010.3.p	SapurV1A.0030s0200.5.p;SapurV1A.0030s0200.4.p;SapurV1A.0030s0200.3.p;SapurV1A.0030s0200.2.p;SapurV1A.0030s0200.1.p;SapurV1A.0355s0010.2.p;SapurV1A.0355s0010.1.p	0	0	0	0	10434000	11724000	0	10672000	0	0	0	11248000	0	0	0	0	9233800	0	0	11878000	12631000	0	0	5	4	4	27.1	21.1	21.1	28.288	0	13.453	251130000	34	16742000	253960	529490	0	889140	914090	1262400	0	1397500	0	0	0	2111200	483570
SapurV1A.0030s0210.2.p;SapurV1A.0030s0210.1.p;SapurV1A.0030s0210.4.p;SapurV1A.0030s0210.3.p	SapurV1A.0030s0210.2.p;SapurV1A.0030s0210.1.p;SapurV1A.0030s0210.4.p;SapurV1A.0030s0210.3.p	0	0	0	0	0	0	0	0	0	0	0	0	0	0	0	0	0	4403000	0	0	0	0	0	2	2	2	5.2	5.2	5.2	52.198	0	7.8059	53982000	11	4152400	0	0	0	0	0	0	0	384840	0	0	0	0	556260
SapurV1A.0030s0270.2.p;SapurV1A.0030s0270.1.p	SapurV1A.0030s0270.2.p;SapurV1A.0030s0270.1.p	0	0	0	5841600	0	0	0	0	0	0	0	8565000	20572000	25617000	23535000	25213000	15793000	21997000	18233000	10629000	15170000	19796000	15513000	9	9	9	47.3	47.3	47.3	42.365	0	80.81	685170000	82	36062000	0	138520	0	386580	0	0	0	0	0	483840	0	789750	2018400
SapurV1A.0030s0310.3.p;SapurV1A.0030s0310.2.p;SapurV1A.0030s0310.1.p	SapurV1A.0030s0310.3.p;SapurV1A.0030s0310.2.p;SapurV1A.0030s0310.1.p	0	0	0	0	0	0	0	0	0	0	0	0	0	0	0	0	0	0	521380	0	0	0	0	1	1	1	3.8	3.8	3.8	59.566	0.0011868	2.2529	3006600	1	103680	0	0	0	0	0	0	0	0	0	0	0	0	0
SapurV1A.0030s0350.1.p;SapurV1A.0030s0350.2.p	SapurV1A.0030s0350.1.p;SapurV1A.0030s0350.2.p	0	0	0	0	0	0	0	0	0	0	1356600	0	0	0	0	0	0	0	0	0	0	0	0	9	1	1	19.8	1.4	1.4	80.019	0.0014088	2.1446	2092400	2	80475	0	0	0	0	0	0	12127	0	35872	0	32475	0	0
SapurV1A.0030s0360.5.p;SapurV1A.0030s0360.4.p;SapurV1A.0030s0360.3.p;SapurV1A.0030s0360.2.p;SapurV1A.0030s0360.1.p;SapurV1A.0042s0660.1.p	SapurV1A.0030s0360.5.p;SapurV1A.0030s0360.4.p;SapurV1A.0030s0360.3.p;SapurV1A.0030s0360.2.p;SapurV1A.0030s0360.1.p	0	9124000	0	6934400	6499400	4915900	0	0	0	0	0	6962700	5501900	18369000	11292000	9197300	4791500	6093800	6140600	0	0	4778300	0	9	8	8	39.1	36.5	36.5	46.077	0	177.89	365080000	77	20282000	42493	1098500	0	612540	1265900	246900	0	308890	0	0	0	1159400	852410
SapurV1A.0030s0380.9.p;SapurV1A.0030s0380.8.p;SapurV1A.0030s0380.7.p;SapurV1A.0030s0380.6.p;SapurV1A.0030s0380.5.p;SapurV1A.0030s0380.4.p;SapurV1A.0030s0380.3.p;SapurV1A.0030s0380.2.p;SapurV1A.0030s0380.1.p;SapurV1A.0031s0120.2.p;SapurV1A.0031s0120.1.p	SapurV1A.0030s0380.9.p;SapurV1A.0030s0380.8.p;SapurV1A.0030s0380.7.p;SapurV1A.0030s0380.6.p;SapurV1A.0030s0380.5.p;SapurV1A.0030s0380.4.p;SapurV1A.0030s0380.3.p;SapurV1A.0030s0380.2.p;SapurV1A.0030s0380.1.p;SapurV1A.0031s0120.2.p;SapurV1A.0031s0120.1.p	3193600	4979800	0	0	0	0	0	0	0	0	0	0	0	0	0	0	0	0	0	0	4773100	0	0	7	7	3	16.4	16.4	8.2	50.663	0	6.4507	81625000	18	3401000	136680	548520	0	0	216480	677490	0	0	0	251920	0	0	185910
SapurV1A.0030s0400.1.p	SapurV1A.0030s0400.1.p	0	8136100	0	0	7787700	0	0	6698400	0	0	0	0	0	0	0	0	0	0	0	0	0	0	11015000	6	6	6	13.7	13.7	13.7	64.569	0	8.682	225730000	26	9029100	0	1266400	0	166830	273830	365770	0	517130	0	0	0	659190	0
SapurV1A.0030s0430.2.p;SapurV1A.0030s0430.1.p	SapurV1A.0030s0430.2.p;SapurV1A.0030s0430.1.p	0	0	0	0	0	0	0	0	0	0	0	0	0	0	0	0	2727100	0	0	0	0	2756000	0	4	4	4	11.1	11.1	11.1	63.264	0	5.3862	55187000	14	2299500	0	483700	0	0	0	0	0	76773	0	0	0	0	319380
SapurV1A.0031s0070.1.p	SapurV1A.0031s0070.1.p	0	0	0	0	0	0	0	0	0	0	0	0	0	0	0	0	0	0	2915200	0	0	0	0	3	3	3	10.6	10.6	10.6	39.201	0.0088134	1.2895	7099700	3	394430	0	0	0	0	0	0	0	0	0	0	0	0	0
SapurV1A.0031s0110.5.p;SapurV1A.0031s0110.4.p;SapurV1A.0031s0110.3.p;SapurV1A.0031s0110.2.p;SapurV1A.0031s0110.1.p	SapurV1A.0031s0110.5.p;SapurV1A.0031s0110.4.p;SapurV1A.0031s0110.3.p;SapurV1A.0031s0110.2.p;SapurV1A.0031s0110.1.p	0	5176500	0	0	5817600	10259000	0	0	0	0	0	0	10361000	21056000	8034600	14659000	7032000	7779200	7561200	0	0	8127400	2204600	10	10	9	41.1	41.1	38.5	46.254	0	43.803	350010000	73	19445000	0	660740	0	136160	292820	1083500	121860	0	0	95195	0	330040	2077600
SapurV1A.0031s0250.6.p;SapurV1A.0031s0250.5.p;SapurV1A.0031s0250.4.p;SapurV1A.0031s0250.3.p;SapurV1A.0031s0250.2.p;SapurV1A.0031s0250.1.p	SapurV1A.0031s0250.6.p;SapurV1A.0031s0250.5.p;SapurV1A.0031s0250.4.p;SapurV1A.0031s0250.3.p;SapurV1A.0031s0250.2.p;SapurV1A.0031s0250.1.p	0	0	0	0	0	0	0	0	0	0	0	0	0	0	0	0	0	0	0	3277100	0	0	0	2	1	1	4.9	3.2	3.2	67.395	0.00095831	2.3631	8019700	5	616900	0	0	0	0	0	0	0	0	0	0	0	0	0
SapurV1A.0031s0280.1.p	SapurV1A.0031s0280.1.p	0	0	0	0	0	0	0	0	0	0	0	0	0	0	0	0	0	0	0	0	0	0	1702300	1	1	1	3	3	3	51.213	0.0002471	2.7138	15649000	4	579600	0	0	0	0	0	0	0	0	0	0	0	0	0
SapurV1A.3804s0010.1.p;SapurV1A.0342s0150.1.p;SapurV1A.0126s0140.1.p;SapurV1A.0031s0300.2.p;SapurV1A.0031s0300.1.p;SapurV1A.0031s0300.3.p	SapurV1A.3804s0010.1.p;SapurV1A.0342s0150.1.p;SapurV1A.0126s0140.1.p;SapurV1A.0031s0300.2.p;SapurV1A.0031s0300.1.p;SapurV1A.0031s0300.3.p	162020000	233080000	185340000	169160000	211030000	206290000	0	132940000	191750000	204980000	171560000	174480000	28635000	36813000	80123000	30615000	60448000	137520000	124000000	120840000	179840000	122000000	326960000	12	12	6	56.4	56.4	21.1	15.629	0	32.378	5958900000	156	851270000	32351000	87943000	1815300	48862000	41307000	47674000	0	34523000	27816000	82006000	20112000	44839000	6141800
SapurV1A.0031s0440.1.p	SapurV1A.0031s0440.1.p	79476000	122470000	0	112760000	140740000	122220000	18108000	85454000	13373000	84577000	0	91017000	116270000	182900000	127560000	179240000	153130000	134530000	111870000	147350000	133720000	161100000	138740000	17	17	12	57.9	57.9	38.8	49.621	0	145.01	6302800000	278	420190000	5569400	24043000	42284	10805000	12864000	12245000	208010	10553000	546540	10653000	0	16772000	22884000
SapurV1A.0031s0500.1.p	SapurV1A.0031s0500.1.p	0	0	0	0	0	0	0	0	0	0	0	3209300	0	0	0	0	0	0	0	0	0	0	0	1	1	1	3.4	3.4	3.4	39.435	0.0014075	2.1309	23422000	4	1463900	0	0	0	255320	246830	364520	0	0	0	0	0	597240	0
SapurV1A.0031s0510.1.p	SapurV1A.0031s0510.1.p	0	0	0	0	0	0	0	0	0	0	0	0	0	0	0	0	0	0	0	0	0	2640900	0	1	1	1	1.8	1.8	1.8	108.06	0.0092334	1.2847	17282000	3	454790	0	0	0	0	0	0	0	0	0	0	0	0	0
SapurV1A.0032s0090.1.p	SapurV1A.0032s0090.1.p	62612000	82103000	0	85837000	97228000	92601000	0	77835000	29940000	73153000	55325000	123600000	114440000	107220000	104190000	89231000	110810000	117420000	101400000	106940000	105820000	128680000	100860000	22	22	22	56.1	56.1	56.1	53.473	0	323.31	4988800000	261	199550000	2311300	8847100	0	6119700	4483600	4714400	0	6572700	751470	5040300	1040900	13613000	18596000
SapurV1A.0032s0200.1.p	SapurV1A.0032s0200.1.p	128200000	158000000	0	129460000	113110000	145740000	562260000	166930000	33104000	140410000	75858000	154510000	262560000	238500000	228540000	293670000	213650000	233460000	230920000	221370000	172980000	230810000	211760000	26	10	10	60.9	25.2	25.2	63.531	0	323.31	10919000000	259	404420000	5064100	12195000	17621	8897800	5452500	9610400	2995900	13089000	1571000	13169000	1469100	13808000	50795000
SapurV1A.0032s0320.1.p	SapurV1A.0032s0320.1.p	0	0	0	0	0	0	0	0	0	0	0	0	0	0	0	0	0	15588000	0	0	0	0	0	5	5	5	15.7	15.7	15.7	35.288	0	4.5824	112470000	10	7029100	0	0	0	0	0	0	0	0	0	0	0	0	1194100
SapurV1A.1156s0030.1.p;SapurV1A.0241s0200.1.p;SapurV1A.0033s0150.1.p	SapurV1A.1156s0030.1.p;SapurV1A.0241s0200.1.p;SapurV1A.0033s0150.1.p	131770000	178450000	272110000	124970000	151960000	181770000	0	98105000	164120000	172940000	153340000	135410000	0	27831000	0	0	0	36674000	0	0	90596000	0	348520000	3	3	3	34.8	34.8	34.8	10.241	0	40.344	3862600000	64	965650000	37301000	128650000	5541400	59982000	42223000	59832000	538890	41542000	29566000	108390000	19972000	111780000	9167400
SapurV1A.0033s0180.1.p	SapurV1A.0033s0180.1.p	19985000	27042000	0	21549000	22230000	20960000	0	12186000	27821000	26348000	23719000	24929000	7531000	7488800	9239800	0	9056800	11469000	11059000	6570000	13590000	10048000	37737000	9	5	4	44	30.2	23.9	17.905	0	9.117	721250000	50	80139000	1776200	8678100	196950	4221200	3633400	3473900	0	3953000	2430700	6506300	1464700	7645600	2859100
SapurV1A.0033s0210.1.p	SapurV1A.0033s0210.1.p	47077000	45384000	0	63315000	51130000	46491000	0	64751000	50125000	51122000	69369000	64978000	63202000	100830000	50830000	85665000	63461000	63694000	56019000	78350000	60576000	69516000	54177000	12	12	9	60.6	60.6	50.2	30.618	0	142.33	3127600000	149	260630000	4718400	9385300	0	11720000	6334900	4242000	0	4160200	3397000	8826100	5268600	14093000	15209000
SapurV1A.0033s0220.4.p;SapurV1A.0033s0220.3.p;SapurV1A.0033s0220.2.p;SapurV1A.0033s0220.1.p;SapurV1A.0033s0220.6.p;SapurV1A.0033s0220.5.p	SapurV1A.0033s0220.4.p;SapurV1A.0033s0220.3.p;SapurV1A.0033s0220.2.p;SapurV1A.0033s0220.1.p	0	0	0	0	0	0	0	0	0	0	0	0	0	0	0	0	0	0	0	0	0	0	8463500	3	1	1	6.5	3.1	3.1	43.465	0	14.634	238010000	12	13223000	582950	1228900	0	1003000	959260	1205700	0	869960	644730	1013500	289380	1983000	0
SapurV1A.0033s0260.1.p;SapurV1A.0382s0070.1.p;SapurV1A.0033s0260.2.p	SapurV1A.0033s0260.1.p;SapurV1A.0382s0070.1.p;SapurV1A.0033s0260.2.p	0	0	0	63784000	34424000	75537000	0	0	0	41779000	42322000	52798000	0	0	0	33767000	0	0	0	0	0	0	39081000	11	3	3	40.2	11.3	11.3	24.245	0	18.283	1405700000	70	156180000	3047200	12735000	114740	15762000	6490900	13889000	0	8868900	2296500	9972900	3324300	15118000	6597400
SapurV1A.0033s0650.2.p;SapurV1A.0033s0650.1.p	SapurV1A.0033s0650.2.p;SapurV1A.0033s0650.1.p	17721000	29912000	0	17624000	33854000	50680000	0	22169000	13780000	0	0	45738000	69209000	45410000	65241000	65278000	50767000	65798000	60009000	47233000	25448000	49039000	27618000	11	11	11	51.8	51.8	51.8	37.069	0	83.324	2320500000	126	122130000	767000	1418000	0	917290	2540100	4260600	0	1930900	448450	487030	0	7769600	17328000
SapurV1A.0033s0660.1.p	SapurV1A.0033s0660.1.p	716720000	394380000	408630000	469960000	377980000	308250000	161560000	438890000	990860000	560750000	1245000000	314410000	683650000	673040000	855100000	804000000	839160000	807310000	757200000	671830000	603450000	681570000	579070000	39	12	12	69.3	27.5	27.5	80.647	0	323.31	33273000000	397	978620000	26523000	32854000	513730	31210000	14725000	13373000	547660	27525000	25190000	37944000	21585000	24951000	83522000
SapurV1A.0033s0670.1.p	SapurV1A.0033s0670.1.p	502740000	305320000	117970000	350790000	302490000	289590000	0	303550000	434650000	407640000	401270000	251940000	161180000	142990000	169620000	137840000	150140000	167650000	173280000	281100000	268610000	205990000	235500000	25	25	15	72.2	72.2	49.6	55.519	0	171.34	11769000000	378	534960000	27747000	35134000	288780	31336000	20617000	15327000	0	28772000	14975000	49350000	7816300	33737000	31838000
SapurV1A.0033s0690.1.p	SapurV1A.0033s0690.1.p	0	0	0	0	0	1427500	0	0	0	0	0	0	0	0	0	0	0	0	0	0	0	0	0	6	2	2	43	19.8	19.8	13.497	0.0011857	2.2401	6743000	5	963290	0	351050	0	301860	0	310380	0	0	0	0	0	0	0
SapurV1A.0033s0710.1.p	SapurV1A.0033s0710.1.p	17884000	0	0	0	11649000	0	0	12674000	0	18270000	0	0	0	0	9279100	0	0	0	0	0	17687000	0	0	11	2	2	64.2	13.9	13.9	17.075	0	3.1526	344560000	22	38284000	2004900	3656400	0	1948600	1681400	0	0	2850500	1321000	4724300	938790	2101800	0
SapurV1A.0034s0040.5.p;SapurV1A.0034s0040.4.p;SapurV1A.0034s0040.3.p;SapurV1A.0034s0040.2.p;SapurV1A.0034s0040.1.p	SapurV1A.0034s0040.5.p;SapurV1A.0034s0040.4.p;SapurV1A.0034s0040.3.p;SapurV1A.0034s0040.2.p;SapurV1A.0034s0040.1.p	27623000	21002000	0	23773000	19012000	17870000	0	21133000	36468000	37868000	39985000	19542000	37834000	43513000	54758000	48182000	41854000	46500000	65174000	26027000	21285000	39502000	35693000	16	16	11	46.4	46.4	35.1	53.145	0	152.54	1895800000	163	72914000	1418900	1554700	0	1411500	811310	446100	0	1136100	694410	2145100	567790	1534100	5533300
SapurV1A.0034s0100.1.p;SapurV1A.0034s0100.2.p;SapurV1A.0034s0120.1.p;SapurV1A.0192s0260.1.p;SapurV1A.0109s0050.2.p;SapurV1A.2015s0010.1.p;SapurV1A.0109s0050.1.p	SapurV1A.0034s0100.1.p;SapurV1A.0034s0100.2.p	5601400	16281000	0	9324100	10953000	10120000	0	19112000	0	13171000	0	11486000	19294000	12891000	29028000	21185000	15744000	16628000	22512000	17310000	0	19907000	16746000	13	13	9	18.7	18.7	14.4	117.18	0	323.31	784080000	87	16335000	148770	236690	0	164900	308100	214680	0	841310	0	251820	0	545510	1737600
SapurV1A.0034s0170.1.p	SapurV1A.0034s0170.1.p	0	0	0	0	0	0	0	0	0	0	0	0	0	0	0	0	0	0	0	2082100	0	0	0	1	1	1	5	5	5	60.67	0.0029485	1.763	13151000	3	526050	0	0	0	0	116800	205430	0	0	0	0	0	0	0
SapurV1A.0034s0250.2.p;SapurV1A.0034s0250.1.p;SapurV1A.0197s0170.2.p;SapurV1A.0197s0170.1.p	SapurV1A.0034s0250.2.p;SapurV1A.0034s0250.1.p	0	8847400	0	6398400	10302000	10499000	0	12551000	0	0	0	8059300	6835300	0	6178400	7051900	7279900	0	0	0	0	0	0	10	9	9	23.6	21.5	21.5	75.763	0	17.082	216520000	52	6186200	41303	758140	0	216730	548620	721170	0	667170	0	0	0	473210	596560
SapurV1A.0034s0360.2.p;SapurV1A.0034s0360.1.p	SapurV1A.0034s0360.2.p;SapurV1A.0034s0360.1.p	0	0	0	0	0	0	0	0	0	0	0	0	12464000	0	0	12007000	14120000	10547000	0	0	14190000	0	0	9	9	2	9.4	9.4	2.6	124.81	0	14.939	293420000	42	5988100	0	0	0	0	44760	49509	0	0	0	0	0	93985	1170500
SapurV1A.0034s0440.1.p	SapurV1A.0034s0440.1.p	0	0	0	0	0	0	0	0	0	0	0	0	0	0	0	0	0	0	0	0	0	0	4806500	1	1	1	8.6	8.6	8.6	24.569	0.0004884	2.573	25349000	2	8449600	1081600	0	0	0	0	0	0	0	0	0	0	0	0
SapurV1A.1878s0050.1.p;SapurV1A.0034s0470.1.p	SapurV1A.1878s0050.1.p;SapurV1A.0034s0470.1.p	0	0	0	0	0	0	0	0	0	0	0	0	0	0	0	7598600	0	0	0	0	0	0	0	1	1	1	11.2	11.2	11.2	24.866	0	3.2464	32730000	4	2727500	0	0	0	0	0	0	0	0	0	0	0	0	767030
SapurV1A.0034s0480.1.p	SapurV1A.0034s0480.1.p	7030500	8148400	0	6588200	7595000	6439300	0	4667300	0	6730700	0	6810600	10749000	11870000	8696100	9286800	12277000	14241000	8987500	0	8049600	9156200	6760500	8	8	8	41.1	41.1	41.1	30.92	0	25.537	434810000	60	25577000	369740	601360	0	335120	749620	385640	0	211690	0	608440	0	503090	3097500
SapurV1A.0034s0650.1.p	SapurV1A.0034s0650.1.p	0	0	0	0	0	7671600	0	10452000	0	6998800	0	0	0	0	0	0	0	0	0	0	7019100	8418200	0	5	2	2	20.6	10.5	10.5	33.061	0	22.955	128370000	33	8557900	192310	653710	0	460250	353130	777160	0	1414400	0	1085000	0	681200	0
SapurV1A.0034s0660.1.p	SapurV1A.0034s0660.1.p	0	0	0	0	0	0	0	0	0	0	0	0	0	0	0	0	0	5506400	0	0	0	0	0	5	5	5	36.8	36.8	36.8	29.471	0	16.705	59558000	18	4963100	0	0	0	0	0	0	0	0	0	0	0	0	468200
SapurV1A.0034s0670.1.p;SapurV1A.0198s0260.1.p	SapurV1A.0034s0670.1.p	0	0	0	0	0	0	0	0	0	0	0	0	0	0	0	0	0	0	0	0	0	0	3610300	3	3	3	23.3	23.3	23.3	17.184	0.00096712	2.4405	14240000	7	2034300	0	0	0	0	0	0	0	0	0	0	0	0	0
SapurV1A.0034s0800.1.p	SapurV1A.0034s0800.1.p	31360000	29576000	0	32819000	29639000	19732000	0	37814000	0	37184000	29440000	34168000	79587000	79331000	82767000	86609000	78810000	100090000	98171000	90524000	111810000	121950000	126490000	7	7	7	50.7	50.7	50.7	14.753	0	94.499	3473800000	116	578960000	5333600	5910000	0	5227500	3087600	2301400	0	8197700	1175300	11657000	2030800	12731000	51525000
SapurV1A.0035s0070.5.p;SapurV1A.0035s0070.4.p;SapurV1A.0035s0070.3.p;SapurV1A.0035s0070.2.p;SapurV1A.0035s0070.1.p	SapurV1A.0035s0070.5.p;SapurV1A.0035s0070.4.p;SapurV1A.0035s0070.3.p;SapurV1A.0035s0070.2.p;SapurV1A.0035s0070.1.p	0	0	0	0	0	0	0	0	7048600	0	0	0	0	0	0	0	0	0	0	0	0	0	0	5	3	3	22.2	17	17	49.623	0	4.2053	25372000	7	1103100	0	118970	0	0	0	170000	0	0	262830	379420	0	0	0
SapurV1A.0035s0100.3.p;SapurV1A.0035s0100.2.p;SapurV1A.0035s0100.1.p	SapurV1A.0035s0100.3.p;SapurV1A.0035s0100.2.p;SapurV1A.0035s0100.1.p	0	15237000	0	0	0	13217000	0	0	0	0	0	0	0	0	0	0	0	0	0	0	0	0	0	6	6	6	17.3	17.3	17.3	67.336	0	18.764	214500000	30	6919500	0	1109800	0	128770	249040	747140	0	216240	0	0	0	288590	321850
SapurV1A.0035s0110.1.p	SapurV1A.0035s0110.1.p	0	0	0	0	0	0	0	0	0	0	0	1848300	0	0	0	0	0	0	0	0	0	0	0	2	2	1	4.1	4.1	1.9	81.148	0	3.4244	32685000	16	1167300	73609	0	0	0	131080	139010	0	255530	0	371540	0	196550	0
SapurV1A.0035s0120.1.p	SapurV1A.0035s0120.1.p	56079000	58453000	0	68991000	61239000	63355000	0	59650000	0	54999000	35758000	60556000	68341000	68113000	59648000	91991000	92519000	60644000	82009000	82625000	97643000	89527000	114580000	34	5	5	50.6	10.7	10.7	73.435	0	116.35	3703100000	88	119450000	1477200	6074600	16268	2074700	2620800	3299000	0	5887500	419410	5193800	494560	6354600	7160000
SapurV1A.0035s0150.1.p	SapurV1A.0035s0150.1.p	0	5370400	0	0	0	5647900	0	0	0	0	0	0	0	0	0	0	0	0	0	0	0	0	0	10	4	4	34.4	20.2	20.2	52.881	0	23.62	141750000	33	5906200	0	752290	0	159310	168710	258240	0	0	0	0	0	236930	176080
SapurV1A.0035s0200.1.p	SapurV1A.0035s0200.1.p	20972000	36093000	0	33958000	28901000	27112000	0	55927000	17299000	25306000	0	33263000	22211000	28761000	25160000	27960000	21981000	29481000	24525000	0	23284000	29448000	36314000	14	9	9	71.2	50.2	50.2	30.502	0	122.32	1334200000	146	78480000	1443500	4349300	0	3342100	3253800	2846400	0	5917500	564830	2294700	299600	6550000	2720800
SapurV1A.0035s0210.1.p	SapurV1A.0035s0210.1.p	0	0	0	0	0	0	0	0	0	0	0	0	0	5551200	0	0	0	0	0	0	0	0	0	3	3	3	31.1	31.1	31.1	23.206	0.0014194	2.2211	48011000	4	4364700	0	0	0	324400	0	0	0	0	0	0	0	0	1362500
SapurV1A.0035s0280.1.p	SapurV1A.0035s0280.1.p	0	0	0	0	0	0	0	0	0	0	0	0	0	0	0	0	0	0	0	0	0	0	1590400	4	4	4	5.7	5.7	5.7	87.708	0	3.3399	16086000	6	328290	0	0	0	0	0	0	0	0	0	157840	0	0	0
SapurV1A.0035s0300.1.p	SapurV1A.0035s0300.1.p	0	0	0	0	0	0	0	0	0	0	0	4461100	0	0	0	0	0	0	0	0	0	0	0	2	2	2	11.5	11.5	11.5	18.309	0.0088381	1.3073	17336000	4	1733600	0	0	0	0	405320	0	0	0	0	0	0	1328300	0
SapurV1A.0035s0400.1.p;SapurV1A.0035s0400.2.p;SapurV1A.0035s0400.4.p;SapurV1A.0035s0400.3.p	SapurV1A.0035s0400.1.p;SapurV1A.0035s0400.2.p	0	0	0	0	0	0	0	0	0	0	0	0	0	0	0	0	6657700	0	0	0	0	5967400	0	10	10	10	19.5	19.5	19.5	68.165	0	25.673	165330000	30	4032500	0	230630	0	0	164310	165080	0	0	0	0	0	0	432870
SapurV1A.0035s0410.1.p	SapurV1A.0035s0410.1.p	269110000	185510000	38358000	197610000	150970000	164240000	0	200190000	219650000	246170000	209030000	152020000	197170000	158220000	219450000	161880000	198230000	185910000	175990000	168330000	151010000	164780000	175360000	24	24	23	87.6	87.6	84.5	38.155	0	161.35	9423500000	328	428340000	13308000	12685000	111980	12595000	8292500	8972500	0	13948000	6875000	42296000	5674500	36504000	26961000
SapurV1A.0035s0440.1.p;SapurV1A.6379s0010.1.p	SapurV1A.0035s0440.1.p;SapurV1A.6379s0010.1.p	59921000	86317000	0	97089000	110780000	147110000	0	66307000	36364000	72118000	32603000	117850000	176790000	176780000	209170000	207620000	170590000	203790000	227070000	89204000	163320000	245780000	278850000	9	9	6	51.3	51.3	40.8	25.744	0	182.2	7638400000	126	545600000	4774500	14204000	0	9937400	11055000	16853000	0	10043000	1831200	10984000	861200	26434000	48314000
SapurV1A.0035s0540.1.p	SapurV1A.0035s0540.1.p	11847000	23072000	0	12827000	29747000	35462000	0	19281000	8050800	0	0	25031000	18497000	18238000	17283000	22918000	27087000	13368000	0	0	12394000	9486300	0	19	19	15	34.4	34.4	27.9	73.947	0	59.699	772040000	109	24905000	198630	3042900	0	618890	1738100	2180400	0	1312500	204320	197850	85793	2698400	2582400
SapurV1A.0035s0750.1.p;SapurV1A.0237s0110.2.p;SapurV1A.0237s0110.1.p	SapurV1A.0035s0750.1.p;SapurV1A.0237s0110.2.p;SapurV1A.0237s0110.1.p	0	0	0	0	0	1451200	0	0	0	0	0	0	0	0	0	0	0	0	0	0	0	0	0	2	2	2	3.6	3.6	3.6	82.513	0.0029418	1.7511	2208800	2	59698	0	0	0	0	0	59698	0	0	0	0	0	0	0
SapurV1A.0035s0800.1.p;SapurV1A.0237s0020.1.p;SapurV1A.3672s0020.1.p;SapurV1A.2596s0010.1.p;SapurV1A.1442s0020.1.p;SapurV1A.0356s0090.1.p;SapurV1A.1322s0010.1.p;SapurV1A.0215s0320.2.p;SapurV1A.0215s0320.1.p;SapurV1A.0065s0660.2.p;SapurV1A.0065s0660.1.p;SapurV1A.1017s0080.1.p;SapurV1A.0338s0210.2.p;SapurV1A.0338s0210.1.p;SapurV1A.0287s0260.1.p;SapurV1A.1801s0040.1.p;SapurV1A.1801s0040.2.p;SapurV1A…	SapurV1A.0035s0800.1.p;SapurV1A.0237s0020.1.p;SapurV1A.3672s0020.1.p;SapurV1A.2596s0010.1.p;SapurV1A.1442s0020.1.p;SapurV1A.0356s0090.1.p;SapurV1A.1322s0010.1.p;SapurV1A.0215s0320.2.p;SapurV1A.0215s0320.1.p;SapurV1A.0065s0660.2.p;SapurV1A.0065s0660.1.p;SapurV1A.1017s0080.1.p;SapurV1A.0338s0210.2.p;SapurV1A.0338s0210.1.p	0	24554000	0	39322000	44473000	56108000	0	40638000	0	20807000	0	38871000	148180000	113280000	119000000	74607000	108490000	128970000	80954000	146090000	103560000	98606000	39973000	3	3	3	37.8	37.8	37.8	16.548	0	16.131	3995600000	68	1331900000	1727800	16985000	0	21499000	14922000	22571000	0	20282000	0	14187000	0	33947000	172790000
SapurV1A.0035s0860.1.p	SapurV1A.0035s0860.1.p	883530000	659670000	267750000	943880000	651660000	701660000	28190000	767540000	500900000	927960000	417600000	779390000	819570000	1009800000	975330000	1052600000	942210000	986020000	1350000000	1254100000	1341400000	1345800000	1317200000	28	25	15	70.3	64.4	35.4	53.828	0	323.31	50159000000	738	1857700000	36304000	64746000	644790	46943000	27955000	37975000	176550	74097000	18096000	84448000	8918100	87821000	127140000
SapurV1A.0035s0920.1.p;SapurV1A.1458s0090.1.p;SapurV1A.0119s0410.1.p	SapurV1A.0035s0920.1.p;SapurV1A.1458s0090.1.p;SapurV1A.0119s0410.1.p	0	0	0	0	0	0	0	0	0	0	0	0	0	0	0	0	0	0	0	0	0	0	9229300	4	1	1	24	9.3	9.3	20.284	0	13.119	727640000	35	181910000	561160	0	186180	0	0	0	0	0	0	0	0	5847300	33079000
SapurV1A.0036s0060.2.p;SapurV1A.0036s0060.1.p;SapurV1A.1976s0010.1.p;SapurV1A.4119s0020.1.p;SapurV1A.0371s0260.1.p	SapurV1A.0036s0060.2.p;SapurV1A.0036s0060.1.p	57001000	24980000	0	37315000	36766000	36765000	0	35539000	0	40443000	57452000	46080000	37807000	43938000	34390000	30050000	47385000	44968000	48912000	53821000	44041000	50414000	87653000	9	9	9	38.4	38.4	38.4	30.708	0	60.416	2019400000	123	118790000	4781400	4432500	66763	4121000	3572500	3135900	0	3037600	539050	6964000	1697000	7321700	9075400
SapurV1A.0036s0100.1.p	SapurV1A.0036s0100.1.p	211540000	221820000	119590000	209980000	214320000	252940000	0	215740000	255250000	273620000	217570000	229750000	210570000	184820000	266670000	210660000	260720000	273400000	252510000	330220000	310340000	283420000	301210000	18	18	12	46.2	46.2	28.8	45.898	0	264.05	12427000000	304	654080000	12539000	25856000	250180	22348000	15280000	22034000	54177	22724000	13554000	37122000	6717900	35034000	40796000
SapurV1A.0036s0120.1.p;SapurV1A.5125s0010.1.p;SapurV1A.2353s0030.1.p	SapurV1A.0036s0120.1.p;SapurV1A.5125s0010.1.p;SapurV1A.2353s0030.1.p	262340000	162110000	407650000	120200000	182590000	138800000	245380000	118130000	191120000	175880000	246000000	96245000	102220000	0	92962000	96948000	126730000	163010000	86618000	0	0	90781000	0	7	7	5	42.7	42.7	35.9	23.786	0	323.31	3849900000	93	427760000	24555000	42100000	8070600	11248000	38777000	15712000	5955700	15096000	10902000	33239000	13262000	23627000	26447000
SapurV1A.2353s0010.6.p;SapurV1A.2353s0010.5.p;SapurV1A.2353s0010.4.p;SapurV1A.0036s0150.4.p;SapurV1A.0036s0150.3.p;SapurV1A.2353s0010.3.p;SapurV1A.2353s0010.2.p;SapurV1A.2353s0010.1.p;SapurV1A.0036s0150.2.p;SapurV1A.0036s0150.1.p;SapurV1A.2353s0010.7.p	SapurV1A.2353s0010.6.p;SapurV1A.2353s0010.5.p;SapurV1A.2353s0010.4.p;SapurV1A.0036s0150.4.p;SapurV1A.0036s0150.3.p;SapurV1A.2353s0010.3.p;SapurV1A.2353s0010.2.p;SapurV1A.2353s0010.1.p;SapurV1A.0036s0150.2.p;SapurV1A.0036s0150.1.p;SapurV1A.2353s0010.7.p	17494000	29458000	0	21652000	30471000	24602000	0	22077000	0	23619000	0	34988000	68459000	82301000	71055000	63765000	65742000	73138000	66311000	65066000	72358000	84338000	61482000	10	10	5	29.8	29.8	20	32.164	0	32.692	2735600000	114	160920000	1238500	2813500	0	1577600	1636400	1542200	0	2224100	0	1997900	0	7090000	14570000
SapurV1A.0036s0220.1.p	SapurV1A.0036s0220.1.p	79475000	107990000	0	89019000	106860000	124570000	0	81281000	24757000	91079000	16266000	136750000	187770000	174840000	195170000	206120000	193660000	181730000	129660000	167450000	168650000	190570000	120250000	29	29	7	61.1	61.1	18.2	54.336	0	269.89	7533300000	400	235420000	2684600	8134900	53709	3496300	4141900	4168800	185170	4253900	422080	5282600	174270	8941500	22619000
SapurV1A.0036s0230.3.p;SapurV1A.0036s0230.2.p;SapurV1A.0036s0230.1.p	SapurV1A.0036s0230.3.p;SapurV1A.0036s0230.2.p;SapurV1A.0036s0230.1.p	0	0	0	0	0	0	0	0	0	4535800	0	0	0	0	0	0	0	0	0	0	0	0	0	1	1	1	15.1	15.1	15.1	11.418	0	31.967	40286000	14	10071000	0	1104200	0	2508800	0	1017500	0	0	0	2587500	0	0	1302500
SapurV1A.0036s0240.1.p;SapurV1A.0721s0100.2.p;SapurV1A.0721s0100.1.p;SapurV1A.0037s0650.1.p	SapurV1A.0036s0240.1.p;SapurV1A.0721s0100.2.p;SapurV1A.0721s0100.1.p;SapurV1A.0037s0650.1.p	257420000	318000000	258460000	225740000	242130000	221100000	0	219010000	337230000	317260000	317900000	156160000	24092000	28612000	39893000	37049000	42987000	121490000	68428000	93814000	139140000	68646000	593080000	5	5	2	42.6	42.6	17.6	11.942	0	120.71	7845600000	128	1307600000	52927000	127680000	2316200	70301000	68498000	64330000	0	98318000	60783000	143940000	38646000	103900000	11122000
SapurV1A.0036s0290.1.p	SapurV1A.0036s0290.1.p	0	0	0	0	0	0	0	0	0	0	0	0	0	0	0	0	0	0	0	0	0	0	3361700	3	1	1	18.3	7.5	7.5	23.864	0.0046802	1.5939	103310000	11	11478000	0	0	0	0	0	314780	0	859140	0	0	0	3269900	1562100
SapurV1A.0036s0380.1.p	SapurV1A.0036s0380.1.p	62346000	21510000	0	130420000	55773000	73466000	0	0	0	0	0	59579000	0	0	0	0	0	0	0	0	0	0	0	7	2	2	52.8	30.6	30.6	16.334	0	21.301	2683200000	45	536640000	14657000	18982000	821700	38347000	14702000	23059000	0	40458000	13966000	3517600	9186000	45477000	17328000
SapurV1A.0036s0460.1.p	SapurV1A.0036s0460.1.p	50757000	34309000	0	31496000	30607000	27672000	0	30538000	73303000	42115000	93407000	30443000	40984000	43935000	28908000	34537000	37079000	33830000	42199000	37173000	27630000	43924000	29929000	6	6	6	46.3	46.3	46.3	24.799	0	54.743	1842500000	115	184250000	6613300	7003000	160420	4935300	4105200	3368400	0	8267700	5169900	6948100	6923500	8517600	13716000
SapurV1A.0036s0480.2.p;SapurV1A.0036s0480.1.p	SapurV1A.0036s0480.2.p;SapurV1A.0036s0480.1.p	0	0	0	0	0	0	0	0	0	0	0	0	86319000	104250000	105700000	124000000	117210000	88457000	42323000	83658000	73209000	93843000	33731000	15	15	15	59.4	59.4	59.4	34.952	0	57.664	2892800000	131	152260000	0	0	0	0	0	0	0	0	0	0	0	0	13654000
SapurV1A.0036s0490.1.p	SapurV1A.0036s0490.1.p	0	0	0	0	0	0	0	0	0	0	0	0	0	0	0	781250	0	0	0	0	0	0	0	3	3	3	28	28	28	26.366	0	7.6397	14942000	4	1660200	320670	367360	0	0	0	0	0	0	0	0	0	0	0
SapurV1A.0036s0520.3.p;SapurV1A.0036s0520.2.p;SapurV1A.0036s0520.1.p;SapurV1A.0036s0520.5.p;SapurV1A.0036s0520.4.p;SapurV1A.0240s0140.1.p	SapurV1A.0036s0520.3.p;SapurV1A.0036s0520.2.p;SapurV1A.0036s0520.1.p;SapurV1A.0036s0520.5.p;SapurV1A.0036s0520.4.p	38218000	56952000	0	54364000	70725000	69097000	0	39947000	50781000	34813000	40402000	61946000	76722000	46570000	43167000	36585000	49994000	38612000	34014000	34377000	41203000	38708000	50107000	15	15	7	60.5	60.5	40.2	45.176	0	97.328	2267000000	173	119320000	3352400	10628000	0	4749300	6938000	6833100	0	3905700	1499500	5222500	1129400	12376000	6784300
SapurV1A.0036s0590.2.p;SapurV1A.0036s0590.1.p	SapurV1A.0036s0590.2.p;SapurV1A.0036s0590.1.p	0	0	0	0	0	0	0	0	0	0	0	0	6709900	0	4482000	0	0	0	5364200	0	0	0	4512600	6	6	6	24.5	24.5	24.5	40.81	0	36.117	128560000	23	6428200	77704	0	0	0	0	173660	0	0	0	0	0	0	1105200
SapurV1A.0036s0620.1.p	SapurV1A.0036s0620.1.p	12556000	12184000	0	11055000	13346000	0	0	0	0	13991000	0	20945000	0	15969000	14556000	0	0	0	12052000	21345000	21743000	14076000	19640000	7	7	6	36.2	36.2	31.9	25.969	0	9.666	587580000	49	45198000	1229600	4200400	0	1107600	863710	621170	0	698850	272590	2167300	220030	4500600	2010100
SapurV1A.0036s0660.1.p	SapurV1A.0036s0660.1.p	0	0	43875000	0	0	0	33679000	0	0	0	9284600	0	0	0	0	0	0	0	0	0	0	0	0	3	2	2	9.3	4.9	4.9	49.648	0.0020999	2.0578	23880000	5	1326700	179680	0	175450	0	0	0	375940	0	256510	0	339080	0	0
SapurV1A.0036s0670.1.p	SapurV1A.0036s0670.1.p	133940000	220270000	0	166900000	213740000	230580000	0	177000000	61712000	170920000	49646000	235670000	200950000	167200000	186490000	189740000	202840000	154680000	155980000	230420000	279220000	171650000	130870000	46	46	9	53	53	11.9	129.27	0	166.02	9138200000	581	149810000	2056900	10018000	0	5166700	5384000	7574100	0	5577100	565430	5633700	413680	12325000	11388000
SapurV1A.0070s0520.1.p;SapurV1A.0036s0710.1.p	SapurV1A.0070s0520.1.p;SapurV1A.0036s0710.1.p	81178000	128990000	0	140270000	114390000	103300000	0	131890000	53217000	114120000	71407000	73159000	64006000	83421000	112460000	109800000	111120000	102870000	121850000	59230000	83530000	163980000	274190000	6	6	6	46.2	46.2	46.2	7.5357	0	13.846	5175500000	106	1725200000	24671000	93613000	126160	64856000	50864000	52111000	0	79385000	18198000	89442000	24595000	93496000	97457000
SapurV1A.0036s0810.4.p;SapurV1A.0036s0810.3.p;SapurV1A.0036s0810.2.p;SapurV1A.0036s0810.1.p	SapurV1A.0036s0810.4.p;SapurV1A.0036s0810.3.p;SapurV1A.0036s0810.2.p;SapurV1A.0036s0810.1.p	0	0	0	0	0	0	0	0	0	0	0	0	0	0	0	0	2732400	0	0	0	0	0	0	1	1	1	1.9	1.9	1.9	105.19	0.0042582	1.6563	8242100	1	168210	0	0	0	0	0	0	0	0	0	0	0	0	0
SapurV1A.0036s0960.1.p;SapurV1A.3909s0010.1.p	SapurV1A.0036s0960.1.p;SapurV1A.3909s0010.1.p	0	0	0	0	0	0	0	0	0	0	0	0	35542000	41576000	64264000	49089000	52922000	69346000	37692000	0	25445000	51821000	39428000	9	9	6	43.4	43.4	25.4	30.338	0	27.705	2036400000	69	127270000	525850	1693100	0	0	1296000	1813500	0	1528900	0	2047400	0	3837900	13343000
SapurV1A.0036s0980.1.p;SapurV1A.0036s0980.2.p	SapurV1A.0036s0980.1.p;SapurV1A.0036s0980.2.p	7091700	15660000	0	12097000	14050000	10166000	0	10706000	0	13852000	0	11528000	14348000	10491000	18162000	17402000	14753000	15343000	10807000	19269000	15753000	13715000	19079000	11	11	4	32	32	13.5	46.425	0	37.528	640100000	110	30481000	454990	2570300	0	1067700	1254000	370650	0	936030	0	2096600	0	1170100	2045300
SapurV1A.0036s1050.1.p	SapurV1A.0036s1050.1.p	0	0	0	0	0	0	0	0	0	0	0	0	0	0	0	0	0	0	0	0	0	2022000	0	1	1	1	17.1	17.1	17.1	7.7528	0.0021023	2.0787	41333000	4	10333000	0	0	0	0	0	0	0	0	0	0	0	0	0
SapurV1A.0036s1070.2.p;SapurV1A.0036s1070.1.p	SapurV1A.0036s1070.2.p;SapurV1A.0036s1070.1.p	0	0	0	0	0	0	0	0	0	0	0	0	0	0	0	0	0	0	0	0	0	0	2909100	1	1	1	8.6	8.6	8.6	27.502	0.0011879	2.2582	77551000	10	4847000	0	0	0	305270	191240	0	0	0	0	0	0	0	0
SapurV1A.0036s1110.3.p;SapurV1A.0036s1110.2.p;SapurV1A.0036s1110.1.p	SapurV1A.0036s1110.3.p;SapurV1A.0036s1110.2.p;SapurV1A.0036s1110.1.p	73642000	101750000	88642000	0	0	0	0	50121000	66951000	96022000	134830000	98019000	41565000	43935000	0	54123000	64469000	0	62448000	0	75446000	55412000	174920000	15	5	5	61.6	23.2	23.2	25.975	0	9.8049	2971200000	56	198080000	5293400	17951000	578270	2315600	1481100	1786000	0	8804100	6035400	14771000	5493400	19456000	8744500
SapurV1A.0404s0070.1.p;SapurV1A.0103s0140.2.p;SapurV1A.0070s0950.1.p;SapurV1A.0036s1180.1.p;SapurV1A.1176s0010.1.p;SapurV1A.0103s0140.1.p	SapurV1A.0404s0070.1.p;SapurV1A.0103s0140.2.p;SapurV1A.0070s0950.1.p;SapurV1A.0036s1180.1.p;SapurV1A.1176s0010.1.p;SapurV1A.0103s0140.1.p	32669000	0	0	0	0	0	0	0	51718000	0	57782000	31120000	0	0	0	0	0	0	0	21991000	0	17636000	64966000	2	2	2	8.6	8.6	8.6	12.007	0.0031631	1.7364	1148100000	27	229630000	6760900	18812000	0	8185600	5077200	8040800	0	5387100	7916100	13021000	6224400	13854000	7145000
SapurV1A.0036s1230.2.p;SapurV1A.0036s1230.1.p	SapurV1A.0036s1230.2.p;SapurV1A.0036s1230.1.p	0	0	0	0	0	0	0	0	0	0	0	0	0	0	0	0	0	0	0	0	0	3020300	0	3	1	1	13	6.5	6.5	34.115	0	2.9284	53718000	7	2984300	0	0	0	0	0	295550	0	0	0	0	0	0	0
SapurV1A.0037s0050.2.p;SapurV1A.0037s0050.3.p;SapurV1A.0037s0050.1.p	SapurV1A.0037s0050.2.p;SapurV1A.0037s0050.3.p;SapurV1A.0037s0050.1.p	50079000	106690000	0	62755000	138670000	134860000	0	77742000	48193000	66108000	0	121920000	63615000	62286000	59704000	57967000	47793000	41386000	51559000	49797000	51885000	61394000	43577000	34	34	23	49.4	49.4	34.3	106.22	0	223.99	3219500000	325	59621000	974310	5720300	0	2136200	4774200	4157200	0	3028500	433440	3322100	22882	8744800	3649800
SapurV1A.4959s0010.1.p;SapurV1A.0037s0170.1.p;SapurV1A.0077s0410.2.p;SapurV1A.0077s0410.1.p	SapurV1A.4959s0010.1.p;SapurV1A.0037s0170.1.p	586650000	855210000	352070000	787820000	523140000	635190000	0	685470000	655580000	719220000	586500000	460650000	293150000	303460000	493200000	348050000	394700000	435880000	276430000	397160000	495250000	344590000	986220000	14	14	3	49.6	49.6	13.8	30.347	0	123.7	24698000000	341	1646600000	37125000	163220000	1904900	95208000	43362000	55876000	965060	98792000	35005000	109160000	23989000	90293000	76757000
SapurV1A.0037s0340.1.p;SapurV1A.0601s0060.1.p;SapurV1A.0002s0120.1.p	SapurV1A.0037s0340.1.p;SapurV1A.0601s0060.1.p;SapurV1A.0002s0120.1.p	0	9980400	0	0	10169000	0	0	0	0	0	0	10732000	0	0	0	0	0	0	0	0	0	0	0	5	5	1	37.4	37.4	15.5	23.041	0	6.9737	166080000	20	12775000	184340	1244400	0	463760	1458100	595280	0	877010	0	0	0	2347800	0
SapurV1A.0037s0350.2.p;SapurV1A.0037s0350.1.p	SapurV1A.0037s0350.2.p;SapurV1A.0037s0350.1.p	15560000	27556000	0	27622000	29826000	34982000	0	23977000	0	19223000	0	40891000	27123000	27631000	30734000	15855000	26814000	19731000	18470000	24880000	34336000	29710000	22620000	31	16	16	47.8	29.4	29.4	98.414	0	62.207	1223900000	109	24978000	295130	1342000	20999	1197900	989660	1004700	0	1147100	251580	960810	80523	2373900	2362800
SapurV1A.0037s0380.1.p;SapurV1A.0342s0180.2.p;SapurV1A.0342s0180.1.p	SapurV1A.0037s0380.1.p	33976000	26042000	0	22906000	20613000	18057000	0	26918000	0	30166000	23733000	21383000	24086000	0	25799000	33623000	11741000	20164000	26950000	0	0	18635000	26019000	10	10	4	34.8	34.8	16.8	49.094	0	50.959	919520000	75	54089000	3125900	3923300	0	3779700	2456200	2403500	0	2973200	511990	5445200	536570	2537800	4265700
SapurV1A.0037s0390.1.p;SapurV1A.0349s0140.2.p;SapurV1A.0349s0140.1.p	SapurV1A.0037s0390.1.p	10723000	17297000	0	0	14731000	15180000	0	10502000	0	13966000	0	14723000	16420000	17290000	25639000	19550000	18070000	15512000	15442000	18851000	13267000	12817000	10170000	15	15	15	33.7	33.7	33.7	50.549	0	24.279	718240000	102	23941000	417320	1385500	0	376700	879880	772620	0	912160	0	572990	0	1428000	1785600
SapurV1A.0037s0430.1.p	SapurV1A.0037s0430.1.p	0	0	0	0	0	0	0	0	0	0	0	0	0	4972500	0	0	0	0	0	0	0	0	0	2	2	2	9	9	9	25.69	0.0065949	1.4543	24415000	4	2034600	0	0	0	0	0	0	0	0	0	0	0	0	0
SapurV1A.0037s0460.1.p	SapurV1A.0037s0460.1.p	96876000	215020000	212450000	143960000	414710000	443290000	0	126450000	146220000	187420000	121150000	455500000	186640000	170970000	113110000	110940000	198550000	131150000	92364000	234500000	373950000	193930000	231050000	6	6	5	37.3	37.3	31.4	16.861	0	210.66	9917300000	166	901580000	10489000	57694000	1485500	17689000	56270000	70553000	0	18338000	8314000	44437000	7469200	142960000	46468000
SapurV1A.0037s0580.1.p	SapurV1A.0037s0580.1.p	1134100000	221100000	11068000000	734230000	439180000	799920000	39873000	188820000	4881600000	6885300000	2474800000	432430000	103910000	72429000	147220000	90436000	63836000	237730000	639750000	172030000	166240000	163720000	255880000	19	19	16	69	69	66.3	33.711	0	119.08	32825000000	426	2051600000	74587000	37373000	56332000	74383000	34827000	62002000	700180	34919000	244750000	953870000	100950000	69160000	19593000
SapurV1A.0037s0590.1.p	SapurV1A.0037s0590.1.p	89485000	52140000	0	77802000	56661000	58172000	0	39147000	0	285810000	94120000	59134000	75795000	59338000	0	58682000	27026000	45158000	81729000	35463000	43499000	37381000	54247000	13	9	9	58.1	48.1	48.1	34.132	0	44.028	3074500000	113	180850000	4528100	2839000	0	8789100	2016900	4821900	0	1336500	8378800	90339000	2770800	7213800	4574200
SapurV1A.0037s0600.1.p	SapurV1A.0037s0600.1.p	0	7074700	0	0	0	7239100	0	0	0	0	0	0	0	0	0	0	0	0	0	0	0	0	0	9	9	9	15.5	15.5	15.5	94.27	0	28.639	79106000	24	2551800	138330	668790	0	555460	76693	311150	0	0	84976	276150	71118	164740	0
SapurV1A.0037s0640.3.p;SapurV1A.0037s0640.2.p;SapurV1A.0037s0640.1.p	SapurV1A.0037s0640.3.p;SapurV1A.0037s0640.2.p;SapurV1A.0037s0640.1.p	0	3883000	0	0	0	0	0	0	0	0	0	0	0	0	0	0	0	0	0	0	0	0	0	6	5	5	15.7	13.9	13.9	58.766	0	17.266	27541000	10	860670	44184	315400	0	94900	79806	193410	0	132970	0	0	0	0	0
SapurV1A.0037s0680.2.p;SapurV1A.0037s0680.1.p;SapurV1A.0037s0680.4.p;SapurV1A.0037s0680.3.p	SapurV1A.0037s0680.2.p;SapurV1A.0037s0680.1.p;SapurV1A.0037s0680.4.p;SapurV1A.0037s0680.3.p	0	0	0	0	0	0	0	0	0	0	0	0	0	0	0	0	0	0	0	0	9883900	0	11752000	10	5	5	22	10.4	10.4	59.229	0	7.8232	209690000	22	9117000	129050	0	0	0	0	147390	0	229010	0	0	0	0	1066900
SapurV1A.0037s0690.1.p	SapurV1A.0037s0690.1.p	192350000	134630000	99746000	159980000	99238000	108260000	112170000	141780000	188570000	172690000	192200000	112710000	96726000	97700000	96397000	129400000	95518000	95241000	113900000	141440000	124250000	98087000	129850000	17	17	17	52.7	52.7	52.7	53.975	0	174.93	5717600000	253	228700000	10094000	17315000	276550	11581000	5120000	7913600	511840	13651000	8655400	13875000	5970100	12124000	10287000
SapurV1A.0038s0100.1.p;SapurV1A.0038s0100.2.p	SapurV1A.0038s0100.1.p;SapurV1A.0038s0100.2.p	0	0	0	0	0	0	0	0	0	0	0	0	9002500	12837000	8412000	9196300	9911000	7158200	0	0	8621600	7400000	7760100	6	3	3	33.5	19.4	19.4	19.865	0	8.2533	249370000	25	24937000	0	0	0	0	0	0	0	0	0	0	0	0	3023200
SapurV1A.0038s0160.5.p;SapurV1A.0038s0160.4.p;SapurV1A.0038s0160.3.p;SapurV1A.0038s0160.2.p;SapurV1A.0038s0160.1.p	SapurV1A.0038s0160.5.p;SapurV1A.0038s0160.4.p;SapurV1A.0038s0160.3.p;SapurV1A.0038s0160.2.p;SapurV1A.0038s0160.1.p	0	0	0	0	0	5958500	0	0	0	0	0	0	0	0	0	0	0	0	0	0	0	0	0	8	6	6	10.2	7.9	7.9	148.85	0	15.003	46150000	29	710000	79309	82701	0	14874	53329	139520	0	32822	0	29659	44286	209010	0
SapurV1A.0038s0250.4.p;SapurV1A.0038s0250.3.p;SapurV1A.0038s0250.2.p;SapurV1A.0038s0250.1.p	SapurV1A.0038s0250.4.p;SapurV1A.0038s0250.3.p;SapurV1A.0038s0250.2.p;SapurV1A.0038s0250.1.p	0	0	0	0	0	3186500	0	0	0	0	0	0	0	0	0	0	0	0	0	0	0	0	0	3	3	2	12.7	12.7	10.5	41.264	0	6.1999	17443000	11	918060	0	280750	0	0	0	255260	0	0	0	0	0	0	0
SapurV1A.0038s0260.2.p;SapurV1A.0038s0260.1.p;SapurV1A.0023s0610.1.p	SapurV1A.0038s0260.2.p;SapurV1A.0038s0260.1.p	0	0	0	0	0	0	0	0	0	0	0	0	14970000	13362000	9338300	10357000	0	10827000	0	0	11188000	13934000	0	8	8	8	27.8	27.8	27.8	42.585	0	13.081	305960000	44	11768000	0	248450	0	0	0	0	0	0	0	0	0	0	1847900
SapurV1A.0038s0280.1.p	SapurV1A.0038s0280.1.p	314340000	270630000	114500000	248590000	211950000	200780000	0	266970000	330850000	282030000	302880000	206370000	216250000	223650000	220310000	241470000	264010000	190990000	169320000	206570000	183430000	180200000	161480000	31	31	22	69.6	69.6	57.5	67.457	0	250.44	10530000000	423	363100000	14130000	26987000	199480	17918000	10712000	10300000	27516	20417000	9192100	23965000	8756300	24398000	23856000
SapurV1A.4284s0010.1.p;SapurV1A.0038s0290.1.p;SapurV1A.0023s0640.2.p;SapurV1A.1389s0060.1.p;SapurV1A.0023s0640.1.p	SapurV1A.4284s0010.1.p;SapurV1A.0038s0290.1.p;SapurV1A.0023s0640.2.p;SapurV1A.1389s0060.1.p;SapurV1A.0023s0640.1.p	0	0	0	0	0	0	0	0	0	0	0	5314200	0	10531000	0	0	0	0	0	0	0	0	0	2	2	2	12.5	12.5	12.5	29.435	0	3.3768	82717000	9	5169800	0	116400	0	0	0	0	0	0	0	0	0	1199100	940640
SapurV1A.0038s0300.1.p;SapurV1A.4284s0020.1.p;SapurV1A.0023s0650.2.p;SapurV1A.0023s0650.1.p	SapurV1A.0038s0300.1.p;SapurV1A.4284s0020.1.p	0	10824000	0	0	0	10266000	0	0	0	0	0	17264000	0	0	0	0	0	0	0	0	0	0	11350000	7	7	7	33.4	33.4	33.4	31.626	0	13.172	175630000	26	9757000	125590	822150	0	659800	434380	1099600	0	217300	0	278870	0	3337900	0
SapurV1A.0038s0340.1.p	SapurV1A.0038s0340.1.p	0	0	0	0	0	1032700	0	0	0	0	0	0	0	0	0	0	0	0	0	0	0	0	0	1	1	1	1.3	1.3	1.3	92.169	0.0042668	1.6675	1571800	2	44909	0	0	0	0	0	44909	0	0	0	0	0	0	0
SapurV1A.0038s0360.2.p;SapurV1A.0038s0360.1.p	SapurV1A.0038s0360.2.p;SapurV1A.0038s0360.1.p	0	0	0	0	0	0	0	0	0	0	0	0	0	0	0	0	0	0	0	0	0	4770700	0	3	3	3	12.2	12.2	12.2	34.188	0	3.5754	103880000	9	4946900	177470	0	0	0	0	0	0	0	0	0	293620	1351300	735770
SapurV1A.0038s0380.1.p	SapurV1A.0038s0380.1.p	35334000	19676000	0	24913000	19563000	15711000	0	13628000	27716000	29622000	36545000	25011000	18517000	19516000	23521000	16976000	18203000	24403000	25442000	0	9686200	23596000	15610000	13	13	8	59.2	59.2	37.2	36.543	0	90.594	944160000	102	47208000	3110400	3998100	0	2841400	1289400	556340	89307	991200	1026300	2771500	1054000	3021900	3324700
SapurV1A.0038s0490.2.p;SapurV1A.0038s0490.1.p	SapurV1A.0038s0490.2.p;SapurV1A.0038s0490.1.p	0	0	0	0	0	1360800	0	0	0	0	0	0	0	0	0	0	0	0	0	0	0	0	0	4	3	3	9.2	7.5	7.5	76.729	0	3.7671	23790000	4	626050	0	172550	0	122530	0	54505	0	0	0	0	0	0	0
SapurV1A.0038s0560.1.p	SapurV1A.0038s0560.1.p	11596000	21384000	0	19367000	22517000	26147000	0	12567000	0	0	0	17582000	0	0	13521000	0	17526000	0	0	19291000	32313000	0	9937500	17	17	17	21.6	21.6	21.6	134.54	0	101.09	515910000	82	9553900	148930	1088900	0	650500	887740	924990	0	184900	0	208990	0	1382300	0
SapurV1A.0038s0600.1.p;SapurV1A.0038s0600.2.p	SapurV1A.0038s0600.1.p;SapurV1A.0038s0600.2.p	36041000	31905000	0	32013000	41117000	43924000	0	27032000	0	25542000	0	50625000	113740000	121490000	124230000	88419000	106120000	130370000	110590000	73962000	79294000	134610000	117150000	15	14	4	79.1	74.4	18	23.597	0	219.85	4147700000	228	276510000	2214600	4763900	0	2171700	2297700	2794900	0	2512700	724890	2677700	161020	7467600	22140000
SapurV1A.0038s0640.1.p	SapurV1A.0038s0640.1.p	0	0	0	0	0	0	0	0	0	0	0	0	0	0	0	0	0	0	0	0	0	0	0	1	1	1	6.3	6.3	6.3	25.815	0.0074301	1.3952	0	2	0	0	0	0	0	0	0	0	0	0	0	0	0	0
SapurV1A.2369s0020.1.p;SapurV1A.1939s0020.1.p;SapurV1A.0095s0680.2.p;SapurV1A.0095s0680.1.p;SapurV1A.0038s0660.2.p;SapurV1A.0038s0660.1.p;SapurV1A.0489s0190.1.p	SapurV1A.2369s0020.1.p;SapurV1A.1939s0020.1.p;SapurV1A.0095s0680.2.p;SapurV1A.0095s0680.1.p;SapurV1A.0038s0660.2.p;SapurV1A.0038s0660.1.p;SapurV1A.0489s0190.1.p	433560000	526800000	878160000	387240000	554650000	482910000	0	363600000	469210000	461170000	586430000	533660000	247400000	152320000	239800000	244720000	316530000	227630000	286300000	314920000	342580000	252560000	880420000	7	7	1	47	47	4.6	17.365	0	22.213	17580000000	169	2930100000	91912000	192700000	8454400	99067000	111430000	108820000	402530	149000000	76121000	162300000	50210000	283790000	165060000
SapurV1A.0038s0700.2.p;SapurV1A.0038s0700.1.p;SapurV1A.0038s0700.3.p;SapurV1A.0038s0700.5.p;SapurV1A.0038s0700.4.p;SapurV1A.0038s0700.7.p;SapurV1A.0038s0700.6.p	SapurV1A.0038s0700.2.p;SapurV1A.0038s0700.1.p;SapurV1A.0038s0700.3.p;SapurV1A.0038s0700.5.p;SapurV1A.0038s0700.4.p;SapurV1A.0038s0700.7.p;SapurV1A.0038s0700.6.p	32358000	37580000	0	32129000	28425000	26344000	0	35223000	35375000	36863000	29563000	22745000	0	18011000	14413000	26503000	0	24613000	0	0	0	11163000	23372000	18	12	12	46.5	31.9	31.9	60.127	0	32.147	917050000	87	36682000	2209300	4438600	0	2977500	1201500	1781500	0	3593300	893220	3052500	871240	2870500	541710
SapurV1A.0038s0710.1.p;SapurV1A.0023s1020.2.p;SapurV1A.0023s1020.1.p	SapurV1A.0038s0710.1.p	0	0	0	0	0	0	0	0	0	0	0	0	0	0	0	0	0	0	0	0	6237800	0	0	5	5	5	9	9	9	114.26	0	4.7852	91295000	10	2028800	91625	0	0	0	0	0	0	0	0	0	0	0	279770
SapurV1A.0038s0780.2.p;SapurV1A.0038s0780.1.p	SapurV1A.0038s0780.2.p;SapurV1A.0038s0780.1.p	36207000	134040000	0	54655000	91624000	137370000	0	38234000	24153000	39528000	11424000	92116000	81650000	92972000	109830000	120480000	208430000	99893000	69199000	165200000	137700000	125810000	83541000	41	41	20	53	53	26.7	115.71	0	323.31	5052500000	362	97164000	518950	5555500	0	1557500	1981500	3792400	0	975620	302320	1297600	68587	4388600	4994500
SapurV1A.0038s0790.1.p;SapurV1A.0038s0790.2.p;SapurV1A.0095s0530.1.p	SapurV1A.0038s0790.1.p;SapurV1A.0038s0790.2.p;SapurV1A.0095s0530.1.p	0	5119700	0	4718300	9122300	0	0	3838200	6323900	3653900	0	5105600	5858700	5283100	4770600	0	5146700	6482200	0	7344600	9193800	5464200	0	5	4	2	29.6	24.5	13.9	23.888	0	33.916	260960000	50	16310000	119050	1338300	0	204570	284010	96355	0	916080	245060	527170	41453	1135300	1331600
SapurV1A.6233s0010.2.p;SapurV1A.6233s0010.1.p;SapurV1A.0038s0810.2.p;SapurV1A.0038s0810.1.p	SapurV1A.6233s0010.2.p;SapurV1A.6233s0010.1.p;SapurV1A.0038s0810.2.p;SapurV1A.0038s0810.1.p	0	0	0	0	0	0	0	0	0	0	0	0	0	0	0	0	0	0	5222500	0	0	0	0	9	2	2	60	11.5	11.5	14.854	0.0033814	1.7121	90924000	10	11365000	0	0	0	1471000	914820	1730700	0	847710	756540	1927900	503090	0	0
SapurV1A.0038s0830.1.p	SapurV1A.0038s0830.1.p	0	0	0	0	0	0	0	0	0	0	0	0	0	0	0	0	0	0	13217000	0	0	0	0	4	2	2	37.4	20.1	20.1	16.046	0	18.896	119100000	9	19850000	0	0	0	0	0	0	0	0	0	1692000	0	0	0
SapurV1A.0038s0860.4.p;SapurV1A.0038s0860.3.p;SapurV1A.0038s0860.2.p;SapurV1A.0038s0860.1.p	SapurV1A.0038s0860.4.p;SapurV1A.0038s0860.3.p;SapurV1A.0038s0860.2.p;SapurV1A.0038s0860.1.p	0	893680	0	0	0	0	0	0	0	0	0	1420500	0	0	0	0	0	0	0	0	0	0	0	4	4	4	5.1	5.1	5.1	128.76	0	6.2166	7827200	10	137320	0	41155	0	0	0	22421	0	0	0	0	0	73744	0
SapurV1A.1683s0010.3.p;SapurV1A.1683s0010.2.p;SapurV1A.1683s0010.1.p;SapurV1A.0038s0930.1.p	SapurV1A.1683s0010.3.p;SapurV1A.1683s0010.2.p;SapurV1A.1683s0010.1.p;SapurV1A.0038s0930.1.p	22104000	30038000	0	28372000	22996000	22182000	0	20924000	0	26503000	0	16304000	40974000	25863000	0	34845000	39084000	0	21060000	30631000	24372000	27635000	20665000	22	5	5	75.7	27.7	27.7	39.147	0	62.454	1166400000	104	61391000	1489500	4336400	0	2986200	1836000	2082100	0	2831000	0	4519600	0	2847400	6518400
SapurV1A.0039s0040.1.p;SapurV1A.0403s0190.1.p;SapurV1A.0403s0190.2.p	SapurV1A.0039s0040.1.p;SapurV1A.0403s0190.1.p	0	0	0	0	0	0	0	0	0	0	0	0	1115900	0	0	0	0	0	0	0	0	0	0	3	3	3	11.6	11.6	11.6	42.12	0.00024851	2.7679	7462600	5	414590	0	0	0	0	0	0	0	0	0	0	0	0	222620
SapurV1A.4104s0010.1.p;SapurV1A.0039s0060.1.p	SapurV1A.4104s0010.1.p;SapurV1A.0039s0060.1.p	0	0	0	0	0	0	0	0	0	0	0	0	14699000	20171000	0	11796000	0	22235000	13534000	0	0	20790000	19477000	4	4	4	20.6	20.6	20.6	18.567	0	22.543	453460000	32	56683000	0	739490	0	472870	0	0	0	0	0	987300	0	0	5804300
SapurV1A.0039s0090.1.p;SapurV1A.0403s0230.1.p	SapurV1A.0039s0090.1.p	11857000	13280000	0	15878000	0	15033000	0	0	0	0	0	0	0	0	0	0	0	0	0	0	0	0	21110000	8	8	8	28.4	28.4	28.4	52.592	0	17.13	310870000	36	22205000	769090	3246600	0	1862200	1103600	1548800	0	722600	0	423840	93065	1121400	1849400
SapurV1A.0039s0130.2.p;SapurV1A.0039s0130.1.p	SapurV1A.0039s0130.2.p;SapurV1A.0039s0130.1.p	0	0	0	0	0	0	0	0	41040000	0	46182000	11819000	11772000	11411000	12398000	9608400	0	11042000	13619000	0	0	11685000	12687000	5	5	4	9.2	9.2	7.5	68.174	0	6.2312	467610000	33	15084000	362410	0	0	0	156450	0	0	418280	1109300	885750	1019700	1010900	1188400
SapurV1A.3994s0020.1.p;SapurV1A.3271s0010.1.p;SapurV1A.0039s0200.1.p	SapurV1A.3994s0020.1.p;SapurV1A.3271s0010.1.p;SapurV1A.0039s0200.1.p	7663700	11284000	0	10872000	13748000	17576000	0	9865700	0	0	0	13453000	0	0	0	0	0	0	0	0	8130300	0	0	17	4	4	43.5	10.8	10.8	58.218	0	15.784	189220000	19	6307400	100970	1220200	0	643760	882450	783400	0	518330	44598	0	37300	1550300	0
SapurV1A.0039s0210.3.p;SapurV1A.0039s0210.2.p;SapurV1A.0039s0210.1.p	SapurV1A.0039s0210.3.p;SapurV1A.0039s0210.2.p;SapurV1A.0039s0210.1.p	0	536110	0	0	0	0	0	0	0	0	0	0	0	0	0	0	0	0	0	0	0	0	0	1	1	1	17	17	17	11.749	0.0014154	2.1902	1393500	6	348370	0	348370	0	0	0	0	0	0	0	0	0	0	0
SapurV1A.0039s0240.1.p;SapurV1A.2412s0050.1.p	SapurV1A.0039s0240.1.p	42355000	49073000	0	44670000	42091000	40971000	0	40554000	30743000	41917000	34320000	45489000	0	0	0	0	0	0	0	0	11789000	0	17224000	19	19	19	31.2	31.2	31.2	93.835	0	49.697	800590000	96	18618000	1140900	3297800	0	1824400	1437500	1588300	0	1753100	380850	1787100	521970	3574200	0
SapurV1A.2412s0030.1.p;SapurV1A.1859s0040.1.p;SapurV1A.0039s0260.1.p;SapurV1A.0770s0110.2.p;SapurV1A.0770s0110.1.p	SapurV1A.2412s0030.1.p;SapurV1A.1859s0040.1.p;SapurV1A.0039s0260.1.p;SapurV1A.0770s0110.2.p;SapurV1A.0770s0110.1.p	242430000	305510000	254980000	199060000	169190000	201140000	335410000	173070000	394860000	288280000	319040000	212850000	92877000	102850000	159500000	100900000	164970000	170130000	108910000	158220000	200600000	135880000	438980000	12	12	5	41	41	18.5	28.431	0	94.153	9299700000	181	1033300000	30466000	89977000	1577000	34819000	26179000	36237000	3659400	43262000	40256000	79556000	23595000	78680000	31708000
SapurV1A.3501s0020.1.p;SapurV1A.0770s0150.2.p;SapurV1A.0770s0150.1.p;SapurV1A.0762s0120.1.p;SapurV1A.0311s0010.1.p;SapurV1A.0239s0350.1.p;SapurV1A.0039s0300.5.p;SapurV1A.0039s0300.4.p;SapurV1A.0166s0450.1.p;SapurV1A.0025s0700.1.p;SapurV1A.0039s0300.3.p;SapurV1A.0039s0300.2.p;SapurV1A.0039s0300.1.p	SapurV1A.3501s0020.1.p;SapurV1A.0770s0150.2.p;SapurV1A.0770s0150.1.p;SapurV1A.0762s0120.1.p;SapurV1A.0311s0010.1.p;SapurV1A.0239s0350.1.p;SapurV1A.0039s0300.5.p;SapurV1A.0039s0300.4.p;SapurV1A.0166s0450.1.p;SapurV1A.0025s0700.1.p;SapurV1A.0039s0300.3.p;SapurV1A.0039s0300.2.p;SapurV1A.0039s0300.1.p	0	0	0	0	0	0	0	0	0	0	0	0	0	2925900	4131000	0	0	0	0	0	0	0	0	4	2	2	36	30.1	30.1	15.406	0.00024667	2.6897	56698000	12	14174000	390790	0	0	0	0	0	221540	1185900	0	1080100	0	0	3704300
SapurV1A.0039s0550.1.p	SapurV1A.0039s0550.1.p	53468000	42786000	0	49519000	33243000	41002000	0	40479000	59105000	67212000	51842000	30688000	9218500	0	28265000	20062000	25201000	19218000	0	0	0	0	31376000	22	22	22	43.4	43.4	43.4	84.452	0	189.88	1086600000	157	32928000	1997900	4354300	11134	2523800	1308800	1513500	6909.2	2086700	2014000	3355000	1404900	3007700	1295000
SapurV1A.0039s0570.1.p;SapurV1A.0039s0570.2.p;SapurV1A.0311s0280.3.p;SapurV1A.0311s0280.2.p	SapurV1A.0039s0570.1.p;SapurV1A.0039s0570.2.p	31351000	54137000	0	54702000	54112000	46481000	0	43517000	0	34208000	0	34431000	29019000	25394000	19578000	31571000	22142000	24359000	11986000	14721000	39967000	23939000	31011000	25	25	5	39.1	39.1	9	103.94	0	68.575	1358800000	155	33970000	1281700	3342100	9014.5	2892100	2399500	2085100	0	2467900	598820	2341300	65273	2512800	1649700
SapurV1A.0039s0590.1.p	SapurV1A.0039s0590.1.p	0	2089500	0	0	0	0	0	0	0	0	0	0	0	0	0	0	0	0	0	0	0	0	0	1	1	1	5.8	5.8	5.8	47.477	0.0044623	1.6141	5431200	1	226300	0	226300	0	0	0	0	0	0	0	0	0	0	0
SapurV1A.0039s0620.1.p;SapurV1A.0218s0010.1.p	SapurV1A.0039s0620.1.p;SapurV1A.0218s0010.1.p	25843000	116450000	0	96953000	138030000	128860000	0	108660000	0	86663000	0	144880000	665670000	610650000	514750000	906850000	844680000	675120000	458710000	247910000	231600000	487270000	239850000	14	14	13	73	73	66.1	33.764	0	323.31	21042000000	367	2104200000	1435400	21619000	0	11443000	15494000	13003000	1534400	21121000	0	12708000	0	32256000	279130000
SapurV1A.0102s0100.1.p;SapurV1A.3907s0010.1.p;SapurV1A.0394s0200.2.p;SapurV1A.0394s0200.1.p;SapurV1A.0394s0140.1.p;SapurV1A.0243s0490.1.p;SapurV1A.0213s0440.1.p;SapurV1A.0213s0400.1.p;SapurV1A.3907s0020.1.p;SapurV1A.0394s0150.1.p;SapurV1A.0213s0390.1.p;SapurV1A.3199s0020.1.p;SapurV1A.0230s0100.1.p;SapurV1A.0230s0070.1.p;SapurV1A.0040s0080.1.p;SapurV1A.0040s0070.1.p	SapurV1A.0102s0100.1.p;SapurV1A.3907s0010.1.p;SapurV1A.0394s0200.2.p;SapurV1A.0394s0200.1.p;SapurV1A.0394s0140.1.p;SapurV1A.0243s0490.1.p;SapurV1A.0213s0440.1.p;SapurV1A.0213s0400.1.p;SapurV1A.3907s0020.1.p;SapurV1A.0394s0150.1.p;SapurV1A.0213s0390.1.p;SapurV1A.3199s0020.1.p;SapurV1A.0230s0100.1.p;SapurV1A.0230s0070.1.p;SapurV1A.0040s0080.1.p;SapurV1A.0040s0070.1.p	14823000	24542000	0	18682000	34075000	0	0	14081000	0	0	0	24170000	71594000	41308000	0	0	72653000	0	0	0	34584000	17985000	0	3	3	3	25.7	25.7	25.7	14.965	0	8.1395	1161200000	38	193530000	2723100	11824000	0	6590600	7866200	442590	0	2929300	97530	1230000	0	6650100	31360000
SapurV1A.0040s0090.1.p	SapurV1A.0040s0090.1.p	106070000	30583000	0	80920000	63767000	0	0	0	0	91724000	0	59132000	60771000	0	80625000	32093000	43167000	46452000	7969800	0	21346000	46918000	0	5	3	3	52.5	25.9	25.9	15.946	0	52.789	2269700000	54	378290000	19745000	20152000	909770	21507000	13234000	6206800	0	17280000	14214000	36754000	13761000	27827000	33886000
SapurV1A.0040s0100.2.p;SapurV1A.0040s0100.1.p	SapurV1A.0040s0100.2.p;SapurV1A.0040s0100.1.p	0	45159000	0	0	0	0	0	0	0	0	0	0	0	0	30144000	0	0	0	0	0	0	0	0	6	3	0	56.8	30.3	0	15.449	0	51.507	908750000	37	151460000	1504600	15240000	102060	4100400	5285400	3256900	435540	0	0	6974800	0	8119900	22517000
SapurV1A.0040s0110.1.p	SapurV1A.0040s0110.1.p	0	0	0	0	0	0	0	0	0	0	0	4275800	0	0	0	0	0	0	0	0	0	0	0	4	1	1	24.6	7.6	7.6	25.489	0	3.2851	16787000	1	932600	0	0	0	0	225310	0	0	0	0	0	0	707300	0
SapurV1A.1042s0010.1.p;SapurV1A.0040s0150.1.p	SapurV1A.1042s0010.1.p;SapurV1A.0040s0150.1.p	0	0	0	0	0	0	0	0	0	0	0	0	0	0	0	8732300	0	0	10384000	0	0	0	0	4	4	4	17.4	17.4	17.4	26.711	0.00096782	2.4511	158140000	14	13178000	84632	0	0	0	0	0	0	55800	0	0	0	0	1394200
SapurV1A.0040s0360.1.p	SapurV1A.0040s0360.1.p	339530000	177360000	118000000	220050000	168240000	175100000	0	209510000	352790000	236830000	396550000	188870000	78844000	76107000	88229000	82145000	68879000	105820000	121270000	135870000	93994000	102110000	150210000	15	13	2	75.2	72	11.4	27.324	0	136.86	6876300000	240	491160000	30701000	33150000	325430	31253000	17616000	10950000	0	48070000	18912000	37467000	27824000	45009000	19927000
SapurV1A.0040s0460.1.p	SapurV1A.0040s0460.1.p	0	0	0	0	0	0	0	0	0	0	0	0	0	0	0	0	0	0	0	0	0	0	3523200	4	1	1	47.4	20	20	9.4362	0	15.401	67295000	17	16824000	0	0	0	0	0	0	0	0	0	0	0	0	0
SapurV1A.0041s0040.1.p;SapurV1A.0796s0030.1.p	SapurV1A.0041s0040.1.p;SapurV1A.0796s0030.1.p	0	5897700	0	0	0	4084200	0	0	0	0	0	0	0	0	0	0	0	0	0	0	0	0	0	3	3	3	12	12	12	49.652	0	6.2419	42984000	17	2262300	120350	806520	0	154150	149270	327340	0	0	0	162390	0	358710	0
SapurV1A.0041s0050.1.p;SapurV1A.0796s0020.1.p	SapurV1A.0041s0050.1.p;SapurV1A.0796s0020.1.p	39472000	28061000	0	34914000	43165000	46434000	0	44284000	0	38586000	25020000	51964000	50001000	48578000	41430000	44579000	41214000	49672000	51997000	55579000	58375000	57636000	54536000	8	8	5	69.7	69.7	46.2	16.239	0	19.677	2226500000	108	222650000	5139400	6709500	0	6034500	7223600	6491400	0	7601500	723340	6433900	1309400	13392000	25263000
SapurV1A.0041s0230.1.p	SapurV1A.0041s0230.1.p	8205800	7574200	0	7836400	8328700	0	0	9564000	0	0	0	0	0	0	0	0	0	0	0	0	7661200	0	0	6	6	6	20.4	20.4	20.4	32.421	0	4.0243	127470000	27	7498400	679850	594230	0	527270	626320	1320600	0	1157700	0	444170	0	900030	0
SapurV1A.0041s0320.1.p;SapurV1A.0214s0400.3.p;SapurV1A.0214s0400.2.p;SapurV1A.0214s0400.1.p;SapurV1A.0633s0140.1.p;SapurV1A.0041s0320.2.p;SapurV1A.0281s0140.1.p;SapurV1A.0128s0070.1.p	SapurV1A.0041s0320.1.p;SapurV1A.0214s0400.3.p;SapurV1A.0214s0400.2.p;SapurV1A.0214s0400.1.p;SapurV1A.0633s0140.1.p;SapurV1A.0041s0320.2.p;SapurV1A.0281s0140.1.p;SapurV1A.0128s0070.1.p	0	0	0	0	0	0	0	0	0	0	0	0	0	0	1736100	0	0	0	0	0	0	0	0	2	2	1	2.6	2.6	1.7	114.65	0	10.535	5681100	3	126250	0	0	0	0	0	0	0	0	0	0	0	0	0
SapurV1A.0041s0440.2.p;SapurV1A.0041s0440.1.p;SapurV1A.0041s0440.3.p;SapurV1A.6433s0010.1.p;SapurV1A.6433s0020.1.p	SapurV1A.0041s0440.2.p;SapurV1A.0041s0440.1.p;SapurV1A.0041s0440.3.p	45681000	20513000	0	28233000	30001000	27663000	0	30428000	42315000	35579000	47075000	22250000	31376000	24268000	30162000	35754000	47492000	35206000	50315000	44028000	36516000	33680000	38740000	9	7	2	44	38	10.9	28.51	0	61.894	1660400000	78	138360000	4608700	5497800	69639	5374500	3480500	3426800	282140	3399200	1943700	6383300	2289800	5047300	12477000
SapurV1A.0041s0450.2.p;SapurV1A.0041s0450.1.p	SapurV1A.0041s0450.2.p;SapurV1A.0041s0450.1.p	0	0	0	0	0	0	0	0	0	0	0	0	0	0	0	0	0	0	0	0	1773600	0	0	9	2	2	50.4	17.3	17.3	28.464	0	2.9612	24289000	5	2024100	440670	0	0	0	0	0	0	0	0	0	0	0	0
SapurV1A.0041s0510.1.p;SapurV1A.0041s0510.3.p;SapurV1A.0041s0510.2.p;SapurV1A.0098s0420.1.p	SapurV1A.0041s0510.1.p;SapurV1A.0041s0510.3.p;SapurV1A.0041s0510.2.p	0	0	0	0	0	0	0	0	0	0	0	0	0	0	0	0	0	0	0	0	1372800	0	0	7	3	3	28.8	15.4	15.4	36.482	0.00095992	2.3804	2706500	4	142440	0	0	0	0	0	0	0	0	0	0	0	0	0
SapurV1A.0041s0560.1.p	SapurV1A.0041s0560.1.p	0	0	0	0	0	0	0	0	0	0	0	0	0	0	0	0	0	0	0	0	5154900	9253600	5982400	3	3	3	54.7	54.7	54.7	9.5719	0	23.976	146950000	26	29390000	0	0	0	0	205410	0	0	0	0	0	0	0	2451800
SapurV1A.0041s0600.1.p	SapurV1A.0041s0600.1.p	344710000	400760000	264450000	293930000	375570000	491060000	0	317510000	483880000	370740000	358060000	500230000	438600000	402430000	424070000	310880000	255610000	338150000	208360000	437150000	427620000	352500000	307040000	29	9	3	82	31.4	12.7	50.429	0	323.31	19725000000	338	1038200000	22738000	71296000	785790	33805000	30677000	47241000	210280	48996000	24186000	45408000	12839000	73708000	86628000
SapurV1A.0041s0630.1.p;SapurV1A.0041s0630.2.p;SapurV1A.0041s0630.3.p	SapurV1A.0041s0630.1.p;SapurV1A.0041s0630.2.p;SapurV1A.0041s0630.3.p	25792000	30838000	0	29727000	43278000	34017000	0	28527000	15762000	29306000	0	37573000	25189000	28177000	24043000	32080000	26590000	28897000	22888000	16695000	0	23772000	33121000	19	19	10	33.7	33.7	19.6	85.754	0	70.556	1294600000	141	40455000	803480	2107700	0	1920400	2043300	1813200	0	2224200	213810	1731700	0	3294300	2738100
SapurV1A.0041s0650.1.p	SapurV1A.0041s0650.1.p	421770000	247740000	239470000	235550000	233520000	215890000	0	271990000	714890000	335940000	820610000	225730000	174580000	188930000	150090000	158880000	163800000	183390000	192120000	177700000	182730000	184770000	238480000	17	17	17	86.9	86.9	86.9	29.674	0	122.72	11076000000	340	692280000	32301000	42595000	911470	33252000	23018000	22833000	0	39234000	41667000	53379000	34378000	37935000	41558000
SapurV1A.0041s0760.3.p;SapurV1A.0041s0760.2.p;SapurV1A.0041s0760.1.p;SapurV1A.1809s0020.6.p;SapurV1A.1809s0020.5.p;SapurV1A.1685s0060.4.p;SapurV1A.1809s0020.4.p;SapurV1A.1809s0020.3.p;SapurV1A.1809s0020.2.p;SapurV1A.1809s0020.1.p;SapurV1A.1685s0060.3.p;SapurV1A.1685s0060.2.p;SapurV1A.1685s0060.1.p	SapurV1A.0041s0760.3.p;SapurV1A.0041s0760.2.p;SapurV1A.0041s0760.1.p;SapurV1A.1809s0020.6.p;SapurV1A.1809s0020.5.p;SapurV1A.1685s0060.4.p;SapurV1A.1809s0020.4.p;SapurV1A.1809s0020.3.p;SapurV1A.1809s0020.2.p;SapurV1A.1809s0020.1.p;SapurV1A.1685s0060.3.p;SapurV1A.1685s0060.2.p;SapurV1A.1685s0060.1.p	0	0	0	0	2425700	0	0	0	0	0	0	0	0	0	0	0	0	0	0	0	0	0	0	3	3	3	9.5	9.5	9.5	70.819	0	16.322	11958000	11	362360	0	0	0	161020	96711	104630	0	0	0	0	0	0	0
SapurV1A.0042s0020.1.p;SapurV1A.0926s0030.1.p	SapurV1A.0042s0020.1.p;SapurV1A.0926s0030.1.p	0	0	0	0	0	0	0	0	0	0	0	0	0	0	0	0	0	0	0	0	0	0	8019900	1	1	1	10.3	10.3	10.3	14.619	0.0029478	1.7621	135710000	9	33928000	0	0	0	0	0	1406500	0	0	0	0	0	3024200	4224600
SapurV1A.0042s0040.3.p;SapurV1A.0042s0040.2.p;SapurV1A.0042s0040.1.p	SapurV1A.0042s0040.3.p;SapurV1A.0042s0040.2.p;SapurV1A.0042s0040.1.p	109250000	95267000	68823000	108420000	85846000	88447000	0	91258000	114200000	96220000	86381000	84992000	128740000	141590000	130870000	103340000	128570000	134140000	116550000	127710000	137180000	132060000	121120000	17	17	14	53.3	53.3	46.7	41.711	0	155.34	5759900000	274	287990000	6054100	9352500	179750	11498000	5810300	7069000	300210	9205600	3999300	11215000	2175200	9536900	20311000
SapurV1A.0042s0070.1.p	SapurV1A.0042s0070.1.p	0	0	0	4543700	0	0	0	0	0	0	0	0	0	0	0	0	0	0	5825900	0	0	0	0	4	4	4	14.1	14.1	14.1	51.417	0	40.938	124050000	22	6202400	84601	273750	0	338090	0	110980	0	164690	0	135650	0	0	1759100
SapurV1A.0042s0140.5.p;SapurV1A.0042s0140.4.p;SapurV1A.0042s0140.3.p;SapurV1A.0042s0140.2.p;SapurV1A.0042s0140.1.p	SapurV1A.0042s0140.5.p;SapurV1A.0042s0140.4.p;SapurV1A.0042s0140.3.p;SapurV1A.0042s0140.2.p;SapurV1A.0042s0140.1.p	0	2664700	0	0	0	0	0	0	0	0	0	0	0	0	0	0	0	0	0	0	0	0	0	2	2	2	11	11	11	39.705	0	9.5375	14400000	15	847080	0	407430	0	0	90038	121160	0	0	0	0	0	0	0
SapurV1A.0042s0160.1.p;SapurV1A.0042s0170.3.p;SapurV1A.0042s0170.2.p	SapurV1A.0042s0160.1.p;SapurV1A.0042s0170.3.p;SapurV1A.0042s0170.2.p	35916000	35000000	0	29506000	21478000	29531000	0	26028000	0	30428000	32903000	26488000	30865000	35540000	33617000	32154000	24801000	35774000	36809000	42386000	38304000	34610000	29161000	11	11	2	50.8	50.8	16.1	35.596	0	55.814	1612600000	135	107500000	3261000	4006000	0	3011800	2503800	2116700	0	3300700	223970	4399600	567630	4137200	11244000
SapurV1A.0042s0170.1.p	SapurV1A.0042s0170.1.p	0	0	0	0	0	0	0	0	0	0	0	0	0	0	0	0	0	0	0	0	0	0	6958400	10	1	1	39	4.3	4.3	35.598	0	9.5979	96777000	8	6048600	450630	1167300	0	581220	0	0	0	0	635630	0	0	0	0
SapurV1A.0042s0180.1.p;SapurV1A.0566s0130.1.p	SapurV1A.0042s0180.1.p;SapurV1A.0566s0130.1.p	0	0	0	0	6706600	0	0	0	0	0	0	0	0	0	0	0	0	0	0	0	0	0	0	2	2	2	12.6	12.6	12.6	23.37	0.0097977	1.2289	19053000	7	2117000	0	295580	0	0	980410	654550	0	0	0	0	0	0	0
SapurV1A.0042s0210.2.p;SapurV1A.0042s0210.1.p	SapurV1A.0042s0210.2.p;SapurV1A.0042s0210.1.p	475450000	483890000	20699000	547150000	388940000	395600000	0	497890000	294860000	429870000	266490000	331970000	337890000	323860000	337990000	375140000	398940000	301650000	323960000	441740000	442060000	335450000	273530000	49	49	25	60.7	60.7	36.8	121.3	0	323.31	18538000000	782	308970000	10769000	18180000	20345	16742000	8976500	7793300	23402	17633000	3195600	24108000	1861800	19067000	24049000
SapurV1A.0042s0220.1.p	SapurV1A.0042s0220.1.p	104360000	93483000	0	130590000	75675000	83475000	0	143680000	16679000	121390000	7793300	63391000	29629000	45347000	31772000	34139000	41148000	31406000	33696000	42174000	46978000	40873000	42711000	42	29	20	49.7	37.4	27.4	122.82	0	316.36	2674600000	264	44576000	2208700	4493200	10852	3940500	1770500	2280100	16471	5458400	224780	4612000	108940	3255400	1245400
SapurV1A.0042s0420.1.p;SapurV1A.0042s0420.2.p	SapurV1A.0042s0420.1.p	317620000	164460000	271290000	221020000	190740000	181430000	0	205920000	337640000	301080000	413260000	258660000	174240000	232850000	189860000	117960000	132940000	220010000	230850000	253630000	227910000	235500000	245510000	10	10	9	53.9	53.9	50.7	24.028	0	239.86	11151000000	299	1115100000	36721000	47827000	1421900	39564000	28677000	19103000	0	47515000	31407000	82384000	29981000	78374000	61573000
SapurV1A.0042s0430.1.p	SapurV1A.0042s0430.1.p	84604000	202580000	0	168380000	164600000	290170000	0	191850000	111930000	103850000	39780000	234070000	311810000	237740000	347040000	296050000	410790000	226220000	121130000	406820000	495790000	270600000	121810000	69	69	21	58.2	58.2	18.9	187.21	0	323.31	12688000000	833	140980000	809100	5536200	6986.8	2521000	1867700	5078500	27928	4703300	742710	1901500	212790	7276200	13479000
SapurV1A.0042s0460.1.p;SapurV1A.0042s0460.2.p	SapurV1A.0042s0460.1.p;SapurV1A.0042s0460.2.p	20265000	0	0	38995000	26664000	33099000	293320000	0	0	27775000	0	142650000	391320000	180080000	315910000	356430000	253310000	291920000	82491000	142820000	77646000	95933000	46167000	18	18	14	46.3	46.3	35.3	65.807	0	184.08	8257300000	244	393200000	614070	1810900	0	2294700	1085100	1824000	1766000	0	0	2042800	0	4144200	69184000
SapurV1A.0106s0260.3.p;SapurV1A.0106s0260.2.p;SapurV1A.0106s0260.1.p;SapurV1A.0106s0250.3.p;SapurV1A.0106s0250.2.p;SapurV1A.0106s0250.1.p;SapurV1A.0042s0520.1.p	SapurV1A.0106s0260.3.p;SapurV1A.0106s0260.2.p;SapurV1A.0106s0260.1.p;SapurV1A.0106s0250.3.p;SapurV1A.0106s0250.2.p;SapurV1A.0106s0250.1.p;SapurV1A.0042s0520.1.p	0	0	0	0	0	0	0	0	0	0	0	0	0	0	0	0	0	0	0	0	0	0	0	1	1	1	11.8	11.8	11.8	12.414	0	7.3149	0	5	0	0	0	0	0	0	0	0	0	0	0	0	0	0
SapurV1A.0042s0590.9.p;SapurV1A.0042s0590.8.p;SapurV1A.0042s0590.7.p;SapurV1A.0042s0590.6.p;SapurV1A.0042s0590.5.p;SapurV1A.0042s0590.4.p;SapurV1A.0042s0590.3.p;SapurV1A.0042s0590.2.p;SapurV1A.0042s0590.12.p;SapurV1A.0042s0590.11.p;SapurV1A.0042s0590.10.p;SapurV1A.0042s0590.1.p	SapurV1A.0042s0590.9.p;SapurV1A.0042s0590.8.p;SapurV1A.0042s0590.7.p;SapurV1A.0042s0590.6.p;SapurV1A.0042s0590.5.p;SapurV1A.0042s0590.4.p;SapurV1A.0042s0590.3.p;SapurV1A.0042s0590.2.p;SapurV1A.0042s0590.12.p;SapurV1A.0042s0590.11.p;SapurV1A.0042s0590.10.p;SapurV1A.0042s0590.1.p	0	0	0	0	0	0	0	0	0	0	0	0	0	0	0	0	0	0	0	0	0	0	3675400	2	2	2	30.2	30.2	30.2	14.876	0	7.6731	22538000	6	3219800	0	0	0	0	236060	739080	0	0	0	0	0	1394200	0
SapurV1A.0042s0620.1.p	SapurV1A.0042s0620.1.p	0	0	0	0	0	0	0	0	0	0	0	0	0	0	0	10612000	0	0	0	0	0	0	0	2	2	2	31	31	31	13.439	0	6.2045	113120000	10	18853000	0	0	0	0	0	0	0	0	0	0	0	0	5411300
SapurV1A.0042s0640.2.p;SapurV1A.0042s0640.1.p	SapurV1A.0042s0640.2.p;SapurV1A.0042s0640.1.p	0	0	0	0	0	0	0	0	0	0	0	0	0	0	0	0	0	0	0	0	0	0	4593300	3	3	3	23.5	23.5	23.5	16.405	0	3.128	61229000	11	7653600	241010	379670	0	0	0	0	0	0	0	0	0	0	0
SapurV1A.0042s0720.1.p	SapurV1A.0042s0720.1.p	0	0	0	0	0	0	0	0	0	0	0	0	15017000	0	0	0	0	0	0	0	0	11603000	0	3	3	3	26.2	26.2	26.2	15.951	0	5.3185	135050000	16	16882000	0	0	0	0	174000	433540	0	0	0	0	0	1701700	6732200
SapurV1A.0042s0770.1.p	SapurV1A.0042s0770.1.p	0	0	0	0	0	0	0	0	0	0	0	0	0	15298000	19262000	11446000	12203000	13428000	9632800	0	0	11579000	0	9	9	9	37.8	37.8	37.8	32.927	0	11.309	343640000	33	15620000	0	0	0	0	0	0	0	0	0	0	0	0	1686100
SapurV1A.0043s0040.1.p	SapurV1A.0043s0040.1.p	0	10478000	0	0	11362000	11871000	0	0	0	0	0	0	0	12482000	0	0	0	11473000	10191000	18160000	15370000	16990000	18172000	6	6	6	43.3	43.3	43.3	35.376	0	39.401	366240000	58	33294000	269320	2101700	0	0	1336600	1504600	0	66764	0	681900	0	0	0
SapurV1A.0043s0060.3.p;SapurV1A.0043s0060.2.p;SapurV1A.0043s0060.1.p	SapurV1A.0043s0060.3.p;SapurV1A.0043s0060.2.p;SapurV1A.0043s0060.1.p	0	0	0	0	0	0	0	0	0	0	0	0	0	0	0	3006200	0	0	0	0	0	0	0	2	2	2	17	17	17	20.846	0.008447	1.335	9307300	2	1329600	0	0	0	0	0	0	0	0	0	0	0	0	0
SapurV1A.0043s0260.2.p;SapurV1A.0043s0260.1.p	SapurV1A.0043s0260.2.p;SapurV1A.0043s0260.1.p	0	0	0	7543500	8579900	10181000	0	0	0	0	0	0	9661200	0	8819500	0	0	10068000	7477300	0	0	9919500	12075000	3	3	3	20.4	20.4	20.4	18.331	0	7.2782	266590000	37	29621000	0	721300	0	1354700	1153200	1576700	0	739550	0	0	0	0	3537100
SapurV1A.0043s0340.1.p	SapurV1A.0043s0340.1.p	0	0	0	0	0	0	0	0	0	0	0	0	0	0	0	0	0	0	0	0	0	0	0	1	1	1	25.9	25.9	25.9	14.99	0	5.0813	0	1	0	0	0	0	0	0	0	0	0	0	0	0	0	0
SapurV1A.0043s0400.1.p;SapurV1A.0043s0400.2.p;SapurV1A.0073s0310.1.p	SapurV1A.0043s0400.1.p;SapurV1A.0043s0400.2.p	0	0	0	0	0	0	0	0	0	0	0	0	0	0	8509400	6537800	0	0	0	0	0	0	5558900	6	6	5	23.1	23.1	20.9	39.88	0	8.0038	110100000	16	6881500	0	0	0	0	0	0	0	0	0	0	0	0	496040
SapurV1A.0043s0430.2.p;SapurV1A.0043s0430.1.p;SapurV1A.0043s0420.1.p;SapurV1A.0073s0330.1.p;SapurV1A.0073s0340.1.p	SapurV1A.0043s0430.2.p;SapurV1A.0043s0430.1.p;SapurV1A.0043s0420.1.p;SapurV1A.0073s0330.1.p;SapurV1A.0073s0340.1.p	486500000	487980000	364140000	547610000	524260000	577280000	0	502760000	473200000	604670000	389430000	698290000	312340000	282020000	367060000	281100000	329060000	457040000	517870000	519180000	379350000	361920000	526420000	16	16	16	62.9	62.9	62.9	25.033	0	53.569	21318000000	290	1938000000	55758000	141340000	1745400	91531000	69260000	81872000	0	123180000	32933000	136790000	25115000	165840000	90201000
SapurV1A.3053s0030.1.p;SapurV1A.1780s0040.1.p;SapurV1A.0073s0420.1.p;SapurV1A.0043s0550.2.p;SapurV1A.1780s0040.2.p;SapurV1A.0043s0550.1.p;SapurV1A.0043s0550.4.p;SapurV1A.0043s0550.3.p	SapurV1A.3053s0030.1.p;SapurV1A.1780s0040.1.p;SapurV1A.0073s0420.1.p;SapurV1A.0043s0550.2.p;SapurV1A.1780s0040.2.p;SapurV1A.0043s0550.1.p	0	0	0	0	0	0	0	0	0	0	0	0	0	31810000	0	0	0	29412000	0	0	0	0	0	3	3	3	20.1	20.1	20.1	14.55	0	4.013	415270000	12	46141000	0	0	0	0	0	1365200	0	0	393270	0	0	0	5070700
SapurV1A.0043s0640.2.p;SapurV1A.0043s0640.1.p	SapurV1A.0043s0640.2.p;SapurV1A.0043s0640.1.p	29669000	96882000	0	72157000	89826000	96024000	25816000	47825000	16249000	70925000	0	99414000	170910000	161940000	158110000	124340000	175160000	105040000	61814000	106950000	160050000	116360000	65631000	20	20	4	67.5	67.5	20.1	48.451	0	323.31	5622100000	279	267720000	1387400	12789000	0	5181600	4918900	7943800	222760	3868000	430580	6140000	155500	16245000	30641000
SapurV1A.0043s0700.1.p	SapurV1A.0043s0700.1.p	0	0	0	0	0	0	0	0	0	0	0	0	0	0	0	0	0	0	0	0	0	6322400	0	3	1	1	3.2	1.7	1.7	87.183	0.0084288	1.323	186650000	11	4057700	0	0	0	0	141780	169040	0	0	0	0	0	433800	713730
SapurV1A.0043s0890.3.p;SapurV1A.0043s0890.2.p;SapurV1A.0043s0890.1.p;SapurV1A.0043s0890.5.p;SapurV1A.0043s0890.4.p	SapurV1A.0043s0890.3.p;SapurV1A.0043s0890.2.p;SapurV1A.0043s0890.1.p	0	0	0	0	0	0	0	0	0	0	0	0	7002500	0	0	0	4347000	5442800	0	0	0	4478900	0	3	3	1	17.8	17.8	8.4	20.803	0	17.551	138880000	20	13888000	451440	0	0	0	0	489430	0	0	0	0	0	0	2422400
SapurV1A.0044s0170.9.p;SapurV1A.0044s0170.8.p;SapurV1A.0044s0170.7.p;SapurV1A.0044s0170.6.p;SapurV1A.0044s0170.5.p;SapurV1A.0044s0170.4.p;SapurV1A.0044s0170.3.p;SapurV1A.0044s0170.2.p;SapurV1A.0044s0170.14.p;SapurV1A.0044s0170.13.p;SapurV1A.0044s0170.12.p;SapurV1A.0044s0170.11.p;SapurV1A.0044s0170.10.p;SapurV1A.0044s0170.1.p	SapurV1A.0044s0170.9.p;SapurV1A.0044s0170.8.p;SapurV1A.0044s0170.7.p;SapurV1A.0044s0170.6.p;SapurV1A.0044s0170.5.p;SapurV1A.0044s0170.4.p;SapurV1A.0044s0170.3.p;SapurV1A.0044s0170.2.p;SapurV1A.0044s0170.14.p;SapurV1A.0044s0170.13.p;SapurV1A.0044s0170.12.p;SapurV1A.0044s0170.11.p;SapurV1A.0044s0170.10.p;SapurV1A.0044s0170.1.p	0	0	0	0	0	0	0	0	0	0	0	0	1558700	0	0	0	0	0	0	0	0	0	0	4	4	3	32.1	32.1	25.4	23.234	0	15.151	25190000	10	2290000	0	0	0	0	0	0	0	0	0	0	0	0	508830
SapurV1A.0044s0230.1.p	SapurV1A.0044s0230.1.p	23862000	27356000	0	26617000	23173000	27125000	0	23178000	17309000	22101000	0	19004000	24625000	29336000	35366000	29296000	25615000	27141000	25411000	20598000	18776000	16930000	19988000	11	11	7	56.9	56.9	36	34.555	0	24.109	1242600000	89	69031000	1543500	3512600	0	2454700	1376600	2284800	0	1904200	589620	1062700	0	2770900	7047800
SapurV1A.0044s0240.1.p	SapurV1A.0044s0240.1.p	0	14914000	0	0	16105000	0	0	0	0	0	0	22062000	22077000	24584000	0	29122000	22344000	28192000	24169000	0	0	22655000	16123000	4	4	4	24.2	24.2	24.2	33.448	0	124.16	835580000	56	64276000	288580	2684400	0	311720	2033800	439210	0	747770	0	0	0	4688100	6781400
SapurV1A.0044s0250.1.p	SapurV1A.0044s0250.1.p	0	3322800	0	0	0	0	0	0	0	0	0	0	0	0	0	0	0	0	0	0	0	0	0	3	3	3	14.2	14.2	14.2	34.243	0	4.5495	20322000	10	1270100	0	539800	0	0	0	0	0	287160	0	0	0	0	0
SapurV1A.0044s0290.1.p	SapurV1A.0044s0290.1.p	0	0	0	0	0	0	0	0	0	0	0	0	0	0	0	0	4295200	0	0	0	0	0	0	3	3	3	11.4	11.4	11.4	49.991	0	4.4951	14059000	5	502110	0	0	0	0	0	0	0	0	0	0	0	0	0
SapurV1A.0044s0340.5.p;SapurV1A.0044s0340.4.p;SapurV1A.0044s0340.3.p;SapurV1A.0044s0340.2.p;SapurV1A.0044s0340.1.p	SapurV1A.0044s0340.5.p;SapurV1A.0044s0340.4.p;SapurV1A.0044s0340.3.p;SapurV1A.0044s0340.2.p;SapurV1A.0044s0340.1.p	0	0	0	0	0	0	0	0	0	0	0	0	0	0	0	0	0	0	2461700	0	0	0	0	5	4	4	14.2	11.7	11.7	74.803	0	11.772	55235000	15	1726100	272740	175530	32025	368630	0	0	0	0	153430	295080	0	88937	0
SapurV1A.0044s0380.2.p;SapurV1A.0044s0380.1.p;SapurV1A.0044s0380.4.p;SapurV1A.0044s0380.3.p	SapurV1A.0044s0380.2.p;SapurV1A.0044s0380.1.p;SapurV1A.0044s0380.4.p;SapurV1A.0044s0380.3.p	0	0	0	0	17094000	16263000	0	0	0	0	0	0	23438000	27228000	0	17825000	20640000	0	0	0	0	20671000	24923000	7	7	5	51	51	31	22.476	0	74.051	569500000	43	56950000	0	1340600	0	534670	2045200	1663600	0	471770	406600	0	0	2907200	9361500
SapurV1A.0044s0470.1.p	SapurV1A.0044s0470.1.p	264550000	345150000	49035000	335970000	512310000	398660000	125400000	255140000	82169000	233320000	115890000	474030000	1334300000	2039700000	921520000	1129400000	1514200000	1564700000	1901900000	1008300000	815650000	1647300000	1024700000	22	22	22	50.8	50.8	50.8	66.387	0	323.31	50868000000	431	2119500000	12389000	36089000	166430	23955000	25299000	22570000	877210	19094000	2097100	16632000	2141900	56736000	225810000
SapurV1A.0044s0530.1.p;SapurV1A.0012s0030.1.p	SapurV1A.0044s0530.1.p	46302000	23983000	0	24724000	23618000	30045000	0	22137000	44704000	29804000	74590000	17765000	33387000	25810000	36884000	36970000	30955000	43474000	46795000	0	28117000	30083000	32795000	13	13	13	69.3	69.3	69.3	35.352	0	25.227	1516100000	96	94758000	3614900	4197500	131170	2291200	1591500	1457400	0	2151500	2759600	4148400	2995300	3103800	6908300
SapurV1A.0044s0540.1.p	SapurV1A.0044s0540.1.p	0	0	0	3634700	0	0	0	0	0	0	0	0	0	0	0	0	0	0	0	0	0	0	0	4	2	0	14.2	9.4	0	37.712	0	3.3696	18906000	4	1050300	174920	130560	0	351560	0	336900	0	0	0	0	0	56403	0
SapurV1A.0044s0580.1.p;SapurV1A.0044s0570.1.p;SapurV1A.0044s0620.1.p;SapurV1A.0044s0580.2.p;SapurV1A.0044s0610.1.p;SapurV1A.0044s0560.1.p;SapurV1A.0044s0630.1.p	SapurV1A.0044s0580.1.p;SapurV1A.0044s0570.1.p;SapurV1A.0044s0620.1.p;SapurV1A.0044s0580.2.p;SapurV1A.0044s0610.1.p;SapurV1A.0044s0560.1.p;SapurV1A.0044s0630.1.p	0	0	0	0	0	0	0	10257000	0	0	0	0	0	0	0	0	0	0	0	0	0	0	0	6	6	3	17.8	17.8	10.6	37.807	0.00048876	2.5828	34738000	11	1828300	0	0	0	145870	109950	141930	0	1092900	0	0	62656	274990	0
SapurV1A.0045s0020.1.p	SapurV1A.0045s0020.1.p	0	0	0	0	0	0	0	0	0	812910	0	0	0	0	0	0	0	0	0	0	0	0	0	3	1	1	6.1	3.2	3.2	54.947	0.00024752	2.7428	2651000	1	106040	0	0	0	0	31843	0	0	0	0	74198	0	0	0
SapurV1A.0045s0030.1.p	SapurV1A.0045s0030.1.p	23804000	28368000	0	18208000	38241000	50064000	0	30291000	29897000	38039000	0	67129000	70451000	70216000	56603000	66190000	72866000	66395000	49000000	78929000	83531000	90039000	34005000	26	17	17	65.2	47	47	54.708	0	270.73	2869800000	205	119570000	805540	2581800	0	726200	2325500	3899900	0	1723700	781510	2637600	188830	10698000	11623000
SapurV1A.0045s0040.1.p	SapurV1A.0045s0040.1.p	14859000	14374000	0	39318000	35933000	15460000	0	16367000	0	0	0	23316000	128590000	124100000	163650000	130650000	117340000	130320000	85774000	84532000	78684000	102420000	52386000	26	26	26	58.7	58.7	58.7	77.364	0	189.23	4001700000	262	108160000	349340	543300	0	1349100	726650	571440	0	828120	0	142100	0	1118800	13628000
SapurV1A.0045s0070.2.p;SapurV1A.0045s0070.1.p	SapurV1A.0045s0070.2.p;SapurV1A.0045s0070.1.p	0	28392000	0	18811000	24823000	0	42663000	29889000	80007000	31479000	103270000	0	0	28140000	0	0	0	0	0	0	0	0	49053000	2	2	2	29.6	29.6	29.6	12.93	0	34.792	774550000	39	154910000	6319300	11383000	524120	8686200	9078600	2269900	2510700	11232000	12740000	14650000	11422000	8639800	0
SapurV1A.0045s0080.1.p	SapurV1A.0045s0080.1.p	45988000	49815000	0	35589000	50896000	69490000	0	45858000	35791000	24084000	30092000	67792000	275750000	259310000	146610000	242060000	221460000	144140000	52626000	163300000	191450000	173750000	46919000	13	13	1	38	38	3.2	47.297	0	174.34	6915600000	214	384200000	3176800	3988300	0	2443100	3775000	5585600	130110	6201100	913170	2752100	518640	10366000	62713000
SapurV1A.0045s0080.2.p	SapurV1A.0045s0080.2.p	0	0	0	0	0	0	0	0	0	0	0	0	0	0	0	0	0	0	0	0	0	0	2323500	13	1	1	38.3	3.4	3.4	47.169	0	3.1556	138690000	10	7704800	0	0	0	0	0	0	0	0	0	0	0	0	1319400
SapurV1A.1561s0010.2.p;SapurV1A.1561s0010.1.p;SapurV1A.0242s0310.2.p;SapurV1A.0242s0310.1.p;SapurV1A.0095s0510.4.p;SapurV1A.0095s0510.3.p;SapurV1A.0095s0510.2.p;SapurV1A.0095s0510.1.p;SapurV1A.0045s0130.1.p	SapurV1A.1561s0010.2.p;SapurV1A.1561s0010.1.p;SapurV1A.0242s0310.2.p;SapurV1A.0242s0310.1.p;SapurV1A.0095s0510.4.p;SapurV1A.0095s0510.3.p;SapurV1A.0095s0510.2.p;SapurV1A.0095s0510.1.p;SapurV1A.0045s0130.1.p	159800000	180580000	113990000	201840000	149130000	245630000	0	144890000	140490000	164730000	190180000	196440000	151570000	105070000	175900000	184090000	197770000	151630000	170390000	77353000	245710000	91273000	361400000	10	10	3	62.3	62.3	24.6	14.802	0	71.849	7595200000	114	949400000	21761000	64144000	856550	31255000	20852000	47039000	0	23707000	8734300	35540000	42104000	81052000	68725000
SapurV1A.0045s0150.1.p	SapurV1A.0045s0150.1.p	35843000	38694000	0	42238000	0	50723000	0	53315000	0	0	31894000	0	31167000	42124000	0	36421000	35113000	0	0	32063000	0	45467000	36206000	14	3	3	81.6	17	17	16.514	0	39.642	1436600000	41	130600000	2802800	11147000	0	6059000	353650	8865500	0	10179000	0	6521400	1782500	684090	9695600
SapurV1A.0045s0200.2.p;SapurV1A.0045s0200.1.p	SapurV1A.0045s0200.2.p;SapurV1A.0045s0200.1.p	4676700	0	0	0	0	0	0	0	0	0	0	0	0	0	0	0	0	0	0	0	0	0	3460700	12	8	4	18.2	14.2	8.8	86.128	0	68.804	60423000	29	1590100	121320	523020	0	31001	0	260820	0	0	0	47942	0	108610	0
SapurV1A.0045s0300.1.p	SapurV1A.0045s0300.1.p	0	0	0	0	0	3399600	0	0	0	0	0	0	0	0	0	0	0	0	0	0	0	0	0	4	1	1	22.3	5.4	5.4	35.919	0.0074366	1.4024	5174300	2	431190	0	0	0	0	0	431190	0	0	0	0	0	0	0
SapurV1A.0045s0330.1.p	SapurV1A.0045s0330.1.p	0	0	0	0	0	0	0	0	0	0	0	0	0	1406600	0	0	0	0	0	0	0	0	0	1	1	1	4.6	4.6	4.6	32.85	0.0046791	1.5934	5144100	2	643020	0	0	0	0	0	0	0	0	0	0	0	0	0
SapurV1A.0045s0460.5.p;SapurV1A.0045s0460.1.p;SapurV1A.0045s0460.4.p;SapurV1A.0045s0460.3.p;SapurV1A.0045s0460.2.p;SapurV1A.0045s0460.9.p;SapurV1A.0045s0460.8.p;SapurV1A.0045s0460.7.p;SapurV1A.0045s0460.6.p	SapurV1A.0045s0460.5.p;SapurV1A.0045s0460.1.p;SapurV1A.0045s0460.4.p;SapurV1A.0045s0460.3.p;SapurV1A.0045s0460.2.p	0	5447600	0	0	4409500	0	0	0	0	0	0	0	0	0	0	0	0	0	0	0	0	0	0	7	3	3	33.2	19.5	19.5	23.16	0	5.034	114440000	15	6731700	0	855430	0	246090	329860	238900	0	1060900	0	0	0	583520	0
SapurV1A.0045s0500.1.p;SapurV1A.0045s0510.1.p	SapurV1A.0045s0500.1.p	8333600	10557000	0	11550000	0	12553000	0	0	0	9040200	0	0	14602000	16759000	12558000	14826000	14178000	11946000	12062000	10192000	13500000	15913000	0	10	10	10	50.2	50.2	50.2	35.206	0	43.631	553900000	69	34618000	552080	2057600	0	1081100	434510	1027200	0	662770	0	1185000	0	899600	3127700
SapurV1A.0045s0520.1.p	SapurV1A.0045s0520.1.p	80576000	159560000	0	228620000	160660000	146880000	0	126140000	0	164490000	0	178250000	48702000	46998000	34395000	36162000	40116000	28470000	53787000	131850000	163940000	54685000	67705000	21	21	18	65.6	65.6	55.6	40.562	0	184.99	4439700000	244	261160000	4944600	26045000	0	26831000	13504000	12866000	0	14197000	294930	13698000	0	36794000	10939000
SapurV1A.0045s0610.1.p	SapurV1A.0045s0610.1.p	175490000	210170000	99204000	211460000	192210000	227310000	0	174240000	194170000	202290000	153660000	207410000	80476000	73631000	79728000	46507000	60741000	85271000	86084000	98701000	108260000	91519000	118630000	17	16	10	58.9	55.6	39.4	33.704	0	146.24	6008400000	249	375520000	12694000	36873000	255710	25726000	19982000	22762000	0	23431000	11348000	25692000	3426200	38206000	19092000
SapurV1A.0045s0620.1.p;SapurV1A.6744s0010.1.p	SapurV1A.0045s0620.1.p	8598000	25166000	0	13006000	24347000	11785000	0	0	0	12021000	20290000	21373000	0	0	0	0	0	0	0	0	0	0	0	10	10	5	31.4	31.4	17.3	82.193	0	88.857	259110000	55	9253900	249170	3075800	0	745910	1461700	697180	0	0	166130	848940	315800	1693400	0
SapurV1A.0045s0630.1.p	SapurV1A.0045s0630.1.p	0	0	0	0	0	0	0	0	0	0	0	8504000	0	0	0	0	0	0	0	0	0	0	0	6	1	1	15.7	2	2	85.007	0	4.9862	79972000	7	2757700	231270	526150	0	226580	246150	0	0	0	0	654370	0	873140	0
SapurV1A.0045s0640.1.p	SapurV1A.0045s0640.1.p	70107000	102440000	50086000	70280000	58557000	75787000	0	55156000	69839000	56690000	55809000	57579000	45644000	31816000	34353000	33767000	51462000	35180000	38232000	65232000	60185000	42719000	49551000	18	13	13	53.4	40.3	40.3	51.065	0	138.71	2257500000	130	107500000	3528700	10241000	244040	4536800	2772500	4116500	0	7450000	4142100	7670600	2664100	6276900	4390900
SapurV1A.1081s0020.1.p;SapurV1A.0045s0760.1.p	SapurV1A.1081s0020.1.p;SapurV1A.0045s0760.1.p	14215000	28968000	0	41065000	18957000	43256000	66970000	0	0	34011000	0	63945000	378140000	487130000	555220000	464260000	374760000	415010000	295250000	273150000	186610000	360870000	132670000	23	22	9	64.4	61.3	26.9	52.675	0	323.31	13021000000	329	520830000	481820	1636200	0	1642700	807460	2440200	835010	0	0	2158700	0	6270300	49682000
SapurV1A.0046s0050.1.p;SapurV1A.0046s0050.2.p	SapurV1A.0046s0050.1.p;SapurV1A.0046s0050.2.p	0	0	0	0	0	0	0	0	0	0	0	0	0	15216000	21693000	15031000	18360000	23029000	11731000	0	0	12372000	0	16	4	4	50.1	15.8	15.8	40.226	0	10.571	372950000	21	16952000	0	0	0	0	0	0	0	0	0	0	0	0	0
SapurV1A.0046s0100.2.p;SapurV1A.0046s0100.4.p;SapurV1A.0046s0100.1.p;SapurV1A.0046s0100.3.p	SapurV1A.0046s0100.2.p;SapurV1A.0046s0100.4.p;SapurV1A.0046s0100.1.p;SapurV1A.0046s0100.3.p	0	21403000	0	20621000	24663000	24482000	0	18668000	0	17979000	0	28305000	37184000	43410000	41976000	36982000	28565000	43600000	36141000	28290000	32816000	34866000	53610000	11	11	11	35.1	35.1	35.1	53.089	0	177.43	1693300000	131	70555000	45837	2170000	0	1180800	1126100	1176300	0	3392800	134730	764970	5136100	3084200	5154800
SapurV1A.0046s0170.1.p;SapurV1A.1798s0020.2.p;SapurV1A.1798s0020.1.p;SapurV1A.1798s0020.3.p;SapurV1A.0046s0170.2.p;SapurV1A.1798s0020.4.p	SapurV1A.0046s0170.1.p;SapurV1A.1798s0020.2.p;SapurV1A.1798s0020.1.p;SapurV1A.1798s0020.3.p;SapurV1A.0046s0170.2.p;SapurV1A.1798s0020.4.p	14192000	33464000	0	24956000	38504000	38907000	0	25442000	0	12407000	0	47263000	80820000	84019000	63100000	90873000	68399000	57265000	51888000	58999000	72499000	62504000	35933000	17	17	12	54.6	54.6	42.7	42.683	0	159.72	2764300000	180	120190000	468880	3362300	0	956640	2064300	3282300	0	1836000	0	871840	0	4457100	15920000
SapurV1A.0046s0180.2.p;SapurV1A.0046s0180.1.p	SapurV1A.0046s0180.2.p;SapurV1A.0046s0180.1.p	68545000	144920000	0	129440000	169610000	211960000	0	122400000	30749000	127220000	11042000	142280000	89863000	67768000	81822000	73407000	120830000	144860000	88829000	123500000	182510000	158530000	218860000	15	15	14	51.5	51.5	48.3	51.002	0	323.31	5720500000	248	286020000	3638900	19549000	22165	13100000	13388000	19203000	151120	11848000	796590	11261000	359890	17016000	15690000
SapurV1A.0046s0250.3.p;SapurV1A.0046s0250.2.p;SapurV1A.0046s0250.1.p;SapurV1A.0296s0160.2.p;SapurV1A.0296s0160.1.p;SapurV1A.0790s0100.2.p;SapurV1A.0790s0100.1.p	SapurV1A.0046s0250.3.p;SapurV1A.0046s0250.2.p;SapurV1A.0046s0250.1.p;SapurV1A.0296s0160.2.p;SapurV1A.0296s0160.1.p;SapurV1A.0790s0100.2.p;SapurV1A.0790s0100.1.p	21760000	13389000	0	0	0	14627000	0	0	0	0	0	0	0	15536000	0	0	0	0	0	0	21366000	17824000	26635000	5	5	2	19.1	19.1	6.6	20.892	0	3.5883	519210000	27	86534000	4168300	7023500	0	3832400	3382900	4337700	0	4411500	0	0	0	371180	3097500
SapurV1A.0046s0270.1.p;SapurV1A.0046s0270.2.p	SapurV1A.0046s0270.1.p;SapurV1A.0046s0270.2.p	0	19229000	0	20462000	0	18070000	0	0	0	0	0	16112000	44192000	35417000	39856000	44942000	49055000	32113000	39553000	48520000	39637000	49642000	55717000	11	11	7	39.6	39.6	21.5	40.635	0	95.312	1571600000	118	71438000	281560	1623900	0	1166200	402640	626280	0	511490	0	562170	0	1294900	7969500
SapurV1A.1114s0130.1.p;SapurV1A.0047s0020.2.p;SapurV1A.0047s0020.1.p	SapurV1A.1114s0130.1.p;SapurV1A.0047s0020.2.p;SapurV1A.0047s0020.1.p	10598000	13254000	0	13158000	18017000	12383000	0	11936000	17487000	14966000	15430000	18254000	19328000	16041000	13567000	26878000	0	11541000	12500000	22629000	0	20671000	17948000	8	8	8	45.2	45.2	45.2	23.649	0	35.933	797100000	66	66425000	540850	2923600	0	2518700	951900	1153200	0	3106500	927110	2710700	591420	6695800	4488500
SapurV1A.1114s0140.4.p;SapurV1A.1114s0140.3.p;SapurV1A.0047s0030.2.p;SapurV1A.1114s0140.2.p;SapurV1A.1114s0140.1.p;SapurV1A.0047s0030.1.p	SapurV1A.1114s0140.4.p;SapurV1A.1114s0140.3.p;SapurV1A.0047s0030.2.p;SapurV1A.1114s0140.2.p;SapurV1A.1114s0140.1.p;SapurV1A.0047s0030.1.p	0	0	0	0	0	0	0	0	0	0	0	0	0	0	0	0	0	0	0	0	0	0	6879000	7	2	2	55	18.6	18.6	15.197	0	29.869	437860000	50	39806000	613190	1400300	0	1118400	971830	699380	0	1598300	0	1749200	0	2259700	3352100
SapurV1A.0047s0120.1.p	SapurV1A.0047s0120.1.p	75763000	30985000	0	37470000	27079000	32084000	0	34734000	63886000	43782000	84031000	23959000	0	0	0	0	0	0	0	0	0	0	0	9	8	8	38.4	34.2	34.2	25.327	0	19.595	792470000	64	56605000	6468600	4547000	62988	5237500	1702300	3918200	0	4970200	4054400	8165400	2779300	6228400	1110200
SapurV1A.0047s0130.1.p;SapurV1A.3819s0010.1.p	SapurV1A.0047s0130.1.p	131190000	52687000	0	77104000	50974000	40984000	0	55580000	47181000	26642000	72502000	38055000	0	0	0	0	0	0	0	0	0	0	0	11	11	11	39.1	39.1	39.1	25.466	0	39.34	900450000	65	90045000	18897000	14325000	106060	8013700	7678300	6592000	0	10172000	4334900	5509900	5170500	9015700	0
SapurV1A.0047s0140.1.p;SapurV1A.1726s0030.1.p	SapurV1A.0047s0140.1.p	1026700000	561970000	251540000	607200000	493150000	429540000	57128000	701460000	727530000	354150000	1125300000	462040000	1164400000	1041800000	1282000000	1202400000	1271100000	1116100000	893920000	607540000	551540000	678550000	626440000	16	16	13	48.6	48.6	44.1	25.318	0	124.36	40580000000	395	3381600000	103080000	94596000	1927300	92230000	64273000	66795000	963280	133630000	58605000	69420000	59740000	113770000	270400000
SapurV1A.0047s0310.6.p;SapurV1A.0047s0310.5.p;SapurV1A.0047s0310.4.p;SapurV1A.0047s0310.3.p;SapurV1A.0047s0310.2.p;SapurV1A.0047s0310.1.p	SapurV1A.0047s0310.6.p;SapurV1A.0047s0310.5.p;SapurV1A.0047s0310.4.p;SapurV1A.0047s0310.3.p;SapurV1A.0047s0310.2.p;SapurV1A.0047s0310.1.p	0	0	0	0	0	0	0	0	0	0	0	0	0	0	0	0	0	0	0	0	0	0	0	1	1	1	4.3	4.3	4.3	41.989	0	3.3942	0	6	0	0	0	0	0	0	0	0	0	0	0	0	0	0
SapurV1A.0047s0330.1.p	SapurV1A.0047s0330.1.p	0	0	0	0	1673100	0	0	0	0	0	0	0	0	0	0	0	0	0	0	0	0	0	0	1	1	1	3.7	3.7	3.7	65.546	0.0014094	2.1477	4165700	1	160220	75559	0	0	0	84661	0	0	0	0	0	0	0	0
SapurV1A.0047s0420.1.p	SapurV1A.0047s0420.1.p	0	0	0	0	0	5085900	0	0	0	0	0	0	0	0	0	0	0	0	0	0	0	0	0	3	3	3	5.1	5.1	5.1	116.6	0	5.2998	15222000	3	281890	0	0	0	0	34287	143350	0	0	0	0	0	0	0
SapurV1A.0047s0450.1.p	SapurV1A.0047s0450.1.p	39836000	28704000	0	27740000	31079000	30372000	0	36633000	0	32966000	0	37580000	24571000	24085000	25217000	27550000	26633000	26570000	29644000	36062000	0	25449000	30299000	16	7	7	52.6	20.9	20.9	39.569	0	28.149	1335400000	70	89030000	3291100	4234000	0	3362800	3737400	2371600	0	3673400	0	3770900	0	8869900	6101300
SapurV1A.0047s0470.1.p;SapurV1A.0047s0470.2.p	SapurV1A.0047s0470.1.p;SapurV1A.0047s0470.2.p	0	7327100	0	4580600	12379000	0	0	0	0	0	0	5960100	0	0	0	0	0	0	0	0	4316500	0	4020100	4	4	4	18	18	18	49.595	0	18.649	91319000	33	4806200	0	898100	0	303110	1097900	0	0	0	0	169770	0	963560	0
SapurV1A.0047s0480.2.p;SapurV1A.0047s0480.1.p	SapurV1A.0047s0480.2.p;SapurV1A.0047s0480.1.p	0	0	0	0	0	0	0	0	0	0	0	0	0	0	0	0	0	0	0	0	0	0	0	1	1	1	2.3	2.3	2.3	60.886	0.0029525	1.7807	0	4	0	0	0	0	0	0	0	0	0	0	0	0	0	0
SapurV1A.0047s0690.1.p	SapurV1A.0047s0690.1.p	41668000	54355000	67258000	46160000	39254000	56999000	0	31166000	0	32814000	0	57284000	44095000	50419000	63888000	55555000	55311000	64355000	51825000	0	0	64682000	131140000	12	5	1	65.3	26.4	11.4	21.861	0	49.586	2535900000	59	230530000	4397600	16409000	442190	6845700	6409900	11455000	0	5938600	3431300	8315400	2121800	13578000	12066000
SapurV1A.0047s0710.2.p;SapurV1A.0047s0710.1.p;SapurV1A.0047s0720.1.p;SapurV1A.0047s0720.2.p	SapurV1A.0047s0710.2.p;SapurV1A.0047s0710.1.p;SapurV1A.0047s0720.1.p	23144000	18979000	0	22105000	23775000	23884000	0	22857000	0	16444000	0	18682000	0	0	11229000	16387000	11427000	21370000	20570000	9763900	0	12695000	9465400	14	14	13	54.6	54.6	50.4	38.646	0	35.336	640430000	85	29110000	1207700	1881400	0	2359500	2034100	2192900	0	2175800	59173	1826100	0	1616000	1228800
SapurV1A.0048s0060.1.p	SapurV1A.0048s0060.1.p	29770000	17613000	0	21344000	17315000	25846000	0	24733000	33590000	30612000	39027000	20603000	30277000	31783000	0	0	0	30582000	28001000	30318000	20204000	0	38072000	4	4	4	32.8	32.8	32.8	22.029	0	39.08	1150200000	50	143770000	4643900	5399100	42810	3448800	3519400	3638500	0	6067900	4291200	10482000	2841700	7269200	12822000
SapurV1A.0048s0230.1.p	SapurV1A.0048s0230.1.p	0	0	0	0	0	0	0	0	0	0	0	0	53692000	35173000	66406000	53047000	53441000	51824000	27649000	18149000	19097000	27071000	16131000	7	7	6	25.8	25.8	23.1	33.58	0	11.693	1326900000	60	73718000	24049	0	0	0	0	0	0	0	0	0	0	212970	11303000
SapurV1A.5415s0020.1.p;SapurV1A.0048s0470.1.p	SapurV1A.5415s0020.1.p;SapurV1A.0048s0470.1.p	0	0	0	0	0	0	0	0	0	0	0	0	0	1572700	0	0	0	0	0	0	0	0	0	1	1	1	10.5	10.5	10.5	16.5	0.002746	1.8543	5751500	4	575150	0	0	0	0	0	0	0	0	0	0	0	0	0
SapurV1A.0048s0790.1.p	SapurV1A.0048s0790.1.p	10525000	0	0	0	0	0	0	0	27400000	0	33819000	0	0	0	12740000	0	0	0	0	0	0	20988000	32984000	9	9	9	39.1	39.1	39.1	34.961	0	13.795	383660000	42	20193000	591290	663160	0	0	304000	313690	0	0	1524500	615890	1004800	704440	647960
SapurV1A.1037s0080.2.p;SapurV1A.1037s0080.1.p;SapurV1A.0048s0820.1.p	SapurV1A.1037s0080.2.p;SapurV1A.1037s0080.1.p;SapurV1A.0048s0820.1.p	0	0	0	0	0	3436500	0	0	0	0	0	0	0	0	0	0	0	0	0	0	0	0	0	1	1	1	3.8	3.8	3.8	28.68	0.0092314	1.2841	5230400	1	523040	0	0	0	0	0	523040	0	0	0	0	0	0	0
SapurV1A.0049s0070.1.p;SapurV1A.0589s0100.1.p	SapurV1A.0049s0070.1.p	0	16785000	0	19342000	31262000	34035000	0	20957000	0	0	0	42030000	31493000	32177000	36178000	30625000	26344000	38379000	26691000	45286000	51811000	46029000	49914000	11	11	11	62.1	62.1	62.1	33.757	0	79.666	1452800000	108	111760000	128520	3579600	0	2655100	4932500	5503600	0	2886800	0	649250	0	9235000	6352100
SapurV1A.0049s0090.1.p	SapurV1A.0049s0090.1.p	31399000	20835000	34476000	24406000	19796000	0	0	37158000	48035000	34866000	73509000	17671000	0	34124000	29570000	23173000	28074000	28960000	31013000	20209000	19316000	25304000	32033000	8	8	8	24.2	24.2	24.2	57.203	0	64.76	1142200000	75	49661000	1784100	2155700	208740	2193000	992350	621340	0	3001700	2067700	3348300	2170000	2346900	999690
SapurV1A.5150s0010.3.p;SapurV1A.5150s0010.1.p;SapurV1A.2196s0010.1.p;SapurV1A.0049s0110.1.p;SapurV1A.5150s0010.2.p	SapurV1A.5150s0010.3.p;SapurV1A.5150s0010.1.p;SapurV1A.2196s0010.1.p;SapurV1A.0049s0110.1.p;SapurV1A.5150s0010.2.p	43106000	13969000	0	15082000	11418000	0	0	12913000	22704000	17023000	8301700	0	12252000	17238000	10245000	0	14100000	14892000	20331000	0	0	13565000	17289000	8	8	8	59.2	59.2	59.2	20.887	0	19.718	539610000	65	44967000	5242900	1984900	0	2042700	1699300	205550	0	2040600	1503500	4466800	233190	508290	3234800
SapurV1A.0049s0140.1.p;SapurV1A.1188s0080.2.p;SapurV1A.1188s0080.1.p	SapurV1A.0049s0140.1.p	25836000	43668000	0	30678000	43219000	37307000	0	22658000	35232000	33316000	26815000	32605000	15433000	18581000	23702000	19183000	20792000	18118000	18156000	37909000	31323000	26116000	25196000	19	19	19	35.7	35.7	35.7	66.887	0	85.303	1248000000	168	40258000	1328800	4989800	0	2258500	1886500	2260000	0	1479200	845280	2048900	339880	3012900	1237000
SapurV1A.0049s0180.1.p	SapurV1A.0049s0180.1.p	0	0	0	0	0	0	0	0	0	0	0	4874200	0	0	0	0	0	0	0	0	0	0	0	3	3	3	8.3	8.3	8.3	57.115	0	2.8887	37916000	7	1995600	0	298620	59069	0	0	0	0	0	0	348120	525890	763850	0
SapurV1A.0049s0220.1.p	SapurV1A.0049s0220.1.p	1443900000	833810000	993180000	1050600000	854850000	890510000	0	942200000	1089400000	1405000000	1072300000	1034300000	884110000	1062200000	974210000	837580000	918100000	1173600000	1222900000	1097900000	1102100000	1259200000	1473700000	35	35	19	66	66	35.2	61.969	0	323.31	53065000000	837	1608000000	51330000	57803000	1778700	56227000	36143000	40597000	934940	58180000	24693000	105050000	18437000	95134000	107680000
SapurV1A.3603s0010.1.p;SapurV1A.0049s0320.1.p	SapurV1A.3603s0010.1.p;SapurV1A.0049s0320.1.p	0	0	0	0	8289100	9674100	0	0	0	0	0	8366900	0	0	0	0	0	0	0	9683500	0	0	8471100	5	5	5	28.4	28.4	28.4	27.565	0	13.518	137880000	39	10606000	0	403530	0	340810	760020	1736600	0	0	0	0	0	1694900	0
SapurV1A.0050s0030.1.p;SapurV1A.4103s0010.1.p	SapurV1A.0050s0030.1.p;SapurV1A.4103s0010.1.p	27624000	25018000	0	18566000	22423000	0	0	16052000	35081000	12233000	57739000	19940000	96128000	29080000	125290000	73557000	135350000	181090000	60434000	0	0	83330000	42998000	6	6	6	76.1	76.1	76.1	12.947	0	27.133	2971900000	70	424550000	5109300	8601900	0	4164000	4044300	0	0	4668300	3042300	2869500	5274900	6440800	54029000
SapurV1A.3892s0010.1.p;SapurV1A.0050s0050.1.p	SapurV1A.3892s0010.1.p;SapurV1A.0050s0050.1.p	0	0	0	0	0	0	0	0	0	0	0	0	0	0	0	0	0	0	1343300	0	0	0	0	3	2	2	51.9	36.1	36.1	12.426	0	4.9345	26414000	3	5282700	0	0	0	0	0	0	0	0	0	0	0	0	0
SapurV1A.0050s0120.5.p;SapurV1A.0050s0120.4.p;SapurV1A.0050s0120.3.p;SapurV1A.0050s0120.2.p;SapurV1A.0050s0120.1.p	SapurV1A.0050s0120.5.p;SapurV1A.0050s0120.4.p;SapurV1A.0050s0120.3.p;SapurV1A.0050s0120.2.p;SapurV1A.0050s0120.1.p	0	0	0	0	0	0	0	0	0	0	0	0	0	0	0	0	0	0	0	0	0	0	4153200	2	2	2	10.1	10.1	10.1	49.161	0	4.9624	48469000	8	2692700	0	0	0	0	220830	0	0	0	0	0	0	0	0
SapurV1A.0050s0180.2.p;SapurV1A.0050s0180.1.p	SapurV1A.0050s0180.2.p;SapurV1A.0050s0180.1.p	0	0	48250000	0	0	0	0	0	0	15667000	40418000	9172500	0	0	0	0	0	0	0	0	0	0	0	2	2	2	11	11	11	22.435	0	6.9309	118070000	15	39356000	3037900	1981600	1522200	0	0	0	0	2184800	373650	7031200	8517900	7278200	0
SapurV1A.0050s0200.1.p	SapurV1A.0050s0200.1.p	93378000	103610000	0	93476000	94542000	115750000	0	111940000	87536000	108310000	88522000	113760000	148890000	154250000	157460000	153450000	160860000	132800000	159200000	140410000	141540000	160940000	144220000	24	24	14	60.9	60.9	37.5	54.201	0	323.01	7063800000	353	282550000	4397600	11046000	0	6138100	5230400	4954200	0	6054200	2077600	6394100	1324900	11781000	26346000
SapurV1A.0050s0260.4.p;SapurV1A.0050s0260.3.p;SapurV1A.0050s0260.2.p;SapurV1A.0050s0260.1.p;SapurV1A.0050s0260.5.p	SapurV1A.0050s0260.4.p;SapurV1A.0050s0260.3.p;SapurV1A.0050s0260.2.p;SapurV1A.0050s0260.1.p	0	5061300	0	4692500	6269000	0	0	0	0	0	0	0	0	5835100	0	0	0	0	0	0	0	5773900	3945800	4	2	2	28.1	17.2	17.2	21.457	0	78.765	103380000	26	10338000	0	1499200	0	765870	780760	0	0	212290	0	0	0	1140400	0
SapurV1A.0050s0330.1.p	SapurV1A.0050s0330.1.p	0	0	0	0	0	0	0	0	0	0	0	0	0	12752000	0	13561000	10597000	8518000	0	0	0	8156500	8857700	5	5	5	25.8	25.8	25.8	25.038	0	6.5451	238200000	33	17015000	0	0	0	0	0	0	0	0	0	0	0	0	1006500
SapurV1A.0050s0350.1.p	SapurV1A.0050s0350.1.p	14054000	19444000	0	22792000	25841000	28497000	0	22261000	0	0	0	27575000	35289000	32899000	22031000	25567000	21277000	33600000	32347000	29798000	22082000	30640000	76194000	4	4	4	41.4	41.4	41.4	12.216	0	77.176	1399200000	71	279840000	3000900	10277000	0	7345300	6566300	8762700	0	11598000	1829300	4731500	7306100	14634000	23370000
SapurV1A.0050s0490.1.p	SapurV1A.0050s0490.1.p	33224000	61850000	0	70619000	100500000	109530000	0	82163000	0	84391000	0	107130000	213620000	157220000	222060000	191780000	188730000	240210000	226320000	187680000	148240000	208180000	131540000	6	6	6	34.1	34.1	34.1	18.176	0	95.269	7801600000	87	975200000	5024400	15783000	0	7884400	9286300	11587000	0	10844000	0	12411000	0	39294000	112440000
SapurV1A.0050s0540.1.p	SapurV1A.0050s0540.1.p	20586000	75223000	0	80452000	209250000	186200000	0	111080000	0	56528000	0	150480000	225360000	281830000	206930000	434500000	438000000	580840000	687460000	204700000	114220000	456910000	371880000	12	12	12	57.3	57.3	57.3	40.59	0	323.31	13372000000	292	891440000	1073300	9192600	0	6516100	15821000	14806000	1781600	21391000	0	4678600	204220	27296000	62878000
SapurV1A.4668s0010.1.p;SapurV1A.0050s0580.1.p	SapurV1A.4668s0010.1.p;SapurV1A.0050s0580.1.p	0	0	0	0	0	0	0	0	0	0	0	0	24219000	0	27899000	25503000	24804000	30502000	25372000	0	0	13390000	0	7	6	6	34.7	31.7	31.7	28.355	0	107.89	591590000	31	53781000	406010	0	0	0	0	0	0	0	0	0	0	0	6073400
SapurV1A.0050s0610.6.p;SapurV1A.0050s0610.5.p;SapurV1A.0050s0610.4.p;SapurV1A.0050s0610.3.p;SapurV1A.0050s0610.2.p;SapurV1A.0050s0610.1.p	SapurV1A.0050s0610.6.p;SapurV1A.0050s0610.5.p;SapurV1A.0050s0610.4.p;SapurV1A.0050s0610.3.p;SapurV1A.0050s0610.2.p;SapurV1A.0050s0610.1.p	0	0	0	0	0	3935400	0	0	0	0	0	0	0	0	0	0	0	0	0	0	0	0	0	5	5	3	6.5	6.5	5.5	95.317	0	4.1729	31599000	10	718160	0	0	0	100290	65593	136130	0	0	0	0	0	0	0
SapurV1A.0050s0620.2.p;SapurV1A.0050s0620.1.p	SapurV1A.0050s0620.2.p;SapurV1A.0050s0620.1.p	81532000	138910000	0	135770000	133780000	156630000	0	135470000	103450000	114850000	0	178850000	160390000	166710000	169200000	168590000	177440000	170970000	169330000	208510000	189910000	184500000	187050000	25	25	25	60	60	60	61.208	0	196.14	8036300000	367	277110000	2995600	12269000	0	7984100	6622800	9102200	0	9553700	1674200	8881400	166900	19302000	23988000
SapurV1A.0050s0640.1.p;SapurV1A.0861s0110.1.p	SapurV1A.0050s0640.1.p;SapurV1A.0861s0110.1.p	0	0	0	0	0	1061300	0	0	0	0	0	0	0	0	0	0	0	0	0	0	0	0	0	3	1	1	23.2	11.6	11.6	21.598	0.002291	1.866	8066200	6	733290	61744	198350	0	183840	142510	146850	0	0	0	0	0	0	0
SapurV1A.0050s0670.1.p;SapurV1A.0050s0670.2.p;SapurV1A.0050s0670.3.p;SapurV1A.0060s0160.3.p;SapurV1A.0060s0160.1.p	SapurV1A.0050s0670.1.p;SapurV1A.0050s0670.2.p;SapurV1A.0050s0670.3.p	0	0	0	0	0	0	0	0	0	0	0	0	20834000	0	0	34424000	24605000	0	0	0	0	0	0	9	9	9	21.9	21.9	21.9	83.245	0	61.515	337320000	28	10222000	0	0	0	0	0	0	0	0	0	0	0	0	2114800
SapurV1A.0051s0010.1.p	SapurV1A.0051s0010.1.p	0	0	0	0	0	0	0	0	0	0	0	0	0	0	0	0	45769000	0	0	0	0	0	0	8	8	8	28.9	28.9	28.9	35.624	0	13.049	145820000	14	7674700	0	0	0	0	0	0	0	0	0	0	0	0	0
SapurV1A.0051s0030.1.p	SapurV1A.0051s0030.1.p	10144000	13103000	0	10052000	16927000	16119000	0	0	11843000	13737000	0	19849000	22814000	25019000	16805000	17685000	19866000	29799000	25108000	18298000	18302000	27197000	19979000	9	9	6	38.6	38.6	27.1	29.715	0	26.512	952620000	72	63508000	323660	2837600	0	1000200	1912000	1216700	0	231260	534370	1621400	0	4438600	8335300
SapurV1A.0051s0080.1.p	SapurV1A.0051s0080.1.p	6828100	0	0	0	0	8322700	0	0	0	0	0	0	39218000	21588000	32041000	43935000	25898000	52438000	20361000	16523000	11438000	23508000	18483000	4	4	4	27.4	27.4	27.4	33.474	0	199.47	1020800000	55	72915000	381490	0	0	308700	648690	792890	0	0	0	340550	0	814910	9572200
SapurV1A.0051s0160.1.p	SapurV1A.0051s0160.1.p	0	2475400	0	0	0	0	0	0	0	0	0	0	0	0	0	0	0	0	0	0	0	0	0	1	1	1	6.2	6.2	6.2	34.088	0.0053191	1.5395	6434300	1	804280	0	804280	0	0	0	0	0	0	0	0	0	0	0
SapurV1A.0051s0170.1.p;SapurV1A.0051s0170.2.p	SapurV1A.0051s0170.1.p;SapurV1A.0051s0170.2.p	0	0	0	0	0	8719400	0	0	0	0	0	0	17861000	16470000	13201000	16012000	16744000	15251000	0	0	0	13382000	11672000	3	3	3	13.8	13.8	13.8	32.614	0	6.3794	473110000	32	33793000	271860	448830	0	0	440010	879110	0	498950	0	521500	0	1310200	4021800
SapurV1A.0051s0190.1.p;SapurV1A.0051s0190.3.p;SapurV1A.0051s0190.2.p;SapurV1A.0051s0190.4.p	SapurV1A.0051s0190.1.p;SapurV1A.0051s0190.3.p;SapurV1A.0051s0190.2.p;SapurV1A.0051s0190.4.p	0	0	0	0	0	0	0	0	0	0	0	0	13497000	0	0	0	0	16429000	0	0	12351000	0	0	8	8	8	26.7	26.7	26.7	50.037	0	11.808	316650000	22	15832000	0	0	0	0	73928	191230	0	0	0	0	0	0	2651900
SapurV1A.0051s0270.1.p;SapurV1A.3903s0020.1.p;SapurV1A.0063s0180.1.p	SapurV1A.0051s0270.1.p	0	0	0	0	0	0	0	1863300	0	0	0	0	0	0	0	0	0	0	0	0	0	0	0	3	3	3	25.8	25.8	25.8	17.543	0	5.2856	70444000	15	8805500	377480	263050	0	480050	496330	0	0	471520	0	0	0	0	0
SapurV1A.0051s0280.6.p;SapurV1A.0051s0280.5.p;SapurV1A.0051s0280.4.p;SapurV1A.0051s0280.3.p;SapurV1A.0051s0280.2.p;SapurV1A.0051s0280.1.p	SapurV1A.0051s0280.6.p;SapurV1A.0051s0280.5.p;SapurV1A.0051s0280.4.p;SapurV1A.0051s0280.3.p;SapurV1A.0051s0280.2.p;SapurV1A.0051s0280.1.p	0	0	0	0	0	0	0	0	0	0	0	0	0	0	0	0	0	0	1041900	0	0	0	0	3	3	3	31.7	31.7	31.7	16.935	0	8.3538	8433700	13	1054200	0	256690	0	0	112370	0	0	0	0	0	0	0	0
SapurV1A.0051s0310.1.p;SapurV1A.0051s0310.2.p;SapurV1A.0051s0310.3.p	SapurV1A.0051s0310.1.p;SapurV1A.0051s0310.2.p;SapurV1A.0051s0310.3.p	186240000	257520000	19329000	263510000	220680000	266900000	0	247870000	203010000	245360000	195740000	273100000	155460000	161110000	166000000	169500000	169730000	156570000	196730000	183350000	203330000	149490000	212730000	18	18	8	59.3	59.3	32.1	44.454	0	143.66	9701100000	328	421790000	9129000	33083000	57819	18502000	14057000	15919000	0	19535000	7075800	25564000	4383700	35921000	30048000
SapurV1A.0051s0410.1.p	SapurV1A.0051s0410.1.p	0	0	0	0	0	0	0	0	0	0	0	0	0	20870000	23701000	11699000	0	20191000	8457300	0	0	0	0	17	4	4	50	13.3	13.3	45.153	0	46.601	363430000	23	15801000	0	0	0	0	0	0	0	0	0	0	0	0	1149100
SapurV1A.0051s0480.1.p	SapurV1A.0051s0480.1.p	0	0	0	0	0	0	0	0	0	0	0	0	40712000	47139000	35449000	45080000	45115000	33874000	0	0	34686000	36554000	0	10	10	10	27	27	27	57.017	0	17.252	986430000	50	36534000	0	0	0	0	0	0	0	0	0	0	0	0	5314100
SapurV1A.0051s0650.1.p	SapurV1A.0051s0650.1.p	635310000	731150000	810620000	644750000	722040000	764500000	0	606220000	694140000	675610000	667930000	733670000	217580000	212100000	311460000	246620000	309860000	477060000	472900000	349580000	332280000	314730000	1142700000	13	13	2	53.6	53.6	16.9	23.84	0	180.8	23724000000	258	2372400000	74244000	187380000	5450100	126700000	114500000	142720000	148410	136130000	53724000	171020000	39221000	247440000	70506000
SapurV1A.0052s0080.1.p	SapurV1A.0052s0080.1.p	0	0	0	0	0	4974600	0	0	0	0	0	0	0	0	0	0	0	0	0	0	0	0	0	10	2	2	25.7	6.4	6.4	58.813	0	6.0127	15864000	7	610140	0	0	0	169260	149670	291210	0	0	0	0	0	0	0
SapurV1A.0052s0320.2.p;SapurV1A.0052s0320.1.p	SapurV1A.0052s0320.2.p;SapurV1A.0052s0320.1.p	22509000	10395000	99863000	0	10940000	17403000	0	14559000	32382000	20954000	58387000	6837900	31660000	35386000	32674000	25176000	13775000	20912000	20909000	21794000	20738000	22700000	23496000	4	4	3	12.3	12.3	9.6	61.38	0	32.29	1300100000	84	72226000	2146600	1810200	525220	566630	643450	824550	212870	884230	833640	2495600	1127600	1895300	7951500
SapurV1A.0052s0330.1.p	SapurV1A.0052s0330.1.p	0	0	0	6596800	0	0	0	0	0	0	0	8954300	15628000	16377000	14098000	11646000	15567000	15396000	17018000	15190000	12723000	15590000	13052000	6	6	6	26.8	26.8	26.8	35.983	0	85.397	568460000	58	37897000	1953000	524530	0	507560	239260	292800	0	0	0	0	0	1187700	3242300
SapurV1A.0052s0340.1.p	SapurV1A.0052s0340.1.p	30598000	42885000	0	35274000	32528000	41326000	0	30390000	22808000	25817000	39657000	39235000	0	0	19438000	14346000	17803000	19865000	23539000	23009000	0	14956000	40797000	12	4	4	46.5	16.6	16.6	20.886	0	9.5576	1053700000	55	131720000	4108300	13989000	127310	4675700	3664700	8935500	0	3571800	2858600	8772600	5585200	14984000	2044900
SapurV1A.0909s0020.2.p;SapurV1A.0909s0020.1.p;SapurV1A.0155s0400.2.p;SapurV1A.0155s0400.1.p;SapurV1A.0052s0480.1.p	SapurV1A.0909s0020.2.p;SapurV1A.0909s0020.1.p;SapurV1A.0155s0400.2.p;SapurV1A.0155s0400.1.p;SapurV1A.0052s0480.1.p	0	0	0	0	0	0	0	0	0	0	0	0	10514000	0	0	0	0	0	0	0	0	0	0	3	3	3	36.1	36.1	36.1	12.434	0	29.981	130780000	26	21797000	0	0	0	588540	0	1207100	0	0	0	0	0	1275800	6292400
SapurV1A.0909s0010.1.p;SapurV1A.0155s0390.1.p;SapurV1A.0052s0490.1.p	SapurV1A.0909s0010.1.p;SapurV1A.0155s0390.1.p;SapurV1A.0052s0490.1.p	0	0	0	0	0	0	0	0	0	0	0	0	0	0	624210	0	0	0	0	0	0	0	0	3	2	2	12.1	10.3	10.3	49.355	0.0020718	1.9168	18696000	4	779000	100810	0	0	118860	0	0	0	0	0	0	0	174610	0
SapurV1A.0052s0550.1.p	SapurV1A.0052s0550.1.p	0	0	0	0	0	2253100	0	0	0	0	0	0	0	0	0	0	0	0	0	0	0	0	0	2	2	1	8.9	8.9	5.8	36.671	0.0020901	2.0095	13174000	5	693350	0	197050	0	172610	143210	180480	0	0	0	0	0	0	0
SapurV1A.0052s0560.1.p	SapurV1A.0052s0560.1.p	0	0	0	0	0	0	0	0	0	0	0	0	0	0	0	0	0	0	0	0	8713600	0	0	2	2	2	16	16	16	11.773	0	8.3952	94127000	5	15688000	0	0	0	1163000	0	0	0	0	0	0	0	0	0
SapurV1A.0052s0570.1.p;SapurV1A.0604s0270.7.p;SapurV1A.0604s0270.6.p;SapurV1A.0604s0270.5.p;SapurV1A.0604s0270.4.p;SapurV1A.0604s0270.3.p;SapurV1A.0604s0270.2.p;SapurV1A.0604s0270.1.p	SapurV1A.0052s0570.1.p;SapurV1A.0604s0270.7.p;SapurV1A.0604s0270.6.p;SapurV1A.0604s0270.5.p;SapurV1A.0604s0270.4.p;SapurV1A.0604s0270.3.p;SapurV1A.0604s0270.2.p;SapurV1A.0604s0270.1.p	0	18508000	0	13619000	23309000	38837000	0	0	0	14790000	0	22932000	89172000	64867000	65242000	77819000	83688000	44417000	0	0	76952000	48385000	24690000	12	12	3	45.2	45.2	13.4	31.759	0	20.692	2113900000	82	150990000	140300	2048900	0	1089800	1375700	2480900	0	601550	0	1422300	0	4080900	27215000
SapurV1A.0052s0600.1.p	SapurV1A.0052s0600.1.p	0	0	0	0	0	0	0	0	0	0	0	0	50364000	50924000	52935000	42559000	48809000	49228000	29115000	21835000	23314000	53389000	0	6	6	6	64.2	64.2	64.2	17.338	0	98.641	1349200000	47	224870000	0	0	0	0	0	0	0	0	0	0	0	0	36085000
SapurV1A.0052s0620.2.p;SapurV1A.0052s0620.1.p	SapurV1A.0052s0620.2.p;SapurV1A.0052s0620.1.p	0	0	0	5324500	0	4856900	0	0	0	0	0	0	0	0	0	0	0	0	0	0	0	0	5059300	2	2	2	11.7	11.7	11.7	22.165	0.0002482	2.7632	34517000	12	4930900	200610	528770	0	1365200	182920	1092700	0	0	0	0	0	0	0
SapurV1A.0052s0650.1.p;SapurV1A.0155s0260.1.p;SapurV1A.0052s0650.2.p	SapurV1A.0052s0650.1.p;SapurV1A.0155s0260.1.p	5242400	0	0	0	9589700	0	0	0	0	0	0	0	0	0	0	0	0	0	0	0	0	0	0	3	3	3	20.7	20.7	20.7	16.109	0.0031638	1.7377	80483000	13	10060000	667570	0	0	711210	1561000	1265300	0	578600	0	0	0	729900	0
SapurV1A.0052s0680.2.p;SapurV1A.0052s0680.1.p;SapurV1A.0052s0680.4.p;SapurV1A.0052s0680.3.p	SapurV1A.0052s0680.2.p;SapurV1A.0052s0680.1.p;SapurV1A.0052s0680.4.p;SapurV1A.0052s0680.3.p	14101000	6676900	0	5973500	7423900	5985100	0	11534000	17962000	11391000	27182000	6108900	7746000	7351100	5787700	6447100	6936700	0	0	0	0	0	9113000	4	4	4	24.1	24.1	24.1	28.443	0	21.214	301750000	54	27432000	1584700	1754100	0	607230	591790	572030	0	1813400	1456100	2492400	1637700	2087400	1435800
SapurV1A.0052s0720.1.p;SapurV1A.0052s0720.3.p	SapurV1A.0052s0720.1.p;SapurV1A.0052s0720.3.p	11938000	19181000	0	18146000	18823000	16054000	0	13652000	0	18082000	18317000	33185000	15489000	29143000	20017000	22541000	21144000	28013000	21852000	0	28976000	35925000	23625000	6	6	3	67.4	67.4	40.7	14.769	0	59.961	1140700000	89	190110000	2023900	6882000	55962	4474600	2888400	3304100	0	3731300	0	6733900	1389900	27839000	11361000
SapurV1A.0052s0740.1.p	SapurV1A.0052s0740.1.p	10036000	0	0	6904900	0	9002200	0	0	0	7837900	0	10648000	0	0	0	0	0	0	0	0	0	0	0	4	4	4	35.3	35.3	35.3	14.772	0	20.826	164480000	31	18275000	1112300	1149900	0	1333900	496080	1527000	0	1145300	0	1983600	0	3530100	838410
SapurV1A.0052s0750.1.p	SapurV1A.0052s0750.1.p	0	0	0	0	0	0	0	0	0	0	0	0	0	0	0	0	0	0	0	0	0	0	4116100	1	1	1	15.7	15.7	15.7	12.724	0	26.942	87077000	25	17415000	584860	1512700	81957	758770	731710	725740	0	997530	366540	1339900	0	1497100	0
SapurV1A.0052s0790.1.p	SapurV1A.0052s0790.1.p	223040000	159330000	163090000	153890000	109020000	91694000	0	125660000	366780000	198700000	615960000	102680000	38668000	50098000	27655000	35167000	26567000	47308000	79427000	65585000	67740000	55097000	93978000	12	11	11	65.4	61.3	61.3	24.486	0	140.54	4105500000	191	342120000	22381000	34334000	834660	24753000	10305000	12918000	0	22976000	30317000	27041000	41600000	18076000	4603700
SapurV1A.0052s0890.1.p	SapurV1A.0052s0890.1.p	0	0	0	0	0	0	0	0	0	0	0	0	0	7292100	0	0	0	0	0	0	0	0	0	4	4	4	14.4	14.4	14.4	46.66	0	14.836	83017000	9	3609500	0	0	0	0	0	0	0	0	0	0	0	0	322850
SapurV1A.0053s0070.4.p;SapurV1A.0053s0070.3.p;SapurV1A.0053s0070.2.p;SapurV1A.0053s0070.1.p	SapurV1A.0053s0070.4.p;SapurV1A.0053s0070.3.p;SapurV1A.0053s0070.2.p;SapurV1A.0053s0070.1.p	0	21462000	0	19071000	24261000	30114000	0	0	0	16974000	0	0	21430000	20653000	22480000	21479000	28451000	23764000	22990000	28578000	27053000	32015000	30955000	9	9	9	44.8	44.8	44.8	36.592	0	120.01	1019100000	83	67941000	380750	3062100	0	1796400	2381600	3984800	0	487940	253680	1745500	124500	1518400	3945200
SapurV1A.0053s0170.3.p;SapurV1A.0053s0170.2.p;SapurV1A.0053s0170.1.p	SapurV1A.0053s0170.3.p;SapurV1A.0053s0170.2.p;SapurV1A.0053s0170.1.p	0	0	0	0	0	0	0	0	0	0	0	0	0	0	0	0	0	0	0	0	0	0	0	1	1	1	2.4	2.4	2.4	45.773	0.0088153	1.2897	0	2	0	0	0	0	0	0	0	0	0	0	0	0	0	0
SapurV1A.0053s0200.1.p	SapurV1A.0053s0200.1.p	0	0	0	0	0	0	0	0	0	0	0	0	0	0	4361200	0	0	6865000	0	0	0	0	0	4	4	4	26.3	26.3	26.3	22.285	0	3.4903	75619000	9	6301600	0	0	0	0	0	0	0	0	0	0	0	0	0
SapurV1A.0053s0290.1.p	SapurV1A.0053s0290.1.p	55187000	61537000	0	77355000	55869000	59048000	0	65186000	31874000	73780000	37726000	63815000	56896000	49842000	58606000	49017000	54763000	52310000	57541000	81276000	63414000	63010000	47876000	16	16	15	58.4	58.4	55.5	46.07	0	94.122	2908000000	177	145400000	2610100	6761800	0	8769900	4317400	4629400	0	5089400	924580	6572600	541790	11456000	13837000
SapurV1A.0053s0300.1.p	SapurV1A.0053s0300.1.p	0	2166600	0	0	0	0	0	0	0	0	0	0	0	0	0	0	0	0	0	0	0	0	0	1	1	1	3.2	3.2	3.2	59.512	0.0027397	1.8315	5631400	1	268160	0	268160	0	0	0	0	0	0	0	0	0	0	0
SapurV1A.1056s0040.2.p;SapurV1A.0053s0310.2.p;SapurV1A.1056s0040.1.p;SapurV1A.0053s0310.1.p	SapurV1A.1056s0040.2.p;SapurV1A.0053s0310.2.p;SapurV1A.1056s0040.1.p;SapurV1A.0053s0310.1.p	0	337410	0	0	0	0	0	0	0	0	0	0	0	0	0	0	0	0	0	0	0	0	0	1	1	1	1.8	1.8	1.8	67.143	0.0099915	1.2203	877020	2	36542	0	36542	0	0	0	0	0	0	0	0	0	0	0
SapurV1A.0053s0320.2.p;SapurV1A.0053s0320.1.p	SapurV1A.0053s0320.2.p;SapurV1A.0053s0320.1.p	0	0	0	0	0	0	0	0	0	0	0	4138400	0	5370200	4588900	6784100	0	4087000	0	0	5424500	4457900	0	10	7	4	15.6	10.9	6.7	96.604	0	10.865	174730000	33	3883000	0	0	0	0	0	59447	0	0	0	345720	0	290640	746450
SapurV1A.0053s0510.1.p;SapurV1A.1202s0090.1.p	SapurV1A.0053s0510.1.p	0	0	0	0	0	0	0	0	0	0	0	0	29089000	27626000	21607000	21912000	17588000	26008000	25264000	42595000	38003000	33966000	11270000	24	5	5	60.4	9.3	9.3	49.122	0	29.832	962610000	54	32087000	0	223470	0	152630	123860	0	0	0	0	136220	0	289770	4400300
SapurV1A.0053s0710.1.p;SapurV1A.0970s0030.2.p;SapurV1A.0271s0200.2.p;SapurV1A.0542s0160.1.p;SapurV1A.0071s0390.1.p;SapurV1A.1733s0010.1.p;SapurV1A.0970s0050.1.p;SapurV1A.0970s0030.1.p;SapurV1A.0948s0030.1.p	SapurV1A.0053s0710.1.p	0	0	0	0	0	0	0	0	0	0	0	0	0	0	0	0	0	0	0	0	8617300	0	0	6	3	3	25.3	14.3	14.3	33.903	0.0066065	1.4695	19153000	4	1197100	0	0	0	0	0	0	0	0	0	0	0	0	0
SapurV1A.0053s0730.1.p	SapurV1A.0053s0730.1.p	0	0	0	7699600	17689000	0	0	0	0	0	0	0	296580000	254620000	443360000	250190000	375980000	498560000	203520000	126650000	108980000	198790000	102580000	20	15	8	56.8	45.9	25.2	43.109	0	212.16	9007400000	141	360300000	0	0	0	375640	927250	0	151200	0	0	0	0	0	46871000
SapurV1A.0053s0760.1.p	SapurV1A.0053s0760.1.p	122540000	112080000	0	145270000	142250000	138680000	0	144010000	87312000	146330000	56827000	142370000	148550000	131320000	141480000	158040000	161720000	137640000	172360000	189670000	186600000	149630000	145870000	29	29	29	50.4	50.4	50.4	83.767	0	223.12	7035500000	350	171600000	3504300	7623100	13569	7003600	4098700	5322300	0	9383000	1461600	7197400	712550	10256000	9870100
SapurV1A.0053s0770.1.p;SapurV1A.3732s0020.2.p;SapurV1A.3732s0020.1.p;SapurV1A.0236s0440.1.p;SapurV1A.0122s0240.1.p	SapurV1A.0053s0770.1.p;SapurV1A.3732s0020.2.p;SapurV1A.3732s0020.1.p;SapurV1A.0236s0440.1.p;SapurV1A.0122s0240.1.p	0	0	0	9170200	18094000	18219000	0	14460000	0	0	0	21354000	20203000	23881000	23759000	23709000	30529000	16911000	19495000	29257000	36564000	28247000	30821000	13	13	13	47.4	47.4	47.4	49.01	0	40.079	963560000	80	40148000	53639	583180	0	386860	844300	992720	0	736450	0	0	0	1262400	3344500
SapurV1A.0053s0810.1.p	SapurV1A.0053s0810.1.p	0	0	0	0	4414300	0	0	0	0	3990800	0	5210200	9436600	9540300	8379700	10235000	9875100	0	0	0	0	0	8641100	2	2	2	16.3	16.3	16.3	18.803	0	17.674	284450000	35	35557000	205740	847020	0	403650	702110	437050	0	357430	170780	1131600	207120	1881100	4183200
SapurV1A.0053s0860.1.p;SapurV1A.0636s0010.1.p	SapurV1A.0053s0860.1.p;SapurV1A.0636s0010.1.p	33518000	48127000	0	43858000	60193000	62229000	0	51229000	10238000	47596000	0	54941000	49182000	44855000	48219000	45482000	47441000	42137000	52212000	67144000	66047000	52941000	53173000	17	17	17	43.2	43.2	43.2	57.71	0	64.676	2442800000	169	97712000	1234800	5964000	0	3340700	3809600	4055000	0	4497500	132810	3317000	0	8964300	7251700
SapurV1A.0053s0870.1.p;SapurV1A.0636s0020.3.p;SapurV1A.0636s0020.2.p;SapurV1A.0636s0020.1.p	SapurV1A.0053s0870.1.p;SapurV1A.0636s0020.3.p;SapurV1A.0636s0020.2.p;SapurV1A.0636s0020.1.p	0	14552000	0	0	20627000	0	0	0	0	0	0	11409000	28937000	24435000	20815000	42808000	48975000	20480000	14011000	23721000	21739000	23082000	40668000	8	8	6	32.7	32.7	22.3	54.251	0	42.376	1029100000	93	54163000	0	1462500	0	352960	1222400	378330	0	0	0	322260	0	1003900	5232400
SapurV1A.0054s0070.1.p	SapurV1A.0054s0070.1.p	608940000	101900000	8038400000	114750000	236500000	68528000	6216300000	192370000	1072200000	176400000	1513700000	107240000	37965000	11557000	62587000	0	0	37540000	10169000	42010000	73733000	70183000	179690000	10	10	10	50.3	50.3	50.3	18.451	0	170.29	7534900000	185	627910000	49928000	14802000	47876000	17032000	26574000	8950400	107580000	32682000	78452000	37114000	76472000	30513000	7552000
SapurV1A.0054s0090.1.p	SapurV1A.0054s0090.1.p	546970000	210730000	862720000	357930000	270440000	320100000	0	528590000	1223400000	409200000	1261800000	305400000	198460000	252600000	161180000	0	166260000	231420000	173120000	209650000	141050000	179180000	304590000	4	4	4	27.3	27.3	27.3	27.5	0	65.513	6704500000	98	1117400000	80221000	82432000	51218000	73288000	50695000	17560000	22724000	39512000	170580000	35116000	141740000	31086000	24806000
SapurV1A.0054s0180.4.p;SapurV1A.0054s0180.2.p;SapurV1A.0054s0180.3.p;SapurV1A.0054s0180.1.p	SapurV1A.0054s0180.4.p;SapurV1A.0054s0180.2.p;SapurV1A.0054s0180.3.p;SapurV1A.0054s0180.1.p	0	0	46219000	0	0	0	0	0	0	0	45829000	0	0	0	0	0	0	0	0	0	0	0	0	2	2	2	29.1	29.1	29.1	13.104	0	3.2441	145640000	12	20806000	1826200	2265200	465200	1909100	792320	1326500	0	1703400	0	3664400	4266500	1639500	0
SapurV1A.0054s0210.2.p;SapurV1A.0054s0210.1.p	SapurV1A.0054s0210.2.p;SapurV1A.0054s0210.1.p	107550000	130230000	0	127390000	135170000	162150000	0	95415000	68128000	142710000	68750000	190480000	132000000	123930000	108110000	127020000	114510000	112720000	122560000	190450000	205290000	157390000	179250000	36	29	29	55.3	46.6	46.6	90.539	0	323.31	6612600000	455	134950000	2731200	9673700	0	5162400	3809400	6727100	12590	2527300	746420	5338100	441300	12932000	9047200
SapurV1A.0054s0310.1.p	SapurV1A.0054s0310.1.p	0	0	0	0	0	7097200	0	0	0	0	0	0	0	0	0	0	0	0	0	0	0	0	0	2	2	2	7.3	7.3	7.3	30.135	0	4.8789	82237000	10	5482500	135720	409410	0	236380	183300	720140	0	0	0	0	0	529840	0
SapurV1A.0054s0340.2.p;SapurV1A.0054s0340.1.p;SapurV1A.0054s0340.3.p;SapurV1A.0054s0340.4.p;SapurV1A.0054s0340.6.p;SapurV1A.0054s0340.5.p	SapurV1A.0054s0340.2.p;SapurV1A.0054s0340.1.p;SapurV1A.0054s0340.3.p;SapurV1A.0054s0340.4.p	0	0	0	0	0	0	0	0	0	0	0	0	14164000	14504000	16294000	19157000	18500000	14874000	0	0	0	8932900	10901000	18	12	11	35.9	27	25	65.194	0	17.332	386040000	41	11030000	0	0	0	0	0	0	0	0	0	0	0	0	1659900
SapurV1A.0054s0420.1.p;SapurV1A.0115s0270.1.p;SapurV1A.0220s0090.1.p;SapurV1A.0089s0540.1.p;SapurV1A.0290s0130.1.p;SapurV1A.0858s0050.1.p	SapurV1A.0054s0420.1.p;SapurV1A.0115s0270.1.p;SapurV1A.0220s0090.1.p;SapurV1A.0089s0540.1.p;SapurV1A.0290s0130.1.p;SapurV1A.0858s0050.1.p	0	0	0	0	0	0	0	0	0	0	0	0	2621300	0	0	0	0	0	0	0	0	0	0	2	2	2	23.8	23.8	23.8	19.618	0	4.3868	16304000	6	3260800	0	0	0	0	0	0	0	0	0	0	0	0	1882600
SapurV1A.0054s0430.1.p	SapurV1A.0054s0430.1.p	474370000	457940000	1771700000	438110000	370370000	347450000	126200000	575750000	586560000	483600000	677140000	351810000	120300000	85132000	119490000	75095000	60499000	135730000	220160000	177050000	140100000	224060000	336590000	16	16	16	47.8	47.8	47.8	45.562	0	300.64	13612000000	348	800730000	38604000	74595000	5683300	54785000	35986000	31193000	1149400	79422000	38369000	64593000	33093000	73884000	29208000
SapurV1A.0054s0460.1.p	SapurV1A.0054s0460.1.p	752670000	651950000	730270000	720040000	653200000	711340000	1028300000	649700000	952250000	860300000	1367300000	716740000	995740000	1230900000	939730000	819020000	727010000	974080000	1048200000	1037200000	802440000	865490000	820900000	18	18	18	76	76	76	35.479	0	323.31	44355000000	622	2464200000	53879000	94213000	2174800	78961000	49741000	56060000	18348000	90607000	44617000	109290000	48332000	118040000	220340000
SapurV1A.0054s0490.2.p;SapurV1A.0054s0490.1.p;SapurV1A.0220s0170.5.p	SapurV1A.0054s0490.2.p;SapurV1A.0054s0490.1.p	194210000	362010000	184640000	365450000	337110000	275680000	142320000	373940000	219970000	394000000	209650000	278220000	191640000	185590000	166560000	171990000	236110000	223740000	273320000	363870000	313040000	298080000	235350000	17	17	16	62.3	62.3	60.2	48.362	0	323.31	13150000000	361	526000000	8394800	32679000	449290	26760000	18965000	18685000	983870	31199000	5525600	42398000	3769900	30518000	22304000
SapurV1A.0054s0510.1.p	SapurV1A.0054s0510.1.p	0	0	0	0	0	0	0	0	0	0	0	0	21508000	18259000	26165000	0	25142000	18772000	20137000	13742000	22518000	26194000	6805900	9	9	9	28.4	28.4	28.4	42.983	0	14.828	813850000	42	36993000	0	0	0	0	0	0	0	0	0	0	0	8905200	2387900
SapurV1A.0054s0560.1.p	SapurV1A.0054s0560.1.p	0	0	0	0	0	0	0	0	0	0	0	0	0	0	0	0	0	0	0	0	0	0	1346600	1	1	1	1.2	1.2	1.2	93.188	0.0076436	1.3926	16123000	6	644920	0	0	0	0	0	182070	0	0	0	0	0	236900	0
SapurV1A.0055s0060.1.p	SapurV1A.0055s0060.1.p	0	0	0	0	0	0	0	0	0	0	0	0	0	0	0	0	0	0	0	0	0	0	124080000	1	1	1	2	2	2	50.813	0.008458	1.3443	3611000000	21	180550000	22887000	14333000	6960100	0	0	0	1544100	550620	38536000	1084600	0	333900	12364000
SapurV1A.4879s0010.2.p;SapurV1A.4879s0010.1.p;SapurV1A.0055s0170.2.p;SapurV1A.0055s0170.1.p	SapurV1A.4879s0010.2.p;SapurV1A.4879s0010.1.p;SapurV1A.0055s0170.2.p;SapurV1A.0055s0170.1.p	16779000	0	28577000	8346200	0	0	0	0	30078000	14258000	30783000	0	0	0	0	0	0	0	0	0	0	0	0	6	6	6	8	8	8	100.76	0	7.8158	85803000	25	2258000	167140	370950	125910	242850	0	44724	0	67233	253580	357270	577260	0	0
SapurV1A.0055s0330.1.p;SapurV1A.0017s0830.3.p;SapurV1A.0017s0830.2.p;SapurV1A.0017s0830.1.p;SapurV1A.1693s0020.1.p	SapurV1A.0055s0330.1.p	0	0	0	0	0	4719600	0	0	0	0	0	0	0	0	0	0	0	0	0	0	0	0	0	4	4	2	8.3	8.3	4.7	68.779	0	4.3761	44185000	11	1162800	29396	171360	0	0	0	189030	0	45292	0	0	0	189760	0
SapurV1A.0056s0070.1.p	SapurV1A.0056s0070.1.p	91707000	92893000	0	122240000	137670000	118270000	0	98747000	30452000	95549000	34282000	136430000	25976000	144700000	0	100130000	60269000	45208000	148810000	58792000	75966000	139950000	103790000	5	5	5	82.1	82.1	82.1	13.789	0	95.516	4794000000	108	799000000	17671000	43831000	0	43470000	35792000	38036000	0	37679000	3845400	43377000	2472400	78956000	32218000
SapurV1A.0056s0360.3.p;SapurV1A.0056s0360.2.p;SapurV1A.0056s0360.1.p	SapurV1A.0056s0360.3.p;SapurV1A.0056s0360.2.p;SapurV1A.0056s0360.1.p	0	0	0	0	0	0	0	0	0	0	0	0	0	0	0	0	0	0	0	0	0	0	0	1	1	1	2.1	2.1	2.1	53.537	0.0098186	1.2424	0	2	0	0	0	0	0	0	0	0	0	0	0	0	0	0
SapurV1A.0802s0200.1.p;SapurV1A.0056s0370.1.p	SapurV1A.0802s0200.1.p;SapurV1A.0056s0370.1.p	0	0	0	0	0	0	0	0	0	0	0	0	0	0	0	0	0	0	0	0	0	0	2891000	2	2	2	11.2	11.2	11.2	16.134	0.0014108	2.1596	21222000	4	2652700	0	0	0	0	0	0	0	0	0	0	0	0	0
SapurV1A.0056s0380.1.p	SapurV1A.0056s0380.1.p	1084000000	1074600000	769760000	1244900000	1018300000	1006100000	194830000	1255900000	971970000	1400600000	838080000	1101200000	842140000	878120000	774130000	795470000	830370000	719890000	738030000	1107200000	1235700000	904220000	1151500000	42	42	16	71.8	71.8	35.1	61.167	0	323.31	48705000000	946	1391600000	39193000	91979000	984200	68451000	35940000	46368000	1163300	81571000	22407000	88633000	13520000	80046000	95920000
SapurV1A.0056s0410.2.p;SapurV1A.0056s0410.1.p	SapurV1A.0056s0410.2.p;SapurV1A.0056s0410.1.p	0	0	0	0	0	0	0	0	0	0	0	0	0	0	0	4454000	0	0	0	0	0	0	0	4	4	4	23.6	23.6	23.6	29.06	0	3.9091	27631000	5	2511900	0	0	0	0	0	0	0	0	0	0	0	0	912770
SapurV1A.0056s0570.2.p;SapurV1A.0056s0570.1.p	SapurV1A.0056s0570.2.p;SapurV1A.0056s0570.1.p	57598000	37899000	0	44263000	40673000	36314000	0	50501000	0	64551000	21999000	46280000	74307000	86397000	70540000	81788000	57087000	84440000	70183000	68045000	86639000	76029000	67800000	9	9	9	63.3	63.3	63.3	23.749	0	107.31	3231900000	107	269330000	4894500	8129600	0	6381700	3283000	5106100	0	10768000	619320	11475000	811710	11240000	29069000
SapurV1A.0056s0640.1.p	SapurV1A.0056s0640.1.p	287740000	278530000	146140000	312400000	276880000	193980000	0	228270000	108930000	257890000	83807000	213360000	52789000	51947000	28526000	18287000	44208000	53623000	33821000	92446000	120940000	41997000	79272000	22	12	5	80.1	57.5	35	42.705	0	209.54	5812700000	251	363290000	22512000	51433000	608670	29016000	23592000	21578000	37453	33716000	5927900	46346000	2999600	35066000	12417000
SapurV1A.0056s0650.1.p	SapurV1A.0056s0650.1.p	0	14072000	0	18736000	0	0	0	0	0	0	0	0	0	0	0	0	0	0	0	0	0	0	0	13	2	2	57.5	16.6	16.6	42.904	0	27.594	116830000	19	8345300	217720	2676000	0	2287600	404820	218270	0	1172700	0	313800	0	453850	0
SapurV1A.0056s0660.1.p	SapurV1A.0056s0660.1.p	25808000	40917000	0	49219000	32265000	34831000	0	42579000	0	27190000	0	31935000	0	12292000	0	0	0	11686000	0	20313000	15252000	0	19241000	20	4	1	70.1	25.1	7.7	42.796	0	177.17	833190000	80	52074000	1460900	6487700	0	5875500	2755500	3843200	0	7190700	292760	4042000	653750	7060900	0
SapurV1A.0056s0770.1.p	SapurV1A.0056s0770.1.p	185920000	158810000	36029000	146430000	154150000	144150000	0	146710000	100830000	224880000	39386000	138740000	248860000	248220000	275860000	326370000	356320000	267430000	335210000	303550000	270950000	291560000	317530000	23	23	17	57.4	57.4	44	54.087	0	293.62	12334000000	365	493370000	8298400	15301000	88115	7632900	8446200	7604900	188120	8514200	2333600	22038000	996730	13251000	36401000
SapurV1A.0057s0050.1.p	SapurV1A.0057s0050.1.p	201090000	101940000	1371800000	96363000	78222000	98150000	139630000	97788000	352650000	132860000	406670000	62812000	32699000	0	0	0	22746000	34284000	0	10799000	12467000	0	35920000	5	5	5	34.7	34.7	34.7	24.016	0	52.925	2712900000	90	226080000	21456000	21155000	8019100	12655000	9471700	7908800	1976700	10192000	27492000	28655000	24428000	13557000	8830700
SapurV1A.0057s0120.2.p;SapurV1A.0057s0120.1.p;SapurV1A.0057s0120.4.p;SapurV1A.0057s0120.3.p;SapurV1A.0057s0120.5.p	SapurV1A.0057s0120.2.p;SapurV1A.0057s0120.1.p;SapurV1A.0057s0120.4.p;SapurV1A.0057s0120.3.p;SapurV1A.0057s0120.5.p	33228000	37612000	0	34128000	38559000	43534000	0	32235000	46928000	32915000	39536000	49943000	61757000	75237000	70051000	57416000	72021000	70207000	96837000	74220000	60104000	91579000	92033000	14	14	14	50.7	50.7	50.7	40.173	0	85.856	3012500000	206	158550000	1835000	5842000	29564	4063000	1398600	3880700	0	3487600	1584000	2086700	988600	6538600	10385000
SapurV1A.0057s0250.1.p	SapurV1A.0057s0250.1.p	109870000	130900000	0	109810000	138560000	106440000	0	111320000	53545000	106540000	28263000	108350000	130610000	109410000	140750000	127350000	108480000	120680000	119930000	106860000	138090000	138480000	154110000	16	16	16	62.1	62.1	62.1	34.567	0	257.55	5849000000	250	307840000	7946500	9286600	0	9263400	10968000	4711500	0	13231000	1687800	14555000	738510	12767000	31393000
SapurV1A.0057s0360.1.p	SapurV1A.0057s0360.1.p	0	0	0	0	0	0	0	0	0	0	0	0	0	2515100	0	0	0	0	0	0	0	0	0	1	1	1	5.1	5.1	5.1	35.314	0.0016393	2.1105	10926000	4	642720	0	0	0	0	101650	0	0	0	0	0	0	0	0
SapurV1A.0057s0400.1.p	SapurV1A.0057s0400.1.p	0	0	0	0	0	0	0	0	0	0	0	0	6575000	6322500	5329200	4521900	5436600	5659100	5417400	0	7561900	7687800	0	7	7	7	31.6	31.6	31.6	32.302	0	12.095	172520000	48	9080100	0	0	0	0	0	0	0	0	0	0	0	0	1115300
SapurV1A.0057s0420.1.p	SapurV1A.0057s0420.1.p	8031300	49061000	0	25200000	24933000	48789000	0	0	0	9496900	0	22098000	11978000	8296700	19355000	21326000	22983000	12394000	6821500	38705000	35662000	11080000	9808200	36	36	35	31.6	31.6	31.1	197.79	0	178.51	915570000	224	9844800	59219	1244700	0	490010	543280	788100	0	61321	0	130840	0	1102900	371840
SapurV1A.2433s0010.2.p;SapurV1A.2433s0010.1.p;SapurV1A.0057s0450.1.p	SapurV1A.2433s0010.2.p;SapurV1A.2433s0010.1.p;SapurV1A.0057s0450.1.p	261120000	276190000	205830000	296140000	248000000	252920000	0	318320000	310850000	345470000	301780000	253470000	137750000	137180000	157430000	120650000	142140000	126930000	172340000	229300000	196800000	149420000	210660000	27	27	6	67.6	67.6	17.2	47.929	0	119.73	10134000000	328	375320000	11504000	29092000	413160	21982000	14004000	13506000	0	31885000	9600100	32264000	5768200	34248000	18366000
SapurV1A.0057s0470.1.p	SapurV1A.0057s0470.1.p	0	7981100	0	0	7455000	9605300	0	0	0	0	0	2858300	0	10997000	15536000	11953000	0	0	0	0	0	11593000	55832000	18	18	18	35.3	35.3	35.3	72.968	0	81.374	398730000	61	11727000	46615	789230	0	70153	301680	502050	0	175450	0	144540	0	177510	1744400
SapurV1A.0057s0520.1.p	SapurV1A.0057s0520.1.p	0	0	0	0	10780000	13880000	0	0	0	0	0	0	15605000	0	0	0	0	0	0	0	24247000	0	0	4	4	4	18	18	18	29.38	0	8.2647	571910000	24	38127000	0	1391000	0	0	778910	1655600	0	0	0	0	0	2650800	4208500
SapurV1A.0057s0560.2.p;SapurV1A.0057s0560.1.p;SapurV1A.0057s0560.7.p;SapurV1A.0057s0560.6.p;SapurV1A.0057s0560.5.p;SapurV1A.0057s0560.4.p;SapurV1A.0057s0560.3.p;SapurV1A.0964s0010.2.p	SapurV1A.0057s0560.2.p;SapurV1A.0057s0560.1.p;SapurV1A.0057s0560.7.p;SapurV1A.0057s0560.6.p;SapurV1A.0057s0560.5.p;SapurV1A.0057s0560.4.p;SapurV1A.0057s0560.3.p	0	0	0	0	0	0	0	0	0	0	0	0	15587000	0	0	13817000	19878000	0	0	0	25601000	9384700	0	7	7	2	20.2	20.2	8.4	34.136	0	7.1556	313120000	23	24086000	0	153760	0	318190	0	151840	0	0	0	0	0	0	5260200
SapurV1A.0058s0080.1.p;SapurV1A.0058s0080.2.p;SapurV1A.0058s0080.3.p	SapurV1A.0058s0080.1.p;SapurV1A.0058s0080.2.p;SapurV1A.0058s0080.3.p	129380000	67278000	50017000	103850000	97643000	130370000	0	17161000	252750000	404890000	193210000	89910000	173390000	177880000	146010000	150560000	173280000	196260000	263680000	236540000	227650000	277680000	236000000	26	26	15	66	66	42.7	53.785	0	246.64	8901400000	389	306950000	4749400	3780400	138180	5422800	3912300	4213200	82450	927530	5771700	39499000	3431600	7696700	20560000
SapurV1A.0058s0150.1.p	SapurV1A.0058s0150.1.p	33493000	0	0	12258000	14156000	12460000	0	30234000	53916000	13274000	0	13880000	0	0	0	0	0	0	0	0	0	0	0	4	3	3	34.2	29.6	29.6	25.762	0	20.253	315280000	43	28662000	3983600	1212700	747920	2316000	2278900	2118700	490560	3313900	4028000	3475100	1682500	2255300	0
SapurV1A.0058s0170.1.p	SapurV1A.0058s0170.1.p	7196700000	4824600000	10062000000	5868200000	4603800000	4182000000	1268000000	3371300000	8176200000	7111800000	6758200000	4126000000	2679600000	2232300000	2753900000	2397300000	2551300000	2652600000	2970600000	3516300000	3541000000	2811100000	2815600000	36	36	16	83.1	83.1	46.6	53.29	0	323.31	188380000000	2409	8190500000	373790000	569900000	28010000	466130000	288670000	277150000	7256300	384630000	341650000	791540000	189840000	568950000	438110000
SapurV1A.0058s0180.1.p;SapurV1A.0331s0140.1.p;SapurV1A.0010s0510.4.p;SapurV1A.0010s0510.3.p;SapurV1A.0010s0510.2.p;SapurV1A.0010s0510.1.p;SapurV1A.1164s0020.4.p;SapurV1A.1164s0020.3.p;SapurV1A.1164s0020.2.p;SapurV1A.1164s0020.1.p	SapurV1A.0058s0180.1.p	2633800000	2891800000	1203900000	2850400000	2586300000	2753100000	0	3266200000	1751700000	3655000000	1522200000	1992700000	802550000	650700000	792210000	734640000	674180000	734470000	780850000	979420000	1049600000	675560000	1123000000	28	28	17	77.3	77.3	43.3	51.85	0	323.31	73013000000	731	3174500000	124080000	367750000	2384400	217730000	158970000	184800000	0	331180000	69608000	355050000	42052000	223320000	139260000
SapurV1A.0058s0210.1.p;SapurV1A.0058s0210.2.p;SapurV1A.0058s0210.3.p	SapurV1A.0058s0210.1.p;SapurV1A.0058s0210.2.p;SapurV1A.0058s0210.3.p	61107000	92985000	0	84008000	96703000	107640000	0	71918000	54240000	86623000	61919000	99849000	56349000	79864000	0	0	0	0	43629000	63358000	66468000	91020000	103450000	3	3	3	44.2	44.2	44.2	14.308	0	77.68	3041500000	59	608300000	15101000	51953000	0	33809000	28735000	37865000	1645300	34944000	5672200	29422000	4484900	72006000	40097000
SapurV1A.0058s0220.1.p	SapurV1A.0058s0220.1.p	343320000	470970000	1149100000	512520000	663700000	566810000	443840000	583190000	153790000	453790000	214240000	651270000	331750000	587510000	356240000	438480000	389640000	407260000	461150000	542030000	473140000	682560000	553250000	7	7	7	56.7	56.7	56.7	14.808	0	323.31	26809000000	200	4468100000	65834000	208650000	2939600	168300000	144810000	168030000	1790900	289300000	17826000	189560000	22394000	374410000	158670000
SapurV1A.0058s0280.3.p;SapurV1A.0058s0280.2.p;SapurV1A.0058s0280.1.p	SapurV1A.0058s0280.3.p;SapurV1A.0058s0280.2.p;SapurV1A.0058s0280.1.p	0	0	0	0	0	0	0	0	0	0	0	0	0	0	0	0	0	0	0	0	2332100	0	0	1	1	1	1.8	1.8	1.8	105.74	0	8.02	20221000	8	561690	0	0	0	0	0	0	0	0	0	0	0	141340	0
SapurV1A.0058s0360.2.p;SapurV1A.0058s0360.1.p	SapurV1A.0058s0360.2.p;SapurV1A.0058s0360.1.p	0	0	0	0	0	0	0	0	0	0	0	0	0	0	0	0	0	0	0	0	0	2450200	0	2	2	2	5.1	5.1	5.1	49.049	0.0014215	2.2334	22934000	9	882080	74806	94597	0	54424	0	69918	0	0	0	0	0	0	0
SapurV1A.0058s0380.1.p;SapurV1A.0058s0380.2.p	SapurV1A.0058s0380.1.p;SapurV1A.0058s0380.2.p	87556000	118790000	0	93093000	107890000	113050000	0	115670000	61474000	111930000	29184000	112170000	64564000	53177000	67181000	67780000	62064000	60031000	72074000	100200000	85765000	67343000	74187000	32	32	20	58.9	58.9	39.4	89.814	0	201.57	3848900000	360	89510000	2294400	8829600	0	4980100	4672400	4337000	0	5501500	621330	8286000	359530	7732100	4980500
SapurV1A.0058s0400.1.p	SapurV1A.0058s0400.1.p	0	0	0	0	0	0	0	0	0	0	0	0	0	0	0	0	0	0	0	0	0	0	7553500	1	1	1	8.1	8.1	8.1	21.94	0	10.987	159700000	20	17744000	0	1638000	0	743560	704430	941650	0	0	0	786020	0	1788100	0
SapurV1A.0058s0480.1.p	SapurV1A.0058s0480.1.p	0	6515900	0	7180200	8317700	0	0	0	0	6722100	0	0	6816000	7554500	0	7347100	7264100	8816000	6443000	8520000	12908000	9034000	6148200	9	9	9	29.9	29.9	29.9	46.855	0	27.485	268000000	50	15765000	0	912550	0	971140	1760400	284260	0	0	0	528060	0	571350	1079900
SapurV1A.0058s0630.1.p	SapurV1A.0058s0630.1.p	78992000	85951000	81902000	66354000	55401000	72885000	0	53502000	99187000	66551000	98738000	70872000	0	0	0	0	0	0	0	0	0	0	72501000	11	6	6	43.7	19.4	19.4	23.616	0	7.0192	1754300000	52	159480000	7464700	23333000	354360	13973000	9557000	10005000	0	6794800	7243500	11885000	7031200	13741000	2880400
SapurV1A.0058s0650.1.p	SapurV1A.0058s0650.1.p	37778000	50155000	0	42795000	52773000	43958000	0	34463000	39651000	48332000	38489000	41964000	33645000	19635000	23882000	26988000	23711000	25920000	23401000	39297000	28321000	25229000	33194000	35	16	16	55.3	27	27	109.01	0	126.61	1525800000	169	39123000	1219500	5509600	7574.8	3178600	2269600	2120300	0	2411700	704260	2064500	482330	2842200	1768100
SapurV1A.0058s0660.1.p	SapurV1A.0058s0660.1.p	0	0	111930000	0	0	0	0	0	34327000	0	37893000	0	0	0	0	0	0	0	0	0	0	0	0	5	5	4	56	56	49.3	14.85	0	17.244	63153000	18	10526000	1181700	0	1963000	0	0	0	747480	0	1602200	0	4622500	0	0
SapurV1A.1529s0020.1.p;SapurV1A.0059s0020.1.p	SapurV1A.1529s0020.1.p;SapurV1A.0059s0020.1.p	222870000	268490000	133310000	284090000	220200000	264500000	0	305530000	244380000	278380000	248380000	256760000	199210000	219900000	194910000	178600000	193990000	225570000	216130000	261940000	251840000	232800000	276630000	16	16	11	72.7	72.7	51.7	30.6	0	186.52	11568000000	274	771200000	16739000	44389000	311290	40316000	21223000	25626000	0	42536000	11909000	40111000	11963000	56305000	56324000
SapurV1A.0059s0070.1.p	SapurV1A.0059s0070.1.p	0	10449000	0	0	0	11856000	0	0	0	0	0	0	0	0	0	0	0	0	0	0	0	0	0	10	10	4	23	23	11.5	65.858	0	19.603	140880000	30	4857900	0	661380	0	256110	242240	783340	0	249010	0	119550	0	1329600	0
SapurV1A.0059s0090.1.p	SapurV1A.0059s0090.1.p	742850000	769800000	575340000	772340000	808870000	731650000	90926000	856550000	559430000	869380000	550230000	756880000	626010000	696490000	692590000	670770000	724280000	716290000	897660000	859270000	1073600000	1019400000	1323600000	37	34	6	57.4	53.8	14.9	73.444	0	323.31	38771000000	638	1292400000	29450000	70061000	1201700	48780000	36769000	38066000	569850	53249000	13730000	64982000	10967000	70534000	74681000
SapurV1A.0059s0100.1.p	SapurV1A.0059s0100.1.p	0	0	0	1898800	0	0	0	0	0	0	0	0	0	0	0	0	0	0	0	0	0	0	0	2	1	1	4.2	1.9	1.9	77.766	0.0014144	2.1842	7642900	2	254760	0	144570	0	110190	0	0	0	0	0	0	0	0	0
SapurV1A.0059s0120.1.p;SapurV1A.0059s0130.1.p;SapurV1A.5725s0010.1.p	SapurV1A.0059s0120.1.p	29171000	11466000	0	15545000	17393000	10375000	0	14112000	15936000	22247000	15653000	12226000	0	0	0	4250300	0	14064000	17556000	0	0	8671100	16264000	16	16	14	38.6	38.6	34.5	64.438	0	44.265	430880000	95	15958000	1349900	1067900	0	1361800	1049500	423510	0	1254600	280610	2444800	200850	789130	0
SapurV1A.0059s0230.2.p;SapurV1A.0059s0230.1.p;SapurV1A.0094s0090.1.p;SapurV1A.0059s0230.3.p	SapurV1A.0059s0230.2.p;SapurV1A.0059s0230.1.p;SapurV1A.0094s0090.1.p;SapurV1A.0059s0230.3.p	0	0	0	0	1412300	0	0	0	0	0	0	0	0	0	0	0	0	0	0	0	0	0	0	2	2	2	4.5	4.5	4.5	51.37	0	2.9196	10457000	3	580930	0	0	0	0	103230	209210	0	0	0	0	0	0	0
SapurV1A.0059s0270.1.p	SapurV1A.0059s0270.1.p	17175000	21830000	0	18701000	20694000	25022000	0	21594000	0	22589000	0	19033000	23558000	24002000	20679000	18550000	25780000	17579000	0	21641000	30830000	24402000	24599000	7	7	7	35.8	35.8	35.8	37.201	0	137.34	974280000	71	81190000	959340	7920900	0	4654200	1578100	4630300	0	3288800	222750	3534500	0	4842100	6382700
SapurV1A.0059s0290.1.p	SapurV1A.0059s0290.1.p	127240000	106760000	0	104420000	95284000	110430000	0	94036000	60608000	140210000	32772000	125760000	80463000	72126000	63861000	45421000	52511000	80657000	77818000	72362000	95607000	68581000	70950000	19	19	18	53.8	53.8	51.5	42.268	0	169.95	4028100000	259	212010000	8587300	15379000	21673	9502500	5384700	9620100	0	12047000	1730400	18634000	831350	22946000	15859000
SapurV1A.0059s0330.1.p	SapurV1A.0059s0330.1.p	8071500	13102000	0	11938000	11353000	13591000	0	0	0	0	0	13435000	16840000	14061000	12853000	9978600	8212400	7927600	0	0	0	8410800	0	11	11	11	34	34	34	54.504	0	28.461	408050000	80	17741000	365610	1746100	0	1308600	688810	1106500	0	0	0	0	0	1914800	1391100
SapurV1A.0059s0340.1.p	SapurV1A.0059s0340.1.p	0	0	0	0	15928000	0	0	0	0	0	0	0	0	0	0	13399000	0	0	0	0	0	17081000	31675000	6	6	6	54.8	54.8	54.8	17.77	0	23.73	341560000	29	37951000	0	1364800	0	806060	1880800	0	0	0	0	0	0	0	3428200
SapurV1A.0059s0420.1.p;SapurV1A.0094s0320.1.p	SapurV1A.0059s0420.1.p;SapurV1A.0094s0320.1.p	0	0	0	0	0	0	0	0	0	0	10967000	0	0	0	0	0	0	0	0	0	0	0	0	2	2	2	5.5	5.5	5.5	50.149	0.001639	2.1104	45542000	12	2277100	0	386590	0	266710	146230	255770	0	346680	142550	391290	341320	0	0
SapurV1A.0059s0470.1.p	SapurV1A.0059s0470.1.p	0	0	0	0	0	0	0	0	0	0	5502500	0	0	0	0	0	0	0	0	0	0	0	0	1	1	1	1.2	1.2	1.2	99.599	0.0027385	1.8289	5785500	2	141110	0	0	26751	0	0	0	30824	0	0	0	83534	0	0
SapurV1A.0059s0600.1.p	SapurV1A.0059s0600.1.p	0	0	0	0	0	0	0	0	0	0	0	0	0	0	0	0	0	0	0	0	3982100	0	0	7	2	1	42.9	17.7	8.4	22.562	0	4.3484	32761000	5	2047600	0	0	0	281700	0	0	0	0	0	0	0	0	0
SapurV1A.0059s0700.1.p;SapurV1A.0059s0700.2.p	SapurV1A.0059s0700.1.p	0	1250800	0	0	0	0	0	0	0	0	0	0	0	0	0	0	0	0	0	0	0	0	0	3	3	3	1.9	1.9	1.9	238.68	0.00096316	2.4122	5935900	3	51617	0	28271	0	23346	0	0	0	0	0	0	0	0	0
SapurV1A.0059s0720.1.p	SapurV1A.0059s0720.1.p	0	0	0	0	0	0	0	0	0	0	2897700	0	0	0	0	0	0	0	0	0	0	0	0	3	3	3	6.3	6.3	6.3	68.906	0.00024734	2.7284	9214800	3	329100	0	146810	0	0	0	0	0	0	117870	0	64415	0	0
SapurV1A.2136s0050.1.p;SapurV1A.0059s0750.1.p	SapurV1A.2136s0050.1.p;SapurV1A.0059s0750.1.p	0	0	0	0	0	0	0	0	0	0	0	0	0	0	0	4116500	0	0	0	0	0	0	0	1	1	1	3.1	3.1	3.1	54.245	0.00785	1.3803	12745000	1	637250	0	0	0	0	0	0	0	0	0	0	0	0	0
SapurV1A.0060s0060.2.p;SapurV1A.0060s0060.1.p	SapurV1A.0060s0060.2.p;SapurV1A.0060s0060.1.p	0	0	0	0	0	0	0	0	0	0	0	0	0	0	0	0	0	0	0	0	0	0	4528700	1	1	1	13.9	13.9	13.9	12.424	0	7.2696	57778000	3	7222200	0	0	0	0	0	0	0	0	0	0	0	0	2201100
SapurV1A.0060s0150.3.p;SapurV1A.0060s0150.2.p;SapurV1A.0060s0150.1.p;SapurV1A.0912s0040.1.p	SapurV1A.0060s0150.3.p;SapurV1A.0060s0150.2.p;SapurV1A.0060s0150.1.p	0	0	0	0	7932700	0	0	0	0	0	0	0	13907000	10813000	21556000	19779000	17735000	0	0	14544000	13181000	12277000	0	11	11	11	31.4	31.4	31.4	62.726	0	27.921	428890000	62	14789000	0	0	0	0	174570	196710	0	0	0	0	0	0	1358800
SapurV1A.0060s0190.1.p	SapurV1A.0060s0190.1.p	0	0	0	0	0	0	0	0	0	0	0	0	0	0	0	0	0	0	0	0	0	0	1533400	1	1	1	4.2	4.2	4.2	26.356	0.00048864	2.5759	30057000	9	6011300	475960	1169400	0	617630	771840	651690	0	705330	0	1122800	0	0	0
SapurV1A.0060s0400.1.p	SapurV1A.0060s0400.1.p	0	1455400	0	0	0	0	0	0	0	0	0	0	0	0	0	0	0	0	0	0	0	0	0	3	2	2	17.1	11.2	11.2	37.193	0	3.6093	14554000	4	808550	196410	210170	0	0	0	0	0	0	177990	0	223970	0	0
SapurV1A.0060s0470.1.p;SapurV1A.5149s0010.1.p;SapurV1A.0084s0130.1.p	SapurV1A.0060s0470.1.p	0	10498000	0	15998000	10887000	0	0	0	0	17826000	0	15291000	21255000	25674000	13000000	26486000	21405000	17598000	17158000	21256000	17897000	18803000	13370000	11	11	11	60.6	60.6	60.6	28.763	0	23.256	833130000	90	55542000	148510	399040	0	2053300	793260	254150	0	647040	120230	3235400	0	4308000	6338200
SapurV1A.0060s0500.1.p;SapurV1A.0060s0500.2.p;SapurV1A.0084s0600.1.p	SapurV1A.0060s0500.1.p;SapurV1A.0060s0500.2.p	6592700	8441900	0	6930300	8649100	8943300	0	0	0	0	0	9132100	0	8496100	0	0	0	0	0	0	0	0	0	8	8	8	48.7	48.7	48.7	33.833	0	40.894	152400000	44	12700000	519370	2913400	0	1244500	892390	923320	0	151990	70209	733480	57925	2341900	0
SapurV1A.0060s0570.1.p	SapurV1A.0060s0570.1.p	27347000	25135000	0	30206000	27859000	28656000	0	31048000	28314000	28190000	21759000	41634000	28377000	33721000	29311000	22429000	26239000	37255000	40096000	46614000	46204000	42814000	57765000	34	15	15	58	29.6	29.6	90.121	0	179.29	1651200000	133	36694000	779300	1456800	0	1190500	795040	976780	0	1556500	450340	630340	176840	2347600	2734300
SapurV1A.0060s0690.1.p	SapurV1A.0060s0690.1.p	12303000	13018000	0	10436000	16089000	32839000	0	0	0	0	0	11367000	28412000	28801000	47361000	32752000	31540000	27488000	24861000	34617000	20410000	24734000	9256200	24	24	13	30.2	30.2	14.8	119.59	0	48.795	1090200000	141	16033000	135070	250090	0	290030	431360	1073400	0	0	268840	0	0	266820	934140
SapurV1A.5012s0010.1.p;SapurV1A.0060s0700.1.p	SapurV1A.5012s0010.1.p;SapurV1A.0060s0700.1.p	0	0	0	2221500	0	0	0	0	0	0	0	0	0	0	0	0	0	0	0	0	0	0	0	1	1	1	11.6	11.6	11.6	16.806	0	20.534	11693000	7	1461700	0	978210	0	483450	0	0	0	0	0	0	0	0	0
SapurV1A.0061s0010.1.p;SapurV1A.0262s0010.1.p;SapurV1A.0061s0010.2.p;SapurV1A.0262s0010.3.p;SapurV1A.0262s0010.2.p	SapurV1A.0061s0010.1.p;SapurV1A.0262s0010.1.p;SapurV1A.0061s0010.2.p;SapurV1A.0262s0010.3.p;SapurV1A.0262s0010.2.p	95708000	155970000	33036000	167370000	123070000	171430000	0	179520000	95386000	122400000	83446000	140360000	127910000	112250000	119410000	128840000	113320000	157550000	169510000	124380000	155040000	140900000	167170000	17	17	5	81.6	81.6	31.3	34.868	0	140.17	6785400000	243	484670000	7379100	32646000	142340	23810000	12246000	18636000	0	24359000	4680800	17241000	3673700	31865000	33391000
SapurV1A.0061s0030.1.p	SapurV1A.0061s0030.1.p	66150000	123610000	0	100840000	123360000	166110000	0	84491000	63676000	78011000	43964000	137780000	125710000	112000000	112730000	116440000	124990000	133280000	113590000	113130000	114210000	132420000	153320000	13	13	13	65.2	65.2	65.2	31.579	0	148.81	5708000000	212	300420000	4289000	14203000	54323	10587000	8245300	12215000	201310	7535100	3486200	10281000	1277300	27575000	23068000
SapurV1A.0061s0040.1.p	SapurV1A.0061s0040.1.p	8119500	7370800	0	0	5892500	0	0	0	0	0	0	0	0	0	0	0	0	0	0	0	0	0	0	3	2	2	9.4	5.9	5.9	30.857	0	16.005	340380000	47	42548000	1299900	2752700	829910	1500600	1085300	1019900	166780	1047800	5014600	2185400	2587400	2208000	3059500
SapurV1A.0061s0080.1.p	SapurV1A.0061s0080.1.p	19450000	23729000	0	20888000	26802000	31234000	0	25100000	0	0	0	32349000	40371000	42116000	50194000	40747000	40410000	42958000	44790000	38064000	38326000	47421000	88128000	13	6	6	67.3	39.3	39.3	34.159	0	55.243	1794000000	93	179400000	2720200	8335000	0	4494900	3369800	3009400	0	5792100	578860	2138800	0	8100000	17840000
SapurV1A.2780s0020.2.p;SapurV1A.2780s0020.1.p;SapurV1A.0061s0170.4.p;SapurV1A.0061s0170.3.p;SapurV1A.0061s0170.2.p;SapurV1A.0061s0170.1.p;SapurV1A.2780s0020.4.p;SapurV1A.2780s0020.3.p	SapurV1A.2780s0020.2.p;SapurV1A.2780s0020.1.p;SapurV1A.0061s0170.4.p;SapurV1A.0061s0170.3.p;SapurV1A.0061s0170.2.p;SapurV1A.0061s0170.1.p;SapurV1A.2780s0020.4.p;SapurV1A.2780s0020.3.p	0	0	0	0	0	0	0	0	0	0	0	0	0	0	0	0	0	0	0	0	2282100	0	0	3	3	2	27.2	27.2	21.3	19.006	0.0011885	2.2587	72458000	10	9057200	471980	756160	0	0	0	0	0	112520	0	140380	0	1288700	0
SapurV1A.0061s0220.1.p;SapurV1A.0061s0220.2.p;SapurV1A.0061s0220.3.p	SapurV1A.0061s0220.1.p;SapurV1A.0061s0220.2.p;SapurV1A.0061s0220.3.p	17219000	17891000	0	18233000	20990000	22808000	0	25191000	0	24211000	0	20582000	18645000	0	18039000	15931000	15987000	21227000	20608000	23277000	20193000	17057000	17616000	8	8	3	37.9	37.9	15.2	28.724	0	13.317	878200000	83	62729000	1427300	2168700	0	1753100	2097700	1944700	0	3910300	0	3031800	178970	5899100	5984500
SapurV1A.0061s0260.1.p	SapurV1A.0061s0260.1.p	0	0	0	0	0	0	0	0	14643000	0	0	0	0	0	0	0	0	0	0	0	0	0	0	4	4	4	7.4	7.4	7.4	92.723	0.0016417	2.1177	15657000	7	364130	0	0	0	0	0	0	0	39709	292070	0	32353	0	0
SapurV1A.0061s0320.1.p	SapurV1A.0061s0320.1.p	0	0	0	0	1925400	0	0	0	0	0	0	0	0	0	0	0	0	0	0	0	0	0	0	2	2	2	15.5	15.5	15.5	26.273	0	3.4166	2533100	4	361880	0	0	0	0	361880	0	0	0	0	0	0	0	0
SapurV1A.0061s0600.1.p;SapurV1A.1701s0030.1.p	SapurV1A.0061s0600.1.p	0	7632400	0	0	0	0	0	0	0	0	0	0	0	0	0	0	0	0	0	0	0	0	0	6	6	6	12.2	12.2	12.2	61.595	0	7.2169	97812000	22	3762000	144680	763020	0	0	0	329010	0	557360	195260	0	0	363130	0
SapurV1A.0061s0620.1.p	SapurV1A.0061s0620.1.p	31043000	48033000	0	33913000	52766000	65395000	0	67425000	50471000	43815000	29474000	51136000	43688000	31903000	39620000	41384000	45284000	33662000	37364000	49531000	57865000	42979000	73549000	14	14	3	42.9	42.9	14.3	38.653	0	79.831	2336100000	142	122950000	1614700	11788000	0	3050700	3448500	6022800	0	1972400	1662100	5313400	415530	7347600	11063000
SapurV1A.0061s0660.1.p	SapurV1A.0061s0660.1.p	15397000	17339000	0	21806000	26606000	18716000	0	15499000	0	0	0	35026000	22965000	67012000	44910000	51915000	22161000	25991000	47604000	0	18058000	37429000	43986000	11	8	7	43.3	36.9	31.2	29.306	0	97.955	1499500000	91	124950000	1153900	2544000	0	2729200	1913500	1104500	0	2287100	0	1387800	0	10225000	6393500
SapurV1A.0200s0030.1.p;SapurV1A.0062s0010.1.p	SapurV1A.0200s0030.1.p;SapurV1A.0062s0010.1.p	0	0	0	0	0	0	0	0	0	0	0	0	0	0	0	0	0	0	0	0	0	0	80958000	1	1	1	1.8	1.8	1.8	85.12	0.0011862	2.2436	827310000	20	20178000	0	1923600	0	918520	458850	795720	0	780650	654780	1148100	514630	1118700	1035200
SapurV1A.0062s0170.1.p;SapurV1A.4862s0010.1.p	SapurV1A.0062s0170.1.p;SapurV1A.4862s0010.1.p	25387000	21062000	0	20928000	30931000	25162000	0	16386000	0	23786000	0	31237000	33111000	40363000	34178000	39707000	36197000	43297000	37047000	27597000	31882000	33019000	36354000	12	8	8	59.5	45.5	45.5	36.968	0	37.436	1547100000	86	110510000	1188000	4864500	0	3030500	2599600	2408600	0	852900	355610	3939900	272730	9193100	11094000
SapurV1A.0062s0200.1.p	SapurV1A.0062s0200.1.p	0	0	0	0	0	0	0	0	0	0	0	0	0	0	0	0	0	0	18325000	0	0	0	0	2	2	2	13.9	13.9	13.9	20.698	0	3.9794	520410000	27	86735000	1315600	1548100	0	1263700	583480	1229400	0	2220800	0	2853900	838930	2964000	6926400
SapurV1A.0063s0020.1.p;SapurV1A.0151s0420.1.p	SapurV1A.0063s0020.1.p;SapurV1A.0151s0420.1.p	18223000	18693000	0	11833000	18110000	18134000	0	20832000	0	0	0	19271000	41809000	47231000	36436000	35971000	40146000	53464000	39874000	14087000	17130000	33211000	34476000	10	10	10	37.3	37.3	37.3	40.527	0	58.913	1560500000	106	82133000	764730	2089500	0	633130	1126500	781940	0	1640900	0	393570	111370	2222700	13812000
SapurV1A.0063s0190.1.p;SapurV1A.3903s0010.2.p;SapurV1A.0063s0190.2.p;SapurV1A.3903s0010.1.p	SapurV1A.0063s0190.1.p;SapurV1A.3903s0010.2.p;SapurV1A.0063s0190.2.p;SapurV1A.3903s0010.1.p	43562000	49314000	0	57421000	47757000	56835000	0	77548000	39137000	39584000	33191000	39345000	64167000	73065000	48834000	62969000	46962000	56491000	70816000	68948000	49823000	53469000	54730000	18	18	18	59.7	59.7	59.7	54.405	0	201.89	2846200000	186	123750000	2927500	5068100	0	4434900	2036400	3804600	0	6692300	1140600	4743100	488710	4171500	14268000
SapurV1A.0063s0210.1.p	SapurV1A.0063s0210.1.p	35493000	53239000	0	49310000	45802000	37119000	0	39824000	34503000	33476000	40429000	40775000	21431000	31201000	31858000	32386000	36739000	28943000	35051000	40186000	27947000	27536000	14786000	18	8	8	59.6	32.4	32.4	44.386	0	50.6	1696400000	99	73757000	1850300	5937500	0	3800300	2822900	3114800	0	3763200	1355100	3891300	809260	5841600	7591900
SapurV1A.0063s0240.1.p	SapurV1A.0063s0240.1.p	0	0	0	1890800	0	0	0	0	0	0	0	0	0	0	0	0	0	0	0	0	0	0	0	2	2	2	6.6	6.6	6.6	62.766	0.00096293	2.4119	3291900	3	102870	0	0	0	102870	0	0	0	0	0	0	0	0	0
SapurV1A.0063s0300.1.p	SapurV1A.0063s0300.1.p	0	0	0	0	0	0	0	0	0	0	0	0	229560000	239350000	328820000	216720000	244100000	299090000	148940000	76893000	79909000	154210000	115300000	17	17	4	50.1	50.1	13.3	44.905	0	212.49	6757700000	177	293810000	0	199340	0	0	0	0	0	0	0	0	0	0	40421000
SapurV1A.0063s0370.1.p;SapurV1A.0051s0460.1.p	SapurV1A.0063s0370.1.p	0	9256600	0	0	10898000	9352500	0	10103000	0	13287000	0	14854000	9857100	0	0	0	9526900	0	0	12216000	17939000	0	11473000	5	5	1	21.8	21.8	5.4	35.135	0	16.044	422170000	47	28145000	324300	1664100	0	544300	894550	884430	0	1788900	525520	1881600	0	2726400	2229200
SapurV1A.0063s0390.1.p;SapurV1A.0063s0380.1.p	SapurV1A.0063s0390.1.p;SapurV1A.0063s0380.1.p	0	0	0	0	0	5000000	0	0	0	0	0	0	0	0	0	0	0	0	0	0	0	0	0	5	1	1	23.4	7.1	7.1	35.125	0	3.8802	22446000	5	1726600	0	689970	0	451270	0	585390	0	0	0	0	0	0	0
SapurV1A.0063s0500.1.p	SapurV1A.0063s0500.1.p	14459000	0	0	0	0	0	0	18949000	0	12822000	0	0	0	0	0	0	0	0	0	0	0	0	0	4	4	4	15.1	15.1	15.1	40.175	0	13.74	160500000	18	10031000	861310	1239400	0	749840	323790	568270	0	3241700	722050	1745100	37806	541850	0
SapurV1A.0063s0560.1.p	SapurV1A.0063s0560.1.p	0	0	0	0	0	0	0	0	0	0	0	0	0	0	0	0	0	0	0	0	0	0	9864200	3	3	3	26.5	26.5	26.5	21.695	0	21.915	28816000	4	3602000	0	1215000	0	389850	0	0	0	0	0	0	0	0	0
SapurV1A.0063s0650.2.p;SapurV1A.0458s0010.1.p;SapurV1A.0063s0650.1.p	SapurV1A.0063s0650.2.p;SapurV1A.0458s0010.1.p;SapurV1A.0063s0650.1.p	0	0	0	0	0	0	0	0	0	0	0	0	0	0	0	0	0	0	1642600	0	0	0	0	1	1	1	10	10	10	22.714	0	4.2958	4000300	2	363660	0	0	0	0	0	0	0	0	0	0	0	0	0
SapurV1A.0063s0660.4.p;SapurV1A.0063s0660.6.p;SapurV1A.0458s0020.3.p;SapurV1A.0458s0020.4.p;SapurV1A.0458s0020.5.p;SapurV1A.0063s0660.2.p;SapurV1A.0063s0660.5.p;SapurV1A.0458s0020.1.p;SapurV1A.0458s0020.2.p;SapurV1A.0063s0660.3.p;SapurV1A.0063s0660.1.p;SapurV1A.0801s0050.5.p;SapurV1A.0801s0050.1.p;SapurV1A.0801s0050.2.p;SapurV1A.0801s0050.3.p;SapurV1A.0801s0050.4.p;SapurV1A.0801s0050.6.p	SapurV1A.0063s0660.4.p;SapurV1A.0063s0660.6.p;SapurV1A.0458s0020.3.p;SapurV1A.0458s0020.4.p;SapurV1A.0458s0020.5.p;SapurV1A.0063s0660.2.p;SapurV1A.0063s0660.5.p;SapurV1A.0458s0020.1.p;SapurV1A.0458s0020.2.p;SapurV1A.0063s0660.3.p;SapurV1A.0063s0660.1.p	0	4315000	0	0	0	0	0	0	0	0	0	0	0	0	0	0	4805200	0	0	0	0	0	0	5	5	5	11.8	11.8	11.8	58.505	0	64.727	60007000	21	2500300	0	552350	0	0	0	269440	0	0	0	0	0	0	0
SapurV1A.0064s0030.1.p;SapurV1A.0064s0010.1.p	SapurV1A.0064s0030.1.p;SapurV1A.0064s0010.1.p	0	3312700	0	0	0	0	0	0	0	0	0	0	0	0	0	0	0	0	0	0	0	0	0	2	2	2	7.2	7.2	7.2	65.313	0	5.3773	24208000	4	896590	0	318910	0	0	0	0	0	0	0	0	0	0	0
SapurV1A.0064s0040.1.p;SapurV1A.0064s0020.1.p;SapurV1A.0064s0050.1.p	SapurV1A.0064s0040.1.p;SapurV1A.0064s0020.1.p;SapurV1A.0064s0050.1.p	0	0	0	0	0	0	0	0	0	0	0	0	0	0	0	0	0	0	3231600	0	0	0	0	6	1	1	17.8	5.2	5.2	64.82	0	3.5137	26605000	6	1064200	0	0	0	0	0	0	0	0	0	0	0	0	0
SapurV1A.0064s0060.1.p	SapurV1A.0064s0060.1.p	0	0	0	0	0	0	0	0	0	0	0	0	0	0	0	0	28034000	19234000	116570000	0	0	10181000	3194800	10	10	5	30	30	17.5	64.523	0	46.925	506360000	30	20254000	0	0	0	0	0	0	0	0	0	0	0	0	0
SapurV1A.0064s0080.1.p	SapurV1A.0064s0080.1.p	0	0	0	0	0	0	0	0	0	0	0	0	0	0	0	0	0	0	6985500	0	0	0	5156100	3	3	3	10.3	10.3	10.3	52.188	0	4.0284	49875000	8	2625000	0	105280	0	0	0	0	0	0	0	0	0	0	1159700
SapurV1A.0064s0120.2.p;SapurV1A.0064s0120.1.p	SapurV1A.0064s0120.2.p;SapurV1A.0064s0120.1.p	0	0	0	0	0	0	0	0	0	0	0	0	0	0	0	0	0	0	0	13411000	0	0	0	3	3	3	30	30	30	15.345	0.00095557	2.3295	126500000	9	14056000	0	655230	0	0	0	0	0	0	520600	620670	0	0	1590800
SapurV1A.0064s0170.1.p	SapurV1A.0064s0170.1.p	8745400	9044200	0	8336100	6380100	7009000	0	0	0	10083000	0	7304600	0	0	0	0	0	0	6388600	0	0	0	0	6	6	6	26.5	26.5	26.5	44.841	0	14.044	179500000	37	11966000	718220	1764800	0	1347600	552830	432570	0	879710	670890	1370500	0	1445700	0
SapurV1A.0064s0260.1.p;SapurV1A.0064s0260.3.p;SapurV1A.0064s0260.2.p	SapurV1A.0064s0260.1.p;SapurV1A.0064s0260.3.p;SapurV1A.0064s0260.2.p	8089100	10301000	0	0	0	12577000	0	0	0	0	0	0	20265000	20430000	14231000	17641000	16758000	17457000	16375000	0	15893000	19811000	15466000	9	9	9	30.5	30.5	30.5	32.284	0	32.952	622170000	61	41478000	200700	1402600	0	391030	185410	1339700	0	0	0	0	114200	0	2740600
SapurV1A.0064s0270.1.p	SapurV1A.0064s0270.1.p	929670000	1453200000	79043000	1213700000	1645700000	1936100000	22417000	1140200000	669870000	974000000	766590000	2229800000	1585100000	1694300000	1761200000	1657600000	1495500000	1599200000	1454900000	1797100000	1786800000	1589900000	1154600000	71	71	36	73.6	73.6	40.2	110.65	0	323.31	77176000000	1469	1265200000	17832000	66659000	110590	38439000	37269000	51972000	92772	38093000	7928600	34844000	5136700	117100000	95645000
SapurV1A.0064s0280.1.p;SapurV1A.0064s0280.3.p	SapurV1A.0064s0280.1.p;SapurV1A.0064s0280.3.p	676880000	423070000	231720000	460200000	401250000	400770000	0	460430000	667130000	481720000	573730000	368370000	244850000	275800000	222310000	192020000	195520000	252630000	294660000	220450000	300370000	314950000	535820000	15	7	2	72.7	47.7	10.8	29.595	0	323.31	16337000000	190	1166900000	50431000	76407000	905190	56066000	39255000	39790000	0	67163000	41203000	94636000	26621000	79179000	66852000
SapurV1A.0064s0280.2.p;SapurV1A.0064s0280.4.p	SapurV1A.0064s0280.2.p;SapurV1A.0064s0280.4.p	0	0	0	0	0	0	0	0	0	0	0	0	0	0	0	0	0	0	0	0	0	0	9962100	14	1	1	72.6	6.6	6.6	29.466	0	21.872	395210000	24	28229000	1435900	1814600	55611	1479400	796170	610650	0	0	1222600	3054100	597500	2077200	2261300
SapurV1A.0064s0410.1.p;SapurV1A.1816s0010.1.p	SapurV1A.0064s0410.1.p	11490000	28697000	0	15497000	16103000	26615000	0	17122000	25586000	17845000	20918000	25640000	10397000	0	21334000	14614000	22471000	11510000	0	23697000	22805000	0	23236000	9	9	5	22.5	22.5	15.1	52.409	0	22.626	851900000	80	44837000	519500	4980700	0	1935000	863880	2425800	0	2029800	875720	1631000	416040	5605300	1148800
SapurV1A.0064s0430.1.p	SapurV1A.0064s0430.1.p	0	0	0	0	0	0	0	0	0	0	0	0	0	0	0	0	4583000	0	0	0	0	0	0	2	2	2	10	10	10	40.419	0	4.1027	26114000	2	1632100	0	0	0	0	0	0	0	0	0	0	0	0	442590
SapurV1A.0065s0130.1.p;SapurV1A.0065s0130.2.p	SapurV1A.0065s0130.1.p;SapurV1A.0065s0130.2.p	73476000	76109000	29540000	69219000	53828000	75729000	0	92359000	40375000	167990000	19460000	51618000	0	0	0	0	0	0	5540300	0	0	0	11191000	23	21	13	74.2	71.9	51.2	52.512	0	81.949	1401800000	132	53916000	2881300	6588700	128030	4051900	2159000	3392600	0	5910800	1493400	19768000	472890	5444200	71654
SapurV1A.0065s0170.1.p;SapurV1A.2856s0010.1.p	SapurV1A.0065s0170.1.p;SapurV1A.2856s0010.1.p	411280000	207950000	0	286040000	284770000	270410000	60234000	236640000	214980000	290470000	243130000	210370000	254060000	259440000	202950000	259190000	407130000	635630000	728050000	239590000	138480000	244230000	355720000	15	15	13	67.5	67.5	60.6	33.474	0	323.31	15317000000	337	957340000	31249000	30368000	0	30793000	28567000	23098000	647860	27122000	8552800	35135000	7146700	35982000	65787000
SapurV1A.0065s0180.1.p	SapurV1A.0065s0180.1.p	6622800	13935000	0	0	23141000	0	0	0	0	3869200	0	21747000	51780000	85974000	29695000	47036000	48801000	52840000	31026000	40826000	41353000	39126000	30904000	13	12	10	57.8	55.6	47.2	34.703	0	82.31	1664000000	135	104000000	392670	1461600	0	0	2116700	831940	0	126760	0	356700	0	2712000	10025000
SapurV1A.0065s0190.1.p	SapurV1A.0065s0190.1.p	0	0	0	0	0	0	0	0	0	0	0	0	0	0	0	0	2706800	0	0	0	0	0	0	5	3	3	24.1	16.2	16.2	34.756	0	4.2001	8164900	6	453610	0	0	0	0	0	0	0	0	0	0	0	0	0
SapurV1A.0065s0220.3.p;SapurV1A.0065s0220.2.p;SapurV1A.0065s0220.1.p	SapurV1A.0065s0220.3.p;SapurV1A.0065s0220.2.p;SapurV1A.0065s0220.1.p	158020000	182070000	326800000	131340000	121240000	101350000	0	225410000	437630000	125770000	617510000	114410000	64440000	108210000	64095000	73533000	66079000	108490000	161190000	26443000	58399000	92724000	170460000	8	8	8	44.8	44.8	44.8	27.124	0	303.69	6954500000	240	772720000	21779000	69071000	2398900	34082000	21064000	14946000	0	77751000	35431000	41820000	32697000	48739000	38679000
SapurV1A.0065s0410.1.p	SapurV1A.0065s0410.1.p	0	0	0	0	0	0	0	0	0	0	0	0	0	0	0	0	0	0	0	0	0	0	157700000	4	1	1	29.2	9.2	9.2	12.431	0	6.8203	830170000	15	138360000	1018600	0	0	0	0	0	0	1868100	0	1650300	0	0	4268700
SapurV1A.0065s0420.1.p	SapurV1A.0065s0420.1.p	152830000	74516000	324630000	81663000	93707000	75865000	35514000	91145000	219030000	103970000	270860000	65677000	73323000	110460000	85206000	51667000	61263000	197050000	101970000	173500000	253470000	159190000	598980000	5	5	2	29.2	29.2	18.3	12.431	0	12.064	6062500000	78	1010400000	28910000	38077000	4020400	24972000	13578000	20924000	1225200	40128000	35370000	44721000	31401000	35738000	24314000
SapurV1A.0065s0430.1.p;SapurV1A.0065s0430.2.p	SapurV1A.0065s0430.1.p	9337700	0	0	0	0	0	0	0	0	0	0	0	79429000	85003000	90659000	69795000	71608000	107270000	63736000	19723000	18991000	51246000	19662000	14	14	12	44	44	38.9	44.117	0	180.42	2220100000	104	85389000	159600	0	0	129520	0	191580	0	0	188260	806570	0	0	10289000
SapurV1A.0065s0480.1.p	SapurV1A.0065s0480.1.p	0	0	0	0	0	0	0	0	0	0	0	0	0	7015600	0	6722700	0	0	0	0	0	6606200	0	3	3	3	21.2	21.2	21.2	25.598	0	9.5621	122290000	17	8152800	0	0	0	226910	0	0	0	0	0	0	0	0	295170
SapurV1A.0065s0550.1.p;SapurV1A.0914s0110.1.p	SapurV1A.0065s0550.1.p;SapurV1A.0914s0110.1.p	3723200	5833200	0	0	6542200	6518200	0	0	0	0	0	0	9123600	11608000	9157200	0	12382000	10492000	10188000	10516000	9231900	14077000	16723000	10	10	10	19.5	19.5	19.5	69.363	0	54.108	385810000	64	11347000	91872	274080	0	266090	157020	107180	0	164500	0	235250	0	173770	779290
SapurV1A.0065s0640.1.p	SapurV1A.0065s0640.1.p	0	11918000	0	15865000	0	0	0	0	26589000	0	18385000	0	0	0	0	0	0	0	0	0	0	0	0	4	3	3	8.6	6.7	6.7	97.241	0	23.404	177630000	25	4332400	182840	640050	0	536620	0	153660	64109	791300	610880	396510	316070	456470	0
SapurV1A.0625s0050.1.p;SapurV1A.0066s0040.1.p;SapurV1A.0625s0050.3.p;SapurV1A.0625s0050.2.p	SapurV1A.0625s0050.1.p;SapurV1A.0066s0040.1.p	12063000	0	0	0	0	0	0	0	0	0	0	0	26669000	36928000	19713000	0	18966000	41828000	0	0	0	22427000	26267000	5	5	5	63.9	63.9	63.9	11.183	0	4.8483	713520000	22	178380000	2357900	4442800	0	0	0	2241300	0	0	0	0	0	0	19142000
SapurV1A.0066s0060.1.p	SapurV1A.0066s0060.1.p	0	0	0	0	0	0	0	0	0	0	0	0	0	0	2989100	0	0	0	0	0	0	3333200	0	9	7	7	27.3	21.5	21.5	66.689	0	15.761	70185000	21	2420200	0	0	0	0	0	0	0	0	0	0	0	0	166430
SapurV1A.1302s0080.1.p;SapurV1A.0066s0070.2.p;SapurV1A.0066s0070.1.p	SapurV1A.1302s0080.1.p;SapurV1A.0066s0070.2.p;SapurV1A.0066s0070.1.p	0	0	0	0	0	0	0	0	0	0	0	0	0	7976400	0	0	0	0	0	0	0	0	0	2	2	2	36.2	36.2	36.2	8.0702	0	4.9002	34743000	6	6948700	0	0	0	0	605950	0	0	0	0	0	0	0	0
SapurV1A.1302s0030.1.p;SapurV1A.0066s0130.1.p;SapurV1A.0256s0020.1.p;SapurV1A.1302s0020.1.p	SapurV1A.1302s0030.1.p;SapurV1A.0066s0130.1.p;SapurV1A.0256s0020.1.p;SapurV1A.1302s0020.1.p	0	0	0	0	0	0	0	0	0	0	0	0	0	0	0	0	0	0	0	0	0	0	3370100	1	1	1	8.2	8.2	8.2	15.309	0.0018692	2.0819	56110000	6	9351600	745420	0	0	1753400	1125400	1247100	0	0	0	0	0	3570500	0
SapurV1A.0066s0160.1.p;SapurV1A.0256s0040.5.p;SapurV1A.0256s0040.3.p;SapurV1A.0256s0040.2.p;SapurV1A.0256s0040.1.p	SapurV1A.0066s0160.1.p;SapurV1A.0256s0040.5.p;SapurV1A.0256s0040.3.p;SapurV1A.0256s0040.2.p;SapurV1A.0256s0040.1.p	0	0	0	0	0	0	0	0	0	0	0	2673100	0	0	0	0	0	0	0	0	0	0	0	3	2	2	6.9	5.4	5.4	62.609	0	3.2313	7959200	4	241190	0	0	0	0	0	0	0	0	0	0	0	241190	0
SapurV1A.0066s0300.1.p	SapurV1A.0066s0300.1.p	13935000	0	0	13590000	0	0	0	16872000	0	17848000	0	0	14224000	0	0	0	0	14916000	24771000	10255000	28048000	0	32735000	8	1	1	8.8	2.1	2.1	73.432	0	3.2754	528370000	32	17044000	466810	235090	0	810950	536370	127700	0	1066200	0	1268000	0	387760	1628300
SapurV1A.0067s0050.1.p	SapurV1A.0067s0050.1.p	0	8915300	0	15386000	27707000	19739000	0	0	0	0	0	16517000	35073000	43877000	22611000	32900000	34976000	29013000	24965000	27179000	28246000	36135000	15002000	12	12	8	70.8	70.8	57	32.889	0	88.426	1260500000	100	96964000	0	614180	0	719220	917470	855760	103810	0	0	308370	0	3226400	13284000
SapurV1A.0067s0110.2.p;SapurV1A.0067s0110.1.p;SapurV1A.1485s0070.1.p;SapurV1A.3989s0010.1.p	SapurV1A.0067s0110.2.p;SapurV1A.0067s0110.1.p;SapurV1A.1485s0070.1.p;SapurV1A.3989s0010.1.p	0	0	0	0	0	0	0	0	0	0	0	0	0	0	0	0	0	0	0	0	0	0	2098200	2	1	1	4.2	1.7	1.7	74.353	0	3.9329	74591000	15	3108000	324810	241150	0	227920	125650	201390	54543	177890	430510	397280	365020	325820	0
SapurV1A.0067s0120.5.p;SapurV1A.0067s0120.1.p;SapurV1A.0067s0120.4.p;SapurV1A.0067s0120.3.p;SapurV1A.0067s0120.2.p	SapurV1A.0067s0120.5.p;SapurV1A.0067s0120.1.p;SapurV1A.0067s0120.4.p;SapurV1A.0067s0120.3.p;SapurV1A.0067s0120.2.p	0	0	0	0	0	0	0	0	0	0	0	0	0	0	0	0	0	0	0	0	0	12664000	0	2	2	2	33.9	33.9	33.9	12.773	0.0092255	1.2785	63075000	3	9010700	0	0	0	0	0	0	0	0	0	0	0	0	0
SapurV1A.0067s0410.2.p;SapurV1A.0067s0410.1.p	SapurV1A.0067s0410.2.p;SapurV1A.0067s0410.1.p	30344000	45614000	0	39925000	50130000	35380000	0	37670000	27256000	37245000	26329000	46588000	34240000	38254000	33195000	27947000	21250000	24308000	29157000	0	17347000	23968000	20023000	17	11	10	44.5	28.5	26.6	55.127	0	58.057	1531000000	135	52792000	1283700	4268200	0	3097900	3034500	1110200	0	2530800	481120	3363400	384910	6187400	4586900
SapurV1A.0067s0510.1.p;SapurV1A.0067s0510.3.p;SapurV1A.0067s0510.2.p;SapurV1A.0429s0040.2.p;SapurV1A.0429s0040.1.p	SapurV1A.0067s0510.1.p;SapurV1A.0067s0510.3.p;SapurV1A.0067s0510.2.p	5652000	0	0	3088000	0	0	0	0	0	0	0	0	0	0	0	0	0	0	0	0	0	0	0	5	5	5	16.8	16.8	16.8	57.802	0	18.897	34026000	20	2001500	272600	624760	0	518840	135060	0	0	0	180220	0	0	124190	0
SapurV1A.0067s0540.1.p	SapurV1A.0067s0540.1.p	28391000	21336000	0	25101000	22376000	0	0	0	0	0	0	30228000	0	0	29241000	0	0	0	28115000	0	0	0	15065000	5	2	2	23.8	9.6	9.6	27.214	0	9.018	806870000	30	73352000	2586300	4582200	0	3810600	2833100	1979100	0	866880	287980	1412000	160150	9945800	6752800
SapurV1A.0067s0560.1.p;SapurV1A.1873s0010.1.p;SapurV1A.0410s0130.1.p	SapurV1A.0067s0560.1.p;SapurV1A.1873s0010.1.p;SapurV1A.0410s0130.1.p	0	0	0	0	0	0	0	0	0	0	0	0	0	0	0	1871900	0	0	0	0	0	0	0	3	2	2	8.2	6.5	6.5	44.106	0	4.6304	11062000	9	425450	0	0	0	0	0	0	0	0	0	0	0	0	202550
SapurV1A.1253s0120.2.p;SapurV1A.1253s0120.1.p;SapurV1A.0754s0190.1.p;SapurV1A.0068s0010.1.p	SapurV1A.1253s0120.2.p;SapurV1A.1253s0120.1.p;SapurV1A.0754s0190.1.p;SapurV1A.0068s0010.1.p	0	0	0	0	0	0	0	0	0	0	0	0	0	0	0	7194500	0	0	0	0	0	0	0	2	2	2	14.3	14.3	14.3	23.007	0.0018722	2.1018	51655000	7	4695900	0	0	0	0	0	0	0	0	0	0	0	0	576920
SapurV1A.0068s0230.1.p	SapurV1A.0068s0230.1.p	0	0	0	0	0	0	0	0	0	0	0	0	0	0	0	0	0	0	0	0	0	0	4344800	1	1	1	6.2	6.2	6.2	22.031	0	3.537	66156000	10	8269500	0	0	0	0	0	0	0	0	846370	954290	839610	0	1634400
SapurV1A.0068s0240.1.p;SapurV1A.0068s0240.2.p	SapurV1A.0068s0240.1.p;SapurV1A.0068s0240.2.p	0	10668000	0	16299000	18557000	15929000	0	17026000	0	20853000	0	20372000	25813000	38665000	22534000	22316000	23576000	34771000	40899000	48685000	28677000	41353000	29750000	8	8	8	50.5	50.5	50.5	20.363	0	259.36	1322900000	89	132290000	0	1956500	0	2393200	1722100	1763400	0	2521100	0	3844000	0	6526600	11928000
SapurV1A.0068s0330.1.p;SapurV1A.1447s0100.1.p;SapurV1A.1070s0050.1.p	SapurV1A.0068s0330.1.p;SapurV1A.1447s0100.1.p;SapurV1A.1070s0050.1.p	0	0	0	0	0	0	0	0	0	6410300	0	0	0	0	0	0	0	0	0	0	0	0	10718000	2	2	2	11.6	11.6	11.6	23.294	0	3.1186	48627000	12	6946700	308210	509980	0	314370	0	0	0	474900	0	2227000	0	0	0
SapurV1A.0068s0500.1.p	SapurV1A.0068s0500.1.p	9399400	0	0	0	0	0	0	0	0	0	0	0	11338000	9588300	0	0	0	0	0	0	0	0	10524000	5	5	5	18.6	18.6	18.6	36.722	0	3.9639	281580000	24	20113000	664860	0	0	446970	437150	593030	0	0	0	0	0	0	2927200
SapurV1A.0068s0510.1.p	SapurV1A.0068s0510.1.p	0	0	0	0	0	0	0	0	0	0	0	4739200	0	0	0	0	0	0	0	0	0	0	0	4	4	4	14.6	14.6	14.6	50.454	0	22.233	70709000	14	3074300	0	444660	0	84843	135720	394640	0	0	0	0	0	613530	0
SapurV1A.0068s0600.3.p;SapurV1A.0068s0600.2.p;SapurV1A.0068s0600.1.p	SapurV1A.0068s0600.3.p;SapurV1A.0068s0600.2.p;SapurV1A.0068s0600.1.p	0	0	0	0	0	0	0	0	0	0	0	0	0	0	0	0	0	0	0	0	4050900	0	0	2	1	1	8.6	5.1	5.1	42.923	0.0020737	1.9283	28267000	4	1413400	0	0	0	0	0	0	0	0	0	0	0	0	0
SapurV1A.0068s0680.1.p;SapurV1A.0143s0250.1.p	SapurV1A.0068s0680.1.p	80514000	87686000	0	91182000	90307000	88176000	0	128370000	77860000	93594000	56873000	104950000	107520000	109000000	102130000	104170000	86128000	96679000	119170000	111730000	91122000	127740000	128890000	16	16	10	56.5	56.5	35.4	37.209	0	84.64	5073100000	216	241570000	4983800	14606000	0	8409200	5760300	5490700	0	12277000	2442400	12257000	1025700	18241000	24132000
SapurV1A.0068s0690.2.p;SapurV1A.0068s0690.1.p;SapurV1A.1988s0040.1.p;SapurV1A.0400s0290.1.p	SapurV1A.0068s0690.2.p;SapurV1A.0068s0690.1.p;SapurV1A.1988s0040.1.p	134860000	99587000	0	114340000	106710000	100360000	0	125910000	29747000	119760000	0	84815000	166110000	143700000	178140000	179720000	167580000	219560000	162200000	140270000	120130000	146430000	119640000	25	25	11	56.1	56.1	25	69.225	0	164.92	6917000000	358	209610000	5107100	6148500	0	5862200	4154800	3919900	0	7965000	432010	7552400	40027	5260200	21960000
SapurV1A.0068s0770.1.p	SapurV1A.0068s0770.1.p	0	3378800	0	0	0	0	0	0	0	0	0	0	0	0	0	0	0	0	0	0	0	0	0	7	3	3	15.9	7	7	74.653	0	4.0476	8782300	2	231110	0	231110	0	0	0	0	0	0	0	0	0	0	0
SapurV1A.0068s0810.1.p;SapurV1A.1923s0050.1.p	SapurV1A.0068s0810.1.p	0	0	0	0	8575900	0	0	0	0	0	0	15414000	31846000	45628000	34031000	25136000	38539000	40481000	24928000	16373000	16749000	28146000	20073000	5	5	5	43.1	43.1	43.1	21.532	0	54.13	1056400000	45	132040000	263890	0	0	0	1244500	827510	70770	739420	0	0	0	5100600	14878000
SapurV1A.0069s0040.1.p;SapurV1A.0069s0040.2.p;SapurV1A.0069s0040.3.p;SapurV1A.0269s0160.1.p	SapurV1A.0069s0040.1.p;SapurV1A.0069s0040.2.p;SapurV1A.0069s0040.3.p	0	0	0	0	0	0	0	0	0	0	0	0	10968000	10430000	11543000	10028000	10517000	0	9553200	12100000	0	11248000	10890000	8	8	8	30.1	30.1	30.1	44.099	0	12.323	330500000	34	17395000	0	359360	0	0	144680	0	0	0	0	0	0	0	626710
SapurV1A.0069s0080.2.p;SapurV1A.0069s0080.1.p	SapurV1A.0069s0080.2.p;SapurV1A.0069s0080.1.p	13972000	25828000	0	22725000	16946000	29971000	0	0	0	7964200	0	14416000	0	7104300	13542000	0	0	14260000	0	19488000	18402000	12363000	18427000	12	10	8	38.5	33.6	23.9	46.506	0	31.943	543130000	90	30174000	893060	6218400	35627	1871000	1201900	2837900	0	145010	422030	757020	458590	1930300	0
SapurV1A.0069s0200.1.p;SapurV1A.0069s0200.2.p;SapurV1A.0317s0400.1.p	SapurV1A.0069s0200.1.p;SapurV1A.0069s0200.2.p	0	0	0	0	0	2351800	0	0	0	0	0	0	0	0	0	0	0	0	0	0	0	0	0	6	6	6	21.7	21.7	21.7	48.879	0	2.9026	6635900	7	316000	0	0	0	0	145540	170450	0	0	0	0	0	0	0
SapurV1A.0069s0360.1.p	SapurV1A.0069s0360.1.p	0	0	0	0	0	0	0	0	0	0	0	0	0	0	0	0	0	0	0	0	0	3127200	4722200	3	3	3	8.2	8.2	8.2	58.363	0	8.2509	24700000	17	667580	0	0	0	0	79657	35427	0	0	0	0	0	0	0
SapurV1A.0069s0390.1.p;SapurV1A.0345s0310.1.p	SapurV1A.0069s0390.1.p	208200000	62665000	157900000	107700000	112940000	127110000	0	129020000	226690000	97469000	364660000	49214000	48536000	37922000	69560000	69159000	92406000	64311000	154650000	99481000	60251000	139420000	90882000	9	8	7	66.9	59.4	54.4	17.865	0	171.36	4451300000	121	494590000	33968000	13795000	944280	18332000	16216000	25779000	361260	26469000	16252000	36789000	26223000	8868100	5728500
SapurV1A.0069s0450.1.p;SapurV1A.3372s0020.2.p;SapurV1A.3372s0020.1.p;SapurV1A.3372s0020.3.p	SapurV1A.0069s0450.1.p;SapurV1A.3372s0020.2.p;SapurV1A.3372s0020.1.p	18565000	23070000	0	26850000	27951000	20948000	0	25155000	0	30970000	0	21862000	27633000	28063000	26152000	27225000	23166000	32123000	25885000	25925000	17413000	20698000	22292000	13	13	7	31.9	31.9	17	63.23	0	80.293	1175300000	128	40526000	846960	2566100	0	2341100	1353100	945960	0	1249600	0	2781600	0	2286100	3796000
SapurV1A.0070s0010.1.p;SapurV1A.2041s0040.1.p	SapurV1A.0070s0010.1.p	0	0	0	3939000	0	0	0	0	0	0	0	0	0	0	0	0	0	0	0	0	0	0	0	3	3	1	18.5	18.5	8.1	25.227	0	8.7095	44488000	8	2965900	0	613100	0	457190	0	263590	0	0	0	0	0	631030	0
SapurV1A.0070s0060.1.p	SapurV1A.0070s0060.1.p	8538600	11326000	0	14833000	17793000	0	0	0	12071000	8879000	0	14239000	11151000	0	8413800	0	13181000	10404000	10189000	0	10649000	5014100	9441600	13	5	5	46	26.2	26.2	46.533	0	50.356	465340000	84	24492000	643530	1887400	0	1571000	1579700	664930	0	852150	516980	1273300	268370	2483700	2720100
SapurV1A.0070s0100.1.p;SapurV1A.0070s0100.2.p	SapurV1A.0070s0100.1.p;SapurV1A.0070s0100.2.p	0	0	0	0	0	0	0	0	0	0	0	0	0	7161700	0	0	0	0	0	0	0	0	0	2	2	2	18.7	18.7	18.7	25.63	0	9.0296	42388000	8	5298500	0	0	0	0	0	0	0	0	0	0	0	0	0
SapurV1A.0070s0190.3.p;SapurV1A.0070s0190.2.p;SapurV1A.0070s0190.1.p	SapurV1A.0070s0190.3.p;SapurV1A.0070s0190.2.p;SapurV1A.0070s0190.1.p	93780000	236700000	137010000	146660000	120860000	122220000	0	121470000	201600000	162040000	218800000	118520000	61135000	43741000	93851000	85077000	87828000	133240000	68875000	107140000	97519000	111460000	351710000	8	8	3	57.9	57.9	35	16.015	0	26.622	5674300000	105	1418600000	31517000	191370000	2221200	64743000	28068000	47736000	0	74529000	55198000	86917000	39691000	83911000	37587000
SapurV1A.0070s0220.1.p;SapurV1A.3228s0020.1.p;SapurV1A.0036s0330.1.p;SapurV1A.0125s0140.1.p	SapurV1A.0070s0220.1.p;SapurV1A.3228s0020.1.p;SapurV1A.0036s0330.1.p;SapurV1A.0125s0140.1.p	0	0	0	0	0	0	0	0	0	1408600	0	0	0	0	0	0	0	0	0	0	0	0	0	2	2	1	21.5	21.5	11.4	9.0821	0.0029425	1.7523	140880000	7	35220000	1145600	3075400	0	2343800	0	0	0	0	0	803590	0	4045900	3045800
SapurV1A.0070s0560.4.p;SapurV1A.0070s0560.3.p;SapurV1A.0070s0560.1.p;SapurV1A.0070s0560.2.p;SapurV1A.0070s0560.5.p;SapurV1A.0070s0560.6.p	SapurV1A.0070s0560.4.p;SapurV1A.0070s0560.3.p;SapurV1A.0070s0560.1.p;SapurV1A.0070s0560.2.p;SapurV1A.0070s0560.5.p;SapurV1A.0070s0560.6.p	0	0	0	0	0	0	0	0	0	0	0	0	0	0	0	0	0	0	0	0	7135000	0	0	40	5	5	47.8	7.8	7.8	128.63	0	8.1817	78449000	21	1206900	0	272480	0	69004	85957	42718	0	0	0	47966	0	106690	0
SapurV1A.0070s0580.1.p	SapurV1A.0070s0580.1.p	0	9579200	0	0	0	8110500	0	0	0	0	0	9135000	12479000	18789000	20646000	8554800	13428000	18006000	0	16283000	14463000	17308000	10299000	5	5	5	18	18	18	35.686	0	28.547	575190000	52	41085000	246500	1394000	0	636540	381990	740230	0	575000	0	0	0	1987700	3996000
SapurV1A.0070s0590.2.p;SapurV1A.0070s0590.1.p	SapurV1A.0070s0590.2.p;SapurV1A.0070s0590.1.p	727930000	431430000	6955700000	403080000	316290000	269340000	3656400000	644800000	1067900000	522000000	3206500000	294630000	44259000	54611000	55006000	52283000	12188000	81242000	122960000	96557000	52122000	95960000	92727000	8	8	7	25.3	25.3	20.9	50.106	0	292.15	12511000000	238	735920000	38060000	52937000	30544000	37153000	22700000	20304000	46650000	72944000	52995000	56806000	187040000	42545000	3693400
SapurV1A.0070s0610.1.p;SapurV1A.0070s0610.2.p	SapurV1A.0070s0610.1.p;SapurV1A.0070s0610.2.p	0	0	0	0	0	0	0	0	0	0	0	0	0	0	0	0	0	0	0	0	0	1180500	0	4	4	4	20.8	20.8	20.8	24.539	0	3.1684	23193000	12	1784100	0	0	0	126230	656530	0	0	0	0	222930	0	372850	0
SapurV1A.0070s0760.3.p;SapurV1A.0070s0760.2.p;SapurV1A.0070s0760.4.p;SapurV1A.0070s0760.1.p	SapurV1A.0070s0760.3.p;SapurV1A.0070s0760.2.p;SapurV1A.0070s0760.4.p;SapurV1A.0070s0760.1.p	0	0	0	0	0	0	0	0	0	0	0	0	0	7358900	0	0	5407400	7490800	0	0	0	0	0	6	3	3	39.2	20	20	28.019	0	26.288	102080000	19	6805400	0	0	0	0	0	0	0	0	0	0	0	0	0
SapurV1A.0070s0780.2.p;SapurV1A.0070s0780.1.p;SapurV1A.0070s0780.4.p;SapurV1A.0070s0780.3.p	SapurV1A.0070s0780.2.p;SapurV1A.0070s0780.1.p;SapurV1A.0070s0780.4.p;SapurV1A.0070s0780.3.p	0	0	0	0	0	0	0	0	0	0	0	0	0	0	0	0	0	0	0	0	0	0	2115800	8	1	1	22.9	3.4	3.4	44.03	0.0014191	2.2208	3427000	1	180370	0	0	0	0	0	0	0	0	0	0	0	0	0
SapurV1A.0070s0840.1.p	SapurV1A.0070s0840.1.p	69204000	93421000	19155000	89046000	94419000	109280000	0	92978000	48107000	77551000	20961000	93079000	37198000	42884000	35677000	28222000	26944000	26671000	33834000	17099000	69425000	41686000	64614000	22	19	19	54.6	50.1	50.1	67.845	0	171.47	2589700000	285	86323000	2870500	8052800	60796	5896600	5353500	5111500	0	7632100	1692000	5458800	224810	9556300	4098100
SapurV1A.0070s0930.4.p;SapurV1A.0070s0930.3.p;SapurV1A.0070s0930.2.p;SapurV1A.0070s0930.1.p	SapurV1A.0070s0930.4.p;SapurV1A.0070s0930.3.p;SapurV1A.0070s0930.2.p;SapurV1A.0070s0930.1.p	99999000	123590000	97367000	107590000	113250000	112760000	0	119510000	119470000	134270000	113430000	116510000	61051000	50319000	69973000	44166000	89154000	85086000	65466000	81250000	95451000	69429000	196080000	17	7	5	58.8	33.7	23.5	28.232	0	91.886	4573700000	104	285860000	6811500	26433000	322250	12901000	9062100	10131000	0	15360000	3082000	20084000	4438800	20323000	8579900
SapurV1A.0071s0030.1.p	SapurV1A.0071s0030.1.p	8241500	25933000	0	26784000	34551000	17363000	0	25975000	0	12718000	0	36202000	56946000	50546000	25002000	39887000	55738000	58352000	84878000	65783000	45624000	85701000	45407000	11	11	10	55.1	55.1	50.5	36.463	0	107.33	2182700000	167	136420000	329220	2739600	0	3426000	3723300	1406900	0	2454500	0	2473400	0	7225600	11363000
SapurV1A.0071s0050.1.p;SapurV1A.0570s0030.2.p;SapurV1A.0570s0030.1.p	SapurV1A.0071s0050.1.p	0	0	0	0	0	0	0	0	13101000	0	18047000	8944000	0	0	0	0	0	0	8522700	0	0	0	7384600	4	4	4	10.6	10.6	10.6	59.191	0	86.042	144490000	25	7604900	218550	514770	0	571650	211570	254670	0	0	546570	0	678620	1465500	0
SapurV1A.0071s0090.1.p;SapurV1A.0071s0090.2.p;SapurV1A.0570s0090.2.p;SapurV1A.0570s0090.1.p;SapurV1A.0383s0170.1.p;SapurV1A.1874s0010.1.p	SapurV1A.0071s0090.1.p;SapurV1A.0071s0090.2.p	27679000	50774000	0	33946000	65444000	75482000	0	53627000	17044000	18753000	0	59196000	43363000	13607000	38141000	33683000	46459000	30390000	32905000	39710000	49388000	24102000	31208000	29	29	29	38.5	38.5	38.5	118.58	0	207.36	1801400000	222	32752000	483760	2466900	0	1246500	1810100	2784400	0	2576800	256260	509480	65072	2989400	2814700
SapurV1A.0071s0170.1.p;SapurV1A.0071s0170.2.p;SapurV1A.0071s0170.3.p	SapurV1A.0071s0170.1.p;SapurV1A.0071s0170.2.p;SapurV1A.0071s0170.3.p	22189000	34245000	0	35913000	20800000	51461000	0	23834000	26590000	0	22071000	53266000	35841000	24534000	32039000	24890000	29332000	24530000	0	29422000	35588000	27151000	22268000	11	11	5	43.2	43.2	26.5	38.848	0	58.907	1426400000	64	89152000	1032400	5524900	0	4525900	879570	4893900	0	6377800	1328300	1939300	588540	13458000	4901400
SapurV1A.0071s0240.1.p	SapurV1A.0071s0240.1.p	0	0	0	0	0	0	0	0	0	0	0	0	0	0	22526000	21087000	17679000	15633000	19650000	0	0	16887000	0	7	6	6	25.9	22.7	22.7	37.642	0	29.223	388120000	28	21562000	67240	0	0	0	0	0	0	0	0	0	0	0	1661700
SapurV1A.0071s0370.5.p;SapurV1A.0071s0370.4.p;SapurV1A.0071s0370.3.p;SapurV1A.0071s0370.2.p;SapurV1A.0071s0370.1.p	SapurV1A.0071s0370.5.p;SapurV1A.0071s0370.4.p;SapurV1A.0071s0370.3.p;SapurV1A.0071s0370.2.p;SapurV1A.0071s0370.1.p	0	0	0	0	0	0	0	0	0	0	0	0	0	0	0	0	0	0	0	0	0	5330800	0	2	2	2	10.6	10.6	10.6	29.779	0	19.551	44972000	9	3212300	0	0	0	0	0	0	0	0	0	0	0	0	0
SapurV1A.0071s0410.1.p	SapurV1A.0071s0410.1.p	51090000	75994000	0	52827000	61547000	72563000	0	98343000	55280000	33301000	47973000	72470000	91963000	111800000	54825000	60866000	73280000	76839000	59015000	78583000	70279000	59523000	64788000	11	11	11	32.5	32.5	32.5	47.455	0	153.07	3395000000	181	169750000	3013800	12071000	79151	5707800	4966700	6542600	0	9437100	2479500	3980500	1238900	11089000	14740000
SapurV1A.0071s0430.1.p	SapurV1A.0071s0430.1.p	0	0	0	0	0	0	0	8969700	0	0	0	0	0	0	0	0	0	0	0	0	0	0	0	3	2	2	18.7	14.3	14.3	31.162	0	6.8392	84457000	8	6032600	0	397460	0	0	0	323800	0	1297100	0	515400	78647	0	967230
SapurV1A.0071s0440.1.p;SapurV1A.0542s0130.2.p;SapurV1A.0542s0130.1.p	SapurV1A.0071s0440.1.p	11395000	0	0	10062000	10850000	0	0	0	0	9105400	0	15552000	10144000	11311000	7641000	0	10759000	10458000	10410000	13239000	13638000	0	15338000	7	7	7	15.6	15.6	15.6	58.565	0	15.16	342480000	40	11810000	2665100	0	0	259940	218000	0	0	405330	0	561100	1071800	684280	560690
SapurV1A.0071s0570.1.p	SapurV1A.0071s0570.1.p	65330000	50921000	91232000	37899000	42532000	19207000	0	47728000	131420000	55911000	115040000	30707000	19467000	33671000	47049000	36163000	10958000	37488000	31864000	0	0	21276000	35703000	21	19	19	28.1	27	27	103.47	0	139.66	1544800000	188	35925000	1928600	2963500	168340	1601800	1260000	627670	0	2553500	3012900	3136600	2006000	1833000	800550
SapurV1A.0071s0630.1.p	SapurV1A.0071s0630.1.p	0	0	0	0	0	0	0	0	0	0	0	0	13938000	14898000	0	16149000	14255000	11724000	0	14279000	15553000	13785000	0	4	4	2	29.5	29.5	14.7	17.269	0	10.733	425370000	26	38670000	307050	0	0	0	733950	0	0	566690	0	0	0	1335400	8550700
SapurV1A.0924s0020.1.p;SapurV1A.0072s0010.1.p;SapurV1A.0072s0030.1.p;SapurV1A.0924s0010.1.p;SapurV1A.0176s0140.2.p;SapurV1A.0176s0140.1.p	SapurV1A.0924s0020.1.p;SapurV1A.0072s0010.1.p;SapurV1A.0072s0030.1.p;SapurV1A.0924s0010.1.p;SapurV1A.0176s0140.2.p;SapurV1A.0176s0140.1.p	0	0	0	0	0	0	0	0	0	0	0	1724200	0	0	0	0	0	0	0	0	0	0	0	4	3	3	12.8	11.4	11.4	57.694	0.0020733	1.9265	35995000	8	1384400	0	133070	0	225740	0	0	0	415910	0	0	0	197450	0
SapurV1A.0072s0040.1.p	SapurV1A.0072s0040.1.p	48940000	60269000	0	43869000	43485000	59913000	0	47803000	40959000	36160000	0	41072000	38864000	38203000	48992000	28557000	35939000	34335000	29075000	41193000	46846000	39332000	18379000	24	14	12	69.6	47.5	41.2	52.606	0	122.3	1932900000	168	66651000	2217700	5019100	0	2907900	2029800	4268900	0	3048800	933610	2750800	156510	5222700	4982800
SapurV1A.0072s0120.1.p	SapurV1A.0072s0120.1.p	0	0	0	0	0	0	0	0	0	0	0	0	0	0	0	0	0	0	0	0	0	0	1960600	4	4	4	9.6	9.6	9.6	70.506	0.00024876	2.7838	14447000	6	466020	0	156330	0	0	0	0	0	0	0	0	0	0	0
SapurV1A.0072s0140.1.p	SapurV1A.0072s0140.1.p	16715000	0	0	0	0	0	0	0	20690000	0	0	0	0	0	0	0	0	0	0	0	0	0	0	3	2	2	23.8	17.8	17.8	21.265	0	7.209	119370000	20	23873000	3591100	0	0	1968900	1452000	1240200	0	1519100	3336000	2916100	887760	0	0
SapurV1A.0072s0170.1.p	SapurV1A.0072s0170.1.p	10760000	0	0	7930300	0	8955600	0	0	0	0	0	0	0	0	0	0	0	0	0	0	0	0	0	3	3	3	23.5	23.5	23.5	32.233	0	48.356	90049000	19	15008000	2233700	1708400	0	2246200	0	1649500	0	1685900	0	1829400	0	3655100	0
SapurV1A.0072s0180.4.p;SapurV1A.0072s0180.3.p;SapurV1A.0072s0180.2.p;SapurV1A.0072s0180.1.p	SapurV1A.0072s0180.4.p;SapurV1A.0072s0180.3.p;SapurV1A.0072s0180.2.p;SapurV1A.0072s0180.1.p	0	6711600	0	0	0	7564700	0	0	0	0	0	0	5825300	8545600	0	0	0	6931200	11534000	0	0	0	11753000	12	12	7	23.4	23.4	13.1	69.025	0	62.942	250590000	52	7830900	136660	416720	0	284190	139520	268530	0	63103	0	298610	0	323930	169220
SapurV1A.0072s0190.1.p	SapurV1A.0072s0190.1.p	0	0	0	0	0	0	0	0	0	0	0	0	0	0	5198400	0	0	8783100	0	6803000	0	8175000	10148000	8	3	2	15.8	5.5	4.1	68.943	0	4.7439	113870000	19	3795500	0	0	0	0	0	0	0	0	0	0	0	0	0
SapurV1A.0072s0240.1.p	SapurV1A.0072s0240.1.p	20495000	18341000	0	20207000	24854000	24649000	0	17899000	0	15393000	0	28567000	17962000	16174000	0	12407000	0	11798000	0	0	25360000	22109000	42227000	9	8	8	33.8	30.3	30.3	49.128	0	117.41	732790000	75	45799000	1182800	2565300	0	2820900	2781600	2797200	0	2581500	395790	1255800	0	5670300	2690200
SapurV1A.0072s0290.1.p;SapurV1A.0072s0290.3.p;SapurV1A.0072s0290.2.p	SapurV1A.0072s0290.1.p;SapurV1A.0072s0290.3.p;SapurV1A.0072s0290.2.p	0	0	0	0	0	8717800	0	0	0	0	0	0	0	0	0	0	0	0	0	0	0	0	0	3	3	3	17.9	17.9	17.9	35.48	0	6.1653	41464000	9	2764300	256190	0	0	516870	0	884580	0	0	0	0	0	0	757180
SapurV1A.0072s0300.3.p;SapurV1A.0072s0300.2.p;SapurV1A.0072s0300.1.p	SapurV1A.0072s0300.3.p;SapurV1A.0072s0300.2.p;SapurV1A.0072s0300.1.p	0	0	0	0	0	0	0	0	0	0	0	0	0	0	0	0	0	0	0	10508000	0	0	0	4	2	2	23.3	17.3	17.3	29.142	0	16.714	71653000	5	5511800	0	1256300	0	0	0	654650	0	0	0	0	0	1622700	0
SapurV1A.0072s0320.1.p	SapurV1A.0072s0320.1.p	143410000	270430000	74194000	227260000	260510000	249260000	0	267630000	150550000	111320000	109770000	236890000	252110000	280360000	203780000	254280000	216360000	215560000	182290000	151300000	204700000	196230000	222250000	23	14	14	84.6	56.6	56.6	40.082	0	249.43	10999000000	324	458290000	8389800	33494000	102580	20013000	15414000	19962000	581440	24499000	4142900	9816800	2416500	35004000	37239000
SapurV1A.0072s0430.1.p	SapurV1A.0072s0430.1.p	280190000	365580000	307410000	356760000	341050000	478900000	80547000	164290000	242180000	306580000	173640000	373720000	262500000	276200000	285460000	143170000	261320000	281870000	309080000	680390000	545790000	457510000	500100000	24	8	4	79	38	20.3	43.011	0	323.31	17098000000	301	854890000	15166000	55697000	498150	38828000	26322000	40459000	954780	21718000	12455000	43584000	5360400	65165000	40306000
SapurV1A.0072s0560.3.p;SapurV1A.0072s0560.2.p;SapurV1A.0072s0560.1.p	SapurV1A.0072s0560.3.p;SapurV1A.0072s0560.2.p;SapurV1A.0072s0560.1.p	0	0	0	0	0	0	0	0	0	0	0	0	0	0	0	0	0	0	0	0	0	0	4143200	1	1	1	18.7	18.7	18.7	10.636	0.00096923	2.4744	36940000	1	9235000	0	0	0	0	0	0	0	0	0	0	0	0	0
SapurV1A.0072s0630.1.p;SapurV1A.2044s0050.1.p	SapurV1A.0072s0630.1.p	95907000	57432000	0	45973000	39923000	40947000	0	42494000	123150000	50394000	147140000	44972000	90012000	0	138070000	100270000	60511000	97671000	101040000	0	27952000	72177000	30722000	6	4	4	81.5	62	62	12.446	0	13.695	3352700000	61	670540000	24328000	6583600	0	15239000	4409300	12596000	0	17320000	19594000	27839000	18739000	28544000	31324000
SapurV1A.0072s0640.1.p	SapurV1A.0072s0640.1.p	0	0	0	0	0	0	0	0	0	0	0	0	0	0	0	3241200	0	0	0	0	0	0	0	3	1	1	43.5	15.7	15.7	12.237	0	4.1732	10035000	3	1433600	0	0	0	0	0	0	0	0	0	0	0	0	0
SapurV1A.0072s0660.1.p	SapurV1A.0072s0660.1.p	11409000	0	0	0	0	0	0	0	0	10098000	0	7050100	0	0	0	0	0	0	0	0	0	0	0	2	2	2	21	21	21	12.012	0	3.7189	105250000	11	35083000	3468000	0	0	3825500	4035800	0	0	3104100	3187600	7970000	1875500	7616700	0
SapurV1A.0072s0670.1.p;SapurV1A.0072s0670.2.p;SapurV1A.0050s0040.1.p	SapurV1A.0072s0670.1.p;SapurV1A.0072s0670.2.p	0	0	0	0	0	0	0	0	0	0	0	0	0	0	0	0	34016000	22038000	31333000	0	0	20326000	0	4	4	1	58.3	58.3	14.8	12.442	0	33.887	310640000	21	44377000	272890	0	0	0	0	0	0	0	0	0	0	0	0
SapurV1A.0651s0140.1.p;SapurV1A.0073s0010.1.p	SapurV1A.0651s0140.1.p;SapurV1A.0073s0010.1.p	0	0	0	0	0	0	0	0	0	0	0	1419100	0	0	0	0	0	0	0	0	0	0	0	3	3	3	14.3	14.3	14.3	35.378	0	43.451	4225300	17	352110	0	0	0	0	0	0	0	0	0	0	0	352110	0
SapurV1A.0073s0100.1.p;SapurV1A.3588s0010.2.p;SapurV1A.3588s0010.1.p	SapurV1A.0073s0100.1.p;SapurV1A.3588s0010.2.p;SapurV1A.3588s0010.1.p	0	0	0	0	0	0	0	0	0	0	0	0	0	0	0	0	0	0	0	19065000	0	0	0	5	5	5	21.4	21.4	21.4	35.402	0	5.3247	61298000	5	3831100	0	293310	0	0	0	0	0	0	0	0	0	0	0
SapurV1A.2742s0010.1.p;SapurV1A.0073s0200.1.p	SapurV1A.2742s0010.1.p;SapurV1A.0073s0200.1.p	0	0	0	0	0	0	0	0	0	0	0	0	0	0	0	5975800	9014700	0	0	0	0	7060100	0	6	6	6	19.2	19.2	19.2	47.093	0	28.487	120840000	30	6360200	0	0	0	0	0	0	0	0	0	0	0	0	582530
SapurV1A.2716s0020.1.p;SapurV1A.0073s0290.1.p	SapurV1A.2716s0020.1.p;SapurV1A.0073s0290.1.p	0	0	0	0	0	0	0	0	0	0	0	0	0	0	0	2062600	0	0	0	0	0	0	0	1	1	1	9	9	9	14.624	0.0020771	1.9411	17112000	4	2852000	0	0	0	0	0	0	0	0	0	0	0	0	0
SapurV1A.0073s0370.5.p;SapurV1A.0073s0370.4.p;SapurV1A.0073s0370.3.p;SapurV1A.0073s0370.2.p;SapurV1A.0073s0370.1.p	SapurV1A.0073s0370.5.p;SapurV1A.0073s0370.4.p;SapurV1A.0073s0370.3.p;SapurV1A.0073s0370.2.p;SapurV1A.0073s0370.1.p	0	0	0	0	0	0	0	0	0	0	0	0	0	0	0	0	0	1634600	0	0	0	0	0	2	2	2	10.9	10.9	10.9	27.608	0.0014198	2.2213	49987000	6	6248400	0	0	0	0	0	0	0	0	0	0	0	0	2135900
SapurV1A.0073s0450.1.p	SapurV1A.0073s0450.1.p	0	15466000	0	13703000	0	16641000	0	0	0	0	0	0	38563000	35633000	25558000	21991000	34539000	25119000	16939000	0	23575000	23166000	0	20	4	4	64.5	17.1	17.1	48.494	0	120.25	970460000	55	46212000	331920	2066900	0	1145600	640630	1420700	0	0	0	1190900	0	1941000	6298300
SapurV1A.0073s0490.1.p	SapurV1A.0073s0490.1.p	0	0	0	0	0	0	0	0	0	0	0	0	0	0	0	0	0	0	0	0	0	0	0	1	1	1	4.6	4.6	4.6	32.994	0.0011848	2.2342	0	6	0	0	0	0	0	0	0	0	0	0	0	0	0	0
SapurV1A.0074s0050.1.p;SapurV1A.0074s0050.2.p;SapurV1A.0074s0050.3.p;SapurV1A.0238s0070.6.p;SapurV1A.0350s0280.1.p;SapurV1A.0350s0280.2.p;SapurV1A.0350s0280.3.p;SapurV1A.0238s0070.1.p;SapurV1A.0238s0070.2.p;SapurV1A.0238s0070.7.p;SapurV1A.0238s0070.4.p;SapurV1A.0350s0280.4.p;SapurV1A.0350s0280.5.p;SapurV1A.0350s0280.7.p;SapurV1A.0350s0280.6.p;SapurV1A.0238s0070.5.p;SapurV1A.0238s0070.3.p;SapurV1A…	SapurV1A.0074s0050.1.p;SapurV1A.0074s0050.2.p;SapurV1A.0074s0050.3.p	0	14282000	0	14848000	10141000	12866000	0	15809000	0	10193000	0	8838100	9767500	0	0	0	7222400	0	0	0	7779000	0	9577200	11	11	4	14.8	14.8	5.7	117.63	0	28.395	293170000	70	5429100	21767	1073300	0	623960	301970	320630	0	514870	64914	486540	45214	282150	564060
SapurV1A.2754s0040.1.p;SapurV1A.0074s0130.1.p	SapurV1A.2754s0040.1.p;SapurV1A.0074s0130.1.p	116000000	167720000	77429000	176400000	255570000	260900000	0	214120000	99543000	113320000	137390000	164480000	339010000	421080000	238090000	271390000	250770000	283880000	275530000	217190000	209240000	326810000	333860000	11	11	8	70.9	70.9	66.7	17.625	0	249.15	12432000000	257	2072000000	20380000	59194000	644400	51022000	52916000	67519000	479730	68293000	13253000	35258000	15705000	61686000	168160000
SapurV1A.0074s0180.1.p	SapurV1A.0074s0180.1.p	290950000	284080000	30260000	290820000	304130000	271640000	0	310840000	260400000	314130000	250770000	254480000	241930000	246970000	302940000	353940000	317240000	285700000	336700000	340850000	306310000	311810000	289630000	22	22	22	64.3	64.3	64.3	40.168	0	151.95	14332000000	458	623110000	15600000	40851000	74355	26539000	20244000	17480000	0	30728000	8072400	30547000	5133000	35074000	33631000
SapurV1A.0074s0250.1.p	SapurV1A.0074s0250.1.p	0	2532400	0	0	0	0	0	0	0	0	0	0	0	0	0	0	0	0	0	0	0	0	0	3	3	3	11.4	11.4	11.4	37.767	0	10.246	26275000	5	1876800	0	470170	0	498750	0	0	0	0	0	194710	0	713130	0
SapurV1A.0074s0270.1.p	SapurV1A.0074s0270.1.p	0	0	0	0	0	0	0	0	0	0	0	0	0	0	0	0	0	0	0	0	0	0	0	2	2	2	8.5	8.5	8.5	35.579	0.00024783	2.7468	0	6	0	0	0	0	0	0	0	0	0	0	0	0	0	0
SapurV1A.0074s0300.5.p;SapurV1A.0074s0300.4.p;SapurV1A.0074s0300.3.p;SapurV1A.0074s0300.2.p;SapurV1A.0074s0300.1.p;SapurV1A.0074s0300.7.p;SapurV1A.0074s0300.6.p	SapurV1A.0074s0300.5.p;SapurV1A.0074s0300.4.p;SapurV1A.0074s0300.3.p;SapurV1A.0074s0300.2.p;SapurV1A.0074s0300.1.p;SapurV1A.0074s0300.7.p;SapurV1A.0074s0300.6.p	6135900	0	0	5806000	8517400	8624200	0	0	0	0	0	0	10204000	11122000	10210000	14931000	10946000	0	10401000	0	0	10016000	10408000	8	4	4	19.1	9.4	9.4	58.741	0	7.0553	369610000	44	12745000	201150	220070	0	482990	372840	437370	0	294650	0	435910	0	375840	1537400
SapurV1A.0074s0310.1.p;SapurV1A.0074s0310.2.p	SapurV1A.0074s0310.1.p;SapurV1A.0074s0310.2.p	0	0	163610000	0	0	0	0	0	0	0	80673000	0	0	0	0	0	0	18366000	0	0	0	20435000	146600000	7	3	2	52.3	28.9	19.5	17.019	0	42.392	548910000	30	60990000	949970	2912300	1412300	0	751810	0	382990	0	1779500	1759500	5037600	1781700	1440700
SapurV1A.0074s0380.3.p;SapurV1A.0074s0380.2.p;SapurV1A.0074s0380.1.p	SapurV1A.0074s0380.3.p;SapurV1A.0074s0380.2.p;SapurV1A.0074s0380.1.p	0	0	0	0	0	0	0	0	0	0	0	0	0	0	15397000	0	0	0	0	0	0	0	51476000	2	2	2	2.3	2.3	2.3	117.48	0.0020945	2.0211	705820000	22	12833000	376420	0	0	597580	462480	0	0	420580	0	478930	247590	948950	661070
SapurV1A.0074s0400.1.p	SapurV1A.0074s0400.1.p	0	0	0	0	0	0	0	0	0	45959000	0	22480000	0	0	0	0	0	20798000	0	0	0	0	0	17	1	1	56.7	7.2	7.2	29.758	0	16.419	783290000	28	48956000	1325700	4342700	118500	2214700	1020500	1885900	0	1335200	718770	6540800	1364400	4240900	941360
SapurV1A.0075s0010.1.p;SapurV1A.0075s0010.2.p	SapurV1A.0075s0010.1.p;SapurV1A.0075s0010.2.p	209790000	105500000	0	129850000	99758000	82054000	0	153600000	111840000	144610000	118110000	92017000	57196000	45682000	34363000	47967000	56962000	61593000	70922000	67385000	82592000	60986000	87375000	16	11	11	60.5	46.8	46.8	51.646	0	323.31	3801000000	192	181000000	11296000	18056000	63360	10775000	6022000	6715100	0	14423000	5415500	16037000	3695800	11461000	9665100
SapurV1A.0075s0040.1.p	SapurV1A.0075s0040.1.p	0	13172000	0	0	0	0	0	0	0	0	0	0	0	0	0	0	0	0	0	0	0	0	0	13	3	3	46.3	12.5	12.5	56.492	0	9.7673	142850000	18	6211000	463490	1488500	0	502430	290020	380330	0	584640	281670	1123400	155210	0	0
SapurV1A.0075s0160.1.p	SapurV1A.0075s0160.1.p	50979000	39459000	0	51846000	0	53791000	0	61420000	174090000	84962000	190490000	75582000	106350000	201530000	112200000	0	0	238070000	185990000	95524000	82191000	204620000	283900000	4	4	4	53.5	53.5	53.5	18.815	0	99.9	5859200000	66	976530000	10680000	15214000	558250	11639000	8212600	9307200	0	14747000	30140000	33814000	21928000	24272000	71853000
SapurV1A.0076s0020.1.p	SapurV1A.0076s0020.1.p	0	0	0	0	0	0	0	0	0	0	0	0	0	0	0	0	0	0	0	0	0	0	4033300	3	1	1	12.5	5.4	5.4	32.618	0.002962	1.812	35587000	5	2541900	0	0	0	0	0	0	0	0	0	0	0	0	0
SapurV1A.0076s0060.1.p;SapurV1A.0076s0060.2.p	SapurV1A.0076s0060.1.p	0	0	0	0	0	0	0	0	0	0	0	0	0	0	0	0	0	0	0	0	0	0	0	3	3	3	8.2	8.2	8.2	55.409	0.00048745	2.541	0	4	0	0	0	0	0	0	0	0	0	0	0	0	0	0
SapurV1A.0076s0140.1.p	SapurV1A.0076s0140.1.p	0	0	0	0	0	0	0	0	0	0	0	0	0	0	0	0	0	4546200	0	0	0	0	0	2	1	1	9.8	5.8	5.8	24.771	0.0098039	1.2359	45297000	4	3774700	0	0	0	0	0	0	0	0	0	0	0	0	0
SapurV1A.0076s0150.2.p;SapurV1A.0076s0150.1.p	SapurV1A.0076s0150.2.p;SapurV1A.0076s0150.1.p	53426000	0	0	60269000	63415000	0	0	0	70585000	61944000	73380000	65062000	51724000	71687000	0	0	0	61501000	0	0	61656000	77660000	76898000	7	7	5	72.5	72.5	56.7	12.92	0	10.369	2523400000	45	280370000	8413600	12148000	221260	12523000	7454900	9251900	0	8944100	5266100	14329000	3751500	17181000	15142000
SapurV1A.0076s0170.8.p;SapurV1A.0076s0170.7.p;SapurV1A.0076s0170.6.p;SapurV1A.0076s0170.5.p;SapurV1A.0076s0170.4.p;SapurV1A.0076s0170.3.p;SapurV1A.0076s0170.2.p;SapurV1A.0076s0170.1.p;SapurV1A.0289s0070.1.p	SapurV1A.0076s0170.8.p;SapurV1A.0076s0170.7.p;SapurV1A.0076s0170.6.p;SapurV1A.0076s0170.5.p;SapurV1A.0076s0170.4.p;SapurV1A.0076s0170.3.p;SapurV1A.0076s0170.2.p;SapurV1A.0076s0170.1.p;SapurV1A.0289s0070.1.p	0	0	0	0	0	4889500	0	0	0	0	0	0	0	0	0	0	0	0	0	0	0	0	0	5	5	5	11	11	11	60.841	0	27.513	28936000	16	1112900	0	200020	0	152300	0	286230	0	0	0	0	0	0	0
SapurV1A.0076s0180.1.p	SapurV1A.0076s0180.1.p	0	0	0	0	0	0	0	0	0	0	0	0	0	62008000	55864000	50598000	39156000	37250000	0	26388000	0	38715000	9772300	7	5	5	42.6	35.4	35.4	28.14	0	71.777	1113100000	31	74208000	0	0	0	0	0	0	0	0	0	0	0	0	6806600
SapurV1A.0076s0210.1.p;SapurV1A.0289s0110.3.p;SapurV1A.0289s0110.6.p;SapurV1A.0289s0110.5.p;SapurV1A.0289s0110.4.p	SapurV1A.0076s0210.1.p;SapurV1A.0289s0110.3.p	0	0	0	0	0	0	0	0	0	0	0	0	0	0	9549800	13892000	0	0	0	0	0	5570900	0	5	5	2	19.7	19.7	10.5	38.84	0	7.3996	126460000	13	6021900	0	0	0	0	0	0	0	0	0	0	0	0	0
SapurV1A.0837s0090.1.p;SapurV1A.0076s0330.1.p	SapurV1A.0837s0090.1.p;SapurV1A.0076s0330.1.p	0	553420	0	0	0	0	0	0	0	0	0	0	0	0	0	0	0	0	0	0	0	0	0	1	1	1	17.3	17.3	17.3	14.135	0.0094319	1.2681	1674200	2	279040	39293	239740	0	0	0	0	0	0	0	0	0	0	0
SapurV1A.0077s0080.2.p;SapurV1A.0077s0080.1.p	SapurV1A.0077s0080.2.p;SapurV1A.0077s0080.1.p	0	0	0	0	0	0	0	0	0	0	0	0	0	0	0	3261600	0	0	0	0	0	0	0	3	3	2	23.3	23.3	18.7	17.193	0.00024907	2.7991	33224000	4	4152900	0	0	0	0	0	0	0	0	0	0	0	0	0
SapurV1A.0077s0120.1.p	SapurV1A.0077s0120.1.p	0	0	0	0	0	0	0	0	0	0	0	0	0	0	0	0	0	0	0	0	0	0	3983700	2	1	1	12.6	7.7	7.7	22.229	0	3.007	6452400	2	645240	0	0	0	0	0	0	0	0	0	0	0	0	0
SapurV1A.0077s0230.4.p;SapurV1A.0077s0230.3.p;SapurV1A.0077s0230.2.p;SapurV1A.0077s0230.1.p	SapurV1A.0077s0230.4.p;SapurV1A.0077s0230.3.p;SapurV1A.0077s0230.2.p;SapurV1A.0077s0230.1.p	0	0	0	0	0	0	0	0	0	0	0	0	35140000	41903000	58584000	64922000	46855000	36733000	27673000	0	14401000	31234000	21706000	15	15	5	56.6	56.6	26.7	44.045	0	115.04	1175800000	95	55992000	0	0	0	0	0	0	0	0	0	0	0	0	3846700
SapurV1A.0077s0250.1.p;SapurV1A.0414s0120.1.p	SapurV1A.0077s0250.1.p;SapurV1A.0414s0120.1.p	0	0	0	0	0	10330000	0	0	0	0	0	0	0	0	0	0	0	0	0	0	0	0	0	4	4	4	9.3	9.3	9.3	55.049	0	6.278	34289000	15	1071500	0	0	0	43010	146710	491340	0	0	0	0	0	0	0
SapurV1A.0077s0340.2.p;SapurV1A.0077s0340.1.p;SapurV1A.0415s0120.1.p;SapurV1A.0415s0120.4.p;SapurV1A.0415s0120.3.p;SapurV1A.0415s0120.2.p;SapurV1A.0415s0120.5.p	SapurV1A.0077s0340.2.p;SapurV1A.0077s0340.1.p	6609600	6681000	0	0	5927500	8372100	0	5457000	0	6315200	0	8570800	0	6017200	6583200	0	0	0	0	0	9303000	5569100	5634400	8	8	8	24.8	24.8	24.8	42.48	0	9.7342	191640000	38	6608200	187530	923840	0	0	223370	516300	0	282020	0	607540	0	736620	0
SapurV1A.0077s0390.1.p	SapurV1A.0077s0390.1.p	0	0	0	0	0	0	0	0	0	0	0	0	5894000	0	0	0	0	0	0	0	0	0	9288700	6	2	2	9.6	2.6	2.6	77.862	0	2.8777	188470000	14	5384800	0	0	0	0	187360	0	0	0	0	0	0	0	716200
SapurV1A.0077s0440.1.p	SapurV1A.0077s0440.1.p	174250000	147920000	157660000	130460000	127910000	123710000	0	163530000	203470000	167270000	183900000	136850000	185420000	170320000	187630000	154680000	193650000	188820000	212470000	192920000	184350000	188740000	154300000	17	17	17	70.2	70.2	70.2	35.595	0	93.774	8264900000	291	516560000	14557000	25520000	484420	16664000	10542000	10014000	0	20271000	9223600	24932000	9792100	30529000	42415000
SapurV1A.0077s0500.1.p	SapurV1A.0077s0500.1.p	0	18471000	0	0	0	0	0	0	0	0	0	0	55119000	53032000	31281000	27852000	28288000	0	0	0	0	38081000	0	6	6	6	44.4	44.4	44.4	22.497	0	59.662	1045800000	33	209160000	890910	11336000	0	3270900	6353100	9255500	0	0	0	0	0	7170800	23365000
SapurV1A.0078s0040.2.p;SapurV1A.0078s0040.1.p;SapurV1A.4018s0040.1.p;SapurV1A.0078s0040.3.p	SapurV1A.0078s0040.2.p;SapurV1A.0078s0040.1.p;SapurV1A.4018s0040.1.p;SapurV1A.0078s0040.3.p	0	0	0	0	0	0	0	0	0	0	0	0	0	0	0	0	0	0	0	0	0	2599500	0	6	4	4	24.7	18.1	18.1	31.415	0	4.4443	19422000	7	1213900	0	0	0	0	0	0	0	0	0	0	0	0	0
SapurV1A.0078s0110.2.p;SapurV1A.0078s0110.1.p	SapurV1A.0078s0110.2.p;SapurV1A.0078s0110.1.p	0	0	0	0	0	0	0	0	0	0	0	0	1542900	0	0	0	0	0	0	0	0	0	0	2	2	2	8.3	8.3	8.3	43.65	0	4.2182	5540500	4	263830	0	0	0	0	0	0	0	0	0	0	0	0	263830
SapurV1A.0078s0150.1.p;SapurV1A.0330s0230.1.p	SapurV1A.0078s0150.1.p	375570000	396470000	307310000	327540000	389150000	406440000	312500000	307810000	395640000	297750000	287980000	451490000	663920000	733670000	875340000	584620000	519660000	1127100000	855940000	1381000000	1274600000	1095700000	857670000	26	26	24	61.7	61.7	59.9	47.226	0	308.97	35638000000	568	1549500000	18623000	47099000	596240	22135000	22319000	22543000	2514700	18024000	10854000	21298000	6872700	59159000	105720000
SapurV1A.0078s0190.1.p	SapurV1A.0078s0190.1.p	0	0	0	0	0	0	0	0	0	0	0	0	0	0	0	2015900	0	0	0	0	0	0	0	8	2	2	26.5	9.2	9.2	44.929	0	8.3457	55964000	8	2945500	0	171190	0	0	262150	0	0	0	0	0	0	0	266700
SapurV1A.0078s0220.1.p	SapurV1A.0078s0220.1.p	0	0	0	0	0	0	0	0	0	0	0	0	0	0	4808200	0	5027000	0	4916500	0	0	6265400	4392600	7	7	7	14.4	14.4	14.4	62.556	0	29.897	122210000	22	3942100	0	0	0	0	0	105630	0	0	0	0	0	334590	210430
SapurV1A.0078s0280.2.p;SapurV1A.0078s0280.1.p	SapurV1A.0078s0280.2.p;SapurV1A.0078s0280.1.p	0	0	0	0	0	0	0	0	0	0	0	0	42613000	57132000	50479000	51810000	44512000	55782000	50332000	36899000	30702000	50882000	16817000	5	5	5	37.3	37.3	37.3	17.636	0	105.43	1487300000	60	212470000	0	0	0	0	0	0	0	0	0	0	0	0	23624000
SapurV1A.0078s0290.1.p	SapurV1A.0078s0290.1.p	0	0	0	0	0	0	0	0	0	0	0	0	7127700	0	0	0	0	0	0	0	0	0	0	2	2	2	13.4	13.4	13.4	18.589	0.00024612	2.6701	110520000	9	12280000	0	0	0	0	0	0	0	0	0	0	0	0	2843800
SapurV1A.0078s0460.1.p	SapurV1A.0078s0460.1.p	15997000	14213000	0	11775000	10953000	0	0	0	0	15808000	0	10865000	11112000	0	0	0	12415000	0	0	0	0	0	0	9	9	9	47.8	47.8	47.8	35.51	0	21.132	477840000	50	34132000	1030200	2697400	0	1657400	933550	303950	0	1554000	247510	3022900	127050	1817700	2738000
SapurV1A.0079s0010.1.p	SapurV1A.0079s0010.1.p	69966000	105310000	0	91844000	105110000	91395000	0	100060000	62838000	83346000	35702000	98219000	68939000	66596000	75655000	78382000	82098000	74273000	87409000	87387000	81852000	61913000	75823000	33	33	22	53	53	36.4	91.058	0	323.31	3848900000	345	83672000	2052200	7206500	0	4525700	3468400	3485300	0	4759300	854910	4030000	419960	7511000	4930800
SapurV1A.0079s0030.1.p	SapurV1A.0079s0030.1.p	0	0	0	0	0	0	0	0	0	0	0	0	0	0	0	15456000	0	18849000	0	0	0	11572000	0	6	6	6	52.2	52.2	52.2	17.47	0	8.2138	339180000	22	37686000	0	0	0	0	0	0	332470	0	0	0	0	0	6305000
SapurV1A.0079s0210.1.p;SapurV1A.2066s0020.1.p	SapurV1A.0079s0210.1.p;SapurV1A.2066s0020.1.p	183940000	290110000	32946000	255680000	285500000	283930000	63527000	232540000	27089000	239450000	51017000	288420000	435100000	288570000	448090000	436900000	329800000	403940000	332330000	240150000	302110000	279660000	459160000	35	35	26	58.2	58.2	43.8	103.52	0	323.31	15740000000	726	374760000	4486500	15748000	50512	10533000	9063800	9990800	372660	10833000	526900	11474000	662290	17225000	43359000
SapurV1A.0079s0280.3.p;SapurV1A.0079s0280.2.p;SapurV1A.0079s0280.1.p	SapurV1A.0079s0280.3.p;SapurV1A.0079s0280.2.p;SapurV1A.0079s0280.1.p	316550000	324680000	66012000	298870000	229090000	242700000	0	326600000	145490000	284690000	146990000	223710000	291170000	242970000	278780000	297770000	254430000	302410000	355030000	309010000	287980000	290100000	285490000	28	28	28	70.8	70.8	70.8	62.847	0	181.98	13965000000	489	450480000	12490000	28986000	51003	17387000	11335000	12013000	0	19242000	2200300	23671000	2007100	25976000	33607000
SapurV1A.0079s0320.1.p	SapurV1A.0079s0320.1.p	26810000	38295000	0	37010000	24957000	41282000	0	30763000	36026000	22913000	43997000	41270000	59394000	32761000	37140000	56775000	40328000	34207000	26297000	45078000	39854000	31086000	22220000	23	8	8	61	23.9	23.9	60.746	0	29.239	1857200000	104	68784000	1405000	4155100	0	2994200	1134100	2538800	0	2518900	780900	2167400	763540	3814700	7219400
SapurV1A.0079s0360.1.p	SapurV1A.0079s0360.1.p	0	0	17338000	0	0	0	0	0	0	0	14553000	0	0	0	0	0	0	0	0	0	0	0	0	2	2	1	5.4	5.4	2.1	51.685	0	3.6566	22832000	8	1343100	0	0	75344	0	0	0	0	0	264010	0	533040	0	0
SapurV1A.0079s0390.1.p	SapurV1A.0079s0390.1.p	0	0	0	0	0	0	0	0	0	0	0	0	1806000	0	0	0	0	0	0	0	0	0	0	1	1	1	1.7	1.7	1.7	90.255	0.0072289	1.4202	6485200	4	259410	0	0	0	0	0	0	0	0	0	0	0	0	259410
SapurV1A.0079s0420.1.p	SapurV1A.0079s0420.1.p	0	0	0	0	0	0	0	0	0	0	0	0	0	0	0	5871900	0	0	0	0	0	0	0	5	2	2	25.6	15.9	15.9	28.694	0	7.2238	115770000	11	9647500	699540	0	0	0	0	730800	0	0	0	0	0	0	2224300
SapurV1A.1243s0010.1.p;SapurV1A.0080s0010.1.p;SapurV1A.3704s0030.1.p;SapurV1A.2069s0030.1.p	SapurV1A.1243s0010.1.p;SapurV1A.0080s0010.1.p	0	0	0	0	0	0	0	0	0	0	0	0	0	0	0	0	0	0	0	0	3879900	0	0	8	2	2	26.2	7.7	7.7	48.278	0.00024564	2.6505	27549000	4	1020300	0	0	0	0	0	0	0	0	0	0	0	608910	0
SapurV1A.0080s0030.1.p;SapurV1A.0219s0420.1.p;SapurV1A.0219s0420.2.p	SapurV1A.0080s0030.1.p;SapurV1A.0219s0420.1.p;SapurV1A.0219s0420.2.p	0	0	0	1405900	0	0	0	0	0	0	0	0	0	0	0	0	0	0	0	0	0	0	0	2	2	2	16.7	16.7	16.7	20.142	0.0046771	1.5876	9673900	5	1209200	0	0	0	305960	903280	0	0	0	0	0	0	0	0
SapurV1A.0080s0140.1.p;SapurV1A.0080s0140.2.p;SapurV1A.0219s0270.1.p	SapurV1A.0080s0140.1.p	0	11519000	0	0	8754900	10941000	0	0	0	0	0	0	23299000	22947000	18973000	17690000	15499000	12812000	15127000	0	20283000	17920000	10058000	7	7	7	37.1	37.1	37.1	24.796	0	19.163	652460000	56	43498000	252700	1515900	0	305480	581880	847790	0	0	0	603120	0	953660	6071500
SapurV1A.0080s0190.1.p	SapurV1A.0080s0190.1.p	408300000	446060000	0	447050000	508780000	505310000	1183100000	579760000	325010000	368190000	369270000	571160000	482560000	580130000	548210000	514800000	543500000	582750000	739510000	426920000	584990000	624870000	857840000	8	8	5	90.3	90.3	68.1	11.31	0	205.07	28419000000	283	5683800000	95137000	241820000	2857000	140830000	137930000	184550000	14269000	244190000	75340000	197620000	48322000	383100000	379050000
SapurV1A.0080s0380.1.p	SapurV1A.0080s0380.1.p	162070000	167830000	0	147580000	141110000	142680000	185910000	114380000	528090000	54653000	542180000	135110000	223250000	397360000	254080000	278960000	198470000	255930000	208490000	124330000	97055000	162740000	139580000	5	5	5	24.6	24.6	24.6	38.14	0	44.262	10317000000	141	736910000	19262000	34205000	2462100	17994000	12078000	16844000	1576500	19046000	32484000	12908000	21382000	28016000	65503000
SapurV1A.0080s0470.1.p	SapurV1A.0080s0470.1.p	0	0	0	0	0	9426900	0	0	0	0	0	20423000	182000000	111180000	134590000	369180000	298560000	171190000	327360000	61850000	61263000	163530000	43750000	12	11	11	58.1	51.4	51.4	34.538	0	241.78	5955500000	148	425400000	0	286470	0	0	364580	552560	334070	350800	0	0	0	2047200	61727000
SapurV1A.0081s0040.1.p;SapurV1A.0081s0040.2.p;SapurV1A.0559s0350.1.p	SapurV1A.0081s0040.1.p;SapurV1A.0081s0040.2.p	237470000	312580000	41925000	312300000	257200000	256810000	0	284080000	184370000	301820000	162890000	196350000	130420000	130030000	157210000	148230000	158030000	155490000	149980000	226630000	163670000	146650000	181180000	29	29	29	72.8	72.8	72.8	67.749	0	323.31	9619700000	376	320660000	8991600	36245000	102430	20141000	10122000	13981000	189460	19063000	4589400	21945000	2527400	18274000	22504000
SapurV1A.0081s0130.1.p	SapurV1A.0081s0130.1.p	0	0	0	0	0	0	0	0	0	0	0	0	0	0	0	0	0	0	0	0	2604300	0	0	1	1	1	6.7	6.7	6.7	21.696	0	5.1102	24426000	9	2714000	0	0	0	0	0	0	0	0	0	0	0	0	0
SapurV1A.0081s0140.1.p	SapurV1A.0081s0140.1.p	0	0	0	0	0	0	0	0	0	0	0	0	0	0	0	9055600	0	0	0	0	0	0	0	2	2	2	13.8	13.8	13.8	22.678	0	3.0033	72501000	6	6591000	55979	0	0	0	0	0	0	0	0	0	0	0	1634700
SapurV1A.0559s0170.1.p;SapurV1A.0081s0210.1.p	SapurV1A.0559s0170.1.p;SapurV1A.0081s0210.1.p	0	0	0	0	0	0	0	0	0	0	0	0	0	0	0	0	0	0	0	0	0	0	13237000	1	1	1	7.4	7.4	7.4	19.749	0.00048816	2.5605	421670000	17	38334000	402140	1598200	0	865480	708040	947330	0	0	0	1202900	0	1506200	2721000
SapurV1A.0081s0250.3.p;SapurV1A.0081s0250.2.p;SapurV1A.0081s0250.1.p;SapurV1A.1047s0020.1.p	SapurV1A.0081s0250.3.p;SapurV1A.0081s0250.2.p;SapurV1A.0081s0250.1.p	8731000	13641000	0	0	12583000	11868000	0	0	0	8924200	0	15212000	6793800	0	0	9768500	0	12312000	0	0	9517800	0	15078000	15	15	6	35.1	35.1	17.4	67.195	0	29.703	361990000	55	11677000	211080	1035100	0	157300	631660	1037800	0	311350	0	477820	96452	1652200	591930
SapurV1A.0081s0260.1.p	SapurV1A.0081s0260.1.p	0	0	0	0	0	0	0	0	0	0	0	0	0	0	0	0	0	0	0	0	0	0	8080600	12	1	0	56.9	3.8	0	35.726	0.00024679	2.697	163020000	13	10189000	487530	1868800	0	670890	659150	0	0	763040	494260	1169400	318590	1530200	0
SapurV1A.0081s0300.4.p;SapurV1A.0081s0300.3.p;SapurV1A.0081s0300.2.p;SapurV1A.0081s0300.1.p;SapurV1A.0081s0300.6.p;SapurV1A.0081s0300.5.p	SapurV1A.0081s0300.4.p;SapurV1A.0081s0300.3.p;SapurV1A.0081s0300.2.p;SapurV1A.0081s0300.1.p;SapurV1A.0081s0300.6.p;SapurV1A.0081s0300.5.p	42115000	14063000	147450000	19436000	0	20598000	0	24169000	63789000	28732000	60232000	0	15655000	0	0	0	11673000	0	0	12404000	0	8993800	0	6	6	5	19.7	19.7	17.6	53.052	0	64.486	579510000	74	41393000	2371900	3710400	1007300	3046700	819190	1739100	0	2602400	3261000	5407400	3628900	1860300	2852900
SapurV1A.0081s0310.1.p;SapurV1A.0559s0020.2.p;SapurV1A.0559s0020.1.p;SapurV1A.0621s0170.2.p;SapurV1A.0621s0170.1.p;SapurV1A.0506s0060.1.p	SapurV1A.0081s0310.1.p;SapurV1A.0559s0020.2.p;SapurV1A.0559s0020.1.p;SapurV1A.0621s0170.2.p;SapurV1A.0621s0170.1.p;SapurV1A.0506s0060.1.p	0	0	0	0	0	0	0	0	0	0	0	0	13342000	0	0	0	16995000	0	0	0	0	0	0	4	4	4	19.3	19.3	19.3	29.143	0	3.0478	217350000	17	24150000	0	0	0	0	704140	734260	0	0	0	0	0	1604800	4126700
SapurV1A.0081s0420.1.p	SapurV1A.0081s0420.1.p	34922000	50473000	0	40768000	56247000	45300000	0	30998000	38559000	18738000	30702000	45090000	56977000	62286000	41605000	41871000	48199000	27353000	34699000	38603000	31181000	24009000	26536000	37	16	16	52.1	24.1	24.1	120.36	0	181.83	1821800000	218	35721000	1105700	2583200	11394	1488800	1170000	1458800	0	1282300	505810	1032700	1072300	3560400	3513600
SapurV1A.0081s0440.1.p	SapurV1A.0081s0440.1.p	71532000	92761000	0	90928000	124940000	132670000	0	97011000	50574000	61282000	47200000	139380000	100380000	95111000	129540000	78152000	64191000	112480000	79855000	69204000	55436000	81486000	59819000	25	9	2	63.3	34	8.7	49.78	0	300.26	4645900000	189	232300000	4110900	14152000	92695	8095300	8824200	10255000	649670	9315400	1620800	7051600	917400	14194000	16357000
SapurV1A.0081s0540.2.p;SapurV1A.0081s0540.1.p	SapurV1A.0081s0540.2.p;SapurV1A.0081s0540.1.p	0	0	0	0	0	0	0	0	0	0	0	0	0	0	0	0	0	0	0	0	0	11763000	0	3	3	3	8.3	8.3	8.3	66.7	0	3.2533	201170000	12	5747700	699660	0	0	0	0	0	0	0	246160	718280	0	0	0
SapurV1A.0081s0580.1.p	SapurV1A.0081s0580.1.p	0	0	0	0	0	0	0	0	0	0	0	0	0	0	0	0	0	1249900	0	0	0	0	0	1	1	1	6.8	6.8	6.8	37.919	0	4.7863	8884400	2	403840	0	0	0	0	0	0	0	0	0	0	0	0	207280
SapurV1A.0081s0600.3.p;SapurV1A.0081s0600.2.p;SapurV1A.0081s0600.1.p	SapurV1A.0081s0600.3.p;SapurV1A.0081s0600.2.p;SapurV1A.0081s0600.1.p	174490000	148650000	202460000	169270000	114090000	133920000	0	163830000	164770000	140070000	164190000	126080000	113230000	115940000	112450000	121490000	111050000	117640000	140090000	107240000	116590000	105050000	177660000	33	12	12	64.7	27.2	27.2	64.477	0	201.62	6319400000	244	175540000	6762000	12119000	247260	10897000	5485400	6422800	69965	9787300	3572800	9232500	2251500	9907100	9616100
SapurV1A.0081s0640.1.p;SapurV1A.0164s0020.5.p;SapurV1A.0093s0340.3.p;SapurV1A.0164s0020.4.p;SapurV1A.0164s0020.3.p;SapurV1A.0164s0020.2.p;SapurV1A.0149s0560.2.p;SapurV1A.0164s0020.1.p;SapurV1A.0149s0560.1.p;SapurV1A.0093s0340.2.p;SapurV1A.0093s0340.1.p	SapurV1A.0081s0640.1.p	6020800	5087900	0	6023500	5752800	6686100	0	0	4808100	5779500	0	5391500	0	0	0	0	0	0	0	0	0	0	0	11	7	7	20.5	14.1	14.1	68.801	0	12.052	89677000	38	3321400	245990	428790	0	370520	380720	375670	0	169710	113850	347800	0	720270	0
SapurV1A.0081s0650.1.p	SapurV1A.0081s0650.1.p	0	0	0	0	0	0	0	0	0	0	0	0	0	0	0	2612000	0	1947800	0	0	0	1488300	0	2	2	2	10.1	10.1	10.1	40.779	0	5.4388	35852000	11	1792600	0	0	0	0	0	0	0	0	0	0	0	0	0
SapurV1A.0081s0670.1.p	SapurV1A.0081s0670.1.p	41010000	31286000	0	37987000	40453000	35717000	0	44131000	0	45120000	0	40378000	33778000	31786000	34107000	35746000	34023000	33458000	34930000	40593000	47307000	39534000	41617000	14	14	14	35	35	35	71.894	0	212.33	1733400000	194	57779000	1597500	3357200	0	2808000	2174300	2140200	0	2139200	0	2918700	0	5061600	4365700
SapurV1A.0081s0730.1.p	SapurV1A.0081s0730.1.p	0	14703000	0	0	14838000	15892000	0	0	0	0	0	13403000	23838000	28600000	28259000	26944000	24476000	23381000	19554000	0	12069000	24303000	14735000	9	9	2	34	34	12.1	33.16	0	18.362	873570000	71	54598000	112920	1123500	0	264190	901530	1505500	0	450840	0	445030	0	1458700	6147100
SapurV1A.0082s0040.1.p;SapurV1A.0384s0160.1.p;SapurV1A.1662s0050.1.p;SapurV1A.1666s0030.1.p	SapurV1A.0082s0040.1.p;SapurV1A.0384s0160.1.p	0	0	0	0	0	1228200	0	0	0	0	0	0	0	0	0	0	0	0	0	0	0	0	0	3	3	3	12.5	12.5	12.5	36.68	0.0042563	1.651	7497800	6	394620	0	0	0	0	56756	98388	0	0	0	0	0	0	0
SapurV1A.0082s0110.1.p	SapurV1A.0082s0110.1.p	0	0	0	0	0	0	0	0	0	0	0	0	0	0	0	0	0	0	8309600	0	0	0	0	3	3	3	12.7	12.7	12.7	35.178	0	6.5688	35634000	23	2545300	0	0	0	0	0	0	0	0	0	0	0	0	0
SapurV1A.0082s0150.2.p;SapurV1A.0082s0150.1.p	SapurV1A.0082s0150.2.p;SapurV1A.0082s0150.1.p	0	0	0	0	0	0	0	0	0	0	0	0	0	0	0	0	0	0	0	0	0	0	5505900	1	1	1	6.7	6.7	6.7	15.047	0.0016401	2.112	36840000	3	4605000	322560	0	0	0	0	684740	0	0	0	1141400	0	1341600	0
SapurV1A.0082s0350.1.p;SapurV1A.0082s0380.1.p;SapurV1A.0082s0400.1.p;SapurV1A.0779s0170.1.p;SapurV1A.0484s0290.1.p;SapurV1A.0779s0160.1.p	SapurV1A.0082s0350.1.p	12955000	0	0	0	31378000	15047000	0	0	0	0	0	18753000	58513000	62073000	53496000	44293000	32116000	21132000	14575000	22816000	29106000	34952000	32036000	11	10	4	45.5	42.7	19.8	34.931	0	32.89	1436400000	73	75600000	604750	491850	0	410220	1790900	973310	0	456360	346930	0	306060	2057500	13229000
SapurV1A.0082s0370.1.p	SapurV1A.0082s0370.1.p	0	0	0	0	18583000	0	0	0	0	0	0	0	0	0	0	0	0	8732000	0	0	0	0	0	10	3	2	36.6	11.8	7.8	35.06	0	6.4978	374210000	20	18711000	141890	346200	0	603430	1237900	288180	0	234490	0	484160	0	710440	3212400
SapurV1A.0083s0030.1.p	SapurV1A.0083s0030.1.p	0	0	0	0	0	0	0	0	0	0	0	0	0	0	0	0	0	0	0	0	0	0	0	1	1	1	5.4	5.4	5.4	22.687	0.0022957	1.8868	0	7	0	0	0	0	0	0	0	0	0	0	0	0	0	0
SapurV1A.0083s0050.2.p;SapurV1A.0083s0050.1.p	SapurV1A.0083s0050.2.p;SapurV1A.0083s0050.1.p	0	0	0	0	0	0	0	0	0	0	0	0	0	0	0	0	0	0	0	0	0	0	2075100	3	2	2	14.2	9.8	9.8	28.418	0	4.0461	17013000	15	1890400	0	135190	0	58936	105320	107780	0	0	0	0	0	157130	199530
SapurV1A.0083s0190.1.p	SapurV1A.0083s0190.1.p	350220000	337300000	68946000	364010000	333600000	359380000	0	297320000	268040000	553110000	260530000	420560000	549260000	528400000	532720000	441320000	379630000	547720000	896600000	836840000	597240000	642560000	996670000	27	27	27	65.3	65.3	65.3	42.132	0	71.17	25764000000	443	1171100000	17123000	39255000	215560	30427000	19853000	25120000	90086	29041000	10913000	60854000	6369800	57921000	94867000
SapurV1A.0083s0200.2.p;SapurV1A.0083s0200.1.p;SapurV1A.0563s0030.3.p;SapurV1A.0563s0030.2.p;SapurV1A.0563s0030.1.p	SapurV1A.0083s0200.2.p;SapurV1A.0083s0200.1.p	0	0	0	0	0	0	0	0	0	0	0	2829300	0	0	0	0	0	0	0	0	0	0	0	3	3	3	11.2	11.2	11.2	36.439	0	11.133	28909000	5	1927300	0	0	0	0	0	0	0	0	0	0	0	561630	0
SapurV1A.0083s0260.1.p	SapurV1A.0083s0260.1.p	0	0	0	0	0	0	0	0	0	0	0	0	0	0	0	8970200	21545000	12861000	27695000	24784000	19457000	31524000	20887000	9	7	7	33.9	28.1	28.1	38.656	0	37.396	438020000	42	19910000	0	0	0	0	0	0	0	0	0	0	0	0	800860
SapurV1A.0083s0400.1.p;SapurV1A.0402s0190.1.p;SapurV1A.0823s0050.3.p;SapurV1A.0013s0040.1.p;SapurV1A.3052s0010.1.p;SapurV1A.0111s0020.1.p;SapurV1A.0359s0190.1.p;SapurV1A.1898s0030.1.p;SapurV1A.0823s0050.4.p;SapurV1A.0823s0050.1.p;SapurV1A.0823s0050.2.p;SapurV1A.0039s0230.1.p;SapurV1A.2480s0010.1.p;SapurV1A.0718s0040.1.p;SapurV1A.3187s0010.1.p;SapurV1A.0718s0040.2.p;SapurV1A.0976s0130.1.p;SapurV1A…	SapurV1A.0083s0400.1.p	9638900	9185200	0	9330700	12734000	13919000	0	0	0	11471000	0	16268000	13990000	12687000	0	0	16167000	21219000	0	21486000	17473000	15386000	11250000	8	5	3	38.3	24.8	14.5	24.103	0	5.9291	558490000	63	46541000	594980	1877100	0	1704600	2290200	1734100	0	404250	0	1612200	0	2781700	4713400
SapurV1A.0083s0420.1.p	SapurV1A.0083s0420.1.p	0	6791000	0	7317200	7648300	0	0	9562600	0	0	0	0	15847000	0	16951000	16707000	12634000	11163000	11166000	11253000	0	10773000	0	8	8	8	29.3	29.3	29.3	51.327	0	24.399	425410000	53	16362000	0	449020	0	668500	443640	199470	0	822790	0	236390	0	0	2104700
SapurV1A.0083s0490.2.p;SapurV1A.0083s0490.1.p	SapurV1A.0083s0490.2.p;SapurV1A.0083s0490.1.p	0	0	0	0	0	0	0	0	0	0	0	0	0	0	0	0	0	0	0	0	0	0	2190800	1	1	1	3.5	3.5	3.5	46.145	0	3.0137	9420100	6	724620	0	0	0	0	0	165450	0	0	214900	0	71315	0	0
SapurV1A.0084s0280.1.p	SapurV1A.0084s0280.1.p	14703000	0	19262000	0	0	0	0	8884100	22619000	15848000	23208000	0	0	0	0	0	0	0	0	0	0	0	0	5	5	4	24.9	24.9	19.1	37.341	0	21.502	111680000	21	6569400	951460	526190	69171	690540	0	0	0	653170	1465300	1135300	1078200	0	0
SapurV1A.0084s0290.2.p;SapurV1A.0084s0290.1.p	SapurV1A.0084s0290.2.p;SapurV1A.0084s0290.1.p	0	5277000	0	6108100	0	0	0	0	0	0	0	0	0	0	0	0	0	0	0	0	0	0	12542000	5	5	5	29.2	29.2	29.2	29.402	0	10.57	242770000	29	16185000	315240	604490	0	1061100	0	1095600	0	0	384120	784730	0	1287100	2099500
SapurV1A.0084s0480.1.p	SapurV1A.0084s0480.1.p	236440000	253230000	25396000	252550000	264180000	316590000	0	255530000	235520000	240500000	148720000	315700000	365690000	409700000	426310000	359610000	385870000	411710000	407430000	362470000	355300000	435640000	414240000	37	36	17	59.9	58.8	29.9	90.397	0	323.31	17347000000	731	385480000	6024100	15464000	37076	9590500	8058800	11741000	24748	10399000	3171600	10484000	1282900	22661000	29408000
SapurV1A.0084s0500.1.p	SapurV1A.0084s0500.1.p	6230000	0	0	6385000	6122700	0	0	6285600	0	0	0	0	0	0	5091600	0	0	0	7225700	0	0	0	6925700	3	3	3	9.8	9.8	9.8	51.168	0	30.899	178290000	50	12735000	330910	349760	0	786150	572630	377440	0	745600	0	2218600	0	444850	0
SapurV1A.0084s0510.1.p	SapurV1A.0084s0510.1.p	0	0	0	0	0	0	0	0	0	0	0	3085200	0	0	0	3209200	0	0	0	0	0	0	2956700	3	3	3	9	9	9	45.87	0	3.4849	80254000	20	5732500	0	370260	0	585820	241230	42566	0	322100	0	0	0	647810	126850
SapurV1A.0084s0630.10.p;SapurV1A.0084s0630.9.p;SapurV1A.0084s0630.8.p;SapurV1A.0084s0630.7.p;SapurV1A.1937s0010.6.p;SapurV1A.0084s0630.6.p;SapurV1A.0084s0630.5.p;SapurV1A.1937s0010.5.p;SapurV1A.1937s0010.4.p;SapurV1A.0084s0630.4.p;SapurV1A.0084s0630.3.p;SapurV1A.1937s0010.3.p;SapurV1A.1937s0010.2.p;SapurV1A.1937s0010.1.p;SapurV1A.0084s0630.2.p;SapurV1A.0084s0630.1.p	SapurV1A.0084s0630.10.p;SapurV1A.0084s0630.9.p;SapurV1A.0084s0630.8.p;SapurV1A.0084s0630.7.p;SapurV1A.1937s0010.6.p;SapurV1A.0084s0630.6.p;SapurV1A.0084s0630.5.p;SapurV1A.1937s0010.5.p;SapurV1A.1937s0010.4.p;SapurV1A.0084s0630.4.p;SapurV1A.0084s0630.3.p;SapurV1A.1937s0010.3.p;SapurV1A.1937s0010.2.p;SapurV1A.1937s0010.1.p;SapurV1A.0084s0630.2.p;SapurV1A.0084s0630.1.p	0	0	0	0	0	0	0	0	0	0	0	0	0	0	0	0	0	0	0	0	0	0	0	1	1	1	9.4	9.4	9.4	20.322	0	4.0877	0	5	0	0	0	0	0	0	0	0	0	0	0	0	0	0
SapurV1A.0085s0030.2.p;SapurV1A.0085s0030.1.p	SapurV1A.0085s0030.2.p;SapurV1A.0085s0030.1.p	0	0	0	0	0	0	0	0	0	0	0	0	0	0	0	0	0	0	2750600	0	0	0	0	2	1	1	10.3	10.3	10.3	15.98	0.0009574	2.3456	12749000	2	1593600	0	0	0	0	756250	0	0	0	0	0	0	0	0
SapurV1A.0085s0100.1.p;SapurV1A.4095s0020.1.p	SapurV1A.0085s0100.1.p;SapurV1A.4095s0020.1.p	0	0	0	0	0	0	0	0	0	0	0	0	0	0	0	0	0	0	0	0	0	0	0	2	2	2	20.3	20.3	20.3	21.411	0.00048757	2.5436	0	2	0	0	0	0	0	0	0	0	0	0	0	0	0	0
SapurV1A.0085s0110.1.p	SapurV1A.0085s0110.1.p	0	0	0	0	0	0	0	6310000	0	0	0	0	0	0	0	0	0	0	0	0	0	0	0	2	2	2	25.5	25.5	25.5	20.636	0	16.144	36421000	7	5203000	0	1114300	0	1196200	1067600	0	0	1824900	0	0	0	0	0
SapurV1A.0085s0150.2.p;SapurV1A.0085s0150.1.p;SapurV1A.0085s0150.3.p;SapurV1A.0085s0150.4.p	SapurV1A.0085s0150.2.p;SapurV1A.0085s0150.1.p;SapurV1A.0085s0150.3.p;SapurV1A.0085s0150.4.p	27638000	33443000	0	28260000	36939000	19126000	0	26696000	0	25897000	0	55416000	69742000	89176000	51442000	47398000	61051000	85519000	53382000	52031000	40376000	97114000	41251000	19	19	18	63.4	63.4	61	58.533	0	185.24	2726500000	166	151470000	1943500	3501600	0	1654100	2583800	671630	0	2579600	2393400	1643700	1410600	8169800	9195700
SapurV1A.0085s0180.1.p	SapurV1A.0085s0180.1.p	1150900000	965040000	398830000	1012200000	857480000	905300000	0	1170900000	612610000	1437200000	618450000	835290000	753110000	857170000	985260000	780010000	929580000	775370000	1048900000	898600000	902360000	792820000	866250000	18	18	18	50.8	50.8	50.8	47.14	0	285.55	44360000000	425	2609400000	83630000	157920000	906710	114420000	78842000	89043000	834450	159010000	23756000	226840000	15570000	157260000	154970000
SapurV1A.0085s0190.1.p	SapurV1A.0085s0190.1.p	0	0	0	0	0	0	0	0	0	0	0	5348500	0	0	0	0	0	0	0	0	0	0	0	6	6	6	10.7	10.7	10.7	89.739	0	7.8471	39564000	19	791290	2541.8	59433	0	0	51181	0	0	12540	0	0	0	318510	0
SapurV1A.0085s0220.1.p	SapurV1A.0085s0220.1.p	55088000	101610000	0	71541000	96432000	103130000	0	39905000	59395000	47297000	0	118710000	180470000	194910000	198390000	228060000	192980000	175090000	129210000	156960000	164380000	207810000	133240000	15	15	9	52.8	52.8	33.8	40.289	0	130.1	7301500000	255	429500000	2167700	14519000	0	6629400	6792600	8252800	0	2042700	2281000	3081300	0	17336000	51017000
SapurV1A.0085s0240.1.p;SapurV1A.0085s0260.1.p	SapurV1A.0085s0240.1.p;SapurV1A.0085s0260.1.p	0	0	0	0	0	0	0	0	0	0	0	0	0	0	0	0	0	0	0	0	0	3140900	0	2	2	2	9.9	9.9	9.9	29.878	0.004675	1.5854	18006000	4	2000700	0	0	0	0	0	0	0	545450	0	0	0	0	0
[truncated: 3,578 more rows]
[truncated: 56 more columns]

## Sheet: S2 Quantified proteins
Protein IDs	Majority protein IDs	LFQ intensity Zeb0R1M_rep1	LFQ intensity Zeb0R1M_rep2	LFQ intensity Zeb0R1M_rep3	LFQ intensity Zeb0R1M_rep4	LFQ intensity Zeb0R1M_rep5	LFQ intensity Zeb0R1M_rep6	LFQ intensity Zeb50R1M_rep1	LFQ intensity Zeb50R1M_rep2	LFQ intensity Zeb50R1M_rep3	LFQ intensity Zeb50R1M_rep4	LFQ intensity Zeb50R1M_rep5	LFQ intensity Zeb50R1M_rep6	LFQ intensity Zeb0R3W_rep1	LFQ intensity Zeb0R3W_rep2	LFQ intensity Zeb0R3W_rep3	LFQ intensity Zeb0R3W_rep4	LFQ intensity Zeb0R3W_rep5	LFQ intensity Zeb0R3W_rep6	LFQ intensity Zeb50R3W_rep1	LFQ intensity Zeb50R3W_rep2	LFQ intensity Zeb50R3W_rep3	LFQ intensity Zeb50R3W_rep4	LFQ intensity Zeb50R3W_rep5	Peptides	Razor unique peptides	Unique peptides	Sequence coverage	Unique razor sequence coverage	Unique sequence coverage	Mol weight kDa	Q value	Score	Intensity	MS MS count	iBAQ	iBAQ Zeb0R1M_rep1	iBAQ Zeb0R1M_rep2	iBAQ Zeb0R1M_rep3	iBAQ Zeb0R1M_rep4	iBAQ Zeb0R1M_rep5	iBAQ Zeb0R1M_rep6	iBAQ Zeb50R1M_rep1	iBAQ Zeb50R1M_rep2	iBAQ Zeb50R1M_rep3	iBAQ Zeb50R1M_rep4	iBAQ Zeb50R1M_rep5	iBAQ Zeb50R1M_rep6	iBAQ Zeb0R3W_rep1
[truncated: 2,759 more rows]
[truncated: 56 more columns]

[truncated: 2 more sheets: S3 t-tests, S4 Heatmap significant t-tests]
