# Supplementary material for: Revealing the transitory and local effect of zebularine on development and on proteome dynamics of Salix purpurea
Source: Front Plant Sci. 2024 Jan 17;14:1304327. doi: 10.3389/fpls.2023.1304327 (PMC10827895; doi:10.3389/fpls.2023.1304327)
Supplement: Supplementary Table 4 — Analyses of the GO Terms. [file Table_4.xlsx]

## Sheet: 3W-CTRL-S vs 1M-CTRL-S
	3W-CTRL-S vs 1M-CTRL-S
	GO_acc	term_type	Term	queryitem	querytotal	bgitem	bgtotal	pvalue	FDR	entries
	GO:0055114	P	oxidation reduction	97	637	960	19470	1.4e-21	1.3e-18	// SapurV1A.0130s0440 // SapurV1A.0093s0180 // SapurV1A.0149s0340 // SapurV1A.0742s0050 // SapurV1A.1311s0030 // SapurV1A.0176s0150 // SapurV1A.0613s0160 // SapurV1A.1757s0010 // SapurV1A.1775s0020 // SapurV1A.0083s0420 // SapurV1A.0279s0270 // SapurV1A.1334s0080 // SapurV1A.1133s0050 // SapurV1A.0573s0070 // SapurV1A.0145s0240 // SapurV1A.0331s0030 // SapurV1A.3248s0010 // SapurV1A.0260s0270 // …
	GO:0044281	P	small molecule metabolic process	91	637	939	19470	3.8e-19	1.7e-16	// SapurV1A.2744s0020 // SapurV1A.0341s0170 // SapurV1A.0735s0110 // SapurV1A.0807s0060 // SapurV1A.0577s0260 // SapurV1A.0083s0420 // SapurV1A.0858s0100 // SapurV1A.1124s0080 // SapurV1A.0241s0040 // SapurV1A.0004s1080 // SapurV1A.0145s0240 // SapurV1A.4985s0010 // SapurV1A.0023s0420 // SapurV1A.0054s0340 // SapurV1A.0789s0020 // SapurV1A.0388s0140 // SapurV1A.4363s0020 // SapurV1A.0565s0030 // …
	GO:0009308	P	amine metabolic process	45	637	298	19470	5.7e-16	1.7e-13	// SapurV1A.0493s0220 // SapurV1A.0294s0240 // SapurV1A.0268s0270 // SapurV1A.0832s0080 // SapurV1A.0070s0840 // SapurV1A.0368s0380 // SapurV1A.0832s0020 // SapurV1A.0542s0200 // SapurV1A.0080s0470 // SapurV1A.2110s0010 // SapurV1A.0807s0060 // SapurV1A.1745s0010 // SapurV1A.0577s0260 // SapurV1A.0669s0100 // SapurV1A.0083s0420 // SapurV1A.1973s0030 // SapurV1A.0058s0180 // SapurV1A.0001s1820 // …
	GO:0006519	P	cellular amino acid and derivative metabolic process	42	637	283	19470	9.4e-15	1.7e-12	// SapurV1A.0493s0220 // SapurV1A.2744s0020 // SapurV1A.0294s0240 // SapurV1A.0268s0270 // SapurV1A.0070s0840 // SapurV1A.0368s0380 // SapurV1A.2110s0010 // SapurV1A.0807s0060 // SapurV1A.1745s0010 // SapurV1A.0577s0260 // SapurV1A.0669s0100 // SapurV1A.0083s0420 // SapurV1A.1973s0030 // SapurV1A.0058s0180 // SapurV1A.0001s1820 // SapurV1A.1243s0010 // SapurV1A.1124s0080 // SapurV1A.0708s0080 // …
	GO:0034641	P	cellular nitrogen compound metabolic process	48	637	366	19470	7.9e-15	1.7e-12	// SapurV1A.1709s0020 // SapurV1A.0493s0220 // SapurV1A.0294s0240 // SapurV1A.0735s0110 // SapurV1A.0649s0110 // SapurV1A.0070s0840 // SapurV1A.0368s0380 // SapurV1A.2110s0010 // SapurV1A.0807s0060 // SapurV1A.1745s0010 // SapurV1A.0577s0260 // SapurV1A.0669s0100 // SapurV1A.0083s0420 // SapurV1A.1973s0030 // SapurV1A.4624s0010 // SapurV1A.0058s0180 // SapurV1A.0001s1820 // SapurV1A.1243s0010 // …
	GO:0006520	P	cellular amino acid metabolic process	39	637	254	19470	3.3e-14	4.9e-12	// SapurV1A.0493s0220 // SapurV1A.0294s0240 // SapurV1A.0268s0270 // SapurV1A.0070s0840 // SapurV1A.0368s0380 // SapurV1A.2110s0010 // SapurV1A.0807s0060 // SapurV1A.1745s0010 // SapurV1A.0577s0260 // SapurV1A.0669s0100 // SapurV1A.0083s0420 // SapurV1A.1973s0030 // SapurV1A.0058s0180 // SapurV1A.0001s1820 // SapurV1A.1243s0010 // SapurV1A.0708s0080 // SapurV1A.0004s1080 // SapurV1A.0846s0120 // …
	GO:0044106	P	cellular amine metabolic process	39	637	261	19470	7.1e-14	9.2e-12	// SapurV1A.0493s0220 // SapurV1A.0294s0240 // SapurV1A.0268s0270 // SapurV1A.0070s0840 // SapurV1A.0368s0380 // SapurV1A.2110s0010 // SapurV1A.0807s0060 // SapurV1A.1745s0010 // SapurV1A.0577s0260 // SapurV1A.0669s0100 // SapurV1A.0083s0420 // SapurV1A.1973s0030 // SapurV1A.0058s0180 // SapurV1A.0001s1820 // SapurV1A.1243s0010 // SapurV1A.0708s0080 // SapurV1A.0004s1080 // SapurV1A.0846s0120 // …
	GO:0006082	P	organic acid metabolic process	47	637	408	19470	1.1e-12	1.2e-10	// SapurV1A.0843s0190 // SapurV1A.0493s0220 // SapurV1A.0294s0240 // SapurV1A.0268s0270 // SapurV1A.0070s0840 // SapurV1A.0368s0380 // SapurV1A.0807s0060 // SapurV1A.2110s0010 // SapurV1A.0004s0960 // SapurV1A.1745s0010 // SapurV1A.0577s0260 // SapurV1A.0669s0100 // SapurV1A.0083s0420 // SapurV1A.1973s0030 // SapurV1A.4624s0010 // SapurV1A.0058s0180 // SapurV1A.1087s0070 // SapurV1A.0001s1820 // …
	GO:0043436	P	oxoacid metabolic process	46	637	406	19470	3.2e-12	2.8e-10	// SapurV1A.0843s0190 // SapurV1A.0493s0220 // SapurV1A.0294s0240 // SapurV1A.0268s0270 // SapurV1A.0070s0840 // SapurV1A.0368s0380 // SapurV1A.0807s0060 // SapurV1A.2110s0010 // SapurV1A.0004s0960 // SapurV1A.1745s0010 // SapurV1A.0577s0260 // SapurV1A.0669s0100 // SapurV1A.0083s0420 // SapurV1A.1973s0030 // SapurV1A.0058s0180 // SapurV1A.1087s0070 // SapurV1A.0001s1820 // SapurV1A.1243s0010 // …
	GO:0019752	P	carboxylic acid metabolic process	46	637	406	19470	3.2e-12	2.8e-10	// SapurV1A.0843s0190 // SapurV1A.0493s0220 // SapurV1A.0294s0240 // SapurV1A.0268s0270 // SapurV1A.0070s0840 // SapurV1A.0368s0380 // SapurV1A.0807s0060 // SapurV1A.2110s0010 // SapurV1A.0004s0960 // SapurV1A.1745s0010 // SapurV1A.0577s0260 // SapurV1A.0669s0100 // SapurV1A.0083s0420 // SapurV1A.1973s0030 // SapurV1A.0058s0180 // SapurV1A.1087s0070 // SapurV1A.0001s1820 // SapurV1A.1243s0010 // …
	GO:0042180	P	cellular ketone metabolic process	46	637	407	19470	3.5e-12	2.8e-10	// SapurV1A.0843s0190 // SapurV1A.0493s0220 // SapurV1A.0294s0240 // SapurV1A.0268s0270 // SapurV1A.0070s0840 // SapurV1A.0368s0380 // SapurV1A.0807s0060 // SapurV1A.2110s0010 // SapurV1A.0004s0960 // SapurV1A.1745s0010 // SapurV1A.0577s0260 // SapurV1A.0669s0100 // SapurV1A.0083s0420 // SapurV1A.1973s0030 // SapurV1A.0058s0180 // SapurV1A.1087s0070 // SapurV1A.0001s1820 // SapurV1A.1243s0010 // …
	GO:0008652	P	cellular amino acid biosynthetic process	25	637	119	19470	3.9e-12	2.9e-10	// SapurV1A.0493s0220 // SapurV1A.0294s0240 // SapurV1A.0070s0840 // SapurV1A.0807s0060 // SapurV1A.1745s0010 // SapurV1A.1243s0010 // SapurV1A.0669s0100 // SapurV1A.0858s0100 // SapurV1A.0708s0080 // SapurV1A.0004s1080 // SapurV1A.0239s0260 // SapurV1A.0022s0010 // SapurV1A.0717s0010 // SapurV1A.0920s0070 // SapurV1A.0732s0070 // SapurV1A.0012s0290 // SapurV1A.0042s0460 // SapurV1A.0589s0070 // …
	GO:0044283	P	small molecule biosynthetic process	37	637	280	19470	8.5e-12	5.8e-10	// SapurV1A.0001s0580 // SapurV1A.0493s0220 // SapurV1A.0533s0170 // SapurV1A.2744s0020 // SapurV1A.0294s0240 // SapurV1A.0070s0840 // SapurV1A.0735s0110 // SapurV1A.0807s0060 // SapurV1A.1745s0010 // SapurV1A.1243s0010 // SapurV1A.0669s0100 // SapurV1A.0531s0160 // SapurV1A.0544s0020 // SapurV1A.1124s0080 // SapurV1A.0708s0080 // SapurV1A.0004s1080 // SapurV1A.0239s0260 // SapurV1A.0004s0960 // …
	GO:0009309	P	amine biosynthetic process	25	637	126	19470	1.2e-11	7.4e-10	// SapurV1A.0493s0220 // SapurV1A.0294s0240 // SapurV1A.0070s0840 // SapurV1A.0807s0060 // SapurV1A.1745s0010 // SapurV1A.1243s0010 // SapurV1A.0669s0100 // SapurV1A.0858s0100 // SapurV1A.0708s0080 // SapurV1A.0004s1080 // SapurV1A.0239s0260 // SapurV1A.0022s0010 // SapurV1A.0717s0010 // SapurV1A.0920s0070 // SapurV1A.0732s0070 // SapurV1A.0012s0290 // SapurV1A.0042s0460 // SapurV1A.0589s0070 // …
	GO:0008152	P	metabolic process	412	637	9987	19470	1.3e-11	7.8e-10	// SapurV1A.0154s0300 // SapurV1A.0149s0340 // SapurV1A.0742s0050 // SapurV1A.2744s0020 // SapurV1A.0341s0170 // SapurV1A.0090s0660 // SapurV1A.0542s0200 // SapurV1A.0613s0160 // SapurV1A.0735s0110 // SapurV1A.1757s0010 // SapurV1A.1775s0020 // SapurV1A.0090s0700 // SapurV1A.0083s0420 // SapurV1A.0279s0270 // SapurV1A.1124s0080 // SapurV1A.0439s0090 // SapurV1A.0004s1080 // SapurV1A.0003s0480 // …
	GO:0044271	P	cellular nitrogen compound biosynthetic process	30	637	200	19470	5.2e-11	2.9e-09	// SapurV1A.1709s0020 // SapurV1A.0493s0220 // SapurV1A.0294s0240 // SapurV1A.0070s0840 // SapurV1A.0735s0110 // SapurV1A.0807s0060 // SapurV1A.1745s0010 // SapurV1A.1243s0010 // SapurV1A.0669s0100 // SapurV1A.0531s0160 // SapurV1A.0708s0080 // SapurV1A.0004s1080 // SapurV1A.0239s0260 // SapurV1A.0022s0010 // SapurV1A.0800s0080 // SapurV1A.0717s0010 // SapurV1A.0920s0070 // SapurV1A.0732s0070 // …
	GO:0019318	P	hexose metabolic process	22	637	126	19470	1.7e-09	8.8e-08	// SapurV1A.0449s0230 // SapurV1A.0016s0110 // SapurV1A.0054s0340 // SapurV1A.0166s0400 // SapurV1A.0533s0170 // SapurV1A.0920s0200 // SapurV1A.1409s0010 // SapurV1A.0636s0180 // SapurV1A.0341s0170 // SapurV1A.2536s0010 // SapurV1A.0095s0550 // SapurV1A.0688s0050 // SapurV1A.0004s0960 // SapurV1A.0038s0780 // SapurV1A.0071s0570 // SapurV1A.0517s0210 // SapurV1A.0145s0240 // SapurV1A.0761s0060 // …
	GO:0005975	P	carbohydrate metabolic process	66	637	893	19470	2.6e-09	1.3e-07	// SapurV1A.0616s0030 // SapurV1A.0385s0060 // SapurV1A.0449s0230 // SapurV1A.1560s0040 // SapurV1A.0008s0300 // SapurV1A.0854s0040 // SapurV1A.0761s0060 // SapurV1A.0166s0400 // SapurV1A.0037s0380 // SapurV1A.0038s0780 // SapurV1A.0920s0200 // SapurV1A.0390s0070 // SapurV1A.0046s0180 // SapurV1A.0832s0080 // SapurV1A.0636s0180 // SapurV1A.0567s0010 // SapurV1A.0533s0100 // SapurV1A.0121s0110 // …
	GO:0005996	P	monosaccharide metabolic process	22	637	134	19470	4.6e-09	2.2e-07	// SapurV1A.0449s0230 // SapurV1A.0016s0110 // SapurV1A.0054s0340 // SapurV1A.0166s0400 // SapurV1A.0533s0170 // SapurV1A.0920s0200 // SapurV1A.1409s0010 // SapurV1A.0636s0180 // SapurV1A.0341s0170 // SapurV1A.2536s0010 // SapurV1A.0095s0550 // SapurV1A.0688s0050 // SapurV1A.0004s0960 // SapurV1A.0038s0780 // SapurV1A.0071s0570 // SapurV1A.0517s0210 // SapurV1A.0145s0240 // SapurV1A.0761s0060 // …
	GO:0006066	P	alcohol metabolic process	24	637	172	19470	1.6e-08	7.1e-07	// SapurV1A.0449s0230 // SapurV1A.0016s0110 // SapurV1A.0054s0340 // SapurV1A.0166s0400 // SapurV1A.0533s0170 // SapurV1A.0920s0200 // SapurV1A.1409s0010 // SapurV1A.0636s0180 // SapurV1A.0341s0170 // SapurV1A.2536s0010 // SapurV1A.0095s0550 // SapurV1A.0688s0050 // SapurV1A.0004s0960 // SapurV1A.0544s0020 // SapurV1A.0038s0780 // SapurV1A.0071s0570 // SapurV1A.0517s0210 // SapurV1A.0145s0240 // …
	GO:0016052	P	carbohydrate catabolic process	20	637	123	19470	2.6e-08	1.1e-06	// SapurV1A.0341s0170 // SapurV1A.4363s0020 // SapurV1A.2536s0010 // SapurV1A.0449s0230 // SapurV1A.0038s0780 // SapurV1A.0542s0200 // SapurV1A.0039s0620 // SapurV1A.0080s0470 // SapurV1A.0145s0240 // SapurV1A.1409s0010 // SapurV1A.0095s0550 // SapurV1A.0688s0050 // SapurV1A.0208s0310 // SapurV1A.0050s0660 // SapurV1A.0016s0110 // SapurV1A.0789s0020 // SapurV1A.0832s0020 // SapurV1A.0832s0080 // …
	GO:0016053	P	organic acid biosynthetic process	25	637	200	19470	5.6e-08	2.2e-06	// SapurV1A.0493s0220 // SapurV1A.0294s0240 // SapurV1A.0070s0840 // SapurV1A.0807s0060 // SapurV1A.1745s0010 // SapurV1A.1243s0010 // SapurV1A.0669s0100 // SapurV1A.0858s0100 // SapurV1A.0708s0080 // SapurV1A.0004s1080 // SapurV1A.0239s0260 // SapurV1A.0022s0010 // SapurV1A.0717s0010 // SapurV1A.0920s0070 // SapurV1A.0732s0070 // SapurV1A.0012s0290 // SapurV1A.0042s0460 // SapurV1A.0589s0070 // …
	GO:0046394	P	carboxylic acid biosynthetic process	25	637	200	19470	5.6e-08	2.2e-06	// SapurV1A.0493s0220 // SapurV1A.0294s0240 // SapurV1A.0070s0840 // SapurV1A.0807s0060 // SapurV1A.1745s0010 // SapurV1A.1243s0010 // SapurV1A.0669s0100 // SapurV1A.0858s0100 // SapurV1A.0708s0080 // SapurV1A.0004s1080 // SapurV1A.0239s0260 // SapurV1A.0022s0010 // SapurV1A.0717s0010 // SapurV1A.0920s0070 // SapurV1A.0732s0070 // SapurV1A.0012s0290 // SapurV1A.0042s0460 // SapurV1A.0589s0070 // …
	GO:0000096	P	sulfur amino acid metabolic process	9	637	22	19470	3.3e-07	1.2e-05	// SapurV1A.0368s0380 // SapurV1A.0589s0070 // SapurV1A.0014s0360 // SapurV1A.0669s0100 // SapurV1A.0072s0430 // SapurV1A.0294s0240 // SapurV1A.0717s0010 // SapurV1A.0920s0070 // SapurV1A.0732s0070
	GO:0044262	P	cellular carbohydrate metabolic process	35	637	394	19470	3.5e-07	1.3e-05	// SapurV1A.0449s0230 // SapurV1A.0016s0110 // SapurV1A.0761s0060 // SapurV1A.0166s0400 // SapurV1A.0533s0170 // SapurV1A.0920s0200 // SapurV1A.1409s0010 // SapurV1A.0636s0180 // SapurV1A.0533s0100 // SapurV1A.0121s0110 // SapurV1A.0341s0170 // SapurV1A.2536s0010 // SapurV1A.0095s0550 // SapurV1A.0688s0050 // SapurV1A.0249s0050 // SapurV1A.0004s0960 // SapurV1A.0544s0020 // SapurV1A.4179s0010 // …
	GO:0006006	P	glucose metabolic process	16	637	95	19470	4.3e-07	1.5e-05	// SapurV1A.0341s0170 // SapurV1A.4363s0020 // SapurV1A.2536s0010 // SapurV1A.0449s0230 // SapurV1A.0016s0110 // SapurV1A.0038s0780 // SapurV1A.0145s0240 // SapurV1A.0095s0550 // SapurV1A.0688s0050 // SapurV1A.0208s0310 // SapurV1A.0004s0960 // SapurV1A.0054s0340 // SapurV1A.0920s0200 // SapurV1A.0789s0020 // SapurV1A.1409s0010 // SapurV1A.0243s0320
	GO:0006979	P	response to oxidative stress	19	637	137	19470	5.4e-07	1.8e-05	// SapurV1A.0240s0190 // SapurV1A.0775s0110 // SapurV1A.0326s0380 // SapurV1A.0184s0220 // SapurV1A.0610s0030 // SapurV1A.4046s0010 // SapurV1A.0185s0130 // SapurV1A.0752s0010 // SapurV1A.1955s0020 // SapurV1A.0016s0660 // SapurV1A.0051s0010 // SapurV1A.0116s0150 // SapurV1A.0065s0170 // SapurV1A.3248s0010 // SapurV1A.0612s0020 // SapurV1A.0637s0130 // SapurV1A.0247s0140 // SapurV1A.1775s0020 // …
	GO:0044282	P	small molecule catabolic process	18	637	125	19470	6.5e-07	2.1e-05	// SapurV1A.0341s0170 // SapurV1A.4363s0020 // SapurV1A.0846s0120 // SapurV1A.2536s0010 // SapurV1A.0449s0230 // SapurV1A.0016s0110 // SapurV1A.0038s0780 // SapurV1A.0145s0240 // SapurV1A.1409s0010 // SapurV1A.0095s0550 // SapurV1A.0688s0050 // SapurV1A.0208s0310 // SapurV1A.0577s0260 // SapurV1A.0083s0420 // SapurV1A.0789s0020 // SapurV1A.2625s0020 // SapurV1A.1087s0070 // SapurV1A.0243s0320
	GO:0000097	P	sulfur amino acid biosynthetic process	8	637	21	19470	2.3e-06	7.2e-05	// SapurV1A.0589s0070 // SapurV1A.0014s0360 // SapurV1A.0669s0100 // SapurV1A.0072s0430 // SapurV1A.0294s0240 // SapurV1A.0717s0010 // SapurV1A.0920s0070 // SapurV1A.0732s0070
	GO:0006790	P	sulfur metabolic process	11	637	54	19470	5.6e-06	0.00017	// SapurV1A.1124s0080 // SapurV1A.0589s0070 // SapurV1A.0014s0360 // SapurV1A.0669s0100 // SapurV1A.4167s0010 // SapurV1A.0072s0430 // SapurV1A.0294s0240 // SapurV1A.0717s0010 // SapurV1A.0368s0380 // SapurV1A.0920s0070 // SapurV1A.0732s0070
	GO:0042398	P	cellular amino acid derivative biosynthetic process	8	637	27	19470	1.1e-05	0.00031	// SapurV1A.1124s0080 // SapurV1A.0589s0070 // SapurV1A.0014s0360 // SapurV1A.0023s0850 // SapurV1A.0294s0240 // SapurV1A.0072s0430 // SapurV1A.2744s0020 // SapurV1A.0920s0070
	GO:0019320	P	hexose catabolic process	13	637	86	19470	1.5e-05	0.00038	// SapurV1A.0341s0170 // SapurV1A.4363s0020 // SapurV1A.2536s0010 // SapurV1A.0449s0230 // SapurV1A.0016s0110 // SapurV1A.0038s0780 // SapurV1A.0145s0240 // SapurV1A.0095s0550 // SapurV1A.0688s0050 // SapurV1A.0208s0310 // SapurV1A.0789s0020 // SapurV1A.1409s0010 // SapurV1A.0243s0320
	GO:0006007	P	glucose catabolic process	13	637	86	19470	1.5e-05	0.00038	// SapurV1A.0341s0170 // SapurV1A.4363s0020 // SapurV1A.2536s0010 // SapurV1A.0449s0230 // SapurV1A.0016s0110 // SapurV1A.0038s0780 // SapurV1A.0145s0240 // SapurV1A.0095s0550 // SapurV1A.0688s0050 // SapurV1A.0208s0310 // SapurV1A.0789s0020 // SapurV1A.1409s0010 // SapurV1A.0243s0320
	GO:0046365	P	monosaccharide catabolic process	13	637	86	19470	1.5e-05	0.00038	// SapurV1A.0341s0170 // SapurV1A.4363s0020 // SapurV1A.2536s0010 // SapurV1A.0449s0230 // SapurV1A.0016s0110 // SapurV1A.0038s0780 // SapurV1A.0145s0240 // SapurV1A.0095s0550 // SapurV1A.0688s0050 // SapurV1A.0208s0310 // SapurV1A.0789s0020 // SapurV1A.1409s0010 // SapurV1A.0243s0320
	GO:0009056	P	catabolic process	32	637	416	19470	1.8e-05	0.00046	// SapurV1A.0542s0200 // SapurV1A.0449s0230 // SapurV1A.0016s0110 // SapurV1A.1409s0010 // SapurV1A.0064s0270 // SapurV1A.0341s0170 // SapurV1A.0060s0690 // SapurV1A.0107s0430 // SapurV1A.0080s0470 // SapurV1A.0832s0080 // SapurV1A.0095s0550 // SapurV1A.0688s0050 // SapurV1A.0577s0260 // SapurV1A.0083s0420 // SapurV1A.1087s0070 // SapurV1A.0312s0210 // SapurV1A.0508s0180 // SapurV1A.0039s0620 // …
	GO:0046500	P	S-adenosylmethionine metabolic process	5	637	7	19470	2.1e-05	0.0005	// SapurV1A.0072s0430 // SapurV1A.0294s0240 // SapurV1A.0920s0070 // SapurV1A.0014s0360 // SapurV1A.0589s0070
	GO:0006556	P	S-adenosylmethionine biosynthetic process	5	637	7	19470	2.1e-05	0.0005	// SapurV1A.0072s0430 // SapurV1A.0294s0240 // SapurV1A.0920s0070 // SapurV1A.0014s0360 // SapurV1A.0589s0070
	GO:0009116	P	nucleoside metabolic process	12	637	77	19470	2.4e-05	0.00056	// SapurV1A.0982s0020 // SapurV1A.0982s0040 // SapurV1A.0589s0070 // SapurV1A.0920s0070 // SapurV1A.0014s0360 // SapurV1A.4985s0010 // SapurV1A.1132s0010 // SapurV1A.0117s0440 // SapurV1A.0072s0430 // SapurV1A.0294s0240 // SapurV1A.0982s0030 // SapurV1A.0518s0210
	GO:0006091	P	generation of precursor metabolites and energy	17	637	154	19470	3.2e-05	0.00074	// SapurV1A.0064s0270 // SapurV1A.0341s0170 // SapurV1A.0060s0690 // SapurV1A.0294s0230 // SapurV1A.0241s0040 // SapurV1A.1095s0080 // SapurV1A.0038s0780 // SapurV1A.0014s0660 // SapurV1A.0095s0550 // SapurV1A.0023s0420 // SapurV1A.0208s0310 // SapurV1A.0243s0320 // SapurV1A.0016s0110 // SapurV1A.0789s0020 // SapurV1A.0688s0050 // SapurV1A.2536s0010 // SapurV1A.0449s0230
	GO:0006026	P	aminoglycan catabolic process	6	637	15	19470	3.6e-05	0.00076	// SapurV1A.0542s0200 // SapurV1A.0039s0620 // SapurV1A.0080s0470 // SapurV1A.0050s0660 // SapurV1A.0832s0080 // SapurV1A.0832s0020
	GO:0006030	P	chitin metabolic process	6	637	15	19470	3.6e-05	0.00076	// SapurV1A.0542s0200 // SapurV1A.0039s0620 // SapurV1A.0080s0470 // SapurV1A.0050s0660 // SapurV1A.0832s0080 // SapurV1A.0832s0020
	GO:0006032	P	chitin catabolic process	6	637	15	19470	3.6e-05	0.00076	// SapurV1A.0542s0200 // SapurV1A.0039s0620 // SapurV1A.0080s0470 // SapurV1A.0050s0660 // SapurV1A.0832s0080 // SapurV1A.0832s0020
	GO:0044275	P	cellular carbohydrate catabolic process	13	637	96	19470	4.1e-05	0.00082	// SapurV1A.0341s0170 // SapurV1A.4363s0020 // SapurV1A.2536s0010 // SapurV1A.0449s0230 // SapurV1A.0016s0110 // SapurV1A.0038s0780 // SapurV1A.0145s0240 // SapurV1A.0095s0550 // SapurV1A.0688s0050 // SapurV1A.0208s0310 // SapurV1A.0789s0020 // SapurV1A.1409s0010 // SapurV1A.0243s0320
	GO:0006725	P	cellular aromatic compound metabolic process	13	637	96	19470	4.1e-05	0.00082	// SapurV1A.0589s0070 // SapurV1A.0322s0190 // SapurV1A.0014s0360 // SapurV1A.0036s0480 // SapurV1A.0239s0260 // SapurV1A.0059s0270 // SapurV1A.0083s0420 // SapurV1A.0072s0430 // SapurV1A.0294s0240 // SapurV1A.0565s0030 // SapurV1A.0920s0070 // SapurV1A.1243s0010 // SapurV1A.0770s0070
	GO:0046164	P	alcohol catabolic process	13	637	96	19470	4.1e-05	0.00082	// SapurV1A.0341s0170 // SapurV1A.4363s0020 // SapurV1A.2536s0010 // SapurV1A.0449s0230 // SapurV1A.0016s0110 // SapurV1A.0038s0780 // SapurV1A.0145s0240 // SapurV1A.0095s0550 // SapurV1A.0688s0050 // SapurV1A.0208s0310 // SapurV1A.0789s0020 // SapurV1A.1409s0010 // SapurV1A.0243s0320
	GO:0044272	P	sulfur compound biosynthetic process	9	637	45	19470	4.5e-05	0.00088	// SapurV1A.1124s0080 // SapurV1A.0589s0070 // SapurV1A.0014s0360 // SapurV1A.0669s0100 // SapurV1A.0072s0430 // SapurV1A.0294s0240 // SapurV1A.0717s0010 // SapurV1A.0920s0070 // SapurV1A.0732s0070
	GO:0006022	P	aminoglycan metabolic process	6	637	16	19470	4.8e-05	0.00091	// SapurV1A.0542s0200 // SapurV1A.0039s0620 // SapurV1A.0080s0470 // SapurV1A.0050s0660 // SapurV1A.0832s0080 // SapurV1A.0832s0020
	GO:0009069	P	serine family amino acid metabolic process	8	637	35	19470	5.3e-05	0.00099	// SapurV1A.0070s0840 // SapurV1A.0708s0080 // SapurV1A.2110s0010 // SapurV1A.0846s0120 // SapurV1A.0004s0810 // SapurV1A.0577s0260 // SapurV1A.2625s0020 // SapurV1A.0058s0180
	GO:0006013	P	mannose metabolic process	5	637	10	19470	7.2e-05	0.0013	// SapurV1A.0533s0170 // SapurV1A.0517s0210 // SapurV1A.0071s0570 // SapurV1A.0636s0180 // SapurV1A.0166s0400
	GO:0000272	P	polysaccharide catabolic process	7	637	27	19470	7.9e-05	0.0014	// SapurV1A.0542s0200 // SapurV1A.0039s0620 // SapurV1A.0080s0470 // SapurV1A.0050s0660 // SapurV1A.0832s0020 // SapurV1A.0832s0080 // SapurV1A.0312s0210
	GO:0006414	P	translational elongation	8	637	39	19470	0.0001	0.0018	// SapurV1A.1402s0030 // SapurV1A.1081s0020 // SapurV1A.0250s0020 // SapurV1A.0509s0050 // SapurV1A.0003s0490 // SapurV1A.0014s0560 // SapurV1A.0061s0080 // SapurV1A.0282s0020
	GO:0006096	P	glycolysis	10	637	64	19470	0.00011	0.0019	// SapurV1A.0341s0170 // SapurV1A.2536s0010 // SapurV1A.0449s0230 // SapurV1A.0016s0110 // SapurV1A.0038s0780 // SapurV1A.0095s0550 // SapurV1A.0688s0050 // SapurV1A.0208s0310 // SapurV1A.0789s0020 // SapurV1A.0243s0320
	GO:0006575	P	cellular amino acid derivative metabolic process	8	637	40	19470	0.00012	0.002	// SapurV1A.1124s0080 // SapurV1A.0589s0070 // SapurV1A.0014s0360 // SapurV1A.0023s0850 // SapurV1A.0294s0240 // SapurV1A.0072s0430 // SapurV1A.2744s0020 // SapurV1A.0920s0070
	GO:0042221	P	response to chemical stimulus	23	637	282	19470	0.00012	0.002	// SapurV1A.0184s0220 // SapurV1A.0185s0130 // SapurV1A.0065s0170 // SapurV1A.0326s0380 // SapurV1A.0637s0130 // SapurV1A.4046s0010 // SapurV1A.0240s0190 // SapurV1A.1239s0030 // SapurV1A.0247s0140 // SapurV1A.0222s0050 // SapurV1A.0775s0110 // SapurV1A.0752s0010 // SapurV1A.3248s0010 // SapurV1A.0612s0020 // SapurV1A.1775s0020 // SapurV1A.0016s0910 // SapurV1A.0564s0010 // SapurV1A.0016s0660 // …
	GO:0006800	P	oxygen and reactive oxygen species metabolic process	5	637	13	19470	0.00019	0.0031	// SapurV1A.1107s0030 // SapurV1A.0260s0270 // SapurV1A.0268s0320 // SapurV1A.0360s0170 // SapurV1A.0511s0260
	GO:0006801	P	superoxide metabolic process	5	637	13	19470	0.00019	0.0031	// SapurV1A.1107s0030 // SapurV1A.0260s0270 // SapurV1A.0268s0320 // SapurV1A.0360s0170 // SapurV1A.0511s0260
	GO:0009057	P	macromolecule catabolic process	23	637	299	19470	0.00026	0.0041	// SapurV1A.0542s0200 // SapurV1A.0449s0230 // SapurV1A.0016s0110 // SapurV1A.1409s0010 // SapurV1A.0341s0170 // SapurV1A.2536s0010 // SapurV1A.0107s0430 // SapurV1A.0080s0470 // SapurV1A.0832s0080 // SapurV1A.0095s0550 // SapurV1A.0688s0050 // SapurV1A.0312s0210 // SapurV1A.0039s0620 // SapurV1A.0038s0780 // SapurV1A.0145s0240 // SapurV1A.0789s0020 // SapurV1A.0384s0210 // SapurV1A.0315s0160 // …
	GO:0009064	P	glutamine family amino acid metabolic process	7	637	34	19470	0.00027	0.0042	// SapurV1A.0004s1080 // SapurV1A.0807s0060 // SapurV1A.1745s0010 // SapurV1A.0022s0010 // SapurV1A.0531s0160 // SapurV1A.0085s0580 // SapurV1A.0649s0110
	GO:0055086	P	nucleobase, nucleoside and nucleotide metabolic process	20	637	242	19470	0.00028	0.0042	// SapurV1A.1132s0010 // SapurV1A.0508s0180 // SapurV1A.4363s0020 // SapurV1A.0982s0040 // SapurV1A.0589s0070 // SapurV1A.0241s0040 // SapurV1A.1095s0080 // SapurV1A.0014s0360 // SapurV1A.0036s0480 // SapurV1A.0145s0240 // SapurV1A.4985s0010 // SapurV1A.0023s0420 // SapurV1A.0982s0020 // SapurV1A.0117s0440 // SapurV1A.0072s0430 // SapurV1A.0294s0240 // SapurV1A.0920s0070 // SapurV1A.0163s0090 // …
	GO:0006544	P	glycine metabolic process	6	637	25	19470	0.00037	0.0055	// SapurV1A.2110s0010 // SapurV1A.0846s0120 // SapurV1A.0004s0810 // SapurV1A.0577s0260 // SapurV1A.2625s0020 // SapurV1A.0058s0180
	GO:0015979	P	photosynthesis	11	637	91	19470	0.00039	0.0057	// SapurV1A.0095s0660 // SapurV1A.1092s0020 // SapurV1A.0294s0230 // SapurV1A.0252s0030 // SapurV1A.0014s0660 // SapurV1A.0252s0260 // SapurV1A.0159s0230 // SapurV1A.0502s0110 // SapurV1A.3369s0020 // SapurV1A.0088s0140 // SapurV1A.0028s0360
	GO:0006508	P	proteolysis	38	637	632	19470	0.00041	0.006	// SapurV1A.0349s0070 // SapurV1A.1368s0070 // SapurV1A.0302s0280 // SapurV1A.2798s0010 // SapurV1A.0574s0220 // SapurV1A.0339s0080 // SapurV1A.0670s0150 // SapurV1A.0573s0100 // SapurV1A.0766s0090 // SapurV1A.0423s0090 // SapurV1A.3334s0020 // SapurV1A.0029s0540 // SapurV1A.1450s0070 // SapurV1A.0107s0430 // SapurV1A.0213s0150 // SapurV1A.1236s0040 // SapurV1A.0266s0060 // SapurV1A.3215s0020 // …
	GO:0006950	P	response to stress	34	637	549	19470	0.0005	0.0072	// SapurV1A.0184s0220 // SapurV1A.0185s0130 // SapurV1A.0065s0170 // SapurV1A.0326s0380 // SapurV1A.0637s0130 // SapurV1A.4046s0010 // SapurV1A.0222s0050 // SapurV1A.0062s0310 // SapurV1A.2907s0020 // SapurV1A.0240s0190 // SapurV1A.0989s0030 // SapurV1A.0774s0020 // SapurV1A.0247s0140 // SapurV1A.0672s0190 // SapurV1A.0775s0110 // SapurV1A.0155s0300 // SapurV1A.0752s0010 // SapurV1A.0078s0280 // …
	GO:0044248	P	cellular catabolic process	24	637	343	19470	0.0007	0.0098	// SapurV1A.0449s0230 // SapurV1A.0016s0110 // SapurV1A.1409s0010 // SapurV1A.0064s0270 // SapurV1A.0341s0170 // SapurV1A.0060s0690 // SapurV1A.0107s0430 // SapurV1A.0095s0550 // SapurV1A.0688s0050 // SapurV1A.0577s0260 // SapurV1A.0083s0420 // SapurV1A.1087s0070 // SapurV1A.0508s0180 // SapurV1A.0038s0780 // SapurV1A.0145s0240 // SapurV1A.0846s0120 // SapurV1A.0789s0020 // SapurV1A.2625s0020 // …
	GO:0009072	P	aromatic amino acid family metabolic process	6	637	29	19470	0.00073	0.01	// SapurV1A.0322s0190 // SapurV1A.0239s0260 // SapurV1A.1243s0010 // SapurV1A.0083s0420 // SapurV1A.0565s0030 // SapurV1A.0770s0070
	GO:0006563	P	L-serine metabolic process	5	637	19	19470	0.00081	0.011	// SapurV1A.0004s0810 // SapurV1A.0070s0840 // SapurV1A.0058s0180 // SapurV1A.0708s0080 // SapurV1A.2110s0010
	GO:0009084	P	glutamine family amino acid biosynthetic process	5	637	19	19470	0.00081	0.011	// SapurV1A.0531s0160 // SapurV1A.0004s1080 // SapurV1A.1745s0010 // SapurV1A.0807s0060 // SapurV1A.0022s0010
	GO:0016998	P	cell wall macromolecule catabolic process	7	637	42	19470	0.00084	0.011	// SapurV1A.0542s0200 // SapurV1A.0039s0620 // SapurV1A.0080s0470 // SapurV1A.0050s0660 // SapurV1A.0472s0240 // SapurV1A.0832s0080 // SapurV1A.0832s0020
	GO:0009119	P	ribonucleoside metabolic process	7	637	42	19470	0.00084	0.011	// SapurV1A.0589s0070 // SapurV1A.0014s0360 // SapurV1A.4985s0010 // SapurV1A.0072s0430 // SapurV1A.0294s0240 // SapurV1A.0920s0070 // SapurV1A.0518s0210
	GO:0044036	P	cell wall macromolecule metabolic process	7	637	43	19470	0.00095	0.012	// SapurV1A.0542s0200 // SapurV1A.0039s0620 // SapurV1A.0080s0470 // SapurV1A.0050s0660 // SapurV1A.0472s0240 // SapurV1A.0832s0080 // SapurV1A.0832s0020
	GO:0046128	P	purine ribonucleoside metabolic process	6	637	32	19470	0.0011	0.014	// SapurV1A.0589s0070 // SapurV1A.0014s0360 // SapurV1A.0072s0430 // SapurV1A.0294s0240 // SapurV1A.0920s0070 // SapurV1A.0518s0210
	GO:0042278	P	purine nucleoside metabolic process	6	637	32	19470	0.0011	0.014	// SapurV1A.0589s0070 // SapurV1A.0014s0360 // SapurV1A.0072s0430 // SapurV1A.0294s0240 // SapurV1A.0920s0070 // SapurV1A.0518s0210
	GO:0009066	P	aspartate family amino acid metabolic process	5	637	21	19470	0.0012	0.015	// SapurV1A.0042s0460 // SapurV1A.0717s0010 // SapurV1A.0368s0380 // SapurV1A.0732s0070 // SapurV1A.0669s0100
	GO:0046417	P	chorismate metabolic process	5	637	23	19470	0.0017	0.02	// SapurV1A.0565s0030 // SapurV1A.0239s0260 // SapurV1A.0322s0190 // SapurV1A.1243s0010 // SapurV1A.0770s0070
	GO:0009073	P	aromatic amino acid family biosynthetic process	5	637	23	19470	0.0017	0.02	// SapurV1A.0565s0030 // SapurV1A.0239s0260 // SapurV1A.0322s0190 // SapurV1A.1243s0010 // SapurV1A.0770s0070
	GO:0016054	P	organic acid catabolic process	5	637	25	19470	0.0023	0.027	// SapurV1A.1087s0070 // SapurV1A.0846s0120 // SapurV1A.2625s0020 // SapurV1A.0577s0260 // SapurV1A.0083s0420
	GO:0046395	P	carboxylic acid catabolic process	5	637	25	19470	0.0023	0.027	// SapurV1A.1087s0070 // SapurV1A.0846s0120 // SapurV1A.2625s0020 // SapurV1A.0577s0260 // SapurV1A.0083s0420
	GO:0005976	P	polysaccharide metabolic process	12	637	138	19470	0.003	0.035	// SapurV1A.0533s0100 // SapurV1A.0832s0020 // SapurV1A.0122s0160 // SapurV1A.0039s0620 // SapurV1A.0045s0610 // SapurV1A.0542s0200 // SapurV1A.4179s0010 // SapurV1A.0080s0470 // SapurV1A.0050s0660 // SapurV1A.0312s0210 // SapurV1A.0832s0080 // SapurV1A.1118s0040
	GO:0043648	P	dicarboxylic acid metabolic process	6	637	43	19470	0.0043	0.049	// SapurV1A.0322s0190 // SapurV1A.0239s0260 // SapurV1A.1243s0010 // SapurV1A.0019s0890 // SapurV1A.0565s0030 // SapurV1A.0770s0070
	GO:0044092	P	negative regulation of molecular function	7	637	61	19470	0.0056	0.063	// SapurV1A.0706s0240 // SapurV1A.0277s0300 // SapurV1A.2798s0010 // SapurV1A.0659s0090 // SapurV1A.1236s0040 // SapurV1A.0423s0090 // SapurV1A.0578s0170
	GO:0043086	P	negative regulation of catalytic activity	7	637	61	19470	0.0056	0.063	// SapurV1A.0706s0240 // SapurV1A.0277s0300 // SapurV1A.2798s0010 // SapurV1A.0659s0090 // SapurV1A.1236s0040 // SapurV1A.0423s0090 // SapurV1A.0578s0170
	GO:0019438	P	aromatic compound biosynthetic process	5	637	40	19470	0.013	0.15	// SapurV1A.0565s0030 // SapurV1A.0239s0260 // SapurV1A.0322s0190 // SapurV1A.1243s0010 // SapurV1A.0770s0070
	GO:0044265	P	cellular macromolecule catabolic process	16	637	263	19470	0.017	0.18	// SapurV1A.0315s0160 // SapurV1A.0341s0170 // SapurV1A.4363s0020 // SapurV1A.2536s0010 // SapurV1A.0384s0210 // SapurV1A.0016s0110 // SapurV1A.0107s0430 // SapurV1A.0038s0780 // SapurV1A.0145s0240 // SapurV1A.0095s0550 // SapurV1A.0688s0050 // SapurV1A.0208s0310 // SapurV1A.0243s0320 // SapurV1A.0789s0020 // SapurV1A.1409s0010 // SapurV1A.0449s0230
	GO:0050896	P	response to stimulus	35	637	733	19470	0.02	0.22	// SapurV1A.0184s0220 // SapurV1A.0185s0130 // SapurV1A.0065s0170 // SapurV1A.0326s0380 // SapurV1A.0637s0130 // SapurV1A.4046s0010 // SapurV1A.0222s0050 // SapurV1A.0062s0310 // SapurV1A.2907s0020 // SapurV1A.0240s0190 // SapurV1A.1239s0030 // SapurV1A.0989s0030 // SapurV1A.0774s0020 // SapurV1A.0247s0140 // SapurV1A.0672s0190 // SapurV1A.0775s0110 // SapurV1A.0155s0300 // SapurV1A.0752s0010 // …
	GO:0006412	P	translation	31	637	668	19470	0.038	0.4	// SapurV1A.1081s0020 // SapurV1A.0076s0580 // SapurV1A.0003s0490 // SapurV1A.0014s0560 // SapurV1A.0111s0060 // SapurV1A.0061s0080 // SapurV1A.0289s0410 // SapurV1A.1856s0060 // SapurV1A.0051s0650 // SapurV1A.4536s0020 // SapurV1A.1925s0030 // SapurV1A.0781s0050 // SapurV1A.0021s0490 // SapurV1A.1047s0060 // SapurV1A.0001s1820 // SapurV1A.0250s0020 // SapurV1A.0154s0170 // SapurV1A.1320s0080 // …
	GO:0006732	P	coenzyme metabolic process	7	637	93	19470	0.04	0.41	// SapurV1A.0064s0270 // SapurV1A.0001s0580 // SapurV1A.1124s0080 // SapurV1A.0060s0690 // SapurV1A.0145s0240 // SapurV1A.0163s0090 // SapurV1A.4363s0020
	GO:0015992	P	proton transport	6	637	78	19470	0.05	0.51	// SapurV1A.0241s0040 // SapurV1A.1095s0080 // SapurV1A.0023s0420 // SapurV1A.0245s0160 // SapurV1A.0023s0040 // SapurV1A.0657s0160
	GO:0006818	P	hydrogen transport	6	637	78	19470	0.05	0.51	// SapurV1A.0241s0040 // SapurV1A.1095s0080 // SapurV1A.0023s0420 // SapurV1A.0245s0160 // SapurV1A.0023s0040 // SapurV1A.0657s0160
	GO:0051186	P	cofactor metabolic process	8	637	127	19470	0.066	0.66	// SapurV1A.0064s0270 // SapurV1A.0001s0580 // SapurV1A.1124s0080 // SapurV1A.0060s0690 // SapurV1A.0145s0240 // SapurV1A.0163s0090 // SapurV1A.0180s0050 // SapurV1A.4363s0020
	GO:0008104	P	protein localization	7	637	295	19470	0.85	1	// SapurV1A.0005s1310 // SapurV1A.0012s0060 // SapurV1A.3928s0010 // SapurV1A.0649s0120 // SapurV1A.0106s0140 // SapurV1A.0042s0430 // SapurV1A.0128s0440
	GO:0009165	P	nucleotide biosynthetic process	5	637	107	19470	0.28	1	// SapurV1A.0023s0420 // SapurV1A.0163s0090 // SapurV1A.1095s0080 // SapurV1A.0241s0040 // SapurV1A.4985s0010
	GO:0071554	P	cell wall organization or biogenesis	8	637	142	19470	0.1	1	// SapurV1A.0542s0200 // SapurV1A.0039s0620 // SapurV1A.0080s0470 // SapurV1A.0104s0100 // SapurV1A.0050s0660 // SapurV1A.0472s0240 // SapurV1A.0832s0080 // SapurV1A.0832s0020
	GO:0009199	P	ribonucleoside triphosphate metabolic process	5	637	112	19470	0.31	1	// SapurV1A.0023s0420 // SapurV1A.0508s0180 // SapurV1A.1095s0080 // SapurV1A.0241s0040 // SapurV1A.4985s0010
	GO:0033036	P	macromolecule localization	7	637	307	19470	0.87	1	// SapurV1A.0005s1310 // SapurV1A.0012s0060 // SapurV1A.3928s0010 // SapurV1A.0649s0120 // SapurV1A.0106s0140 // SapurV1A.0042s0430 // SapurV1A.0128s0440
	GO:0019725	P	cellular homeostasis	8	637	160	19470	0.17	1	// SapurV1A.0673s0200 // SapurV1A.0228s0160 // SapurV1A.0010s1240 // SapurV1A.0571s0070 // SapurV1A.0632s0170 // SapurV1A.0252s0060 // SapurV1A.0110s0060 // SapurV1A.0635s0140
	GO:0009205	P	purine ribonucleoside triphosphate metabolic process	5	637	112	19470	0.31	1	// SapurV1A.0023s0420 // SapurV1A.0508s0180 // SapurV1A.1095s0080 // SapurV1A.0241s0040 // SapurV1A.4985s0010
	GO:0045184	P	establishment of protein localization	7	637	270	19470	0.78	1	// SapurV1A.0005s1310 // SapurV1A.0012s0060 // SapurV1A.3928s0010 // SapurV1A.0649s0120 // SapurV1A.0106s0140 // SapurV1A.0042s0430 // SapurV1A.0128s0440
	GO:0046483	P	heterocycle metabolic process	10	637	263	19470	0.37	1	// SapurV1A.1709s0020 // SapurV1A.0001s0580 // SapurV1A.0105s0420 // SapurV1A.0241s0040 // SapurV1A.1095s0080 // SapurV1A.0036s0480 // SapurV1A.4985s0010 // SapurV1A.0023s0420 // SapurV1A.0508s0180 // SapurV1A.0518s0210
	GO:0019538	P	protein metabolic process	83	637	3600	19470	1	1	// SapurV1A.0349s0070 // SapurV1A.1368s0070 // SapurV1A.0477s0230 // SapurV1A.0076s0580 // SapurV1A.2798s0010 // SapurV1A.1430s0030 // SapurV1A.0574s0220 // SapurV1A.0003s0490 // SapurV1A.0015s0680 // SapurV1A.0339s0080 // SapurV1A.0014s0560 // SapurV1A.0111s0060 // SapurV1A.0061s0080 // SapurV1A.0289s0410 // SapurV1A.1856s0060 // SapurV1A.1081s0020 // SapurV1A.0766s0090 // SapurV1A.0222s0220 // …
	GO:0016051	P	carbohydrate biosynthetic process	6	637	108	19470	0.15	1	// SapurV1A.0533s0100 // SapurV1A.0544s0020 // SapurV1A.0045s0610 // SapurV1A.0533s0170 // SapurV1A.0004s0960 // SapurV1A.0075s0040
	GO:0006163	P	purine nucleotide metabolic process	5	637	127	19470	0.41	1	// SapurV1A.0023s0420 // SapurV1A.0508s0180 // SapurV1A.1095s0080 // SapurV1A.0241s0040 // SapurV1A.4985s0010
	GO:0022607	P	cellular component assembly	6	637	215	19470	0.7	1	// SapurV1A.0704s0090 // SapurV1A.0481s0040 // SapurV1A.0508s0180 // SapurV1A.1235s0020 // SapurV1A.3758s0010 // SapurV1A.0334s0100
	GO:0006457	P	protein folding	6	637	164	19470	0.45	1	// SapurV1A.0477s0230 // SapurV1A.0453s0110 // SapurV1A.0025s0300 // SapurV1A.1430s0030 // SapurV1A.0729s0080 // SapurV1A.0110s0260
	GO:0009141	P	nucleoside triphosphate metabolic process	5	637	115	19470	0.33	1	// SapurV1A.0023s0420 // SapurV1A.0508s0180 // SapurV1A.1095s0080 // SapurV1A.0241s0040 // SapurV1A.4985s0010
	GO:0009144	P	purine nucleoside triphosphate metabolic process	5	637	112	19470	0.31	1	// SapurV1A.0023s0420 // SapurV1A.0508s0180 // SapurV1A.1095s0080 // SapurV1A.0241s0040 // SapurV1A.4985s0010
	GO:0006807	P	nitrogen compound metabolic process	77	637	2882	19470	0.98	1	// SapurV1A.1709s0020 // SapurV1A.1095s0080 // SapurV1A.0415s0070 // SapurV1A.0732s0070 // SapurV1A.0036s0480 // SapurV1A.0166s0400 // SapurV1A.0493s0220 // SapurV1A.0294s0240 // SapurV1A.0163s0090 // SapurV1A.0735s0110 // SapurV1A.0982s0030 // SapurV1A.0832s0080 // SapurV1A.0832s0020 // SapurV1A.0649s0110 // SapurV1A.0070s0840 // SapurV1A.0368s0380 // SapurV1A.0982s0040 // SapurV1A.0615s0050 // …
	GO:0050789	P	regulation of biological process	9	637	2189	19470	1	1	// SapurV1A.0509s0050 // SapurV1A.0010s1240 // SapurV1A.0014s0170 // SapurV1A.0041s0650 // SapurV1A.0571s0070 // SapurV1A.0228s0160 // SapurV1A.0252s0060 // SapurV1A.0110s0060 // SapurV1A.0635s0140
	GO:0044267	P	cellular protein metabolic process	43	637	3100	19470	1	1	// SapurV1A.1081s0020 // SapurV1A.0477s0230 // SapurV1A.0076s0580 // SapurV1A.0003s0490 // SapurV1A.0015s0680 // SapurV1A.0014s0560 // SapurV1A.0111s0060 // SapurV1A.0061s0080 // SapurV1A.0289s0410 // SapurV1A.1856s0060 // SapurV1A.0051s0650 // SapurV1A.4536s0020 // SapurV1A.1925s0030 // SapurV1A.0107s0430 // SapurV1A.0781s0050 // SapurV1A.0241s0250 // SapurV1A.0021s0490 // SapurV1A.0729s0080 // …
	GO:0044264	P	cellular polysaccharide metabolic process	5	637	110	19470	0.3	1	// SapurV1A.0533s0100 // SapurV1A.0122s0160 // SapurV1A.0045s0610 // SapurV1A.4179s0010 // SapurV1A.1118s0040
	GO:0044260	P	cellular macromolecule metabolic process	67	637	5492	19470	1	1	// SapurV1A.1081s0020 // SapurV1A.0477s0230 // SapurV1A.0415s0070 // SapurV1A.0076s0580 // SapurV1A.0016s0110 // SapurV1A.0003s0490 // SapurV1A.0015s0680 // SapurV1A.0014s0560 // SapurV1A.0111s0060 // SapurV1A.0061s0080 // SapurV1A.0289s0410 // SapurV1A.1856s0060 // SapurV1A.0051s0650 // SapurV1A.4536s0020 // SapurV1A.1409s0010 // SapurV1A.0449s0230 // SapurV1A.0533s0100 // SapurV1A.0341s0170 // …
	GO:0006886	P	intracellular protein transport	7	637	180	19470	0.38	1	// SapurV1A.0005s1310 // SapurV1A.0012s0060 // SapurV1A.3928s0010 // SapurV1A.0649s0120 // SapurV1A.0106s0140 // SapurV1A.0042s0430 // SapurV1A.0128s0440
	GO:0016043	P	cellular component organization	14	637	369	19470	0.33	1	// SapurV1A.0704s0090 // SapurV1A.2117s0020 // SapurV1A.0408s0040 // SapurV1A.0002s0080 // SapurV1A.0481s0040 // SapurV1A.0508s0180 // SapurV1A.0122s0240 // SapurV1A.3758s0010 // SapurV1A.1235s0020 // SapurV1A.3928s0010 // SapurV1A.0649s0120 // SapurV1A.0334s0100 // SapurV1A.0501s0130 // SapurV1A.0128s0440
	GO:0065003	P	macromolecular complex assembly	6	637	211	19470	0.69	1	// SapurV1A.0704s0090 // SapurV1A.0481s0040 // SapurV1A.0508s0180 // SapurV1A.1235s0020 // SapurV1A.3758s0010 // SapurV1A.0334s0100
	GO:0065007	P	biological regulation	18	637	2283	19470	1	1	// SapurV1A.0706s0240 // SapurV1A.0632s0170 // SapurV1A.0277s0300 // SapurV1A.0509s0050 // SapurV1A.0110s0060 // SapurV1A.0673s0200 // SapurV1A.0228s0160 // SapurV1A.0010s1240 // SapurV1A.0014s0170 // SapurV1A.1236s0040 // SapurV1A.0578s0170 // SapurV1A.0041s0650 // SapurV1A.0571s0070 // SapurV1A.2798s0010 // SapurV1A.0659s0090 // SapurV1A.0252s0060 // SapurV1A.0423s0090 // SapurV1A.0635s0140
	GO:0065009	P	regulation of molecular function	7	637	150	19470	0.23	1	// SapurV1A.0706s0240 // SapurV1A.0277s0300 // SapurV1A.2798s0010 // SapurV1A.0659s0090 // SapurV1A.1236s0040 // SapurV1A.0423s0090 // SapurV1A.0578s0170
	GO:0065008	P	regulation of biological quality	9	637	193	19470	0.19	1	// SapurV1A.0509s0050 // SapurV1A.0673s0200 // SapurV1A.0632s0170 // SapurV1A.0010s1240 // SapurV1A.0571s0070 // SapurV1A.0228s0160 // SapurV1A.0252s0060 // SapurV1A.0110s0060 // SapurV1A.0635s0140
	GO:0009150	P	purine ribonucleotide metabolic process	5	637	124	19470	0.39	1	// SapurV1A.0023s0420 // SapurV1A.0508s0180 // SapurV1A.1095s0080 // SapurV1A.0241s0040 // SapurV1A.4985s0010
	GO:0006629	P	lipid metabolic process	20	637	555	19470	0.37	1	// SapurV1A.0075s0040 // SapurV1A.0544s0020 // SapurV1A.0429s0190 // SapurV1A.0317s0110 // SapurV1A.0264s0020 // SapurV1A.0825s0100 // SapurV1A.0940s0020 // SapurV1A.0940s0030 // SapurV1A.0341s0030 // SapurV1A.0242s0030 // SapurV1A.0421s0090 // SapurV1A.1124s0120 // SapurV1A.1174s0010 // SapurV1A.0481s0080 // SapurV1A.0388s0140 // SapurV1A.0045s0640 // SapurV1A.0029s0060 // SapurV1A.3208s0020 // …
	GO:0006812	P	cation transport	9	637	389	19470	0.89	1	// SapurV1A.0260s0270 // SapurV1A.0241s0040 // SapurV1A.0673s0200 // SapurV1A.1095s0080 // SapurV1A.0023s0420 // SapurV1A.0245s0160 // SapurV1A.0023s0040 // SapurV1A.0632s0170 // SapurV1A.0657s0160
	GO:0006811	P	ion transport	9	637	458	19470	0.96	1	// SapurV1A.0260s0270 // SapurV1A.0241s0040 // SapurV1A.0673s0200 // SapurV1A.1095s0080 // SapurV1A.0023s0420 // SapurV1A.0245s0160 // SapurV1A.0023s0040 // SapurV1A.0632s0170 // SapurV1A.0657s0160
	GO:0050790	P	regulation of catalytic activity	7	637	148	19470	0.22	1	// SapurV1A.0706s0240 // SapurV1A.0277s0300 // SapurV1A.2798s0010 // SapurV1A.0659s0090 // SapurV1A.1236s0040 // SapurV1A.0423s0090 // SapurV1A.0578s0170
	GO:0050794	P	regulation of cellular process	8	637	2162	19470	1	1	// SapurV1A.0509s0050 // SapurV1A.0010s1240 // SapurV1A.0041s0650 // SapurV1A.0571s0070 // SapurV1A.0228s0160 // SapurV1A.0252s0060 // SapurV1A.0110s0060 // SapurV1A.0635s0140
	GO:0051234	P	establishment of localization	21	637	1564	19470	1	1	// SapurV1A.0790s0020 // SapurV1A.0218s0440 // SapurV1A.0012s0060 // SapurV1A.0005s1310 // SapurV1A.0106s0130 // SapurV1A.0673s0200 // SapurV1A.1095s0080 // SapurV1A.0657s0160 // SapurV1A.0023s0420 // SapurV1A.0245s0160 // SapurV1A.0023s0040 // SapurV1A.0042s0420 // SapurV1A.3928s0010 // SapurV1A.0649s0120 // SapurV1A.0241s0040 // SapurV1A.0106s0140 // SapurV1A.0042s0430 // SapurV1A.0260s0270 // …
	GO:0016070	P	RNA metabolic process	5	637	2063	19470	1	1	// SapurV1A.0962s0070 // SapurV1A.0415s0070 // SapurV1A.0404s0240 // SapurV1A.0001s1820 // SapurV1A.0225s0310
	GO:0046907	P	intracellular transport	10	637	217	19470	0.19	1	// SapurV1A.0005s1310 // SapurV1A.0106s0130 // SapurV1A.0012s0060 // SapurV1A.0042s0420 // SapurV1A.3928s0010 // SapurV1A.0649s0120 // SapurV1A.0106s0140 // SapurV1A.0042s0430 // SapurV1A.0128s0440 // SapurV1A.0002s0290
	GO:0070727	P	cellular macromolecule localization	7	637	190	19470	0.43	1	// SapurV1A.0005s1310 // SapurV1A.0012s0060 // SapurV1A.3928s0010 // SapurV1A.0649s0120 // SapurV1A.0106s0140 // SapurV1A.0042s0430 // SapurV1A.0128s0440
	GO:0016310	P	phosphorylation	8	637	1922	19470	1	1	// SapurV1A.0015s0680 // SapurV1A.0493s0090 // SapurV1A.0241s0040 // SapurV1A.1095s0080 // SapurV1A.4985s0010 // SapurV1A.0114s0280 // SapurV1A.0023s0420 // SapurV1A.0241s0250
	GO:0045454	P	cell redox homeostasis	6	637	153	19470	0.39	1	// SapurV1A.0010s1240 // SapurV1A.0571s0070 // SapurV1A.0228s0160 // SapurV1A.0252s0060 // SapurV1A.0110s0060 // SapurV1A.0635s0140
	GO:0044249	P	cellular biosynthetic process	81	637	3223	19470	1	1	// SapurV1A.1709s0020 // SapurV1A.0001s0580 // SapurV1A.1081s0020 // SapurV1A.0076s0580 // SapurV1A.0070s0520 // SapurV1A.0003s0490 // SapurV1A.1320s0080 // SapurV1A.0533s0170 // SapurV1A.0014s0560 // SapurV1A.0111s0060 // SapurV1A.0800s0080 // SapurV1A.0061s0080 // SapurV1A.0289s0410 // SapurV1A.0294s0240 // SapurV1A.1856s0060 // SapurV1A.2744s0020 // SapurV1A.0051s0650 // SapurV1A.4536s0020 // …
	GO:0034645	P	cellular macromolecule biosynthetic process	34	637	2693	19470	1	1	// SapurV1A.1081s0020 // SapurV1A.0076s0580 // SapurV1A.0003s0490 // SapurV1A.0014s0560 // SapurV1A.0111s0060 // SapurV1A.0061s0080 // SapurV1A.0289s0410 // SapurV1A.1856s0060 // SapurV1A.0051s0650 // SapurV1A.4536s0020 // SapurV1A.0533s0100 // SapurV1A.1925s0030 // SapurV1A.0781s0050 // SapurV1A.0021s0490 // SapurV1A.1047s0060 // SapurV1A.0001s1820 // SapurV1A.0250s0020 // SapurV1A.0154s0170 // …
	GO:0009259	P	ribonucleotide metabolic process	5	637	126	19470	0.4	1	// SapurV1A.0023s0420 // SapurV1A.0508s0180 // SapurV1A.1095s0080 // SapurV1A.0241s0040 // SapurV1A.4985s0010
	GO:0006139	P	nucleobase, nucleoside, nucleotide and nucleic acid metabolic process	33	637	2566	19470	1	1	// SapurV1A.0415s0070 // SapurV1A.0036s0480 // SapurV1A.0166s0400 // SapurV1A.0294s0240 // SapurV1A.0982s0030 // SapurV1A.0982s0020 // SapurV1A.0982s0040 // SapurV1A.1095s0080 // SapurV1A.0962s0070 // SapurV1A.0672s0190 // SapurV1A.0774s0020 // SapurV1A.0001s1820 // SapurV1A.1132s0010 // SapurV1A.0508s0180 // SapurV1A.4363s0020 // SapurV1A.0241s0040 // SapurV1A.0225s0310 // SapurV1A.0017s0790 // …
	GO:0043933	P	macromolecular complex subunit organization	7	637	231	19470	0.63	1	// SapurV1A.0704s0090 // SapurV1A.0481s0040 // SapurV1A.0508s0180 // SapurV1A.1235s0020 // SapurV1A.3758s0010 // SapurV1A.0334s0100 // SapurV1A.0122s0240
	GO:0006810	P	transport	21	637	1564	19470	1	1	// SapurV1A.0790s0020 // SapurV1A.0218s0440 // SapurV1A.0012s0060 // SapurV1A.0005s1310 // SapurV1A.0106s0130 // SapurV1A.0673s0200 // SapurV1A.1095s0080 // SapurV1A.0657s0160 // SapurV1A.0023s0420 // SapurV1A.0245s0160 // SapurV1A.0023s0040 // SapurV1A.0042s0420 // SapurV1A.3928s0010 // SapurV1A.0649s0120 // SapurV1A.0241s0040 // SapurV1A.0106s0140 // SapurV1A.0042s0430 // SapurV1A.0260s0270 // …
	GO:0015672	P	monovalent inorganic cation transport	6	637	105	19470	0.14	1	// SapurV1A.0241s0040 // SapurV1A.1095s0080 // SapurV1A.0023s0420 // SapurV1A.0245s0160 // SapurV1A.0023s0040 // SapurV1A.0657s0160
	GO:0008610	P	lipid biosynthetic process	5	637	171	19470	0.66	1	// SapurV1A.0075s0040 // SapurV1A.0544s0020 // SapurV1A.1174s0010 // SapurV1A.0045s0640 // SapurV1A.3208s0020
	GO:0009987	P	cellular process	219	637	8867	19470	1	1	// SapurV1A.0704s0090 // SapurV1A.0477s0230 // SapurV1A.0732s0070 // SapurV1A.0003s0490 // SapurV1A.0106s0140 // SapurV1A.2744s0020 // SapurV1A.0341s0170 // SapurV1A.0153s0630 // SapurV1A.0107s0430 // SapurV1A.0252s0030 // SapurV1A.0188s0360 // SapurV1A.0735s0110 // SapurV1A.0121s0110 // SapurV1A.0781s0050 // SapurV1A.0807s0060 // SapurV1A.0577s0260 // SapurV1A.0083s0420 // SapurV1A.0858s0100 // …
	GO:0034637	P	cellular carbohydrate biosynthetic process	6	637	106	19470	0.15	1	// SapurV1A.0533s0100 // SapurV1A.0544s0020 // SapurV1A.0045s0610 // SapurV1A.0533s0170 // SapurV1A.0004s0960 // SapurV1A.0075s0040
	GO:0044255	P	cellular lipid metabolic process	8	637	220	19470	0.44	1	// SapurV1A.0075s0040 // SapurV1A.0544s0020 // SapurV1A.0264s0020 // SapurV1A.1174s0010 // SapurV1A.0388s0140 // SapurV1A.0045s0640 // SapurV1A.3208s0020 // SapurV1A.1087s0070
	GO:0043170	P	macromolecule metabolic process	113	637	6043	19470	1	1	// SapurV1A.0477s0230 // SapurV1A.0003s0490 // SapurV1A.0080s0470 // SapurV1A.0789s0020 // SapurV1A.0302s0280 // SapurV1A.0266s0060 // SapurV1A.0341s0170 // SapurV1A.3334s0020 // SapurV1A.0542s0200 // SapurV1A.0449s0230 // SapurV1A.0672s0190 // SapurV1A.0222s0220 // SapurV1A.0212s0140 // SapurV1A.0145s0240 // SapurV1A.0411s0190 // SapurV1A.1402s0030 // SapurV1A.0207s0140 // SapurV1A.0285s0200 // …
	GO:0042592	P	homeostatic process	8	637	161	19470	0.17	1	// SapurV1A.0673s0200 // SapurV1A.0228s0160 // SapurV1A.0010s1240 // SapurV1A.0571s0070 // SapurV1A.0632s0170 // SapurV1A.0252s0060 // SapurV1A.0110s0060 // SapurV1A.0635s0140
	GO:0034621	P	cellular macromolecular complex subunit organization	7	637	172	19470	0.34	1	// SapurV1A.0704s0090 // SapurV1A.0481s0040 // SapurV1A.0508s0180 // SapurV1A.1235s0020 // SapurV1A.3758s0010 // SapurV1A.0334s0100 // SapurV1A.0122s0240
	GO:0034622	P	cellular macromolecular complex assembly	6	637	152	19470	0.38	1	// SapurV1A.0704s0090 // SapurV1A.0481s0040 // SapurV1A.0508s0180 // SapurV1A.1235s0020 // SapurV1A.3758s0010 // SapurV1A.0334s0100
	GO:0010467	P	gene expression	32	637	2646	19470	1	1	// SapurV1A.1081s0020 // SapurV1A.0076s0580 // SapurV1A.0003s0490 // SapurV1A.0014s0560 // SapurV1A.0111s0060 // SapurV1A.0061s0080 // SapurV1A.0289s0410 // SapurV1A.1856s0060 // SapurV1A.0051s0650 // SapurV1A.4536s0020 // SapurV1A.1925s0030 // SapurV1A.0781s0050 // SapurV1A.0021s0490 // SapurV1A.1047s0060 // SapurV1A.0001s1820 // SapurV1A.0250s0020 // SapurV1A.0154s0170 // SapurV1A.1320s0080 // …
	GO:0034613	P	cellular protein localization	7	637	190	19470	0.43	1	// SapurV1A.0005s1310 // SapurV1A.0012s0060 // SapurV1A.3928s0010 // SapurV1A.0649s0120 // SapurV1A.0106s0140 // SapurV1A.0042s0430 // SapurV1A.0128s0440
	GO:0009058	P	biosynthetic process	97	637	3444	19470	0.95	1	// SapurV1A.0732s0070 // SapurV1A.0544s0070 // SapurV1A.2744s0020 // SapurV1A.0735s0110 // SapurV1A.0121s0110 // SapurV1A.0781s0050 // SapurV1A.0004s0960 // SapurV1A.1243s0010 // SapurV1A.3208s0020 // SapurV1A.0858s0100 // SapurV1A.1124s0080 // SapurV1A.0241s0040 // SapurV1A.0004s1080 // SapurV1A.4985s0010 // SapurV1A.0023s0420 // SapurV1A.0180s0050 // SapurV1A.0003s0490 // SapurV1A.1402s0030 // …
	GO:0009059	P	macromolecule biosynthetic process	34	637	2698	19470	1	1	// SapurV1A.1081s0020 // SapurV1A.0076s0580 // SapurV1A.0003s0490 // SapurV1A.0014s0560 // SapurV1A.0111s0060 // SapurV1A.0061s0080 // SapurV1A.0289s0410 // SapurV1A.1856s0060 // SapurV1A.0051s0650 // SapurV1A.4536s0020 // SapurV1A.0533s0100 // SapurV1A.1925s0030 // SapurV1A.0781s0050 // SapurV1A.0021s0490 // SapurV1A.1047s0060 // SapurV1A.0001s1820 // SapurV1A.0250s0020 // SapurV1A.0154s0170 // …
	GO:0009117	P	nucleotide metabolic process	8	637	193	19470	0.31	1	// SapurV1A.0508s0180 // SapurV1A.0241s0040 // SapurV1A.1095s0080 // SapurV1A.0145s0240 // SapurV1A.4985s0010 // SapurV1A.0023s0420 // SapurV1A.4363s0020 // SapurV1A.0163s0090
	GO:0051649	P	establishment of localization in cell	10	637	262	19470	0.36	1	// SapurV1A.0005s1310 // SapurV1A.0106s0130 // SapurV1A.0012s0060 // SapurV1A.0042s0420 // SapurV1A.3928s0010 // SapurV1A.0649s0120 // SapurV1A.0106s0140 // SapurV1A.0042s0430 // SapurV1A.0128s0440 // SapurV1A.0002s0290
	GO:0051179	P	localization	21	637	1589	19470	1	1	// SapurV1A.0790s0020 // SapurV1A.0218s0440 // SapurV1A.0012s0060 // SapurV1A.0005s1310 // SapurV1A.0106s0130 // SapurV1A.0673s0200 // SapurV1A.1095s0080 // SapurV1A.0657s0160 // SapurV1A.0023s0420 // SapurV1A.0245s0160 // SapurV1A.0023s0040 // SapurV1A.0042s0420 // SapurV1A.3928s0010 // SapurV1A.0649s0120 // SapurV1A.0241s0040 // SapurV1A.0106s0140 // SapurV1A.0042s0430 // SapurV1A.0260s0270 // …
	GO:0051641	P	cellular localization	10	637	283	19470	0.45	1	// SapurV1A.0005s1310 // SapurV1A.0106s0130 // SapurV1A.0012s0060 // SapurV1A.0042s0420 // SapurV1A.3928s0010 // SapurV1A.0649s0120 // SapurV1A.0106s0140 // SapurV1A.0042s0430 // SapurV1A.0128s0440 // SapurV1A.0002s0290
	GO:0006996	P	organelle organization	11	637	220	19470	0.12	1	// SapurV1A.0704s0090 // SapurV1A.2117s0020 // SapurV1A.0408s0040 // SapurV1A.0002s0080 // SapurV1A.0481s0040 // SapurV1A.3758s0010 // SapurV1A.3928s0010 // SapurV1A.0649s0120 // SapurV1A.0334s0100 // SapurV1A.0501s0130 // SapurV1A.0128s0440
	GO:0044238	P	primary metabolic process	227	637	7563	19470	0.95	1	// SapurV1A.0477s0230 // SapurV1A.0213s0150 // SapurV1A.0008s0300 // SapurV1A.0854s0040 // SapurV1A.0003s0490 // SapurV1A.0080s0470 // SapurV1A.0411s0190 // SapurV1A.2744s0020 // SapurV1A.0046s0180 // SapurV1A.0302s0280 // SapurV1A.0266s0060 // SapurV1A.0341s0170 // SapurV1A.3334s0020 // SapurV1A.0542s0200 // SapurV1A.1124s0120 // SapurV1A.0732s0070 // SapurV1A.0121s0110 // SapurV1A.0781s0050 // …
	GO:0006753	P	nucleoside phosphate metabolic process	8	637	193	19470	0.31	1	// SapurV1A.0508s0180 // SapurV1A.0241s0040 // SapurV1A.1095s0080 // SapurV1A.0145s0240 // SapurV1A.4985s0010 // SapurV1A.0023s0420 // SapurV1A.4363s0020 // SapurV1A.0163s0090
	GO:0044237	P	cellular metabolic process	189	637	6746	19470	1	1	// SapurV1A.0477s0230 // SapurV1A.0732s0070 // SapurV1A.0003s0490 // SapurV1A.2744s0020 // SapurV1A.0341s0170 // SapurV1A.0153s0630 // SapurV1A.0107s0430 // SapurV1A.0252s0030 // SapurV1A.0188s0360 // SapurV1A.0735s0110 // SapurV1A.0121s0110 // SapurV1A.0781s0050 // SapurV1A.0807s0060 // SapurV1A.0577s0260 // SapurV1A.0083s0420 // SapurV1A.0858s0100 // SapurV1A.0045s0640 // SapurV1A.1124s0080 // …
	GO:0006796	P	phosphate metabolic process	9	637	1969	19470	1	1	// SapurV1A.0015s0680 // SapurV1A.0493s0090 // SapurV1A.0241s0040 // SapurV1A.1095s0080 // SapurV1A.4985s0010 // SapurV1A.0114s0280 // SapurV1A.0023s0420 // SapurV1A.0241s0250 // SapurV1A.0243s0430
	GO:0044085	P	cellular component biogenesis	7	637	270	19470	0.78	1	// SapurV1A.0704s0090 // SapurV1A.0481s0040 // SapurV1A.0508s0180 // SapurV1A.1235s0020 // SapurV1A.3758s0010 // SapurV1A.0061s0080 // SapurV1A.0334s0100
	GO:0006793	P	phosphorus metabolic process	9	637	1969	19470	1	1	// SapurV1A.0015s0680 // SapurV1A.0493s0090 // SapurV1A.0241s0040 // SapurV1A.1095s0080 // SapurV1A.4985s0010 // SapurV1A.0114s0280 // SapurV1A.0023s0420 // SapurV1A.0241s0250 // SapurV1A.0243s0430
	GO:0015031	P	protein transport	7	637	270	19470	0.78	1	// SapurV1A.0005s1310 // SapurV1A.0012s0060 // SapurV1A.3928s0010 // SapurV1A.0649s0120 // SapurV1A.0106s0140 // SapurV1A.0042s0430 // SapurV1A.0128s0440
	GO:0003824	F	catalytic activity	420	637	9599	19470	5.7e-17	3.5e-14	// SapurV1A.0154s0300 // SapurV1A.0675s0050 // SapurV1A.0149s0340 // SapurV1A.0742s0050 // SapurV1A.0092s0290 // SapurV1A.2744s0020 // SapurV1A.0341s0170 // SapurV1A.0757s0120 // SapurV1A.0090s0660 // SapurV1A.0542s0200 // SapurV1A.0613s0160 // SapurV1A.0735s0110 // SapurV1A.1757s0010 // SapurV1A.1775s0020 // SapurV1A.0090s0700 // SapurV1A.0083s0420 // SapurV1A.0117s0260 // SapurV1A.0279s0270 // …
	GO:0016491	F	oxidoreductase activity	121	637	1911	19470	4.5e-12	1.4e-09	// SapurV1A.0064s0030 // SapurV1A.0130s0440 // SapurV1A.0675s0050 // SapurV1A.0149s0340 // SapurV1A.0742s0050 // SapurV1A.1311s0030 // SapurV1A.1955s0030 // SapurV1A.0176s0150 // SapurV1A.0613s0160 // SapurV1A.0090s0410 // SapurV1A.1757s0010 // SapurV1A.0012s0290 // SapurV1A.0083s0420 // SapurV1A.0279s0270 // SapurV1A.1334s0080 // SapurV1A.1133s0050 // SapurV1A.0573s0070 // SapurV1A.0408s0130 // …
	GO:0048037	F	cofactor binding	53	637	556	19470	3e-11	6e-09	// SapurV1A.0544s0070 // SapurV1A.0166s0400 // SapurV1A.0675s0050 // SapurV1A.0085s0220 // SapurV1A.0742s0050 // SapurV1A.0282s0140 // SapurV1A.0920s0200 // SapurV1A.1947s0030 // SapurV1A.0232s0190 // SapurV1A.0054s0340 // SapurV1A.0317s0350 // SapurV1A.0757s0120 // SapurV1A.0070s0840 // SapurV1A.0153s0630 // SapurV1A.0807s0060 // SapurV1A.0176s0150 // SapurV1A.0613s0160 // SapurV1A.0188s0360 // …
	GO:0050662	F	coenzyme binding	42	637	406	19470	3.8e-10	5.8e-08	// SapurV1A.0761s0060 // SapurV1A.0166s0400 // SapurV1A.0675s0050 // SapurV1A.0085s0220 // SapurV1A.0742s0050 // SapurV1A.0282s0140 // SapurV1A.0920s0200 // SapurV1A.0054s0340 // SapurV1A.0757s0120 // SapurV1A.0070s0840 // SapurV1A.0153s0630 // SapurV1A.0807s0060 // SapurV1A.0176s0150 // SapurV1A.0613s0160 // SapurV1A.0188s0360 // SapurV1A.0095s0550 // SapurV1A.1757s0010 // SapurV1A.0374s0120 // …
	GO:0016616	F	oxidoreductase activity, acting on the CH-OH group of donors, NAD or NADP as acceptor	21	637	125	19470	7.1e-09	8.6e-07	// SapurV1A.0533s0100 // SapurV1A.0757s0120 // SapurV1A.0843s0190 // SapurV1A.0708s0080 // SapurV1A.0085s0220 // SapurV1A.0408s0130 // SapurV1A.0272s0280 // SapurV1A.0045s0610 // SapurV1A.0093s0380 // SapurV1A.0176s0150 // SapurV1A.0145s0240 // SapurV1A.0093s0180 // SapurV1A.0054s0340 // SapurV1A.0070s0840 // SapurV1A.0012s0290 // SapurV1A.0920s0200 // SapurV1A.4363s0020 // SapurV1A.0019s0890 // …
	GO:0016614	F	oxidoreductase activity, acting on CH-OH group of donors	22	637	156	19470	5.3e-08	5.3e-06	// SapurV1A.0843s0190 // SapurV1A.0054s0340 // SapurV1A.0093s0180 // SapurV1A.0085s0220 // SapurV1A.0282s0140 // SapurV1A.0920s0200 // SapurV1A.0533s0100 // SapurV1A.0757s0120 // SapurV1A.0070s0840 // SapurV1A.0176s0150 // SapurV1A.0374s0120 // SapurV1A.0454s0090 // SapurV1A.0708s0080 // SapurV1A.0408s0130 // SapurV1A.0145s0240 // SapurV1A.0019s0890 // SapurV1A.0012s0290 // SapurV1A.0272s0280 // …
	GO:0016765	F	transferase activity, transferring alkyl or aryl (other than methyl) groups	12	637	46	19470	2.2e-07	1.9e-05	// SapurV1A.1709s0020 // SapurV1A.0589s0070 // SapurV1A.0248s0050 // SapurV1A.0014s0360 // SapurV1A.0735s0110 // SapurV1A.0239s0260 // SapurV1A.0033s0670 // SapurV1A.0072s0430 // SapurV1A.0294s0240 // SapurV1A.0565s0030 // SapurV1A.0920s0070 // SapurV1A.0770s0070
	GO:0016209	F	antioxidant activity	21	637	164	19470	4.5e-07	3.4e-05	// SapurV1A.0240s0190 // SapurV1A.0121s0070 // SapurV1A.4046s0010 // SapurV1A.0326s0380 // SapurV1A.0016s0660 // SapurV1A.0184s0220 // SapurV1A.0610s0030 // SapurV1A.0268s0320 // SapurV1A.0185s0130 // SapurV1A.0752s0010 // SapurV1A.1955s0020 // SapurV1A.0775s0110 // SapurV1A.0051s0010 // SapurV1A.0116s0150 // SapurV1A.0065s0170 // SapurV1A.3248s0010 // SapurV1A.0612s0020 // SapurV1A.0637s0130 // …
	GO:0016684	F	oxidoreductase activity, acting on peroxide as acceptor	19	637	146	19470	1.3e-06	7.7e-05	// SapurV1A.0240s0190 // SapurV1A.0775s0110 // SapurV1A.0326s0380 // SapurV1A.0184s0220 // SapurV1A.0610s0030 // SapurV1A.4046s0010 // SapurV1A.0185s0130 // SapurV1A.0752s0010 // SapurV1A.1955s0020 // SapurV1A.0016s0660 // SapurV1A.0051s0010 // SapurV1A.0116s0150 // SapurV1A.0065s0170 // SapurV1A.3248s0010 // SapurV1A.0612s0020 // SapurV1A.0637s0130 // SapurV1A.0247s0140 // SapurV1A.1775s0020 // …
	GO:0004601	F	peroxidase activity	19	637	146	19470	1.3e-06	7.7e-05	// SapurV1A.0240s0190 // SapurV1A.0775s0110 // SapurV1A.0326s0380 // SapurV1A.0184s0220 // SapurV1A.0610s0030 // SapurV1A.4046s0010 // SapurV1A.0185s0130 // SapurV1A.0752s0010 // SapurV1A.1955s0020 // SapurV1A.0016s0660 // SapurV1A.0051s0010 // SapurV1A.0116s0150 // SapurV1A.0065s0170 // SapurV1A.3248s0010 // SapurV1A.0612s0020 // SapurV1A.0637s0130 // SapurV1A.0247s0140 // SapurV1A.1775s0020 // …
	GO:0016798	F	hydrolase activity, acting on glycosyl bonds	37	637	502	19470	9.7e-06	0.00054	// SapurV1A.0616s0030 // SapurV1A.0102s0460 // SapurV1A.0385s0060 // SapurV1A.0008s0300 // SapurV1A.0854s0040 // SapurV1A.0037s0380 // SapurV1A.0390s0070 // SapurV1A.0046s0180 // SapurV1A.0832s0080 // SapurV1A.0636s0180 // SapurV1A.0567s0010 // SapurV1A.0517s0210 // SapurV1A.0344s0350 // SapurV1A.0587s0080 // SapurV1A.0542s0200 // SapurV1A.0080s0470 // SapurV1A.0081s0300 // SapurV1A.0050s0670 // …
	GO:0004553	F	hydrolase activity, hydrolyzing O-glycosyl compounds	35	637	480	19470	2.1e-05	0.00097	// SapurV1A.0616s0030 // SapurV1A.0385s0060 // SapurV1A.0008s0300 // SapurV1A.0854s0040 // SapurV1A.0037s0380 // SapurV1A.0390s0070 // SapurV1A.0046s0180 // SapurV1A.0832s0080 // SapurV1A.0636s0180 // SapurV1A.0567s0010 // SapurV1A.0517s0210 // SapurV1A.0344s0350 // SapurV1A.0542s0200 // SapurV1A.0080s0470 // SapurV1A.0081s0300 // SapurV1A.0050s0670 // SapurV1A.0312s0210 // SapurV1A.0016s0440 // …
	GO:0004478	F	methionine adenosyltransferase activity	5	637	7	19470	2.1e-05	0.00097	// SapurV1A.0072s0430 // SapurV1A.0294s0240 // SapurV1A.0920s0070 // SapurV1A.0014s0360 // SapurV1A.0589s0070
	GO:0004568	F	chitinase activity	6	637	15	19470	3.6e-05	0.0015	// SapurV1A.0542s0200 // SapurV1A.0039s0620 // SapurV1A.0080s0470 // SapurV1A.0050s0660 // SapurV1A.0832s0080 // SapurV1A.0832s0020
	GO:0016787	F	hydrolase activity	127	637	2757	19470	5.5e-05	0.0022	// SapurV1A.0212s0170 // SapurV1A.0008s0300 // SapurV1A.0854s0040 // SapurV1A.0361s0200 // SapurV1A.0046s0180 // SapurV1A.0302s0280 // SapurV1A.0517s0210 // SapurV1A.3334s0020 // SapurV1A.0090s0660 // SapurV1A.1072s0020 // SapurV1A.0542s0200 // SapurV1A.0023s0040 // SapurV1A.0081s0300 // SapurV1A.0672s0190 // SapurV1A.0090s0700 // SapurV1A.0212s0140 // SapurV1A.0241s0040 // SapurV1A.0411s0190 // …
	GO:0016829	F	lyase activity	21	637	240	19470	9.4e-05	0.0036	// SapurV1A.0765s0080 // SapurV1A.1030s0120 // SapurV1A.0341s0170 // SapurV1A.0054s0510 // SapurV1A.0105s0420 // SapurV1A.0060s0690 // SapurV1A.0004s1080 // SapurV1A.1969s0010 // SapurV1A.0166s0400 // SapurV1A.0208s0310 // SapurV1A.0004s0960 // SapurV1A.0059s0270 // SapurV1A.0315s0080 // SapurV1A.3522s0010 // SapurV1A.0789s0020 // SapurV1A.0064s0270 // SapurV1A.0141s0150 // SapurV1A.4624s0010 // …
	GO:0051287	F	NAD or NADH binding	9	637	57	19470	0.00022	0.008	// SapurV1A.0757s0120 // SapurV1A.0070s0840 // SapurV1A.0708s0080 // SapurV1A.0408s0130 // SapurV1A.0272s0280 // SapurV1A.0176s0150 // SapurV1A.0085s0220 // SapurV1A.0374s0120 // SapurV1A.0454s0090
	GO:0008233	F	peptidase activity	34	637	556	19470	0.00062	0.019	// SapurV1A.0277s0300 // SapurV1A.1368s0070 // SapurV1A.0302s0280 // SapurV1A.2798s0010 // SapurV1A.0574s0220 // SapurV1A.0339s0080 // SapurV1A.0670s0150 // SapurV1A.0573s0100 // SapurV1A.0766s0090 // SapurV1A.0423s0090 // SapurV1A.3334s0020 // SapurV1A.0029s0540 // SapurV1A.1450s0070 // SapurV1A.0213s0150 // SapurV1A.1236s0040 // SapurV1A.0266s0060 // SapurV1A.3215s0020 // SapurV1A.0222s0220 // …
	GO:0016830	F	carbon-carbon lyase activity	10	637	81	19470	0.00061	0.019	// SapurV1A.0064s0270 // SapurV1A.0341s0170 // SapurV1A.0315s0080 // SapurV1A.0060s0690 // SapurV1A.1969s0010 // SapurV1A.0004s0960 // SapurV1A.0059s0270 // SapurV1A.0054s0510 // SapurV1A.0101s0240 // SapurV1A.0649s0110
	GO:0070011	F	peptidase activity, acting on L-amino acid peptides	33	637	534	19470	0.00063	0.019	// SapurV1A.0277s0300 // SapurV1A.1368s0070 // SapurV1A.0302s0280 // SapurV1A.2798s0010 // SapurV1A.0574s0220 // SapurV1A.0339s0080 // SapurV1A.0670s0150 // SapurV1A.0573s0100 // SapurV1A.0766s0090 // SapurV1A.0423s0090 // SapurV1A.3334s0020 // SapurV1A.0029s0540 // SapurV1A.1450s0070 // SapurV1A.0213s0150 // SapurV1A.1236s0040 // SapurV1A.0266s0060 // SapurV1A.3215s0020 // SapurV1A.0222s0220 // …
	GO:0005507	F	copper ion binding	15	637	168	19470	0.00075	0.021	// SapurV1A.1332s0040 // SapurV1A.0673s0100 // SapurV1A.0322s0180 // SapurV1A.1264s0010 // SapurV1A.0016s1120 // SapurV1A.0153s0510 // SapurV1A.2385s0020 // SapurV1A.2268s0030 // SapurV1A.0229s0270 // SapurV1A.0613s0050 // SapurV1A.0634s0140 // SapurV1A.0184s0090 // SapurV1A.1897s0040 // SapurV1A.0573s0070 // SapurV1A.0372s0050
	GO:0010181	F	FMN binding	6	637	29	19470	0.00073	0.021	// SapurV1A.0668s0080 // SapurV1A.0613s0160 // SapurV1A.0675s0050 // SapurV1A.1757s0010 // SapurV1A.0675s0060 // SapurV1A.0764s0090
	GO:0019842	F	vitamin binding	13	637	134	19470	0.00082	0.022	// SapurV1A.0317s0350 // SapurV1A.0065s0130 // SapurV1A.0168s0300 // SapurV1A.0038s0780 // SapurV1A.0544s0070 // SapurV1A.0095s0550 // SapurV1A.0122s0550 // SapurV1A.1463s0080 // SapurV1A.0649s0110 // SapurV1A.3956s0010 // SapurV1A.0232s0190 // SapurV1A.0085s0580 // SapurV1A.0105s0120
	GO:0004252	F	serine-type endopeptidase activity	12	637	127	19470	0.0016	0.033	// SapurV1A.0706s0240 // SapurV1A.0349s0070 // SapurV1A.0573s0100 // SapurV1A.1450s0070 // SapurV1A.0659s0090 // SapurV1A.1236s0040 // SapurV1A.0363s0140 // SapurV1A.0277s0300 // SapurV1A.2798s0010 // SapurV1A.0766s0090 // SapurV1A.0423s0090 // SapurV1A.0578s0170
	GO:0046872	F	metal ion binding	92	637	2044	19470	0.0014	0.033	// SapurV1A.0302s0280 // SapurV1A.0016s1120 // SapurV1A.1311s0030 // SapurV1A.0517s0210 // SapurV1A.0688s0050 // SapurV1A.0229s0270 // SapurV1A.0222s0220 // SapurV1A.1591s0010 // SapurV1A.0372s0050 // SapurV1A.0573s0070 // SapurV1A.0964s0010 // SapurV1A.0180s0050 // SapurV1A.0789s0020 // SapurV1A.3248s0010 // SapurV1A.0260s0270 // SapurV1A.0643s0200 // SapurV1A.1955s0020 // SapurV1A.0116s0150 // …
	GO:0043169	F	cation binding	92	637	2052	19470	0.0015	0.033	// SapurV1A.0302s0280 // SapurV1A.0016s1120 // SapurV1A.1311s0030 // SapurV1A.0517s0210 // SapurV1A.0688s0050 // SapurV1A.0229s0270 // SapurV1A.0222s0220 // SapurV1A.1591s0010 // SapurV1A.0372s0050 // SapurV1A.0573s0070 // SapurV1A.0964s0010 // SapurV1A.0180s0050 // SapurV1A.0789s0020 // SapurV1A.3248s0010 // SapurV1A.0260s0270 // SapurV1A.0643s0200 // SapurV1A.1955s0020 // SapurV1A.0116s0150 // …
	GO:0008236	F	serine-type peptidase activity	16	637	202	19470	0.0016	0.033	// SapurV1A.1188s0010 // SapurV1A.0349s0070 // SapurV1A.0573s0100 // SapurV1A.0706s0240 // SapurV1A.2798s0010 // SapurV1A.0659s0090 // SapurV1A.0213s0150 // SapurV1A.1236s0040 // SapurV1A.0363s0140 // SapurV1A.0578s0170 // SapurV1A.0277s0300 // SapurV1A.1450s0070 // SapurV1A.0411s0190 // SapurV1A.0766s0090 // SapurV1A.0423s0090 // SapurV1A.0159s0060
	GO:0017171	F	serine hydrolase activity	16	637	202	19470	0.0016	0.033	// SapurV1A.1188s0010 // SapurV1A.0349s0070 // SapurV1A.0573s0100 // SapurV1A.0706s0240 // SapurV1A.2798s0010 // SapurV1A.0659s0090 // SapurV1A.0213s0150 // SapurV1A.1236s0040 // SapurV1A.0363s0140 // SapurV1A.0578s0170 // SapurV1A.0277s0300 // SapurV1A.1450s0070 // SapurV1A.0411s0190 // SapurV1A.0766s0090 // SapurV1A.0423s0090 // SapurV1A.0159s0060
	GO:0016831	F	carboxy-lyase activity	7	637	47	19470	0.0015	0.033	// SapurV1A.0064s0270 // SapurV1A.0315s0080 // SapurV1A.0060s0690 // SapurV1A.0004s0960 // SapurV1A.0054s0510 // SapurV1A.0101s0240 // SapurV1A.0649s0110
	GO:0043167	F	ion binding	92	637	2052	19470	0.0015	0.033	// SapurV1A.0302s0280 // SapurV1A.0016s1120 // SapurV1A.1311s0030 // SapurV1A.0517s0210 // SapurV1A.0688s0050 // SapurV1A.0229s0270 // SapurV1A.0222s0220 // SapurV1A.1591s0010 // SapurV1A.0372s0050 // SapurV1A.0573s0070 // SapurV1A.0964s0010 // SapurV1A.0180s0050 // SapurV1A.0789s0020 // SapurV1A.3248s0010 // SapurV1A.0260s0270 // SapurV1A.0643s0200 // SapurV1A.1955s0020 // SapurV1A.0116s0150 // …
	GO:0016853	F	isomerase activity	15	637	186	19470	0.0019	0.038	// SapurV1A.0075s0040 // SapurV1A.0544s0020 // SapurV1A.4765s0010 // SapurV1A.0533s0170 // SapurV1A.0453s0110 // SapurV1A.0322s0190 // SapurV1A.0117s0380 // SapurV1A.0761s0060 // SapurV1A.0796s0010 // SapurV1A.1174s0010 // SapurV1A.0023s0850 // SapurV1A.0405s0190 // SapurV1A.2744s0020 // SapurV1A.0025s0300 // SapurV1A.1409s0010
	GO:0005509	F	calcium ion binding	8	637	67	19470	0.0025	0.048	// SapurV1A.0095s0660 // SapurV1A.0088s0420 // SapurV1A.0159s0230 // SapurV1A.0502s0110 // SapurV1A.1591s0010 // SapurV1A.0861s0130 // SapurV1A.0088s0140 // SapurV1A.0028s0360
	GO:0004175	F	endopeptidase activity	24	637	383	19470	0.0028	0.051	// SapurV1A.1368s0070 // SapurV1A.0573s0100 // SapurV1A.0302s0280 // SapurV1A.2798s0010 // SapurV1A.0574s0220 // SapurV1A.0277s0300 // SapurV1A.0766s0090 // SapurV1A.0423s0090 // SapurV1A.3334s0020 // SapurV1A.1450s0070 // SapurV1A.1236s0040 // SapurV1A.3215s0020 // SapurV1A.0222s0220 // SapurV1A.1248s0020 // SapurV1A.0349s0070 // SapurV1A.0578s0170 // SapurV1A.0090s0700 // SapurV1A.0659s0090 // …
	GO:0016840	F	carbon-nitrogen lyase activity	5	637	27	19470	0.0031	0.056	// SapurV1A.0765s0080 // SapurV1A.1030s0120 // SapurV1A.0141s0150 // SapurV1A.0004s1080 // SapurV1A.4624s0010
	GO:0046914	F	transition metal ion binding	70	637	1572	19470	0.0066	0.11	// SapurV1A.0907s0050 // SapurV1A.0400s0090 // SapurV1A.0634s0140 // SapurV1A.0302s0280 // SapurV1A.1264s0010 // SapurV1A.0016s1120 // SapurV1A.0229s0270 // SapurV1A.0005s0790 // SapurV1A.0580s0120 // SapurV1A.1258s0070 // SapurV1A.0185s0130 // SapurV1A.0122s0550 // SapurV1A.0717s0010 // SapurV1A.3522s0010 // SapurV1A.0065s0170 // SapurV1A.1689s0020 // SapurV1A.0222s0220 // SapurV1A.4046s0010 // …
	GO:0003779	F	actin binding	5	637	34	19470	0.0074	0.13	// SapurV1A.0408s0040 // SapurV1A.0501s0130 // SapurV1A.0002s0080 // SapurV1A.0008s1030 // SapurV1A.2117s0020
	GO:0030170	F	pyridoxal phosphate binding	10	637	120	19470	0.0084	0.13	// SapurV1A.0317s0350 // SapurV1A.0065s0130 // SapurV1A.0544s0070 // SapurV1A.0122s0550 // SapurV1A.1463s0080 // SapurV1A.0649s0110 // SapurV1A.3956s0010 // SapurV1A.0232s0190 // SapurV1A.0085s0580 // SapurV1A.0105s0120
	GO:0070279	F	vitamin B6 binding	10	637	120	19470	0.0084	0.13	// SapurV1A.0317s0350 // SapurV1A.0065s0130 // SapurV1A.0544s0070 // SapurV1A.0122s0550 // SapurV1A.1463s0080 // SapurV1A.0649s0110 // SapurV1A.3956s0010 // SapurV1A.0232s0190 // SapurV1A.0085s0580 // SapurV1A.0105s0120
	GO:0016836	F	hydro-lyase activity	6	637	51	19470	0.0091	0.14	// SapurV1A.0105s0420 // SapurV1A.0166s0400 // SapurV1A.0208s0310 // SapurV1A.1243s0010 // SapurV1A.3522s0010 // SapurV1A.0789s0020
	GO:0016769	F	transferase activity, transferring nitrogenous groups	7	637	67	19470	0.0089	0.14	// SapurV1A.0317s0350 // SapurV1A.0065s0130 // SapurV1A.0544s0070 // SapurV1A.3956s0010 // SapurV1A.0232s0190 // SapurV1A.0085s0580 // SapurV1A.0105s0120
	GO:0042802	F	identical protein binding	7	637	69	19470	0.01	0.15	// SapurV1A.0706s0240 // SapurV1A.0277s0300 // SapurV1A.2798s0010 // SapurV1A.0659s0090 // SapurV1A.1236s0040 // SapurV1A.0423s0090 // SapurV1A.0578s0170
	GO:0019205	F	nucleobase, nucleoside, nucleotide kinase activity	5	637	37	19470	0.01	0.15	// SapurV1A.4944s0010 // SapurV1A.0518s0210 // SapurV1A.0017s0790 // SapurV1A.0124s0480 // SapurV1A.4985s0010
	GO:0008092	F	cytoskeletal protein binding	5	637	40	19470	0.013	0.19	// SapurV1A.0408s0040 // SapurV1A.0501s0130 // SapurV1A.0002s0080 // SapurV1A.0008s1030 // SapurV1A.2117s0020
	GO:0016835	F	carbon-oxygen lyase activity	6	637	58	19470	0.016	0.22	// SapurV1A.0105s0420 // SapurV1A.0166s0400 // SapurV1A.0208s0310 // SapurV1A.1243s0010 // SapurV1A.3522s0010 // SapurV1A.0789s0020
	GO:0051540	F	metal cluster binding	7	637	77	19470	0.017	0.23	// SapurV1A.0153s0600 // SapurV1A.0129s0530 // SapurV1A.2264s0030 // SapurV1A.0643s0200 // SapurV1A.0180s0050 // SapurV1A.0471s0060 // SapurV1A.0371s0080
	GO:0051536	F	iron-sulfur cluster binding	7	637	77	19470	0.017	0.23	// SapurV1A.0153s0600 // SapurV1A.0129s0530 // SapurV1A.2264s0030 // SapurV1A.0643s0200 // SapurV1A.0180s0050 // SapurV1A.0471s0060 // SapurV1A.0371s0080
	GO:0016746	F	transferase activity, transferring acyl groups	19	637	336	19470	0.019	0.24	// SapurV1A.1456s0020 // SapurV1A.0114s0090 // SapurV1A.0542s0090 // SapurV1A.0614s0090 // SapurV1A.0029s0840 // SapurV1A.0439s0090 // SapurV1A.0955s0030 // SapurV1A.0858s0100 // SapurV1A.0820s0070 // SapurV1A.1482s0010 // SapurV1A.0131s0040 // SapurV1A.3012s0030 // SapurV1A.0820s0120 // SapurV1A.0636s0020 // SapurV1A.0153s0450 // SapurV1A.0014s0590 // SapurV1A.0806s0150 // SapurV1A.0045s0640 // …
	GO:0008171	F	O-methyltransferase activity	5	637	46	19470	0.022	0.28	// SapurV1A.0005s1130 // SapurV1A.0500s0290 // SapurV1A.1494s0060 // SapurV1A.0662s0170 // SapurV1A.0643s0080
	GO:0008135	F	translation factor activity, nucleic acid binding	7	637	85	19470	0.027	0.33	// SapurV1A.1402s0030 // SapurV1A.1081s0020 // SapurV1A.1925s0030 // SapurV1A.0014s0560 // SapurV1A.0021s0490 // SapurV1A.0122s0240 // SapurV1A.0282s0020
	GO:0016903	F	oxidoreductase activity, acting on the aldehyde or oxo group of donors	5	637	51	19470	0.032	0.39	// SapurV1A.0095s0550 // SapurV1A.0149s0340 // SapurV1A.0038s0780 // SapurV1A.0003s0480 // SapurV1A.0093s0050
	GO:0008234	F	cysteine-type peptidase activity	6	637	75	19470	0.043	0.52	// SapurV1A.3334s0020 // SapurV1A.0029s0540 // SapurV1A.0266s0060 // SapurV1A.0339s0080 // SapurV1A.0670s0150 // SapurV1A.0536s0050
	GO:0003924	F	GTPase activity	7	637	106	19470	0.068	0.79	// SapurV1A.0508s0180 // SapurV1A.1081s0020 // SapurV1A.1314s0030 // SapurV1A.0014s0560 // SapurV1A.0085s0420 // SapurV1A.0023s0300 // SapurV1A.0282s0020
	GO:0016791	F	phosphatase activity	5	637	68	19470	0.082	0.93	// SapurV1A.0823s0010 // SapurV1A.0252s0380 // SapurV1A.0212s0170 // SapurV1A.0243s0430 // SapurV1A.0359s0150
	GO:0003723	F	RNA binding	14	637	359	19470	0.3	1	// SapurV1A.0021s0490 // SapurV1A.1402s0030 // SapurV1A.0286s0060 // SapurV1A.0207s0140 // SapurV1A.0285s0200 // SapurV1A.0076s0580 // SapurV1A.0368s0390 // SapurV1A.0005s1080 // SapurV1A.0208s0300 // SapurV1A.0585s0050 // SapurV1A.0643s0040 // SapurV1A.0404s0240 // SapurV1A.1571s0030 // SapurV1A.0086s0060
	GO:0042578	F	phosphoric ester hydrolase activity	7	637	120	19470	0.11	1	// SapurV1A.0823s0010 // SapurV1A.0212s0170 // SapurV1A.0252s0380 // SapurV1A.0359s0150 // SapurV1A.0243s0430 // SapurV1A.0463s0020 // SapurV1A.0157s0150
	GO:0000166	F	nucleotide binding	63	637	3321	19470	1	1	// SapurV1A.1486s0010 // SapurV1A.1757s0010 // SapurV1A.1081s0020 // SapurV1A.0514s0100 // SapurV1A.0670s0060 // SapurV1A.0054s0340 // SapurV1A.0015s0680 // SapurV1A.0675s0050 // SapurV1A.0014s0560 // SapurV1A.0085s0220 // SapurV1A.0742s0050 // SapurV1A.0282s0140 // SapurV1A.0920s0200 // SapurV1A.0294s0240 // SapurV1A.0539s0190 // SapurV1A.1314s0030 // SapurV1A.0757s0120 // SapurV1A.0070s0840 // …
	GO:0070001	F	aspartic-type peptidase activity	6	637	106	19470	0.15	1	// SapurV1A.0429s0190 // SapurV1A.1248s0020 // SapurV1A.0574s0220 // SapurV1A.0839s0030 // SapurV1A.0289s0190 // SapurV1A.0004s1250
	GO:0016741	F	transferase activity, transferring one-carbon groups	14	637	319	19470	0.17	1	// SapurV1A.1356s0090 // SapurV1A.0005s1130 // SapurV1A.0704s0050 // SapurV1A.0643s0080 // SapurV1A.0732s0070 // SapurV1A.0348s0120 // SapurV1A.2110s0010 // SapurV1A.0500s0290 // SapurV1A.0004s0810 // SapurV1A.0669s0100 // SapurV1A.0717s0010 // SapurV1A.0058s0180 // SapurV1A.1494s0060 // SapurV1A.0662s0170
	GO:0004222	F	metalloendopeptidase activity	5	637	73	19470	0.1	1	// SapurV1A.1368s0070 // SapurV1A.0302s0280 // SapurV1A.0222s0220 // SapurV1A.0090s0700 // SapurV1A.3215s0020
	GO:0008324	F	cation transmembrane transporter activity	5	637	270	19470	0.94	1	// SapurV1A.0023s0420 // SapurV1A.1095s0080 // SapurV1A.0172s0250 // SapurV1A.0241s0040 // SapurV1A.1955s0030
	GO:0022891	F	substrate-specific transmembrane transporter activity	5	637	467	19470	1	1	// SapurV1A.0023s0420 // SapurV1A.1095s0080 // SapurV1A.0172s0250 // SapurV1A.0241s0040 // SapurV1A.1955s0030
	GO:0016818	F	hydrolase activity, acting on acid anhydrides, in phosphorus-containing anhydrides	11	637	679	19470	1	1	// SapurV1A.0508s0180 // SapurV1A.0086s0640 // SapurV1A.0241s0040 // SapurV1A.1314s0030 // SapurV1A.0014s0560 // SapurV1A.0085s0420 // SapurV1A.1081s0020 // SapurV1A.0023s0300 // SapurV1A.0404s0190 // SapurV1A.0282s0020 // SapurV1A.0043s0640
	GO:0005524	F	ATP binding	29	637	2733	19470	1	1	// SapurV1A.1486s0010 // SapurV1A.0015s0680 // SapurV1A.0670s0060 // SapurV1A.0294s0240 // SapurV1A.0154s0060 // SapurV1A.0114s0280 // SapurV1A.0004s0960 // SapurV1A.0241s0250 // SapurV1A.0672s0190 // SapurV1A.0774s0020 // SapurV1A.0001s1820 // SapurV1A.0043s0640 // SapurV1A.0460s0150 // SapurV1A.1124s0080 // SapurV1A.0539s0190 // SapurV1A.0493s0090 // SapurV1A.0017s0790 // SapurV1A.4985s0010 // …
	GO:0016757	F	transferase activity, transferring glycosyl groups	16	637	593	19470	0.81	1	// SapurV1A.0557s0090 // SapurV1A.1208s0070 // SapurV1A.0154s0300 // SapurV1A.0398s0160 // SapurV1A.0646s0130 // SapurV1A.0051s0480 // SapurV1A.4179s0010 // SapurV1A.0013s0610 // SapurV1A.1798s0010 // SapurV1A.0163s0090 // SapurV1A.0122s0160 // SapurV1A.1839s0010 // SapurV1A.0759s0120 // SapurV1A.1118s0040 // SapurV1A.0011s0230 // SapurV1A.0850s0080
	GO:0046906	F	tetrapyrrole binding	21	637	529	19470	0.22	1	// SapurV1A.0240s0190 // SapurV1A.0016s0660 // SapurV1A.0116s0150 // SapurV1A.0326s0380 // SapurV1A.0326s0010 // SapurV1A.0643s0200 // SapurV1A.0610s0030 // SapurV1A.4046s0010 // SapurV1A.0185s0130 // SapurV1A.0752s0010 // SapurV1A.1955s0020 // SapurV1A.0331s0030 // SapurV1A.0051s0010 // SapurV1A.0471s0060 // SapurV1A.0065s0170 // SapurV1A.3248s0010 // SapurV1A.1130s0060 // SapurV1A.0090s0140 // …
	GO:0005488	F	binding	288	637	10551	19470	1	1	// SapurV1A.1925s0030 // SapurV1A.0155s0140 // SapurV1A.0021s0210 // SapurV1A.0302s0280 // SapurV1A.0016s1120 // SapurV1A.0202s0350 // SapurV1A.4259s0010 // SapurV1A.0404s0140 // SapurV1A.0544s0070 // SapurV1A.1235s0020 // SapurV1A.0675s0050 // SapurV1A.0612s0010 // SapurV1A.0742s0050 // SapurV1A.0168s0130 // SapurV1A.0001s2110 // SapurV1A.1311s0030 // SapurV1A.0404s0240 // SapurV1A.0103s0050 // …
	GO:0016817	F	hydrolase activity, acting on acid anhydrides	15	637	713	19470	0.97	1	// SapurV1A.0508s0180 // SapurV1A.0086s0640 // SapurV1A.0241s0040 // SapurV1A.0245s0160 // SapurV1A.0455s0100 // SapurV1A.1314s0030 // SapurV1A.0014s0560 // SapurV1A.0023s0040 // SapurV1A.0085s0420 // SapurV1A.1081s0020 // SapurV1A.0023s0300 // SapurV1A.0404s0190 // SapurV1A.0657s0160 // SapurV1A.0282s0020 // SapurV1A.0043s0640
	GO:0003676	F	nucleic acid binding	50	637	2875	19470	1	1	// SapurV1A.0297s0020 // SapurV1A.0103s0050 // SapurV1A.2424s0020 // SapurV1A.0076s0580 // SapurV1A.0585s0050 // SapurV1A.4259s0010 // SapurV1A.0404s0140 // SapurV1A.0014s0560 // SapurV1A.1081s0020 // SapurV1A.1571s0030 // SapurV1A.0404s0240 // SapurV1A.0315s0160 // SapurV1A.0833s0070 // SapurV1A.0086s0640 // SapurV1A.0021s0550 // SapurV1A.1925s0030 // SapurV1A.0863s0050 // SapurV1A.0208s0300 // …
	GO:0008168	F	methyltransferase activity	14	637	316	19470	0.17	1	// SapurV1A.1356s0090 // SapurV1A.0005s1130 // SapurV1A.0704s0050 // SapurV1A.0643s0080 // SapurV1A.0732s0070 // SapurV1A.0348s0120 // SapurV1A.2110s0010 // SapurV1A.0500s0290 // SapurV1A.0004s0810 // SapurV1A.0669s0100 // SapurV1A.0717s0010 // SapurV1A.0058s0180 // SapurV1A.1494s0060 // SapurV1A.0662s0170
	GO:0020037	F	heme binding	21	637	528	19470	0.22	1	// SapurV1A.0240s0190 // SapurV1A.0016s0660 // SapurV1A.0116s0150 // SapurV1A.0326s0380 // SapurV1A.0326s0010 // SapurV1A.0643s0200 // SapurV1A.0610s0030 // SapurV1A.4046s0010 // SapurV1A.0185s0130 // SapurV1A.0752s0010 // SapurV1A.1955s0020 // SapurV1A.0331s0030 // SapurV1A.0051s0010 // SapurV1A.0471s0060 // SapurV1A.0065s0170 // SapurV1A.3248s0010 // SapurV1A.1130s0060 // SapurV1A.0090s0140 // …
	GO:0017076	F	purine nucleotide binding	44	637	3146	19470	1	1	// SapurV1A.1486s0010 // SapurV1A.1081s0020 // SapurV1A.0514s0100 // SapurV1A.0015s0680 // SapurV1A.0014s0560 // SapurV1A.0742s0050 // SapurV1A.0282s0140 // SapurV1A.0670s0060 // SapurV1A.0294s0240 // SapurV1A.1314s0030 // SapurV1A.0154s0060 // SapurV1A.0807s0060 // SapurV1A.0228s0160 // SapurV1A.3353s0010 // SapurV1A.0114s0280 // SapurV1A.0004s0960 // SapurV1A.0241s0250 // SapurV1A.0672s0190 // …
	GO:0005525	F	GTP binding	9	637	223	19470	0.32	1	// SapurV1A.0508s0180 // SapurV1A.0023s0300 // SapurV1A.0514s0100 // SapurV1A.1314s0030 // SapurV1A.0014s0560 // SapurV1A.0085s0420 // SapurV1A.1081s0020 // SapurV1A.1475s0040 // SapurV1A.0282s0020
	GO:0016788	F	hydrolase activity, acting on ester bonds	21	637	675	19470	0.62	1	// SapurV1A.0823s0010 // SapurV1A.0481s0080 // SapurV1A.0825s0100 // SapurV1A.0212s0170 // SapurV1A.0940s0020 // SapurV1A.0940s0030 // SapurV1A.0107s0430 // SapurV1A.0359s0150 // SapurV1A.0242s0030 // SapurV1A.0421s0090 // SapurV1A.1124s0120 // SapurV1A.0104s0100 // SapurV1A.0317s0110 // SapurV1A.0029s0060 // SapurV1A.0672s0190 // SapurV1A.0243s0430 // SapurV1A.0341s0030 // SapurV1A.0774s0020 // …
	GO:0016758	F	transferase activity, transferring hexosyl groups	14	637	496	19470	0.75	1	// SapurV1A.0557s0090 // SapurV1A.1208s0070 // SapurV1A.0154s0300 // SapurV1A.0646s0130 // SapurV1A.0051s0480 // SapurV1A.4179s0010 // SapurV1A.0013s0610 // SapurV1A.1798s0010 // SapurV1A.0122s0160 // SapurV1A.1839s0010 // SapurV1A.0759s0120 // SapurV1A.0850s0080 // SapurV1A.0398s0160 // SapurV1A.1118s0040
	GO:0032555	F	purine ribonucleotide binding	38	637	2956	19470	1	1	// SapurV1A.1486s0010 // SapurV1A.1081s0020 // SapurV1A.0514s0100 // SapurV1A.0015s0680 // SapurV1A.0014s0560 // SapurV1A.0085s0420 // SapurV1A.0670s0060 // SapurV1A.0294s0240 // SapurV1A.1314s0030 // SapurV1A.0154s0060 // SapurV1A.0114s0280 // SapurV1A.0004s0960 // SapurV1A.0241s0250 // SapurV1A.0672s0190 // SapurV1A.0774s0020 // SapurV1A.0001s1820 // SapurV1A.0043s0640 // SapurV1A.0460s0150 // …
	GO:0009055	F	electron carrier activity	18	637	611	19470	0.7	1	// SapurV1A.0153s0600 // SapurV1A.2264s0030 // SapurV1A.0322s0180 // SapurV1A.1264s0010 // SapurV1A.0016s1120 // SapurV1A.0153s0510 // SapurV1A.2385s0020 // SapurV1A.1130s0060 // SapurV1A.0229s0270 // SapurV1A.0613s0050 // SapurV1A.0371s0080 // SapurV1A.0331s0030 // SapurV1A.0571s0070 // SapurV1A.0184s0090 // SapurV1A.0372s0050 // SapurV1A.0110s0060 // SapurV1A.0635s0140 // SapurV1A.0252s0060
	GO:0022892	F	substrate-specific transporter activity	5	637	544	19470	1	1	// SapurV1A.0023s0420 // SapurV1A.1095s0080 // SapurV1A.0172s0250 // SapurV1A.0241s0040 // SapurV1A.1955s0030
	GO:0008415	F	acyltransferase activity	5	637	149	19470	0.54	1	// SapurV1A.3012s0030 // SapurV1A.0542s0090 // SapurV1A.0820s0070 // SapurV1A.0056s0640 // SapurV1A.0439s0090
	GO:0015075	F	ion transmembrane transporter activity	5	637	420	19470	1	1	// SapurV1A.0023s0420 // SapurV1A.1095s0080 // SapurV1A.0172s0250 // SapurV1A.0241s0040 // SapurV1A.1955s0030
	GO:0019001	F	guanyl nucleotide binding	9	637	231	19470	0.35	1	// SapurV1A.0508s0180 // SapurV1A.0023s0300 // SapurV1A.0514s0100 // SapurV1A.1314s0030 // SapurV1A.0014s0560 // SapurV1A.0085s0420 // SapurV1A.1081s0020 // SapurV1A.1475s0040 // SapurV1A.0282s0020
	GO:0015077	F	monovalent inorganic cation transmembrane transporter activity	5	637	123	19470	0.38	1	// SapurV1A.0023s0420 // SapurV1A.1095s0080 // SapurV1A.0172s0250 // SapurV1A.0241s0040 // SapurV1A.1955s0030
	GO:0032559	F	adenyl ribonucleotide binding	29	637	2733	19470	1	1	// SapurV1A.1486s0010 // SapurV1A.0015s0680 // SapurV1A.0670s0060 // SapurV1A.0294s0240 // SapurV1A.0154s0060 // SapurV1A.0114s0280 // SapurV1A.0004s0960 // SapurV1A.0241s0250 // SapurV1A.0672s0190 // SapurV1A.0774s0020 // SapurV1A.0001s1820 // SapurV1A.0043s0640 // SapurV1A.0460s0150 // SapurV1A.1124s0080 // SapurV1A.0539s0190 // SapurV1A.0493s0090 // SapurV1A.0017s0790 // SapurV1A.4985s0010 // …
	GO:0032553	F	ribonucleotide binding	38	637	2956	19470	1	1	// SapurV1A.1486s0010 // SapurV1A.1081s0020 // SapurV1A.0514s0100 // SapurV1A.0015s0680 // SapurV1A.0014s0560 // SapurV1A.0085s0420 // SapurV1A.0670s0060 // SapurV1A.0294s0240 // SapurV1A.1314s0030 // SapurV1A.0154s0060 // SapurV1A.0114s0280 // SapurV1A.0004s0960 // SapurV1A.0241s0250 // SapurV1A.0672s0190 // SapurV1A.0774s0020 // SapurV1A.0001s1820 // SapurV1A.0043s0640 // SapurV1A.0460s0150 // …
	GO:0000287	F	magnesium ion binding	7	637	117	19470	0.099	1	// SapurV1A.0168s0300 // SapurV1A.0688s0050 // SapurV1A.0208s0310 // SapurV1A.0085s0220 // SapurV1A.0789s0020 // SapurV1A.0374s0120 // SapurV1A.0243s0320
	GO:0004857	F	enzyme inhibitor activity	5	637	189	19470	0.74	1	// SapurV1A.0701s0050 // SapurV1A.0104s0100 // SapurV1A.0194s0210 // SapurV1A.1305s0060 // SapurV1A.0231s0270
	GO:0008237	F	metallopeptidase activity	5	637	86	19470	0.16	1	// SapurV1A.1368s0070 // SapurV1A.0302s0280 // SapurV1A.0222s0220 // SapurV1A.0090s0700 // SapurV1A.3215s0020
	GO:0032561	F	guanyl ribonucleotide binding	9	637	223	19470	0.32	1	// SapurV1A.0508s0180 // SapurV1A.0023s0300 // SapurV1A.0514s0100 // SapurV1A.1314s0030 // SapurV1A.0014s0560 // SapurV1A.0085s0420 // SapurV1A.1081s0020 // SapurV1A.1475s0040 // SapurV1A.0282s0020
	GO:0016874	F	ligase activity	13	637	335	19470	0.31	1	// SapurV1A.0042s0460 // SapurV1A.1124s0080 // SapurV1A.0539s0190 // SapurV1A.1683s0100 // SapurV1A.1580s0050 // SapurV1A.0643s0140 // SapurV1A.0022s0010 // SapurV1A.1745s0010 // SapurV1A.0092s0290 // SapurV1A.0225s0310 // SapurV1A.0117s0260 // SapurV1A.0531s0160 // SapurV1A.0001s1820
	GO:0008270	F	zinc ion binding	29	637	786	19470	0.29	1	// SapurV1A.0907s0050 // SapurV1A.0400s0090 // SapurV1A.0302s0280 // SapurV1A.0005s0790 // SapurV1A.0580s0120 // SapurV1A.1258s0070 // SapurV1A.3522s0010 // SapurV1A.1689s0020 // SapurV1A.0222s0220 // SapurV1A.0636s0180 // SapurV1A.0517s0210 // SapurV1A.0267s0150 // SapurV1A.0208s0300 // SapurV1A.1969s0010 // SapurV1A.0863s0050 // SapurV1A.0468s0090 // SapurV1A.0090s0700 // SapurV1A.0708s0150 // …
	GO:0016740	F	transferase activity	91	637	3702	19470	1	1	// SapurV1A.0005s1130 // SapurV1A.0154s0300 // SapurV1A.0544s0070 // SapurV1A.0806s0150 // SapurV1A.0248s0050 // SapurV1A.0011s0230 // SapurV1A.0114s0090 // SapurV1A.0131s0040 // SapurV1A.0037s0640 // SapurV1A.0858s0100 // SapurV1A.0439s0090 // SapurV1A.4985s0010 // SapurV1A.0820s0120 // SapurV1A.1263s0020 // SapurV1A.1937s0030 // SapurV1A.0500s0290 // SapurV1A.0056s0640 // SapurV1A.0072s0430 // …
	GO:0016301	F	kinase activity	16	637	2035	19470	1	1	// SapurV1A.0015s0680 // SapurV1A.2536s0010 // SapurV1A.0607s0090 // SapurV1A.0016s0110 // SapurV1A.0493s0090 // SapurV1A.0017s0790 // SapurV1A.4985s0010 // SapurV1A.0114s0280 // SapurV1A.0688s0050 // SapurV1A.4944s0010 // SapurV1A.0243s0320 // SapurV1A.0800s0080 // SapurV1A.0241s0250 // SapurV1A.0124s0480 // SapurV1A.0449s0230 // SapurV1A.0518s0210
	GO:0005506	F	iron ion binding	24	637	601	19470	0.19	1	// SapurV1A.0185s0130 // SapurV1A.0065s0170 // SapurV1A.0326s0380 // SapurV1A.4046s0010 // SapurV1A.0673s0200 // SapurV1A.0240s0190 // SapurV1A.0471s0060 // SapurV1A.0247s0140 // SapurV1A.0090s0140 // SapurV1A.0222s0050 // SapurV1A.3248s0010 // SapurV1A.0752s0010 // SapurV1A.0180s0050 // SapurV1A.0326s0010 // SapurV1A.1775s0020 // SapurV1A.0016s0660 // SapurV1A.0643s0200 // SapurV1A.0610s0030 // …
	GO:0016747	F	transferase activity, transferring acyl groups other than amino-acyl groups	14	637	318	19470	0.17	1	// SapurV1A.1456s0020 // SapurV1A.0542s0090 // SapurV1A.0614s0090 // SapurV1A.0029s0840 // SapurV1A.0439s0090 // SapurV1A.0820s0070 // SapurV1A.1482s0010 // SapurV1A.0131s0040 // SapurV1A.3012s0030 // SapurV1A.0820s0120 // SapurV1A.0056s0640 // SapurV1A.0153s0450 // SapurV1A.0806s0150 // SapurV1A.0014s0590
	GO:0016667	F	oxidoreductase activity, acting on sulfur group of donors	5	637	151	19470	0.55	1	// SapurV1A.0635s0140 // SapurV1A.0110s0060 // SapurV1A.0279s0270 // SapurV1A.0571s0070 // SapurV1A.0252s0060
	GO:0022890	F	inorganic cation transmembrane transporter activity	5	637	150	19470	0.55	1	// SapurV1A.0023s0420 // SapurV1A.1095s0080 // SapurV1A.0172s0250 // SapurV1A.0241s0040 // SapurV1A.1955s0030
	GO:0005215	F	transporter activity	10	637	974	19470	1	1	// SapurV1A.0790s0020 // SapurV1A.0218s0440 // SapurV1A.1955s0030 // SapurV1A.0241s0040 // SapurV1A.1095s0080 // SapurV1A.0023s0420 // SapurV1A.0245s0160 // SapurV1A.0023s0040 // SapurV1A.0172s0250 // SapurV1A.0657s0160
	GO:0030554	F	adenyl nucleotide binding	35	637	2915	19470	1	1	// SapurV1A.1486s0010 // SapurV1A.0015s0680 // SapurV1A.0742s0050 // SapurV1A.0282s0140 // SapurV1A.0670s0060 // SapurV1A.0294s0240 // SapurV1A.0154s0060 // SapurV1A.0228s0160 // SapurV1A.3353s0010 // SapurV1A.0114s0280 // SapurV1A.0807s0060 // SapurV1A.0241s0250 // SapurV1A.0672s0190 // SapurV1A.0774s0020 // SapurV1A.0001s1820 // SapurV1A.0043s0640 // SapurV1A.0460s0150 // SapurV1A.1124s0080 // …
	GO:0016773	F	phosphotransferase activity, alcohol group as acceptor	11	637	1991	19470	1	1	// SapurV1A.2536s0010 // SapurV1A.0607s0090 // SapurV1A.0016s0110 // SapurV1A.1560s0040 // SapurV1A.0015s0680 // SapurV1A.0449s0230 // SapurV1A.0241s0250 // SapurV1A.0800s0080 // SapurV1A.0688s0050 // SapurV1A.0756s0070 // SapurV1A.0243s0320
	GO:0003735	F	structural constituent of ribosome	20	637	504	19470	0.23	1	// SapurV1A.0154s0170 // SapurV1A.0250s0020 // SapurV1A.0207s0140 // SapurV1A.0285s0200 // SapurV1A.0076s0580 // SapurV1A.1233s0040 // SapurV1A.0079s0110 // SapurV1A.0070s0520 // SapurV1A.0058s0630 // SapurV1A.0003s0490 // SapurV1A.0289s0040 // SapurV1A.0781s0050 // SapurV1A.1320s0080 // SapurV1A.0111s0060 // SapurV1A.0061s0080 // SapurV1A.1856s0060 // SapurV1A.0862s0020 // SapurV1A.0051s0650 // …
	GO:0004190	F	aspartic-type endopeptidase activity	6	637	106	19470	0.15	1	// SapurV1A.0429s0190 // SapurV1A.1248s0020 // SapurV1A.0574s0220 // SapurV1A.0839s0030 // SapurV1A.0289s0190 // SapurV1A.0004s1250
	GO:0005515	F	protein binding	62	637	3263	19470	1	1	// SapurV1A.0155s0140 // SapurV1A.0277s0300 // SapurV1A.0021s0210 // SapurV1A.0393s0270 // SapurV1A.0415s0070 // SapurV1A.0202s0350 // SapurV1A.2798s0010 // SapurV1A.0390s0280 // SapurV1A.0018s0780 // SapurV1A.1759s0050 // SapurV1A.0015s0680 // SapurV1A.0612s0010 // SapurV1A.0168s0130 // SapurV1A.0231s0180 // SapurV1A.0423s0090 // SapurV1A.0662s0170 // SapurV1A.0454s0150 // SapurV1A.1311s0030 // …
	GO:0016772	F	transferase activity, transferring phosphorus-containing groups	21	637	2272	19470	1	1	// SapurV1A.0016s0110 // SapurV1A.0015s0680 // SapurV1A.0037s0640 // SapurV1A.2536s0010 // SapurV1A.0607s0090 // SapurV1A.1560s0040 // SapurV1A.0493s0090 // SapurV1A.0017s0790 // SapurV1A.4985s0010 // SapurV1A.0114s0280 // SapurV1A.0688s0050 // SapurV1A.0725s0090 // SapurV1A.4944s0010 // SapurV1A.0243s0320 // SapurV1A.4167s0010 // SapurV1A.0800s0080 // SapurV1A.0241s0250 // SapurV1A.0756s0070 // …
	GO:0003677	F	DNA binding	8	637	1834	19470	1	1	// SapurV1A.3758s0010 // SapurV1A.0297s0020 // SapurV1A.0001s2110 // SapurV1A.0315s0160 // SapurV1A.0041s0650 // SapurV1A.0672s0190 // SapurV1A.1100s0070 // SapurV1A.0774s0020
	GO:0030246	F	carbohydrate binding	6	637	267	19470	0.87	1	// SapurV1A.0616s0030 // SapurV1A.0039s0620 // SapurV1A.0080s0470 // SapurV1A.2990s0020 // SapurV1A.0832s0080 // SapurV1A.0832s0020
	GO:0001883	F	purine nucleoside binding	35	637	2915	19470	1	1	// SapurV1A.1486s0010 // SapurV1A.0015s0680 // SapurV1A.0742s0050 // SapurV1A.0282s0140 // SapurV1A.0670s0060 // SapurV1A.0294s0240 // SapurV1A.0154s0060 // SapurV1A.0228s0160 // SapurV1A.3353s0010 // SapurV1A.0114s0280 // SapurV1A.0807s0060 // SapurV1A.0241s0250 // SapurV1A.0672s0190 // SapurV1A.0774s0020 // SapurV1A.0001s1820 // SapurV1A.0043s0640 // SapurV1A.0460s0150 // SapurV1A.1124s0080 // …
	GO:0001882	F	nucleoside binding	35	637	2925	19470	1	1	// SapurV1A.1486s0010 // SapurV1A.0015s0680 // SapurV1A.0742s0050 // SapurV1A.0282s0140 // SapurV1A.0670s0060 // SapurV1A.0294s0240 // SapurV1A.0154s0060 // SapurV1A.0228s0160 // SapurV1A.3353s0010 // SapurV1A.0114s0280 // SapurV1A.0807s0060 // SapurV1A.0241s0250 // SapurV1A.0672s0190 // SapurV1A.0774s0020 // SapurV1A.0001s1820 // SapurV1A.0043s0640 // SapurV1A.0460s0150 // SapurV1A.1124s0080 // …
	GO:0050660	F	FAD binding	6	637	178	19470	0.53	1	// SapurV1A.0047s0450 // SapurV1A.0807s0060 // SapurV1A.0742s0050 // SapurV1A.0282s0140 // SapurV1A.0228s0160 // SapurV1A.3353s0010
	GO:0016462	F	pyrophosphatase activity	11	637	653	19470	1	1	// SapurV1A.0508s0180 // SapurV1A.0086s0640 // SapurV1A.0241s0040 // SapurV1A.1314s0030 // SapurV1A.0014s0560 // SapurV1A.0085s0420 // SapurV1A.1081s0020 // SapurV1A.0023s0300 // SapurV1A.0404s0190 // SapurV1A.0282s0020 // SapurV1A.0043s0640
	GO:0022857	F	transmembrane transporter activity	8	637	707	19470	1	1	// SapurV1A.1955s0030 // SapurV1A.0241s0040 // SapurV1A.1095s0080 // SapurV1A.0023s0420 // SapurV1A.0245s0160 // SapurV1A.0023s0040 // SapurV1A.0172s0250 // SapurV1A.0657s0160
	GO:0005198	F	structural molecule activity	23	637	566	19470	0.18	1	// SapurV1A.0076s0580 // SapurV1A.0003s0490 // SapurV1A.0012s0060 // SapurV1A.0111s0060 // SapurV1A.0061s0080 // SapurV1A.1856s0060 // SapurV1A.0051s0650 // SapurV1A.4536s0020 // SapurV1A.0079s0110 // SapurV1A.0781s0050 // SapurV1A.1047s0060 // SapurV1A.0250s0020 // SapurV1A.0058s0630 // SapurV1A.0106s0140 // SapurV1A.0862s0020 // SapurV1A.0042s0430 // SapurV1A.0154s0170 // SapurV1A.0207s0140 // …
	GO:0030234	F	enzyme regulator activity	7	637	314	19470	0.89	1	// SapurV1A.0104s0100 // SapurV1A.0194s0210 // SapurV1A.0701s0050 // SapurV1A.0014s0170 // SapurV1A.0041s0650 // SapurV1A.1305s0060 // SapurV1A.0231s0270
	GO:0017111	F	nucleoside-triphosphatase activity	11	637	639	19470	0.99	1	// SapurV1A.0508s0180 // SapurV1A.0086s0640 // SapurV1A.0241s0040 // SapurV1A.1314s0030 // SapurV1A.0014s0560 // SapurV1A.0085s0420 // SapurV1A.1081s0020 // SapurV1A.0023s0300 // SapurV1A.0404s0190 // SapurV1A.0282s0020 // SapurV1A.0043s0640
	GO:0016879	F	ligase activity, forming carbon-nitrogen bonds	9	637	259	19470	0.48	1	// SapurV1A.0042s0460 // SapurV1A.1124s0080 // SapurV1A.1683s0100 // SapurV1A.1580s0050 // SapurV1A.1745s0010 // SapurV1A.0092s0290 // SapurV1A.0022s0010 // SapurV1A.0117s0260 // SapurV1A.0531s0160
	GO:0015078	F	hydrogen ion transmembrane transporter activity	5	637	93	19470	0.2	1	// SapurV1A.0023s0420 // SapurV1A.1095s0080 // SapurV1A.0172s0250 // SapurV1A.0241s0040 // SapurV1A.1955s0030
	GO:0009521	C	photosystem	9	637	62	19470	0.00039	0.022	// SapurV1A.0095s0660 // SapurV1A.1092s0020 // SapurV1A.0252s0030 // SapurV1A.0252s0260 // SapurV1A.0159s0230 // SapurV1A.0502s0110 // SapurV1A.3369s0020 // SapurV1A.0088s0140 // SapurV1A.0028s0360
	GO:0005829	C	cytosol	7	637	35	19470	0.00032	0.022	// SapurV1A.2536s0010 // SapurV1A.0449s0230 // SapurV1A.0016s0110 // SapurV1A.0729s0080 // SapurV1A.0208s0310 // SapurV1A.0789s0020 // SapurV1A.0110s0260
	GO:0044445	C	cytosolic part	7	637	35	19470	0.00032	0.022	// SapurV1A.2536s0010 // SapurV1A.0449s0230 // SapurV1A.0016s0110 // SapurV1A.0729s0080 // SapurV1A.0208s0310 // SapurV1A.0789s0020 // SapurV1A.0110s0260
	GO:0034357	C	photosynthetic membrane	9	637	66	19470	0.00059	0.025	// SapurV1A.0095s0660 // SapurV1A.1092s0020 // SapurV1A.0252s0030 // SapurV1A.0252s0260 // SapurV1A.0159s0230 // SapurV1A.0502s0110 // SapurV1A.3369s0020 // SapurV1A.0088s0140 // SapurV1A.0028s0360
	GO:0044436	C	thylakoid part	7	637	44	19470	0.0011	0.027	// SapurV1A.0095s0660 // SapurV1A.1092s0020 // SapurV1A.0088s0140 // SapurV1A.0159s0230 // SapurV1A.0502s0110 // SapurV1A.0252s0260 // SapurV1A.0028s0360
	GO:0009654	C	oxygen evolving complex	6	637	32	19470	0.0011	0.027	// SapurV1A.0095s0660 // SapurV1A.0088s0140 // SapurV1A.0159s0230 // SapurV1A.0502s0110 // SapurV1A.0252s0260 // SapurV1A.0028s0360
	GO:0009579	C	thylakoid	9	637	72	19470	0.001	0.027	// SapurV1A.0095s0660 // SapurV1A.1092s0020 // SapurV1A.0252s0030 // SapurV1A.0252s0260 // SapurV1A.0159s0230 // SapurV1A.0502s0110 // SapurV1A.3369s0020 // SapurV1A.0088s0140 // SapurV1A.0028s0360
	GO:0019898	C	extrinsic to membrane	5	637	24	19470	0.002	0.041	// SapurV1A.0159s0230 // SapurV1A.0095s0660 // SapurV1A.0502s0110 // SapurV1A.0088s0140 // SapurV1A.0028s0360
	GO:0009523	C	photosystem II	6	637	45	19470	0.0053	0.098	// SapurV1A.0095s0660 // SapurV1A.0088s0140 // SapurV1A.0159s0230 // SapurV1A.0502s0110 // SapurV1A.0252s0260 // SapurV1A.0028s0360
	GO:0043234	C	protein complex	36	637	698	19470	0.0066	0.11	// SapurV1A.0449s0230 // SapurV1A.0016s0110 // SapurV1A.0106s0140 // SapurV1A.0649s0120 // SapurV1A.0252s0260 // SapurV1A.2625s0020 // SapurV1A.2536s0010 // SapurV1A.1095s0080 // SapurV1A.0252s0030 // SapurV1A.1235s0020 // SapurV1A.0657s0160 // SapurV1A.0023s0040 // SapurV1A.3928s0010 // SapurV1A.0729s0080 // SapurV1A.0577s0260 // SapurV1A.0508s0180 // SapurV1A.1092s0020 // SapurV1A.0005s1310 // …
	GO:0032991	C	macromolecular complex	57	637	1314	19470	0.021	0.32	// SapurV1A.0076s0580 // SapurV1A.0016s0110 // SapurV1A.0003s0490 // SapurV1A.1320s0080 // SapurV1A.0106s0140 // SapurV1A.0058s0630 // SapurV1A.0111s0060 // SapurV1A.0061s0080 // SapurV1A.0649s0120 // SapurV1A.1856s0060 // SapurV1A.0051s0650 // SapurV1A.4536s0020 // SapurV1A.0252s0260 // SapurV1A.0449s0230 // SapurV1A.2625s0020 // SapurV1A.2536s0010 // SapurV1A.0070s0520 // SapurV1A.0079s0110 // …
	GO:0016469	C	proton-transporting two-sector ATPase complex	6	637	70	19470	0.033	0.46	// SapurV1A.0241s0040 // SapurV1A.1095s0080 // SapurV1A.0023s0420 // SapurV1A.0245s0160 // SapurV1A.0023s0040 // SapurV1A.0657s0160
	GO:0044444	C	cytoplasmic part	43	637	1026	19470	0.064	0.82	// SapurV1A.0076s0580 // SapurV1A.0016s0110 // SapurV1A.0003s0490 // SapurV1A.0106s0140 // SapurV1A.0111s0060 // SapurV1A.0061s0080 // SapurV1A.0649s0120 // SapurV1A.1856s0060 // SapurV1A.0051s0650 // SapurV1A.4536s0020 // SapurV1A.0657s0160 // SapurV1A.0449s0230 // SapurV1A.2625s0020 // SapurV1A.1955s0030 // SapurV1A.0070s0520 // SapurV1A.0079s0110 // SapurV1A.0781s0050 // SapurV1A.0846s0120 // …
	GO:0005737	C	cytoplasm	51	637	1260	19470	0.075	0.89	// SapurV1A.0076s0580 // SapurV1A.0016s0110 // SapurV1A.0003s0490 // SapurV1A.0533s0170 // SapurV1A.0111s0060 // SapurV1A.0061s0080 // SapurV1A.0649s0120 // SapurV1A.1856s0060 // SapurV1A.0051s0650 // SapurV1A.4536s0020 // SapurV1A.1409s0010 // SapurV1A.0449s0230 // SapurV1A.2625s0020 // SapurV1A.1955s0030 // SapurV1A.0070s0520 // SapurV1A.0079s0110 // SapurV1A.0657s0160 // SapurV1A.0781s0050 // …
	GO:0044425	C	membrane part	20	637	1321	19470	1	1	// SapurV1A.0657s0160 // SapurV1A.0095s0660 // SapurV1A.0042s0430 // SapurV1A.1092s0020 // SapurV1A.0012s0060 // SapurV1A.0005s1310 // SapurV1A.0241s0040 // SapurV1A.0502s0110 // SapurV1A.1095s0080 // SapurV1A.0252s0030 // SapurV1A.0159s0230 // SapurV1A.0252s0260 // SapurV1A.0023s0420 // SapurV1A.0245s0160 // SapurV1A.0023s0040 // SapurV1A.3369s0020 // SapurV1A.0106s0140 // SapurV1A.0028s0360 // …
	GO:0031975	C	envelope	6	637	177	19470	0.52	1	// SapurV1A.0023s0420 // SapurV1A.0172s0250 // SapurV1A.3928s0010 // SapurV1A.0649s0120 // SapurV1A.0128s0440 // SapurV1A.0002s0290
	GO:0043228	C	non-membrane-bounded organelle	27	637	751	19470	0.34	1	// SapurV1A.0408s0040 // SapurV1A.0076s0580 // SapurV1A.0003s0490 // SapurV1A.0111s0060 // SapurV1A.0061s0080 // SapurV1A.1856s0060 // SapurV1A.0051s0650 // SapurV1A.4536s0020 // SapurV1A.0002s0080 // SapurV1A.1235s0020 // SapurV1A.0781s0050 // SapurV1A.0501s0130 // SapurV1A.1047s0060 // SapurV1A.0508s0180 // SapurV1A.0250s0020 // SapurV1A.1320s0080 // SapurV1A.0862s0020 // SapurV1A.0154s0170 // …
	GO:0030529	C	ribonucleoprotein complex	20	637	539	19470	0.32	1	// SapurV1A.0154s0170 // SapurV1A.0250s0020 // SapurV1A.0207s0140 // SapurV1A.0285s0200 // SapurV1A.0076s0580 // SapurV1A.1233s0040 // SapurV1A.0079s0110 // SapurV1A.0070s0520 // SapurV1A.0058s0630 // SapurV1A.0003s0490 // SapurV1A.0289s0040 // SapurV1A.0781s0050 // SapurV1A.1320s0080 // SapurV1A.0111s0060 // SapurV1A.0061s0080 // SapurV1A.1856s0060 // SapurV1A.0862s0020 // SapurV1A.0051s0650 // …
	GO:0016020	C	membrane	26	637	2583	19470	1	1	// SapurV1A.0012s0060 // SapurV1A.0252s0260 // SapurV1A.0790s0020 // SapurV1A.0014s0660 // SapurV1A.0294s0230 // SapurV1A.0587s0080 // SapurV1A.1095s0080 // SapurV1A.0252s0030 // SapurV1A.0657s0160 // SapurV1A.0023s0040 // SapurV1A.0028s0360 // SapurV1A.1092s0020 // SapurV1A.0005s1310 // SapurV1A.0241s0040 // SapurV1A.0218s0440 // SapurV1A.0023s0420 // SapurV1A.0159s0230 // SapurV1A.0502s0110 // …
	GO:0031967	C	organelle envelope	6	637	124	19470	0.23	1	// SapurV1A.0023s0420 // SapurV1A.0172s0250 // SapurV1A.3928s0010 // SapurV1A.0649s0120 // SapurV1A.0128s0440 // SapurV1A.0002s0290
	GO:0044424	C	intracellular part	78	637	2559	19470	0.76	1	// SapurV1A.0160s0190 // SapurV1A.0704s0090 // SapurV1A.0917s0050 // SapurV1A.0076s0580 // SapurV1A.0016s0110 // SapurV1A.0172s0250 // SapurV1A.0003s0490 // SapurV1A.0533s0170 // SapurV1A.0058s0630 // SapurV1A.0111s0060 // SapurV1A.0061s0080 // SapurV1A.0649s0120 // SapurV1A.0106s0140 // SapurV1A.1856s0060 // SapurV1A.0051s0650 // SapurV1A.4536s0020 // SapurV1A.1409s0010 // SapurV1A.0449s0230 // …
	GO:0044422	C	organelle part	23	637	606	19470	0.27	1	// SapurV1A.0172s0250 // SapurV1A.0012s0060 // SapurV1A.0649s0120 // SapurV1A.0657s0160 // SapurV1A.0079s0110 // SapurV1A.1235s0020 // SapurV1A.0252s0260 // SapurV1A.0023s0040 // SapurV1A.3928s0010 // SapurV1A.0028s0360 // SapurV1A.0508s0180 // SapurV1A.1092s0020 // SapurV1A.0005s1310 // SapurV1A.0023s0420 // SapurV1A.0159s0230 // SapurV1A.0502s0110 // SapurV1A.0106s0140 // SapurV1A.0042s0430 // …
	GO:0043232	C	intracellular non-membrane-bounded organelle	27	637	751	19470	0.34	1	// SapurV1A.0408s0040 // SapurV1A.0076s0580 // SapurV1A.0003s0490 // SapurV1A.0111s0060 // SapurV1A.0061s0080 // SapurV1A.1856s0060 // SapurV1A.0051s0650 // SapurV1A.4536s0020 // SapurV1A.0002s0080 // SapurV1A.1235s0020 // SapurV1A.0781s0050 // SapurV1A.0501s0130 // SapurV1A.1047s0060 // SapurV1A.0508s0180 // SapurV1A.0250s0020 // SapurV1A.1320s0080 // SapurV1A.0862s0020 // SapurV1A.0154s0170 // …
	GO:0043229	C	intracellular organelle	55	637	1976	19470	0.91	1	// SapurV1A.0704s0090 // SapurV1A.0917s0050 // SapurV1A.0076s0580 // SapurV1A.0172s0250 // SapurV1A.0003s0490 // SapurV1A.0012s0060 // SapurV1A.0058s0630 // SapurV1A.0111s0060 // SapurV1A.0061s0080 // SapurV1A.0649s0120 // SapurV1A.1856s0060 // SapurV1A.0051s0650 // SapurV1A.4536s0020 // SapurV1A.0252s0260 // SapurV1A.0129s0530 // SapurV1A.1955s0030 // SapurV1A.0002s0080 // SapurV1A.1235s0020 // …
	GO:0005622	C	intracellular	86	637	2957	19470	0.89	1	// SapurV1A.0704s0090 // SapurV1A.0003s0490 // SapurV1A.0789s0020 // SapurV1A.0107s0430 // SapurV1A.0252s0030 // SapurV1A.0449s0230 // SapurV1A.0023s0040 // SapurV1A.0577s0260 // SapurV1A.1100s0070 // SapurV1A.0241s0040 // SapurV1A.0023s0420 // SapurV1A.0106s0140 // SapurV1A.1402s0030 // SapurV1A.0207s0140 // SapurV1A.0285s0200 // SapurV1A.1430s0030 // SapurV1A.0128s0440 // SapurV1A.0110s0260 // …
	GO:0043227	C	membrane-bounded organelle	23	637	1283	19470	1	1	// SapurV1A.0704s0090 // SapurV1A.0917s0050 // SapurV1A.0012s0060 // SapurV1A.0649s0120 // SapurV1A.0657s0160 // SapurV1A.0129s0530 // SapurV1A.0208s0300 // SapurV1A.1955s0030 // SapurV1A.0023s0040 // SapurV1A.0172s0250 // SapurV1A.0334s0100 // SapurV1A.1087s0070 // SapurV1A.3928s0010 // SapurV1A.1092s0020 // SapurV1A.0005s1310 // SapurV1A.1100s0070 // SapurV1A.0023s0420 // SapurV1A.0106s0140 // …
	GO:0012505	C	endomembrane system	5	637	128	19470	0.41	1	// SapurV1A.0005s1310 // SapurV1A.0106s0140 // SapurV1A.0042s0430 // SapurV1A.0012s0060 // SapurV1A.0002s0290
	GO:0005840	C	ribosome	20	637	504	19470	0.23	1	// SapurV1A.0154s0170 // SapurV1A.0250s0020 // SapurV1A.0207s0140 // SapurV1A.0285s0200 // SapurV1A.0076s0580 // SapurV1A.1233s0040 // SapurV1A.0079s0110 // SapurV1A.0070s0520 // SapurV1A.0058s0630 // SapurV1A.0003s0490 // SapurV1A.0289s0040 // SapurV1A.0781s0050 // SapurV1A.1320s0080 // SapurV1A.0111s0060 // SapurV1A.0061s0080 // SapurV1A.1856s0060 // SapurV1A.0862s0020 // SapurV1A.0051s0650 // …
	GO:0043231	C	intracellular membrane-bounded organelle	22	637	1270	19470	1	1	// SapurV1A.0704s0090 // SapurV1A.0917s0050 // SapurV1A.0012s0060 // SapurV1A.0649s0120 // SapurV1A.0657s0160 // SapurV1A.0129s0530 // SapurV1A.0208s0300 // SapurV1A.1955s0030 // SapurV1A.0023s0040 // SapurV1A.0172s0250 // SapurV1A.0334s0100 // SapurV1A.1087s0070 // SapurV1A.3928s0010 // SapurV1A.0005s1310 // SapurV1A.1100s0070 // SapurV1A.0023s0420 // SapurV1A.0106s0140 // SapurV1A.0042s0430 // …
	GO:0031090	C	organelle membrane	8	637	208	19470	0.38	1	// SapurV1A.1092s0020 // SapurV1A.0012s0060 // SapurV1A.0005s1310 // SapurV1A.0023s0420 // SapurV1A.0023s0040 // SapurV1A.0106s0140 // SapurV1A.0042s0430 // SapurV1A.0657s0160
	GO:0005739	C	mitochondrion	6	637	122	19470	0.22	1	// SapurV1A.1955s0030 // SapurV1A.0023s0420 // SapurV1A.0172s0250 // SapurV1A.3928s0010 // SapurV1A.0649s0120 // SapurV1A.0128s0440
	GO:0044429	C	mitochondrial part	5	637	113	19470	0.32	1	// SapurV1A.0023s0420 // SapurV1A.0172s0250 // SapurV1A.0128s0440 // SapurV1A.0649s0120 // SapurV1A.3928s0010
	GO:0044464	C	cell part	97	637	5291	19470	1	1	// SapurV1A.0704s0090 // SapurV1A.0003s0490 // SapurV1A.0789s0020 // SapurV1A.0107s0430 // SapurV1A.0252s0030 // SapurV1A.0449s0230 // SapurV1A.0023s0040 // SapurV1A.0577s0260 // SapurV1A.1100s0070 // SapurV1A.0241s0040 // SapurV1A.0023s0420 // SapurV1A.0106s0140 // SapurV1A.1402s0030 // SapurV1A.0207s0140 // SapurV1A.0285s0200 // SapurV1A.0104s0100 // SapurV1A.1430s0030 // SapurV1A.0128s0440 // …
	GO:0005623	C	cell	97	637	5291	19470	1	1	// SapurV1A.0704s0090 // SapurV1A.0003s0490 // SapurV1A.0789s0020 // SapurV1A.0107s0430 // SapurV1A.0252s0030 // SapurV1A.0449s0230 // SapurV1A.0023s0040 // SapurV1A.0577s0260 // SapurV1A.1100s0070 // SapurV1A.0241s0040 // SapurV1A.0023s0420 // SapurV1A.0106s0140 // SapurV1A.1402s0030 // SapurV1A.0207s0140 // SapurV1A.0285s0200 // SapurV1A.0104s0100 // SapurV1A.1430s0030 // SapurV1A.0128s0440 // …
	GO:0005740	C	mitochondrial envelope	5	637	101	19470	0.25	1	// SapurV1A.0023s0420 // SapurV1A.0172s0250 // SapurV1A.0128s0440 // SapurV1A.0649s0120 // SapurV1A.3928s0010
	GO:0005634	C	nucleus	8	637	889	19470	1	1	// SapurV1A.0704s0090 // SapurV1A.0917s0050 // SapurV1A.0334s0100 // SapurV1A.0481s0040 // SapurV1A.3758s0010 // SapurV1A.0208s0300 // SapurV1A.1100s0070 // SapurV1A.0002s0290
	GO:0044446	C	intracellular organelle part	23	637	606	19470	0.27	1	// SapurV1A.0172s0250 // SapurV1A.0012s0060 // SapurV1A.0649s0120 // SapurV1A.0657s0160 // SapurV1A.0079s0110 // SapurV1A.1235s0020 // SapurV1A.0252s0260 // SapurV1A.0023s0040 // SapurV1A.3928s0010 // SapurV1A.0028s0360 // SapurV1A.0508s0180 // SapurV1A.1092s0020 // SapurV1A.0005s1310 // SapurV1A.0023s0420 // SapurV1A.0159s0230 // SapurV1A.0502s0110 // SapurV1A.0106s0140 // SapurV1A.0042s0430 // …
	GO:0005856	C	cytoskeleton	6	637	105	19470	0.14	1	// SapurV1A.0508s0180 // SapurV1A.2117s0020 // SapurV1A.0408s0040 // SapurV1A.0002s0080 // SapurV1A.1235s0020 // SapurV1A.0501s0130
	GO:0043226	C	organelle	55	637	1976	19470	0.91	1	// SapurV1A.0704s0090 // SapurV1A.0917s0050 // SapurV1A.0076s0580 // SapurV1A.0172s0250 // SapurV1A.0003s0490 // SapurV1A.0012s0060 // SapurV1A.0058s0630 // SapurV1A.0111s0060 // SapurV1A.0061s0080 // SapurV1A.0649s0120 // SapurV1A.1856s0060 // SapurV1A.0051s0650 // SapurV1A.4536s0020 // SapurV1A.0252s0260 // SapurV1A.0129s0530 // SapurV1A.1955s0030 // SapurV1A.0002s0080 // SapurV1A.1235s0020 // …
	SapurV1A.0704s0090	GO:0005634 GO:0006334
	SapurV1A.0154s0300	GO:0016758 GO:0008152
	SapurV1A.0202s0350	GO:0005515
	SapurV1A.4259s0010	GO:0003676
	SapurV1A.0675s0050	GO:0010181 GO:0016491
	SapurV1A.0149s0340	GO:0016620 GO:0055114
	SapurV1A.0742s0050	GO:0050660 GO:0055114 GO:0016491
	SapurV1A.0168s0130	GO:0005515
	SapurV1A.0092s0290	GO:0016884
	SapurV1A.2744s0020	GO:0042398 GO:0016872
	SapurV1A.0212s0170	GO:0003993
	SapurV1A.0341s0170	GO:0006096 GO:0004332
	SapurV1A.0090s0660	GO:0016787 GO:0008152
	SapurV1A.2907s0020	GO:0006950
	SapurV1A.0542s0200	GO:0004568 GO:0006032 GO:0016998
	SapurV1A.0229s0270	GO:0005507 GO:0009055
	SapurV1A.0613s0160	GO:0016638 GO:0055114 GO:0010181
	SapurV1A.0735s0110	GO:0004746 GO:0009231
	SapurV1A.0004s0960	GO:0004612 GO:0005524 GO:0006094
	SapurV1A.0012s0290	GO:0009082 GO:0004455 GO:0055114 GO:0016491
	SapurV1A.0090s0700	GO:0006508 GO:0004222 GO:0008270
	SapurV1A.0083s0420	GO:0006570 GO:0004411 GO:0055114 GO:0006559
	SapurV1A.0117s0260	GO:0016884
	SapurV1A.0086s0060	GO:0003723
	SapurV1A.0279s0270	GO:0008113 GO:0055114
	SapurV1A.1124s0080	GO:0006750 GO:0004363 GO:0005524
	SapurV1A.0439s0090	GO:0008415 GO:0008152
	SapurV1A.0408s0130	GO:0051287 GO:0016616
	SapurV1A.0004s1080	GO:0004056 GO:0042450
	SapurV1A.0005s1080	GO:0003723
	SapurV1A.0003s0480	GO:0016624 GO:0008152
	SapurV1A.4985s0010	GO:0006228 GO:0006241 GO:0004550 GO:0005524 GO:0006165 GO:0006183
	SapurV1A.0820s0120	GO:0016747 GO:0008152
	SapurV1A.0180s0050	GO:0005506 GO:0051536 GO:0016226
	SapurV1A.0789s0020	GO:0000015 GO:0000287 GO:0004634 GO:0006096
	SapurV1A.3248s0010	GO:0020037 GO:0004601 GO:0055114 GO:0006979
	SapurV1A.2148s0030	GO:0050832 GO:0042742
	SapurV1A.0016s0910	GO:0006950 GO:0009415
	SapurV1A.0023s0300	GO:0003924 GO:0005525
	SapurV1A.0207s0140	GO:0003735 GO:0006412 GO:0005840 GO:0005622 GO:0003723
	SapurV1A.0214s0360	GO:0005524
	SapurV1A.0839s0030	GO:0006508 GO:0004190
	SapurV1A.0500s0290	GO:0046983 GO:0008171
	SapurV1A.0388s0140	GO:0006631 GO:0045300 GO:0055114
	SapurV1A.0454s0090	GO:0051287 GO:0016616
	SapurV1A.0116s0150	GO:0020037 GO:0004601 GO:0055114 GO:0006979
	SapurV1A.0289s0190	GO:0006508 GO:0004190
	SapurV1A.0072s0430	GO:0006556 GO:0004478 GO:0005524
	SapurV1A.0088s0140	GO:0009654 GO:0015979 GO:0005509 GO:0019898
	SapurV1A.0002s0290	GO:0005643 GO:0046907
	SapurV1A.1709s0020	GO:0033014 GO:0004418
	SapurV1A.0001s0580	GO:0042823
	SapurV1A.0058s0080	GO:0008430
	SapurV1A.0924s0070	GO:0016787
	SapurV1A.0649s0120	GO:0045039 GO:0042719
	SapurV1A.0454s0150	GO:0005515
	SapurV1A.0533s0100	GO:0045226 GO:0008831
	SapurV1A.0317s0350	GO:0009058 GO:0016769 GO:0030170
	SapurV1A.0086s0640	GO:0003676 GO:0005524 GO:0008026 GO:0004386
	SapurV1A.0062s0310	GO:0006952 GO:0009607
	SapurV1A.1450s0070	GO:0004252 GO:0006508
	SapurV1A.0121s0070	GO:0016209 GO:0016491
	SapurV1A.0095s0550	GO:0004591 GO:0030976 GO:0006096 GO:0008152
	SapurV1A.0989s0030	GO:0006952 GO:0009607
	SapurV1A.0669s0100	GO:0008652 GO:0003871 GO:0009086 GO:0008270
	SapurV1A.0347s0210	GO:0005488
	SapurV1A.4624s0010	GO:0008824 GO:0009439
	SapurV1A.0264s0190	GO:0003824 GO:0008152
	SapurV1A.0634s0090	GO:0005515
	SapurV1A.0481s0080	GO:0006629 GO:0016788
	SapurV1A.0250s0020	GO:0003735 GO:0006414 GO:0005840 GO:0005622
	SapurV1A.0155s0300	GO:0006950
	SapurV1A.0086s0280	GO:0004375 GO:0055114
	SapurV1A.0218s0440	GO:0005215 GO:0016020 GO:0006810
	SapurV1A.0455s0100	GO:0016817
	SapurV1A.0088s0440	GO:0006950
	SapurV1A.0019s0890	GO:0030060 GO:0006108 GO:0055114 GO:0016491
	SapurV1A.0518s0210	GO:0004001 GO:0006166
	SapurV1A.1356s0090	GO:0008168 GO:0008152
	SapurV1A.1044s0130	GO:0005975 GO:0004553
	SapurV1A.1482s0010	GO:0016747
	SapurV1A.0315s0160	GO:0043161 GO:0003684 GO:0005515 GO:0006289
	SapurV1A.0764s0090	GO:0016491 GO:0055114 GO:0010181
	SapurV1A.1617s0040	GO:0044238 GO:0005488
	SapurV1A.0400s0080	GO:0008270 GO:0055114 GO:0016491
	SapurV1A.1648s0020	GO:0019538
	SapurV1A.0770s0070	GO:0003849 GO:0009073
	SapurV1A.0103s0050	GO:0003676
	SapurV1A.0076s0580	GO:0003735 GO:0006412 GO:0005840 GO:0005622 GO:0003723
	SapurV1A.0184s0220	GO:0004602 GO:0006979 GO:0055114
	SapurV1A.0117s0380	GO:0004807 GO:0008152
	SapurV1A.0421s0090	GO:0006629 GO:0016788
	SapurV1A.0339s0080	GO:0006508 GO:0008234
	SapurV1A.0061s0080	GO:0003735 GO:0006414 GO:0005840 GO:0005622 GO:0042254
	SapurV1A.4167s0010	GO:0000103 GO:0004781
	SapurV1A.0832s0080	GO:0004568 GO:0006032 GO:0008061 GO:0016998
	SapurV1A.0662s0170	GO:0046983 GO:0008171
	SapurV1A.0260s0130	GO:0019538
	SapurV1A.0790s0020	GO:0005215 GO:0016020 GO:0006810
	SapurV1A.0017s0790	GO:0006139 GO:0005524 GO:0019205
	SapurV1A.1095s0080	GO:0045261 GO:0015986 GO:0005886 GO:0046933
	SapurV1A.0024s0150	GO:0008152 GO:0016491
	SapurV1A.1761s0050	GO:0005515
	SapurV1A.0114s0280	GO:0016310 GO:0016301 GO:0005524
	SapurV1A.0607s0090	GO:0008440
	SapurV1A.0585s0050	GO:0003723
	SapurV1A.0471s0060	GO:0051536 GO:0055114 GO:0020037 GO:0016491
	SapurV1A.0617s0030	GO:0016491
	SapurV1A.1973s0030	GO:0006520 GO:0055114 GO:0016491
	SapurV1A.0247s0140	GO:0020037 GO:0004601 GO:0055114 GO:0006979
	SapurV1A.0110s0060	GO:0006662 GO:0015035 GO:0045454 GO:0009055
	SapurV1A.0463s0020	GO:0042578 GO:0005975
	SapurV1A.0001s1820	GO:0005737 GO:0004812 GO:0000166 GO:0003676 GO:0006418 GO:0005524
	SapurV1A.0105s0120	GO:0009058 GO:0016769 GO:0030170
	SapurV1A.0460s0150	GO:0019538 GO:0005524
	SapurV1A.1092s0020	GO:0009522 GO:0042651 GO:0005516 GO:0015979
	SapurV1A.0708s0080	GO:0051287 GO:0006564 GO:0048037 GO:0055114 GO:0004617
	SapurV1A.1591s0010	GO:0005509
	SapurV1A.0047s0450	GO:0050660 GO:0055114 GO:0016491
	SapurV1A.0051s0010	GO:0020037 GO:0004601 GO:0055114 GO:0006979
	SapurV1A.1775s0020	GO:0020037 GO:0004601 GO:0055114 GO:0006979
	SapurV1A.0429s0190	GO:0006508 GO:0004190 GO:0006629
	SapurV1A.0160s0040	GO:0008270 GO:0055114 GO:0016491
	SapurV1A.1208s0070	GO:0016758 GO:0008152
	SapurV1A.0384s0210	GO:0006511
	SapurV1A.0613s0050	GO:0005507 GO:0009055
	SapurV1A.0785s0010	GO:0005975 GO:0004553
	SapurV1A.0670s0150	GO:0006508 GO:0008234
	SapurV1A.0571s0070	GO:0045454 GO:0015035 GO:0009055
	SapurV1A.0225s0310	GO:0005737 GO:0006418 GO:0004812 GO:0005524 GO:0000166
	SapurV1A.0372s0050	GO:0005507 GO:0009055
	SapurV1A.0252s0060	GO:0045454 GO:0015035 GO:0009055
	SapurV1A.0843s0190	GO:0004450 GO:0055114 GO:0006102
	SapurV1A.0850s0080	GO:0016758 GO:0008152
	SapurV1A.0408s0040	GO:0003779 GO:0015629 GO:0030036
	SapurV1A.0015s0680	GO:0006468 GO:0005524 GO:0005515 GO:0004672
	SapurV1A.0111s0060	GO:0003735 GO:0005622 GO:0006412 GO:0005840
	SapurV1A.0282s0140	GO:0050660 GO:0016614
	SapurV1A.0920s0200	GO:0004345 GO:0006006 GO:0050661 GO:0055114
	SapurV1A.0118s0040	GO:0016787
	SapurV1A.0070s0840	GO:0006564 GO:0051287 GO:0048037 GO:0004617 GO:0016597 GO:0055114
	SapurV1A.1683s0100	GO:0016881
	SapurV1A.0940s0020	GO:0006629 GO:0016788
	SapurV1A.0019s1020	GO:0005515
	SapurV1A.1236s0040	GO:0004252 GO:0043086 GO:0042802 GO:0006508
	SapurV1A.2110s0010	GO:0006544 GO:0004372 GO:0006563
	SapurV1A.1239s0030	GO:0010038
	SapurV1A.0077s0500	GO:0003676
	SapurV1A.1580s0050	GO:0016881 GO:0005515
	SapurV1A.0001s1380	GO:0055114 GO:0016491
	SapurV1A.0894s0140	GO:0000062
	SapurV1A.0239s0260	GO:0003849 GO:0009073
	SapurV1A.0405s0190	GO:0005975 GO:0016868
	SapurV1A.0687s0030	GO:0003676
	SapurV1A.0862s0020	GO:0003735 GO:0005622 GO:0006412 GO:0005840
	SapurV1A.0093s0050	GO:0016620 GO:0055114
	SapurV1A.0268s0320	GO:0004784 GO:0046872 GO:0006801 GO:0055114
	SapurV1A.0153s0600	GO:0051536 GO:0009055
	SapurV1A.0095s0660	GO:0009654 GO:0015979 GO:0005509 GO:0019898
	SapurV1A.0023s0420	GO:0000276 GO:0015078 GO:0015986
	SapurV1A.0260s0310	GO:0016491
	SapurV1A.0060s0690	GO:0006099 GO:0015977 GO:0008964
	SapurV1A.0565s0050	GO:0019904
	SapurV1A.0725s0090	GO:0009058 GO:0016779
	SapurV1A.1470s0040	GO:0003824
	SapurV1A.0331s0030	GO:0016491 GO:0055114 GO:0020037 GO:0030151 GO:0009055
	SapurV1A.0048s0760	GO:0008152 GO:0016491
	SapurV1A.0130s0440	GO:0055114 GO:0016491
	SapurV1A.0008s0300	GO:0005975 GO:0004553
	SapurV1A.0544s0070	GO:0009058 GO:0016769 GO:0030170
	SapurV1A.0400s0090	GO:0008270 GO:0055114 GO:0016491
	SapurV1A.0046s0180	GO:0005975 GO:0004650
	SapurV1A.0517s0210	GO:0006013 GO:0005975 GO:0008270 GO:0004559
	SapurV1A.3334s0020	GO:0006508 GO:0004197
	SapurV1A.0176s0150	GO:0051287 GO:0016616 GO:0055114
	SapurV1A.0249s0050	GO:0009058 GO:0005985
	SapurV1A.0781s0050	GO:0003735 GO:0005622 GO:0006412 GO:0005840
	SapurV1A.0023s0040	GO:0016820 GO:0015992 GO:0016471
	SapurV1A.0577s0260	GO:0005960 GO:0006546
	SapurV1A.1100s0070	GO:0005634 GO:0003677
	SapurV1A.0095s0390	GO:0003824 GO:0044237 GO:0050662
	SapurV1A.1334s0080	GO:0055114 GO:0016491
	SapurV1A.0114s0090	GO:0046912 GO:0003824 GO:0044262 GO:0008152
	SapurV1A.0063s0210	GO:0005515
	SapurV1A.0675s0060	GO:0010181 GO:0016491
	SapurV1A.0008s1080	GO:0003824 GO:0044237 GO:0050662
	SapurV1A.0059s0120	GO:0004555 GO:0005991
	SapurV1A.0368s0390	GO:0000049
	SapurV1A.0823s0010	GO:0004437
	SapurV1A.1275s0030	GO:0004564 GO:0004575
	SapurV1A.0615s0050	GO:0016810 GO:0006807
	SapurV1A.0285s0200	GO:0003735 GO:0006412 GO:0005840 GO:0019843
	SapurV1A.0668s0080	GO:0010181
	SapurV1A.1456s0020	GO:0016747
	SapurV1A.1955s0020	GO:0020037 GO:0004601 GO:0055114 GO:0006979
	SapurV1A.0159s0060	GO:0006508 GO:0004185
	SapurV1A.0636s0020	GO:0046912 GO:0044262
	SapurV1A.1430s0030	GO:0005737 GO:0006457
	SapurV1A.0917s0050	GO:0005634
	SapurV1A.1264s0010	GO:0005507 GO:0009055
	SapurV1A.0003s0490	GO:0003735 GO:0006414 GO:0005840 GO:0005622
	SapurV1A.0036s0480	GO:0006144 GO:0055114 GO:0016491
	SapurV1A.0037s0380	GO:0005975 GO:0004553
	SapurV1A.0014s0560	GO:0003746 GO:0006414 GO:0003924 GO:0005525 GO:0005622
	SapurV1A.0042s0420	GO:0046907
	SapurV1A.0289s0410	GO:0006412
	SapurV1A.0294s0240	GO:0006556 GO:0004478 GO:0005524
	SapurV1A.0065s0170	GO:0020037 GO:0004601 GO:0055114 GO:0006979
	SapurV1A.1689s0020	GO:0008270 GO:0055114 GO:0016491
	SapurV1A.0231s0180	GO:0005515
	SapurV1A.0423s0090	GO:0004252 GO:0043086 GO:0042802 GO:0006508
	SapurV1A.0539s0190	GO:0016874 GO:0005524 GO:0008152
	SapurV1A.0054s0510	GO:0004425
	SapurV1A.0294s0230	GO:0016020 GO:0009765
	SapurV1A.0097s0140	GO:0055114
	SapurV1A.1969s0010	GO:0005975 GO:0008270 GO:0016832
	SapurV1A.0044s0470	GO:0004097 GO:0055114 GO:0016491
	SapurV1A.0688s0050	GO:0004743 GO:0000287 GO:0006096 GO:0030955
	SapurV1A.0643s0040	GO:0003723
	SapurV1A.0619s0020	GO:0008152
	SapurV1A.0132s0100	GO:0003824 GO:0008152
	SapurV1A.0316s0110	GO:0016787
	SapurV1A.0077s0230	GO:0008152
	SapurV1A.1047s0060	GO:0003735 GO:0005622 GO:0006412 GO:0005840
	SapurV1A.1087s0070	GO:0003995 GO:0003997 GO:0005777 GO:0055114 GO:0006635
	SapurV1A.0635s0140	GO:0006662 GO:0015035 GO:0045454 GO:0009055
	SapurV1A.0315s0080	GO:0015977 GO:0016984
	SapurV1A.0614s0090	GO:0016747
	SapurV1A.0348s0120	GO:0008168 GO:0008152
	SapurV1A.0039s0620	GO:0004568 GO:0006032 GO:0008061 GO:0016998
	SapurV1A.0009s0420	GO:0005515
	SapurV1A.0245s0160	GO:0033178 GO:0016820 GO:0015991
	SapurV1A.0440s0040	GO:0048037
	SapurV1A.0299s0070	GO:0004097 GO:0055114
	SapurV1A.0404s0190	GO:0003676 GO:0005524 GO:0008026 GO:0004386
	SapurV1A.0564s0010	GO:0006950 GO:0009415
	SapurV1A.0472s0240	GO:0033903 GO:0016998
	SapurV1A.2117s0020	GO:0003779 GO:0015629 GO:0030036
	SapurV1A.0646s0130	GO:0016758 GO:0008152
	SapurV1A.0239s0310	GO:0019904
	SapurV1A.0159s0230	GO:0009654 GO:0015979 GO:0005509 GO:0019898
	SapurV1A.0128s0440	GO:0045039 GO:0042719
	SapurV1A.3758s0010	GO:0005634 GO:0000786 GO:0006334 GO:0003677
	SapurV1A.0155s0130	GO:0005515
	SapurV1A.3369s0020	GO:0009538 GO:0015979
	SapurV1A.0002s0080	GO:0003779 GO:0015629 GO:0030036
	SapurV1A.1495s0030	GO:0003824 GO:0008152 GO:0005515
	SapurV1A.0349s0070	GO:0004252 GO:0006508
	SapurV1A.4046s0010	GO:0020037 GO:0004601 GO:0055114 GO:0006979
	SapurV1A.0369s0160	GO:0003824 GO:0008152
	SapurV1A.0106s0130	GO:0046907
	SapurV1A.1133s0050	GO:0055114 GO:0016491
	SapurV1A.0185s0130	GO:0020037 GO:0004601 GO:0055114 GO:0006979
	SapurV1A.0317s0110	GO:0006629 GO:0016788
	SapurV1A.0453s0220	GO:0003824 GO:0008152
	SapurV1A.1409s0010	GO:0005737 GO:0046872 GO:0030145 GO:0003824 GO:0004619 GO:0006007
	SapurV1A.0655s0110	GO:0016787 GO:0008152
	SapurV1A.0154s0060	GO:0005524
	SapurV1A.0326s0010	GO:0020037
	SapurV1A.0701s0050	GO:0004866
	SapurV1A.1925s0030	GO:0006413 GO:0003743
	SapurV1A.0863s0050	GO:0008270 GO:0003676
	SapurV1A.0774s0020	GO:0019538 GO:0004518 GO:0003677 GO:0005524 GO:0006289
	SapurV1A.0058s0180	GO:0006544 GO:0004372 GO:0006563
	SapurV1A.0544s0020	GO:0004512 GO:0006021 GO:0008654
	SapurV1A.0717s0090	GO:0003824 GO:0044237 GO:0050662
	SapurV1A.6502s0010	GO:0005515
	SapurV1A.0088s0420	GO:0005509
	SapurV1A.4179s0010	GO:0005975 GO:0006073 GO:0005618 GO:0048046 GO:0016762 GO:0004553
	SapurV1A.0021s0880	GO:0055114 GO:0016491
	SapurV1A.0643s0140	GO:0016874
	SapurV1A.0122s0240	GO:0005737 GO:0006415 GO:0016149
	SapurV1A.0157s0150	GO:0004112
	SapurV1A.0704s0050	GO:0008168
	SapurV1A.2639s0010	GO:0009987
	SapurV1A.0045s0610	GO:0045226 GO:0008831
	SapurV1A.0059s0270	GO:0006725 GO:0016830
	SapurV1A.0117s0440	GO:0003824 GO:0009116
	SapurV1A.0090s0610	GO:0016787 GO:0008152
	SapurV1A.1757s0010	GO:0016491 GO:0055114 GO:0010181
	SapurV1A.0322s0190	GO:0004106 GO:0009073
	SapurV1A.0385s0060	GO:0005975 GO:0004553
	SapurV1A.0514s0100	GO:0005525
	SapurV1A.2798s0010	GO:0004252 GO:0043086 GO:0042802 GO:0006508
	SapurV1A.0508s0180	GO:0051258 GO:0007017 GO:0003924 GO:0006184 GO:0005874 GO:0005525
	SapurV1A.0002s1080	GO:0055114 GO:0016491
	SapurV1A.0222s0220	GO:0006508 GO:0004222 GO:0008270
	SapurV1A.0232s0190	GO:0008483 GO:0030170
	SapurV1A.0481s0110	GO:0003824 GO:0008152
	SapurV1A.1332s0040	GO:0005507 GO:0055114 GO:0016491
	SapurV1A.0322s0180	GO:0005507 GO:0009055
	SapurV1A.0982s0040	GO:0003824 GO:0009116
	SapurV1A.0029s0540	GO:0006508 GO:0008234
	SapurV1A.1560s0040	GO:0016773 GO:0005975
	SapurV1A.0796s0010	GO:0004807 GO:0008152
	SapurV1A.1745s0010	GO:0004356 GO:0006807 GO:0006542
	SapurV1A.0501s0130	GO:0003779 GO:0015629 GO:0030036
	SapurV1A.0861s0130	GO:0005509
	SapurV1A.4668s0010	GO:0008152 GO:0016491
	SapurV1A.0371s0080	GO:0051536 GO:0009055
	SapurV1A.1105s0030	GO:0005515
	SapurV1A.0920s0190	GO:0006508
	SapurV1A.0122s0550	GO:0003824 GO:0030170 GO:0030151
	SapurV1A.0757s0120	GO:0051287 GO:0048037 GO:0016616 GO:0008152
	SapurV1A.0363s0140	GO:0004252 GO:0006508
	SapurV1A.0752s0010	GO:0020037 GO:0004601 GO:0055114 GO:0006979
	SapurV1A.0090s0140	GO:0020037
	SapurV1A.0404s0240	GO:0003723 GO:0006396 GO:0005515
	SapurV1A.0281s0180	GO:0005524
	SapurV1A.0065s0220	GO:0006629
	SapurV1A.0004s1250	GO:0006508 GO:0004190
	SapurV1A.0042s0460	GO:0006529 GO:0004066
	SapurV1A.0643s0080	GO:0008171
	SapurV1A.0065s0130	GO:0008483 GO:0030170
	SapurV1A.0955s0030	GO:0003840
	SapurV1A.0153s0510	GO:0005507 GO:0009055
	SapurV1A.0153s0040	GO:0003824 GO:0008152
	SapurV1A.0940s0030	GO:0006629 GO:0016788
	SapurV1A.1567s0010	GO:0016491
	SapurV1A.0004s0810	GO:0006544 GO:0004372 GO:0006563
	SapurV1A.0014s1280	GO:0003824
	SapurV1A.3735s0030	GO:0003676
	SapurV1A.0005s1130	GO:0008171
	SapurV1A.0021s0210	GO:0005515
	SapurV1A.0477s0230	GO:0006457
	SapurV1A.0022s0010	GO:0004356 GO:0006807 GO:0006542
	SapurV1A.0404s0140	GO:0003676
	SapurV1A.0093s0180	GO:0003824 GO:0055114 GO:0003938
	SapurV1A.1311s0030	GO:0046872 GO:0016702 GO:0005515 GO:0055114
	SapurV1A.0468s0070	GO:0016597 GO:0008152
	SapurV1A.0248s0050	GO:0016765
	SapurV1A.0153s0630	GO:0003824 GO:0044237 GO:0050662
	SapurV1A.0011s0230	GO:0008152 GO:0016757
	SapurV1A.1955s0030	GO:0004129 GO:0005739
	SapurV1A.1072s0020	GO:0016787 GO:0008152
	SapurV1A.0107s0430	GO:0004221 GO:0006511 GO:0005622
	SapurV1A.0131s0040	GO:0016747
	SapurV1A.1243s0010	GO:0004664 GO:0009094
	SapurV1A.0050s0670	GO:0005975 GO:0004553
	SapurV1A.3208s0020	GO:0008299
	SapurV1A.3928s0010	GO:0045039 GO:0042719
	SapurV1A.2264s0030	GO:0051536 GO:0009055
	SapurV1A.0024s0230	GO:0005515
	SapurV1A.0241s0040	GO:0045261 GO:0015986 GO:0046961 GO:0046933
	SapurV1A.4765s0010	GO:0004807 GO:0008152
	SapurV1A.0964s0010	GO:0008270 GO:0003676
	SapurV1A.1263s0020	GO:0008146
	SapurV1A.0809s0130	GO:0003676
	SapurV1A.1937s0030	GO:0008146
	SapurV1A.1402s0030	GO:0003746 GO:0006414 GO:0003723 GO:0005515 GO:0005622
	SapurV1A.0260s0270	GO:0046872 GO:0030001 GO:0006801 GO:0055114
	SapurV1A.0509s0050	GO:0006450
	SapurV1A.0820s0070	GO:0009058 GO:0008415
	SapurV1A.0361s0200	GO:0016787 GO:0008152
	SapurV1A.1064s0030	GO:0005975 GO:0004650
	SapurV1A.0056s0640	GO:0009058 GO:0008415
	SapurV1A.0050s0490	GO:0006950
	SapurV1A.0028s0360	GO:0009654 GO:0015979 GO:0005509 GO:0019898
	SapurV1A.5900s0010	GO:0003824 GO:0044237 GO:0050662
	SapurV1A.1368s0070	GO:0006508 GO:0004222
	SapurV1A.3956s0010	GO:0009058 GO:0016769 GO:0030170
	SapurV1A.1258s0070	GO:0016787 GO:0008270
	SapurV1A.0775s0110	GO:0004602 GO:0006979 GO:0055114
	SapurV1A.1856s0060	GO:0003735 GO:0005622 GO:0006412 GO:0005840
	SapurV1A.1124s0150	GO:0003824 GO:0008152
	SapurV1A.1571s0030	GO:0003723
	SapurV1A.0982s0030	GO:0003824 GO:0009116
	SapurV1A.0016s1320	GO:0008270 GO:0055114 GO:0016491
	SapurV1A.0874s0100	GO:0016491
	SapurV1A.2536s0010	GO:0003872 GO:0005945 GO:0006096
	SapurV1A.0051s0650	GO:0003735 GO:0005622 GO:0006412 GO:0005840
	SapurV1A.0213s0150	GO:0006508 GO:0004185
	SapurV1A.1235s0020	GO:0007021 GO:0005874 GO:0051082
	SapurV1A.1124s0120	GO:0006629 GO:0016788
	SapurV1A.0468s0090	GO:0008270 GO:0055114 GO:0016491
	SapurV1A.0807s0060	GO:0015930 GO:0050660 GO:0006807 GO:0006537 GO:0055114 GO:0016491
	SapurV1A.0511s0260	GO:0046872 GO:0006801 GO:0055114
	SapurV1A.0083s0050	GO:0003676
	SapurV1A.0334s0100	GO:0005634 GO:0006334
	SapurV1A.0085s0580	GO:0008483 GO:0030170 GO:0006525
	SapurV1A.0014s0590	GO:0016747 GO:0008152
	SapurV1A.0360s0170	GO:0046872 GO:0006801 GO:0055114
	SapurV1A.0064s0280	GO:0019904
	SapurV1A.0038s0780	GO:0004591 GO:0030976 GO:0006096 GO:0008152
	SapurV1A.0047s0120	GO:0005515
	SapurV1A.0115s0230	GO:0016787
	SapurV1A.1384s0010	GO:0003824 GO:0008152
	SapurV1A.0078s0280	GO:0006950
	SapurV1A.0612s0020	GO:0004602 GO:0006979 GO:0055114
	SapurV1A.0124s0480	GO:0006139 GO:0005524 GO:0019205
	SapurV1A.0006s0390	GO:0003824 GO:0044237 GO:0050662
	SapurV1A.1118s0040	GO:0005975 GO:0006073 GO:0005618 GO:0048046 GO:0016762 GO:0004553
	SapurV1A.1555s0080	GO:0006508
	SapurV1A.0808s0050	GO:0016787
	SapurV1A.0105s0420	GO:0004655 GO:0046872 GO:0033014
	SapurV1A.0272s0280	GO:0051287 GO:0016616
	SapurV1A.0102s0460	GO:0005975 GO:0004553
	SapurV1A.0014s0170	GO:0030234 GO:0006808
	SapurV1A.1130s0060	GO:0020037 GO:0009055
	SapurV1A.0041s0650	GO:0030337 GO:0043626 GO:0006275 GO:0003677
	SapurV1A.0023s0850	GO:0042398 GO:0016872
	SapurV1A.1155s0070	GO:0003824 GO:0044237 GO:0050662
	SapurV1A.1486s0010	GO:0005524
	SapurV1A.0907s0050	GO:0008270 GO:0055114 GO:0016491
	SapurV1A.0449s0230	GO:0003872 GO:0005945 GO:0006096
	SapurV1A.0761s0060	GO:0050662 GO:0003824 GO:0003978 GO:0044237 GO:0006012
	SapurV1A.0166s0400	GO:0008446 GO:0019673 GO:0050662 GO:0044237 GO:0005622 GO:0003824
	SapurV1A.0533s0170	GO:0005737 GO:0019307 GO:0004615
	SapurV1A.0277s0300	GO:0004252 GO:0043086 GO:0042802
	SapurV1A.0188s0360	GO:0003824 GO:0044237 GO:0050662
	SapurV1A.0252s0260	GO:0016020 GO:0009654 GO:0015979
	SapurV1A.0567s0010	GO:0005975 GO:0004553
	SapurV1A.0037s0640	GO:0009058 GO:0016779
	SapurV1A.0042s0430	GO:0030130 GO:0006886 GO:0030132 GO:0016192 GO:0005198
	SapurV1A.0021s0550	GO:0003676
	SapurV1A.0453s0110	GO:0006457 GO:0003755
	SapurV1A.1798s0010	GO:0016758 GO:0008152
	SapurV1A.2300s0020	GO:0016787
	SapurV1A.0962s0070	GO:0016070 GO:0005515
	SapurV1A.3215s0020	GO:0006508 GO:0004222
	SapurV1A.0708s0150	GO:0008270 GO:0055114 GO:0016491
	SapurV1A.0729s0080	GO:0006457 GO:0016272 GO:0051082
	SapurV1A.0043s0640	GO:0003676 GO:0005524 GO:0008026 GO:0004386
	SapurV1A.1188s0010	GO:0006508 GO:0004185
	SapurV1A.0390s0280	GO:0005515
	SapurV1A.0005s1310	GO:0006886 GO:0006888 GO:0008270 GO:0030127
	SapurV1A.0502s0110	GO:0009654 GO:0015979 GO:0005509 GO:0019898
	SapurV1A.0717s0010	GO:0008652 GO:0003871 GO:0009086 GO:0008270
	SapurV1A.2625s0020	GO:0005960 GO:0006546
	SapurV1A.0765s0080	GO:0009058 GO:0016841
	SapurV1A.0154s0170	GO:0003735 GO:0005622 GO:0006412 GO:0005840
	SapurV1A.0016s0660	GO:0020037 GO:0006979 GO:0055114 GO:0004096
	SapurV1A.0025s0930	GO:0016787
	SapurV1A.1264s0070	GO:0003824
	SapurV1A.0252s0380	GO:0003993
	SapurV1A.0064s0060	GO:0004097 GO:0055114 GO:0016491
	SapurV1A.0093s0380	GO:0004450 GO:0055114 GO:0006102
	SapurV1A.0759s0120	GO:0016758 GO:0008152
	SapurV1A.0354s0170	GO:0003824 GO:0008152
	SapurV1A.0297s0020	GO:0003677
	SapurV1A.2424s0020	GO:0003676
	SapurV1A.0016s0110	GO:0003872 GO:0005945 GO:0006096
	SapurV1A.0016s0440	GO:0005975 GO:0004553
	SapurV1A.0580s0120	GO:0008270 GO:0055114 GO:0016491
	SapurV1A.1174s0010	GO:0016787 GO:0008299 GO:0004452
	SapurV1A.0085s0220	GO:0051287 GO:0000287 GO:0016616 GO:0055114
	SapurV1A.0243s0430	GO:0006470 GO:0008138
	SapurV1A.1107s0030	GO:0046872 GO:0006801 GO:0055114
	SapurV1A.0208s0310	GO:0000015 GO:0000287 GO:0004634 GO:0006096
	SapurV1A.1314s0030	GO:0003924 GO:0005525
	SapurV1A.0184s0090	GO:0005507 GO:0009055
	SapurV1A.1463s0080	GO:0003824 GO:0030170 GO:0008152
	SapurV1A.0531s0160	GO:0004356 GO:0006807 GO:0006542
	SapurV1A.1670s0050	GO:0016787 GO:0008152
	SapurV1A.0090s0600	GO:0016787 GO:0008152
	SapurV1A.0029s0840	GO:0016747
	SapurV1A.1030s0120	GO:0009058 GO:0016841
	SapurV1A.0493s0090	GO:0016310 GO:0016301 GO:0005524
	SapurV1A.0846s0120	GO:0005960 GO:0006546
	SapurV1A.1320s0080	GO:0003735 GO:0005622 GO:0006412 GO:0005840
	SapurV1A.0033s0670	GO:0016765
	SapurV1A.0207s0030	GO:0016491
	SapurV1A.0920s0070	GO:0006556 GO:0004478 GO:0005524
	SapurV1A.0344s0350	GO:0005975 GO:0004553
	SapurV1A.0008s1030	GO:0003779 GO:0005622
	SapurV1A.0582s0060	GO:0016020 GO:0016798
	SapurV1A.1233s0040	GO:0003735 GO:0005622 GO:0006412 GO:0005840
	SapurV1A.0228s0160	GO:0045454 GO:0050660 GO:0055114 GO:0016491
	SapurV1A.0153s0450	GO:0016747
	SapurV1A.1475s0040	GO:0005525 GO:0005622
	SapurV1A.0052s0600	GO:0006950
	SapurV1A.0087s0170	GO:0003824
	SapurV1A.0155s0140	GO:0005515
	SapurV1A.0557s0090	GO:0016758 GO:0008152
	SapurV1A.0302s0280	GO:0006508 GO:0004222 GO:0008270
	SapurV1A.0016s1120	GO:0005507 GO:0009055
	SapurV1A.0854s0040	GO:0005975 GO:0004553
	SapurV1A.1947s0030	GO:0003824 GO:0044237 GO:0050662
	SapurV1A.0411s0190	GO:0006508 GO:0004185
	SapurV1A.0612s0010	GO:0005515
	SapurV1A.0806s0150	GO:0016747
	SapurV1A.0067s0050	GO:0005515
	SapurV1A.0018s0630	GO:0009790
	SapurV1A.0252s0030	GO:0009538 GO:0015979
	SapurV1A.1759s0050	GO:0003824 GO:0005515 GO:0008152
	SapurV1A.0090s0410	GO:0016491
	SapurV1A.0121s0110	GO:0009058 GO:0005985
	SapurV1A.0027s0980	GO:0003676
	SapurV1A.0081s0300	GO:0005975 GO:0004553
	SapurV1A.0858s0100	GO:0003824 GO:0003852 GO:0009098
	SapurV1A.0573s0070	GO:0005507 GO:0055114 GO:0016491
	SapurV1A.0212s0140	GO:0006508 GO:0008233
	SapurV1A.0018s0780	GO:0005515
	SapurV1A.0672s0190	GO:0019538 GO:0004518 GO:0003677 GO:0005524 GO:0006289
	SapurV1A.0145s0240	GO:0006098 GO:0004616 GO:0055114 GO:0016491
	SapurV1A.0054s0340	GO:0004345 GO:0006006 GO:0050661 GO:0055114
	SapurV1A.0106s0140	GO:0030130 GO:0006886 GO:0030132 GO:0016192 GO:0005198
	SapurV1A.0060s0150	GO:0003824 GO:0008152
	SapurV1A.0012s0060	GO:0030130 GO:0006886 GO:0030132 GO:0016192 GO:0005198
	SapurV1A.0050s0540	GO:0005975 GO:0004553
	SapurV1A.0643s0200	GO:0051536 GO:0055114 GO:0020037 GO:0016491
	SapurV1A.0958s0010	GO:0003676
	SapurV1A.0104s0100	GO:0005618 GO:0042545 GO:0004857 GO:0030599
	SapurV1A.0050s0660	GO:0004568 GO:0006032 GO:0016998
	SapurV1A.0773s0100	GO:0055114 GO:0016491
	SapurV1A.0632s0170	GO:0008199 GO:0006879 GO:0005488 GO:0006826
	SapurV1A.4363s0020	GO:0050661 GO:0006098 GO:0004616 GO:0055114
	SapurV1A.0565s0030	GO:0003849 GO:0009073
	SapurV1A.0149s0430	GO:0003824 GO:0055114 GO:0003938
	SapurV1A.0110s0260	GO:0006457 GO:0016272 GO:0051082
	SapurV1A.0616s0030	GO:0005529 GO:0005975 GO:0004553
	SapurV1A.0634s0140	GO:0005507 GO:0055114 GO:0016491
	SapurV1A.0393s0270	GO:0005515
	SapurV1A.0005s0790	GO:0008270 GO:0055114 GO:0016491
	SapurV1A.0574s0220	GO:0006508 GO:0004190
	SapurV1A.0083s0190	GO:0055114 GO:0016491
	SapurV1A.3012s0030	GO:0009058 GO:0008415
	SapurV1A.0326s0380	GO:0020037 GO:0004601 GO:0055114 GO:0006979
	SapurV1A.0268s0270	GO:0006520 GO:0055114 GO:0016491
	SapurV1A.0657s0160	GO:0016820 GO:0015992 GO:0016471
	SapurV1A.0129s0530	GO:0051537 GO:0043231
	SapurV1A.0222s0050	GO:0020037 GO:0004601 GO:0055114 GO:0006979
	SapurV1A.2353s0020	GO:0045735
	SapurV1A.1897s0040	GO:0005507 GO:0055114 GO:0016491
	SapurV1A.0079s0110	GO:0003735 GO:0015934 GO:0006412
	SapurV1A.0064s0030	GO:0004097 GO:0055114 GO:0016491
	SapurV1A.0266s0060	GO:0006508 GO:0008234
	SapurV1A.0172s0250	GO:0004129 GO:0005740
	SapurV1A.0045s0640	GO:0004421 GO:0008299
	SapurV1A.1132s0010	GO:0003824 GO:0009116
	SapurV1A.0578s0170	GO:0004252 GO:0043086 GO:0042802 GO:0006508
	SapurV1A.0282s0020	GO:0003746 GO:0006414 GO:0003924 GO:0005525 GO:0005622
	SapurV1A.0228s0340	GO:0016811
	SapurV1A.2990s0020	GO:0005529 GO:0048544
	SapurV1A.0071s0240	GO:0055114 GO:0016491
	SapurV1A.1494s0060	GO:0046983 GO:0008171
	SapurV1A.0642s0050	GO:0003824 GO:0005975
	SapurV1A.0071s0570	GO:0006013 GO:0005975 GO:0008270 GO:0004559
	SapurV1A.0058s0630	GO:0003735 GO:0005840 GO:0006412
	SapurV1A.0833s0070	GO:0003676
	SapurV1A.3353s0010	GO:0050660 GO:0055114 GO:0016491
	SapurV1A.0075s0040	GO:0004512 GO:0006021 GO:0008654
	SapurV1A.0542s0090	GO:0009058 GO:0008415
	SapurV1A.0014s0360	GO:0006556 GO:0004478 GO:0005524
	SapurV1A.0025s0300	GO:0006457 GO:0003755
	SapurV1A.0028s0410	GO:0003824 GO:0044237 GO:0050662
	SapurV1A.2268s0030	GO:0005507 GO:0055114 GO:0016491
	SapurV1A.4944s0010	GO:0006139 GO:0005524 GO:0004017 GO:0019205
	SapurV1A.0359s0150	GO:0004437
	SapurV1A.1081s0020	GO:0003746 GO:0006414 GO:0003924 GO:0005525 GO:0005622
	SapurV1A.0286s0060	GO:0003723
	SapurV1A.0415s0070	GO:0016070 GO:0005515
	SapurV1A.0432s0070	GO:0031072
	SapurV1A.1248s0020	GO:0006508 GO:0004190
	SapurV1A.0047s0130	GO:0005515
	SapurV1A.0493s0220	GO:0008652
	SapurV1A.0670s0060	GO:0005524
	SapurV1A.0192s0310	GO:0016787
	SapurV1A.0390s0070	GO:0005975 GO:0004553
	SapurV1A.0766s0090	GO:0004252 GO:0006508
	SapurV1A.0756s0070	GO:0016773 GO:0005515
	SapurV1A.4536s0020	GO:0003735 GO:0005622 GO:0006412 GO:0005840
	SapurV1A.0014s0660	GO:0016020 GO:0009765
	SapurV1A.0636s0180	GO:0006013 GO:0005975 GO:0008270 GO:0004559
	SapurV1A.0982s0020	GO:0003824 GO:0009116
	SapurV1A.0231s0270	GO:0004866
	SapurV1A.0013s0610	GO:0016758 GO:0008152
	SapurV1A.0160s0190	GO:0005737
	SapurV1A.0240s0190	GO:0020037 GO:0004601 GO:0055114 GO:0006979
	SapurV1A.0208s0300	GO:0005634 GO:0003723 GO:0008270
	SapurV1A.0241s0250	GO:0006468 GO:0005524 GO:0004672
	SapurV1A.0021s0490	GO:0005737 GO:0006413 GO:0003723 GO:0003743
	SapurV1A.0536s0050	GO:0006508 GO:0008234
	SapurV1A.0085s0180	GO:0008152
	SapurV1A.0312s0210	GO:0016161 GO:0000272
	SapurV1A.0706s0240	GO:0004252 GO:0043086 GO:0042802 GO:0006508
	SapurV1A.0010s1240	GO:0045454
	SapurV1A.0168s0300	GO:0003824 GO:0030976 GO:0000287
	SapurV1A.0341s0030	GO:0006629 GO:0016788
	SapurV1A.0789s0060	GO:0016787
	SapurV1A.0418s0310	GO:0003676
	SapurV1A.1305s0060	GO:0004866
	SapurV1A.0029s0060	GO:0006629 GO:0016788
	SapurV1A.0543s0200	GO:0008270 GO:0055114 GO:0016491
	SapurV1A.0098s0310	GO:0005975 GO:0004650
	SapurV1A.0051s0480	GO:0016758 GO:0008152
	SapurV1A.0634s0030	GO:0005515
	SapurV1A.0732s0070	GO:0008652 GO:0003871 GO:0009086 GO:0008270
	SapurV1A.0649s0110	GO:0006536 GO:0030170 GO:0019752 GO:0004351
	SapurV1A.0869s0040	GO:0005515
	SapurV1A.0564s0030	GO:0006950 GO:0009415
	SapurV1A.0589s0070	GO:0006556 GO:0004478 GO:0005524
	SapurV1A.0194s0210	GO:0004869
	SapurV1A.0242s0030	GO:0006629 GO:0016788
	SapurV1A.2385s0020	GO:0005507 GO:0009055
	SapurV1A.0070s0520	GO:0003735 GO:0005622 GO:0006412 GO:0005840
	SapurV1A.0163s0090	GO:0009435 GO:0004514
	SapurV1A.0058s0220	GO:0003676
	SapurV1A.0374s0120	GO:0051287 GO:0000287 GO:0016616 GO:0055114
	SapurV1A.0027s0710	GO:0003824 GO:0044237 GO:0050662
	SapurV1A.0408s0170	GO:0055114 GO:0016491
	SapurV1A.0243s0320	GO:0004743 GO:0000287 GO:0006096 GO:0030955
	SapurV1A.0573s0100	GO:0004252 GO:0006508
	SapurV1A.0005s1300	GO:0008270 GO:0055114 GO:0016491
	SapurV1A.0085s0420	GO:0003924 GO:0005525
	SapurV1A.3522s0010	GO:0015976 GO:0004089 GO:0008270
	SapurV1A.0637s0130	GO:0004602 GO:0006979 GO:0055114
	SapurV1A.0101s0240	GO:0015977 GO:0016984
	SapurV1A.0064s0270	GO:0006099 GO:0015977 GO:0008964
	SapurV1A.0267s0150	GO:0008270 GO:0055114 GO:0016491
	SapurV1A.0368s0380	GO:0006555 GO:0055114 GO:0004489
	SapurV1A.0673s0200	GO:0008199 GO:0006879 GO:0005488 GO:0006826
	SapurV1A.0080s0470	GO:0004568 GO:0006032 GO:0008061 GO:0016998
	SapurV1A.0025s0640	GO:0005515
	SapurV1A.0001s2110	GO:0003677
	SapurV1A.0264s0020	GO:0006631 GO:0008152 GO:0016491
	SapurV1A.0659s0090	GO:0004252 GO:0043086 GO:0042802 GO:0006508
	SapurV1A.3484s0010	GO:0003676
	SapurV1A.1839s0010	GO:0016758 GO:0008152
	SapurV1A.0264s0340	GO:0005975 GO:0004650
	SapurV1A.0800s0080	GO:0003824 GO:0008531 GO:0008152 GO:0009231
	SapurV1A.0141s0150	GO:0009058 GO:0016841
	SapurV1A.0494s0030	GO:0009058 GO:0005985
	SapurV1A.0398s0160	GO:0016758 GO:0008152
	SapurV1A.0255s0220	GO:0005515
	SapurV1A.0673s0100	GO:0005507 GO:0055114 GO:0016491
	SapurV1A.0825s0100	GO:0006629 GO:0016788
	SapurV1A.0122s0160	GO:0005975 GO:0006073 GO:0005618 GO:0048046 GO:0016762 GO:0004553
	SapurV1A.0610s0030	GO:0020037 GO:0004601 GO:0055114 GO:0006979
	SapurV1A.0289s0040	GO:0003735 GO:0005622 GO:0006412 GO:0005840
	SapurV1A.0828s0100	GO:0005515
	SapurV1A.0481s0040	GO:0005634 GO:0006334
	SapurV1A.0021s0900	GO:0005515
	SapurV1A.0522s0060	GO:0008652 GO:0050661 GO:0016597 GO:0055114 GO:0016491
	SapurV1A.0155s0340	GO:0003676
	SapurV1A.0587s0080	GO:0016020 GO:0016798
	SapurV1A.0832s0020	GO:0004568 GO:0006032 GO:0008061 GO:0016998

## Sheet: 3W-ZEB-S vs 1M-ZEB-S
	3W-ZEB-S vs 1M-ZEB-S
	GO_acc	term_type	Term	queryitem	querytotal	bgitem	bgtotal	pvalue	FDR	entries
	GO:0044281	P	small molecule metabolic process	61	316	939	19470	7.9e-20	3.7e-17	// SapurV1A.0001s0580 // SapurV1A.0843s0190 // SapurV1A.1635s0040 // SapurV1A.0036s0480 // SapurV1A.0054s0340 // SapurV1A.0166s0400 // SapurV1A.0493s0220 // SapurV1A.0533s0170 // SapurV1A.0920s0200 // SapurV1A.2744s0020 // SapurV1A.0487s0190 // SapurV1A.0982s0030 // SapurV1A.1409s0010 // SapurV1A.0341s0170 // SapurV1A.0982s0020 // SapurV1A.0459s0240 // SapurV1A.0982s0040 // SapurV1A.2110s0010 // …
	GO:0055114	P	oxidation reduction	56	316	960	19470	3e-16	7e-14	// SapurV1A.0907s0050 // SapurV1A.0843s0190 // SapurV1A.0634s0140 // SapurV1A.0775s0110 // SapurV1A.0005s0790 // SapurV1A.0580s0120 // SapurV1A.0036s0480 // SapurV1A.0054s0340 // SapurV1A.0923s0050 // SapurV1A.0149s0340 // SapurV1A.0019s0890 // SapurV1A.0065s0170 // SapurV1A.0326s0380 // SapurV1A.1311s0030 // SapurV1A.0044s0470 // SapurV1A.0708s0080 // SapurV1A.0267s0150 // SapurV1A.0368s0380 // …
	GO:0009308	P	amine metabolic process	31	316	298	19470	2e-15	3.1e-13	// SapurV1A.1635s0040 // SapurV1A.0493s0220 // SapurV1A.0708s0080 // SapurV1A.0070s0840 // SapurV1A.0368s0380 // SapurV1A.0542s0200 // SapurV1A.0080s0470 // SapurV1A.2110s0010 // SapurV1A.0807s0060 // SapurV1A.1745s0010 // SapurV1A.0832s0010 // SapurV1A.1973s0030 // SapurV1A.0531s0160 // SapurV1A.0058s0180 // SapurV1A.1064s0060 // SapurV1A.0001s1820 // SapurV1A.0669s0100 // SapurV1A.0004s1080 // …
	GO:0006519	P	cellular amino acid and derivative metabolic process	29	316	283	19470	2.4e-14	2.8e-12	// SapurV1A.1635s0040 // SapurV1A.0493s0220 // SapurV1A.2744s0020 // SapurV1A.0070s0840 // SapurV1A.0368s0380 // SapurV1A.2110s0010 // SapurV1A.0807s0060 // SapurV1A.1745s0010 // SapurV1A.0669s0100 // SapurV1A.1973s0030 // SapurV1A.0531s0160 // SapurV1A.0058s0180 // SapurV1A.1064s0060 // SapurV1A.0001s1820 // SapurV1A.1124s0080 // SapurV1A.0708s0080 // SapurV1A.0004s1080 // SapurV1A.0846s0120 // …
	GO:0006520	P	cellular amino acid metabolic process	26	316	254	19470	5.7e-13	5.3e-11	// SapurV1A.1635s0040 // SapurV1A.0493s0220 // SapurV1A.0070s0840 // SapurV1A.0368s0380 // SapurV1A.2110s0010 // SapurV1A.0807s0060 // SapurV1A.1745s0010 // SapurV1A.0669s0100 // SapurV1A.1973s0030 // SapurV1A.0531s0160 // SapurV1A.0058s0180 // SapurV1A.1064s0060 // SapurV1A.0001s1820 // SapurV1A.0708s0080 // SapurV1A.0004s1080 // SapurV1A.0846s0120 // SapurV1A.0239s0260 // SapurV1A.0717s0010 // …
	GO:0044106	P	cellular amine metabolic process	26	316	261	19470	1e-12	7.9e-11	// SapurV1A.1635s0040 // SapurV1A.0493s0220 // SapurV1A.0070s0840 // SapurV1A.0368s0380 // SapurV1A.2110s0010 // SapurV1A.0807s0060 // SapurV1A.1745s0010 // SapurV1A.0669s0100 // SapurV1A.1973s0030 // SapurV1A.0531s0160 // SapurV1A.0058s0180 // SapurV1A.1064s0060 // SapurV1A.0001s1820 // SapurV1A.0708s0080 // SapurV1A.0004s1080 // SapurV1A.0846s0120 // SapurV1A.0239s0260 // SapurV1A.0717s0010 // …
	GO:0034641	P	cellular nitrogen compound metabolic process	30	316	366	19470	1.8e-12	1.2e-10	// SapurV1A.1635s0040 // SapurV1A.0493s0220 // SapurV1A.0070s0840 // SapurV1A.0368s0380 // SapurV1A.2110s0010 // SapurV1A.0807s0060 // SapurV1A.1745s0010 // SapurV1A.0669s0100 // SapurV1A.1973s0030 // SapurV1A.4624s0010 // SapurV1A.0058s0180 // SapurV1A.1064s0060 // SapurV1A.0001s1820 // SapurV1A.0708s0080 // SapurV1A.0004s1080 // SapurV1A.4363s0020 // SapurV1A.0239s0260 // SapurV1A.0717s0010 // …
	GO:0006082	P	organic acid metabolic process	31	316	408	19470	4.7e-12	2.7e-10	// SapurV1A.0843s0190 // SapurV1A.1635s0040 // SapurV1A.0493s0220 // SapurV1A.0070s0840 // SapurV1A.0368s0380 // SapurV1A.2110s0010 // SapurV1A.0807s0060 // SapurV1A.1745s0010 // SapurV1A.0669s0100 // SapurV1A.1973s0030 // SapurV1A.4624s0010 // SapurV1A.0058s0180 // SapurV1A.1087s0070 // SapurV1A.0001s1820 // SapurV1A.0708s0080 // SapurV1A.0004s1080 // SapurV1A.0846s0120 // SapurV1A.0239s0260 // …
	GO:0043436	P	oxoacid metabolic process	30	316	406	19470	2e-11	9e-10	// SapurV1A.0843s0190 // SapurV1A.1635s0040 // SapurV1A.0493s0220 // SapurV1A.0070s0840 // SapurV1A.0368s0380 // SapurV1A.2110s0010 // SapurV1A.0807s0060 // SapurV1A.1745s0010 // SapurV1A.0669s0100 // SapurV1A.1973s0030 // SapurV1A.0531s0160 // SapurV1A.0058s0180 // SapurV1A.1087s0070 // SapurV1A.0001s1820 // SapurV1A.0708s0080 // SapurV1A.0004s1080 // SapurV1A.0846s0120 // SapurV1A.0239s0260 // …
	GO:0019752	P	carboxylic acid metabolic process	30	316	406	19470	2e-11	9e-10	// SapurV1A.0843s0190 // SapurV1A.1635s0040 // SapurV1A.0493s0220 // SapurV1A.0070s0840 // SapurV1A.0368s0380 // SapurV1A.2110s0010 // SapurV1A.0807s0060 // SapurV1A.1745s0010 // SapurV1A.0669s0100 // SapurV1A.1973s0030 // SapurV1A.0531s0160 // SapurV1A.0058s0180 // SapurV1A.1087s0070 // SapurV1A.0001s1820 // SapurV1A.0708s0080 // SapurV1A.0004s1080 // SapurV1A.0846s0120 // SapurV1A.0239s0260 // …
	GO:0042180	P	cellular ketone metabolic process	30	316	407	19470	2.1e-11	9e-10	// SapurV1A.0843s0190 // SapurV1A.1635s0040 // SapurV1A.0493s0220 // SapurV1A.0070s0840 // SapurV1A.0368s0380 // SapurV1A.2110s0010 // SapurV1A.0807s0060 // SapurV1A.1745s0010 // SapurV1A.0669s0100 // SapurV1A.1973s0030 // SapurV1A.0531s0160 // SapurV1A.0058s0180 // SapurV1A.1087s0070 // SapurV1A.0001s1820 // SapurV1A.0708s0080 // SapurV1A.0004s1080 // SapurV1A.0846s0120 // SapurV1A.0239s0260 // …
	GO:0044283	P	small molecule biosynthetic process	25	316	280	19470	2.5e-11	9.8e-10	// SapurV1A.0001s0580 // SapurV1A.0493s0220 // SapurV1A.0533s0170 // SapurV1A.2744s0020 // SapurV1A.0070s0840 // SapurV1A.0807s0060 // SapurV1A.1745s0010 // SapurV1A.0669s0100 // SapurV1A.0531s0160 // SapurV1A.0544s0020 // SapurV1A.1124s0080 // SapurV1A.0708s0080 // SapurV1A.0004s1080 // SapurV1A.0239s0260 // SapurV1A.0004s0960 // SapurV1A.0717s0010 // SapurV1A.0920s0070 // SapurV1A.0732s0070 // …
	GO:0008652	P	cellular amino acid biosynthetic process	17	316	119	19470	6.2e-11	2.2e-09	// SapurV1A.0042s0460 // SapurV1A.0070s0840 // SapurV1A.0708s0080 // SapurV1A.0920s0070 // SapurV1A.0531s0160 // SapurV1A.0004s1080 // SapurV1A.0014s0360 // SapurV1A.0493s0220 // SapurV1A.0239s0260 // SapurV1A.0807s0060 // SapurV1A.1745s0010 // SapurV1A.0669s0100 // SapurV1A.0072s0430 // SapurV1A.0717s0010 // SapurV1A.0858s0100 // SapurV1A.0732s0070 // SapurV1A.0322s0190
	GO:0008152	P	metabolic process	219	316	9987	19470	8.4e-11	2.8e-09	// SapurV1A.0302s0280 // SapurV1A.0854s0040 // SapurV1A.1947s0030 // SapurV1A.0064s0060 // SapurV1A.0361s0200 // SapurV1A.0149s0340 // SapurV1A.2744s0020 // SapurV1A.1311s0030 // SapurV1A.0063s0500 // SapurV1A.0477s0230 // SapurV1A.0341s0170 // SapurV1A.3334s0020 // SapurV1A.0459s0240 // SapurV1A.0765s0070 // SapurV1A.1072s0020 // SapurV1A.0542s0200 // SapurV1A.0613s0160 // SapurV1A.0188s0360 // …
	GO:0009309	P	amine biosynthetic process	17	316	126	19470	1.4e-10	4.3e-09	// SapurV1A.0042s0460 // SapurV1A.0070s0840 // SapurV1A.0708s0080 // SapurV1A.0920s0070 // SapurV1A.0531s0160 // SapurV1A.0004s1080 // SapurV1A.0014s0360 // SapurV1A.0493s0220 // SapurV1A.0239s0260 // SapurV1A.0807s0060 // SapurV1A.1745s0010 // SapurV1A.0669s0100 // SapurV1A.0072s0430 // SapurV1A.0717s0010 // SapurV1A.0858s0100 // SapurV1A.0732s0070 // SapurV1A.0322s0190
	GO:0005975	P	carbohydrate metabolic process	41	316	893	19470	4.4e-09	1.3e-07	// SapurV1A.0616s0030 // SapurV1A.0385s0060 // SapurV1A.0001s2250 // SapurV1A.0854s0040 // SapurV1A.0054s0340 // SapurV1A.0166s0400 // SapurV1A.0037s0380 // SapurV1A.0810s0050 // SapurV1A.0920s0200 // SapurV1A.0390s0070 // SapurV1A.1409s0010 // SapurV1A.0567s0010 // SapurV1A.0062s0040 // SapurV1A.0095s0550 // SapurV1A.0341s0170 // SapurV1A.0344s0350 // SapurV1A.0389s0170 // SapurV1A.0542s0200 // …
	GO:0019318	P	hexose metabolic process	14	316	126	19470	5.6e-08	1.5e-06	// SapurV1A.0341s0170 // SapurV1A.0071s0570 // SapurV1A.0635s0130 // SapurV1A.0038s0780 // SapurV1A.0054s0340 // SapurV1A.0487s0190 // SapurV1A.0095s0550 // SapurV1A.0533s0170 // SapurV1A.0004s0960 // SapurV1A.0920s0200 // SapurV1A.4363s0020 // SapurV1A.0110s0050 // SapurV1A.0166s0400 // SapurV1A.1409s0010
	GO:0006066	P	alcohol metabolic process	16	316	172	19470	6.2e-08	1.6e-06	// SapurV1A.0075s0040 // SapurV1A.0544s0020 // SapurV1A.0341s0170 // SapurV1A.0071s0570 // SapurV1A.0635s0130 // SapurV1A.0038s0780 // SapurV1A.0054s0340 // SapurV1A.0487s0190 // SapurV1A.0095s0550 // SapurV1A.0533s0170 // SapurV1A.0004s0960 // SapurV1A.0920s0200 // SapurV1A.4363s0020 // SapurV1A.0110s0050 // SapurV1A.0166s0400 // SapurV1A.1409s0010
	GO:0016053	P	organic acid biosynthetic process	17	316	200	19470	8.1e-08	1.8e-06	// SapurV1A.0042s0460 // SapurV1A.0070s0840 // SapurV1A.0708s0080 // SapurV1A.0920s0070 // SapurV1A.0531s0160 // SapurV1A.0004s1080 // SapurV1A.0014s0360 // SapurV1A.0493s0220 // SapurV1A.0239s0260 // SapurV1A.0807s0060 // SapurV1A.1745s0010 // SapurV1A.0669s0100 // SapurV1A.0072s0430 // SapurV1A.0717s0010 // SapurV1A.0858s0100 // SapurV1A.0732s0070 // SapurV1A.0322s0190
	GO:0044271	P	cellular nitrogen compound biosynthetic process	17	316	200	19470	8.1e-08	1.8e-06	// SapurV1A.0042s0460 // SapurV1A.0070s0840 // SapurV1A.0708s0080 // SapurV1A.0920s0070 // SapurV1A.0531s0160 // SapurV1A.0004s1080 // SapurV1A.0014s0360 // SapurV1A.0493s0220 // SapurV1A.0239s0260 // SapurV1A.0807s0060 // SapurV1A.1745s0010 // SapurV1A.0669s0100 // SapurV1A.0072s0430 // SapurV1A.0717s0010 // SapurV1A.0858s0100 // SapurV1A.0732s0070 // SapurV1A.0322s0190
	GO:0046394	P	carboxylic acid biosynthetic process	17	316	200	19470	8.1e-08	1.8e-06	// SapurV1A.0042s0460 // SapurV1A.0070s0840 // SapurV1A.0708s0080 // SapurV1A.0920s0070 // SapurV1A.0531s0160 // SapurV1A.0004s1080 // SapurV1A.0014s0360 // SapurV1A.0493s0220 // SapurV1A.0239s0260 // SapurV1A.0807s0060 // SapurV1A.1745s0010 // SapurV1A.0669s0100 // SapurV1A.0072s0430 // SapurV1A.0717s0010 // SapurV1A.0858s0100 // SapurV1A.0732s0070 // SapurV1A.0322s0190
	GO:0005996	P	monosaccharide metabolic process	14	316	134	19470	1.1e-07	2.4e-06	// SapurV1A.0341s0170 // SapurV1A.0071s0570 // SapurV1A.0635s0130 // SapurV1A.0038s0780 // SapurV1A.0054s0340 // SapurV1A.0487s0190 // SapurV1A.0095s0550 // SapurV1A.0533s0170 // SapurV1A.0004s0960 // SapurV1A.0920s0200 // SapurV1A.4363s0020 // SapurV1A.0110s0050 // SapurV1A.0166s0400 // SapurV1A.1409s0010
	GO:0000096	P	sulfur amino acid metabolic process	7	316	22	19470	2.9e-07	5.8e-06	// SapurV1A.0368s0380 // SapurV1A.0014s0360 // SapurV1A.0669s0100 // SapurV1A.0072s0430 // SapurV1A.0717s0010 // SapurV1A.0920s0070 // SapurV1A.0732s0070
	GO:0016052	P	carbohydrate catabolic process	12	316	123	19470	1.8e-06	3.5e-05	// SapurV1A.0341s0170 // SapurV1A.0038s0780 // SapurV1A.0635s0130 // SapurV1A.0542s0200 // SapurV1A.0039s0620 // SapurV1A.0080s0470 // SapurV1A.0095s0550 // SapurV1A.0832s0010 // SapurV1A.4363s0020 // SapurV1A.0110s0050 // SapurV1A.1409s0010 // SapurV1A.0832s0020
	GO:0000097	P	sulfur amino acid biosynthetic process	6	316	21	19470	3.5e-06	6.5e-05	// SapurV1A.0014s0360 // SapurV1A.0669s0100 // SapurV1A.0072s0430 // SapurV1A.0717s0010 // SapurV1A.0920s0070 // SapurV1A.0732s0070
	GO:0006979	P	response to oxidative stress	12	316	137	19470	5e-06	9e-05	// SapurV1A.0775s0110 // SapurV1A.0184s0220 // SapurV1A.0610s0030 // SapurV1A.0923s0050 // SapurV1A.0016s0660 // SapurV1A.0051s0010 // SapurV1A.0326s0390 // SapurV1A.0065s0170 // SapurV1A.0326s0380 // SapurV1A.0612s0020 // SapurV1A.0114s0020 // SapurV1A.0247s0140
	GO:0006790	P	sulfur metabolic process	8	316	54	19470	6.2e-06	0.00011	// SapurV1A.1124s0080 // SapurV1A.0014s0360 // SapurV1A.0669s0100 // SapurV1A.0072s0430 // SapurV1A.0368s0380 // SapurV1A.0717s0010 // SapurV1A.0920s0070 // SapurV1A.0732s0070
	GO:0006006	P	glucose metabolic process	10	316	95	19470	7.1e-06	0.00012	// SapurV1A.0341s0170 // SapurV1A.0635s0130 // SapurV1A.0038s0780 // SapurV1A.0054s0340 // SapurV1A.0095s0550 // SapurV1A.0004s0960 // SapurV1A.0920s0200 // SapurV1A.4363s0020 // SapurV1A.0110s0050 // SapurV1A.1409s0010
	GO:0009116	P	nucleoside metabolic process	9	316	77	19470	9.4e-06	0.00015	// SapurV1A.0982s0020 // SapurV1A.0459s0240 // SapurV1A.0982s0040 // SapurV1A.0920s0070 // SapurV1A.0014s0360 // SapurV1A.0072s0430 // SapurV1A.0117s0440 // SapurV1A.1132s0010 // SapurV1A.0982s0030
	GO:0042398	P	cellular amino acid derivative biosynthetic process	6	316	27	19470	1.2e-05	0.00017	// SapurV1A.1124s0080 // SapurV1A.0014s0360 // SapurV1A.0023s0850 // SapurV1A.0072s0430 // SapurV1A.2744s0020 // SapurV1A.0920s0070
	GO:0044262	P	cellular carbohydrate metabolic process	20	316	394	19470	1.2e-05	0.00017	// SapurV1A.0075s0040 // SapurV1A.0095s0550 // SapurV1A.0341s0170 // SapurV1A.1409s0010 // SapurV1A.0544s0020 // SapurV1A.0071s0570 // SapurV1A.0045s0610 // SapurV1A.0038s0780 // SapurV1A.0054s0340 // SapurV1A.0487s0190 // SapurV1A.0121s0110 // SapurV1A.0533s0170 // SapurV1A.0249s0050 // SapurV1A.0004s0960 // SapurV1A.0920s0200 // SapurV1A.4363s0020 // SapurV1A.0110s0050 // SapurV1A.0166s0400 // …
	GO:0006026	P	aminoglycan catabolic process	5	316	15	19470	1.3e-05	0.00017	// SapurV1A.0542s0200 // SapurV1A.0039s0620 // SapurV1A.0080s0470 // SapurV1A.0832s0010 // SapurV1A.0832s0020
	GO:0006030	P	chitin metabolic process	5	316	15	19470	1.3e-05	0.00017	// SapurV1A.0542s0200 // SapurV1A.0039s0620 // SapurV1A.0080s0470 // SapurV1A.0832s0010 // SapurV1A.0832s0020
	GO:0006032	P	chitin catabolic process	5	316	15	19470	1.3e-05	0.00017	// SapurV1A.0542s0200 // SapurV1A.0039s0620 // SapurV1A.0080s0470 // SapurV1A.0832s0010 // SapurV1A.0832s0020
	GO:0006022	P	aminoglycan metabolic process	5	316	16	19470	1.7e-05	0.00022	// SapurV1A.0542s0200 // SapurV1A.0039s0620 // SapurV1A.0080s0470 // SapurV1A.0832s0010 // SapurV1A.0832s0020
	GO:0044272	P	sulfur compound biosynthetic process	7	316	45	19470	1.8e-05	0.00023	// SapurV1A.1124s0080 // SapurV1A.0014s0360 // SapurV1A.0669s0100 // SapurV1A.0072s0430 // SapurV1A.0717s0010 // SapurV1A.0920s0070 // SapurV1A.0732s0070
	GO:0009066	P	aspartate family amino acid metabolic process	5	316	21	19470	5e-05	0.00063	// SapurV1A.0042s0460 // SapurV1A.0717s0010 // SapurV1A.0368s0380 // SapurV1A.0732s0070 // SapurV1A.0669s0100
	GO:0055086	P	nucleobase, nucleoside and nucleotide metabolic process	14	316	242	19470	6.8e-05	0.00084	// SapurV1A.0982s0020 // SapurV1A.0459s0240 // SapurV1A.0982s0040 // SapurV1A.0072s0430 // SapurV1A.0241s0040 // SapurV1A.0635s0130 // SapurV1A.0014s0360 // SapurV1A.0036s0480 // SapurV1A.1132s0010 // SapurV1A.0117s0440 // SapurV1A.4363s0020 // SapurV1A.0110s0050 // SapurV1A.0920s0070 // SapurV1A.0982s0030
	GO:0006575	P	cellular amino acid derivative metabolic process	6	316	40	19470	8.7e-05	0.001	// SapurV1A.1124s0080 // SapurV1A.0014s0360 // SapurV1A.0023s0850 // SapurV1A.0072s0430 // SapurV1A.2744s0020 // SapurV1A.0920s0070
	GO:0016998	P	cell wall macromolecule catabolic process	6	316	42	19470	0.00011	0.0013	// SapurV1A.0542s0200 // SapurV1A.0039s0620 // SapurV1A.0080s0470 // SapurV1A.0832s0010 // SapurV1A.0472s0240 // SapurV1A.0832s0020
	GO:0044036	P	cell wall macromolecule metabolic process	6	316	43	19470	0.00012	0.0014	// SapurV1A.0542s0200 // SapurV1A.0039s0620 // SapurV1A.0080s0470 // SapurV1A.0832s0010 // SapurV1A.0472s0240 // SapurV1A.0832s0020
	GO:0000272	P	polysaccharide catabolic process	5	316	27	19470	0.00014	0.0016	// SapurV1A.0542s0200 // SapurV1A.0039s0620 // SapurV1A.0080s0470 // SapurV1A.0832s0010 // SapurV1A.0832s0020
	GO:0009607	P	response to biotic stimulus	5	316	32	19470	0.00029	0.0031	// SapurV1A.2148s0030 // SapurV1A.1106s0030 // SapurV1A.0062s0310 // SapurV1A.0989s0030 // SapurV1A.2148s0020
	GO:0044282	P	small molecule catabolic process	9	316	125	19470	0.00031	0.0032	// SapurV1A.0341s0170 // SapurV1A.0635s0130 // SapurV1A.0038s0780 // SapurV1A.1409s0010 // SapurV1A.0095s0550 // SapurV1A.0846s0120 // SapurV1A.4363s0020 // SapurV1A.0110s0050 // SapurV1A.1087s0070
	GO:0009069	P	serine family amino acid metabolic process	5	316	35	19470	0.00042	0.0043	// SapurV1A.0846s0120 // SapurV1A.0070s0840 // SapurV1A.0058s0180 // SapurV1A.0708s0080 // SapurV1A.2110s0010
	GO:0019320	P	hexose catabolic process	7	316	86	19470	0.00073	0.007	// SapurV1A.0341s0170 // SapurV1A.0635s0130 // SapurV1A.0038s0780 // SapurV1A.0095s0550 // SapurV1A.4363s0020 // SapurV1A.0110s0050 // SapurV1A.1409s0010
	GO:0006007	P	glucose catabolic process	7	316	86	19470	0.00073	0.007	// SapurV1A.0341s0170 // SapurV1A.0635s0130 // SapurV1A.0038s0780 // SapurV1A.0095s0550 // SapurV1A.4363s0020 // SapurV1A.0110s0050 // SapurV1A.1409s0010
	GO:0046365	P	monosaccharide catabolic process	7	316	86	19470	0.00073	0.007	// SapurV1A.0341s0170 // SapurV1A.0635s0130 // SapurV1A.0038s0780 // SapurV1A.0095s0550 // SapurV1A.4363s0020 // SapurV1A.0110s0050 // SapurV1A.1409s0010
	GO:0006950	P	response to stress	20	316	549	19470	0.00088	0.0083	// SapurV1A.2148s0030 // SapurV1A.0775s0110 // SapurV1A.0247s0140 // SapurV1A.0155s0300 // SapurV1A.2148s0020 // SapurV1A.0062s0310 // SapurV1A.0184s0220 // SapurV1A.0610s0030 // SapurV1A.0923s0050 // SapurV1A.1106s0030 // SapurV1A.0016s0660 // SapurV1A.0989s0030 // SapurV1A.0326s0390 // SapurV1A.0774s0020 // SapurV1A.0065s0170 // SapurV1A.0326s0380 // SapurV1A.0612s0020 // SapurV1A.0114s0020 // …
	GO:0044275	P	cellular carbohydrate catabolic process	7	316	96	19470	0.0013	0.012	// SapurV1A.0341s0170 // SapurV1A.0635s0130 // SapurV1A.0038s0780 // SapurV1A.0095s0550 // SapurV1A.4363s0020 // SapurV1A.0110s0050 // SapurV1A.1409s0010
	GO:0046164	P	alcohol catabolic process	7	316	96	19470	0.0013	0.012	// SapurV1A.0341s0170 // SapurV1A.0635s0130 // SapurV1A.0038s0780 // SapurV1A.0095s0550 // SapurV1A.4363s0020 // SapurV1A.0110s0050 // SapurV1A.1409s0010
	GO:0009056	P	catabolic process	16	316	416	19470	0.0017	0.015	// SapurV1A.0064s0270 // SapurV1A.0341s0170 // SapurV1A.0038s0780 // SapurV1A.0635s0130 // SapurV1A.0542s0200 // SapurV1A.0039s0620 // SapurV1A.0080s0470 // SapurV1A.1409s0010 // SapurV1A.0095s0550 // SapurV1A.0846s0120 // SapurV1A.0832s0010 // SapurV1A.4363s0020 // SapurV1A.0110s0050 // SapurV1A.0472s0240 // SapurV1A.1087s0070 // SapurV1A.0832s0020
	GO:0042221	P	response to chemical stimulus	12	316	282	19470	0.0028	0.025	// SapurV1A.0775s0110 // SapurV1A.0184s0220 // SapurV1A.0610s0030 // SapurV1A.0923s0050 // SapurV1A.0016s0660 // SapurV1A.0051s0010 // SapurV1A.0326s0390 // SapurV1A.0065s0170 // SapurV1A.0326s0380 // SapurV1A.0612s0020 // SapurV1A.0114s0020 // SapurV1A.0247s0140
	GO:0009057	P	macromolecule catabolic process	12	316	299	19470	0.0045	0.038	// SapurV1A.0341s0170 // SapurV1A.0038s0780 // SapurV1A.0635s0130 // SapurV1A.0542s0200 // SapurV1A.0039s0620 // SapurV1A.0080s0470 // SapurV1A.0095s0550 // SapurV1A.0832s0010 // SapurV1A.4363s0020 // SapurV1A.0110s0050 // SapurV1A.1409s0010 // SapurV1A.0832s0020
	GO:0006732	P	coenzyme metabolic process	6	316	93	19470	0.0051	0.043	// SapurV1A.0064s0270 // SapurV1A.0001s0580 // SapurV1A.1124s0080 // SapurV1A.0635s0130 // SapurV1A.4363s0020 // SapurV1A.0110s0050
	GO:0006725	P	cellular aromatic compound metabolic process	6	316	96	19470	0.0059	0.049	// SapurV1A.0322s0190 // SapurV1A.0014s0360 // SapurV1A.0036s0480 // SapurV1A.0239s0260 // SapurV1A.0072s0430 // SapurV1A.0920s0070
	GO:0050896	P	response to stimulus	20	316	733	19470	0.019	0.15	// SapurV1A.2148s0030 // SapurV1A.0775s0110 // SapurV1A.0247s0140 // SapurV1A.0155s0300 // SapurV1A.2148s0020 // SapurV1A.0062s0310 // SapurV1A.0184s0220 // SapurV1A.0610s0030 // SapurV1A.0923s0050 // SapurV1A.1106s0030 // SapurV1A.0016s0660 // SapurV1A.0989s0030 // SapurV1A.0326s0390 // SapurV1A.0774s0020 // SapurV1A.0065s0170 // SapurV1A.0326s0380 // SapurV1A.0612s0020 // SapurV1A.0114s0020 // …
	GO:0051186	P	cofactor metabolic process	6	316	127	19470	0.02	0.16	// SapurV1A.0064s0270 // SapurV1A.0001s0580 // SapurV1A.1124s0080 // SapurV1A.0635s0130 // SapurV1A.4363s0020 // SapurV1A.0110s0050
	GO:0005976	P	polysaccharide metabolic process	6	316	138	19470	0.028	0.22	// SapurV1A.0045s0610 // SapurV1A.0542s0200 // SapurV1A.0039s0620 // SapurV1A.0080s0470 // SapurV1A.0832s0010 // SapurV1A.0832s0020
	GO:0006996	P	organelle organization	8	316	220	19470	0.031	0.24	// SapurV1A.0704s0090 // SapurV1A.2117s0020 // SapurV1A.0408s0040 // SapurV1A.0002s0080 // SapurV1A.0649s0120 // SapurV1A.0334s0100 // SapurV1A.0501s0130 // SapurV1A.0128s0440
	GO:0071554	P	cell wall organization or biogenesis	6	316	142	19470	0.032	0.24	// SapurV1A.0542s0200 // SapurV1A.0039s0620 // SapurV1A.0080s0470 // SapurV1A.0832s0010 // SapurV1A.0472s0240 // SapurV1A.0832s0020
	GO:0034637	P	cellular carbohydrate biosynthetic process	5	316	106	19470	0.033	0.25	// SapurV1A.0075s0040 // SapurV1A.0533s0170 // SapurV1A.0045s0610 // SapurV1A.0004s0960 // SapurV1A.0544s0020
	GO:0016051	P	carbohydrate biosynthetic process	5	316	108	19470	0.035	0.26	// SapurV1A.0075s0040 // SapurV1A.0533s0170 // SapurV1A.0045s0610 // SapurV1A.0004s0960 // SapurV1A.0544s0020
	GO:0044248	P	cellular catabolic process	10	316	343	19470	0.058	0.41	// SapurV1A.0064s0270 // SapurV1A.0341s0170 // SapurV1A.0635s0130 // SapurV1A.0038s0780 // SapurV1A.1409s0010 // SapurV1A.0095s0550 // SapurV1A.0846s0120 // SapurV1A.4363s0020 // SapurV1A.0110s0050 // SapurV1A.1087s0070
	GO:0006508	P	proteolysis	16	316	632	19470	0.057	0.41	// SapurV1A.0706s0240 // SapurV1A.3334s0020 // SapurV1A.0573s0100 // SapurV1A.0302s0280 // SapurV1A.0839s0030 // SapurV1A.1248s0020 // SapurV1A.0163s0010 // SapurV1A.0363s0140 // SapurV1A.2798s0010 // SapurV1A.0339s0080 // SapurV1A.1368s0070 // SapurV1A.0090s0700 // SapurV1A.0289s0190 // SapurV1A.0766s0090 // SapurV1A.0222s0220 // SapurV1A.0159s0060
	GO:0016043	P	cellular component organization	10	316	369	19470	0.084	0.59	// SapurV1A.0001s2040 // SapurV1A.0704s0090 // SapurV1A.2117s0020 // SapurV1A.0408s0040 // SapurV1A.0002s0080 // SapurV1A.1235s0020 // SapurV1A.0649s0120 // SapurV1A.0334s0100 // SapurV1A.0501s0130 // SapurV1A.0128s0440
	GO:0006091	P	generation of precursor metabolites and energy	5	316	154	19470	0.11	0.77	// SapurV1A.0095s0550 // SapurV1A.0064s0270 // SapurV1A.0341s0170 // SapurV1A.0038s0780 // SapurV1A.0241s0040
	GO:0006952	P	defense response	5	316	163	19470	0.13	0.9	// SapurV1A.2148s0030 // SapurV1A.1106s0030 // SapurV1A.0062s0310 // SapurV1A.0989s0030 // SapurV1A.2148s0020
	GO:0044265	P	cellular macromolecule catabolic process	7	316	263	19470	0.14	0.96	// SapurV1A.0341s0170 // SapurV1A.0635s0130 // SapurV1A.0038s0780 // SapurV1A.0095s0550 // SapurV1A.4363s0020 // SapurV1A.0110s0050 // SapurV1A.1409s0010
	GO:0019538	P	protein metabolic process	32	316	3600	19470	1	1	// SapurV1A.1368s0070 // SapurV1A.1081s0020 // SapurV1A.0302s0280 // SapurV1A.1248s0020 // SapurV1A.0015s0680 // SapurV1A.0339s0080 // SapurV1A.0014s0560 // SapurV1A.0061s0080 // SapurV1A.0243s0430 // SapurV1A.0163s0010 // SapurV1A.0573s0100 // SapurV1A.0766s0090 // SapurV1A.0222s0220 // SapurV1A.0477s0230 // SapurV1A.3334s0020 // SapurV1A.0340s0040 // SapurV1A.0453s0110 // SapurV1A.0619s0150 // …
	GO:0006807	P	nitrogen compound metabolic process	49	316	2882	19470	0.39	1	// SapurV1A.1635s0040 // SapurV1A.0036s0480 // SapurV1A.0166s0400 // SapurV1A.0493s0220 // SapurV1A.0072s0430 // SapurV1A.2110s0010 // SapurV1A.0982s0030 // SapurV1A.0708s0080 // SapurV1A.0982s0020 // SapurV1A.0459s0240 // SapurV1A.0982s0040 // SapurV1A.0542s0200 // SapurV1A.0080s0470 // SapurV1A.0732s0070 // SapurV1A.0807s0060 // SapurV1A.1745s0010 // SapurV1A.0669s0100 // SapurV1A.0241s0040 // …
	GO:0044267	P	cellular protein metabolic process	14	316	3100	19470	1	1	// SapurV1A.1081s0020 // SapurV1A.0477s0230 // SapurV1A.0243s0430 // SapurV1A.0453s0110 // SapurV1A.0036s1110 // SapurV1A.0014s0560 // SapurV1A.0015s0680 // SapurV1A.0340s0040 // SapurV1A.0058s0630 // SapurV1A.0001s1820 // SapurV1A.0061s0080 // SapurV1A.0619s0150 // SapurV1A.1064s0060 // SapurV1A.0282s0020
	GO:0044260	P	cellular macromolecule metabolic process	24	316	5492	19470	1	1	// SapurV1A.1081s0020 // SapurV1A.0477s0230 // SapurV1A.0015s0680 // SapurV1A.0014s0560 // SapurV1A.0061s0080 // SapurV1A.0243s0430 // SapurV1A.1409s0010 // SapurV1A.0341s0170 // SapurV1A.0453s0110 // SapurV1A.0095s0550 // SapurV1A.0619s0150 // SapurV1A.0774s0020 // SapurV1A.1064s0060 // SapurV1A.0001s1820 // SapurV1A.0038s0780 // SapurV1A.0036s1110 // SapurV1A.0058s0630 // SapurV1A.0635s0130 // …
	GO:0006629	P	lipid metabolic process	9	316	555	19470	0.55	1	// SapurV1A.0075s0040 // SapurV1A.0544s0020 // SapurV1A.0002s1240 // SapurV1A.0940s0020 // SapurV1A.0940s0030 // SapurV1A.0341s0030 // SapurV1A.0029s0810 // SapurV1A.1087s0070 // SapurV1A.0063s0500
	GO:0016310	P	phosphorylation	5	316	1922	19470	1	1	// SapurV1A.0015s0680 // SapurV1A.0773s0050 // SapurV1A.0459s0240 // SapurV1A.1157s0060 // SapurV1A.0241s0040
	GO:0044249	P	cellular biosynthetic process	38	316	3223	19470	0.99	1	// SapurV1A.0001s0580 // SapurV1A.1081s0020 // SapurV1A.0493s0220 // SapurV1A.0533s0170 // SapurV1A.0014s0560 // SapurV1A.0061s0080 // SapurV1A.2744s0020 // SapurV1A.0070s0840 // SapurV1A.0459s0240 // SapurV1A.0807s0060 // SapurV1A.1745s0010 // SapurV1A.0669s0100 // SapurV1A.0858s0100 // SapurV1A.1064s0060 // SapurV1A.0001s1820 // SapurV1A.0544s0020 // SapurV1A.1124s0080 // SapurV1A.0708s0080 // …
	GO:0034645	P	cellular macromolecule biosynthetic process	11	316	2693	19470	1	1	// SapurV1A.1081s0020 // SapurV1A.0045s0610 // SapurV1A.0036s1110 // SapurV1A.0041s0650 // SapurV1A.0340s0040 // SapurV1A.0058s0630 // SapurV1A.0001s1820 // SapurV1A.0061s0080 // SapurV1A.0014s0560 // SapurV1A.1064s0060 // SapurV1A.0282s0020
	GO:0006139	P	nucleobase, nucleoside, nucleotide and nucleic acid metabolic process	23	316	2566	19470	1	1	// SapurV1A.0036s0480 // SapurV1A.0166s0400 // SapurV1A.0982s0030 // SapurV1A.0982s0020 // SapurV1A.0459s0240 // SapurV1A.0982s0040 // SapurV1A.0774s0020 // SapurV1A.1064s0060 // SapurV1A.0001s1820 // SapurV1A.4363s0020 // SapurV1A.0241s0040 // SapurV1A.0017s0790 // SapurV1A.1132s0010 // SapurV1A.0920s0070 // SapurV1A.0124s0480 // SapurV1A.0635s0130 // SapurV1A.0014s0360 // SapurV1A.0487s0190 // …
	GO:0043170	P	macromolecule metabolic process	47	316	6043	19470	1	1	// SapurV1A.1368s0070 // SapurV1A.1081s0020 // SapurV1A.0302s0280 // SapurV1A.1248s0020 // SapurV1A.0015s0680 // SapurV1A.0339s0080 // SapurV1A.0014s0560 // SapurV1A.0061s0080 // SapurV1A.0243s0430 // SapurV1A.0163s0010 // SapurV1A.0573s0100 // SapurV1A.0766s0090 // SapurV1A.0222s0220 // SapurV1A.1409s0010 // SapurV1A.0477s0230 // SapurV1A.0832s0020 // SapurV1A.0341s0170 // SapurV1A.3334s0020 // …
	GO:0010467	P	gene expression	9	316	2646	19470	1	1	// SapurV1A.1081s0020 // SapurV1A.0036s1110 // SapurV1A.0014s0560 // SapurV1A.0340s0040 // SapurV1A.0058s0630 // SapurV1A.0001s1820 // SapurV1A.0061s0080 // SapurV1A.1064s0060 // SapurV1A.0282s0020
	GO:0009987	P	cellular process	106	316	8867	19470	1	1	// SapurV1A.0704s0090 // SapurV1A.0477s0230 // SapurV1A.1947s0030 // SapurV1A.2744s0020 // SapurV1A.0341s0170 // SapurV1A.0459s0240 // SapurV1A.0188s0360 // SapurV1A.0121s0110 // SapurV1A.0004s0960 // SapurV1A.0619s0150 // SapurV1A.0858s0100 // SapurV1A.1124s0080 // SapurV1A.0241s0040 // SapurV1A.0004s1080 // SapurV1A.0008s1080 // SapurV1A.2990s0020 // SapurV1A.0072s0430 // SapurV1A.0128s0440 // …
	GO:0009058	P	biosynthetic process	53	316	3444	19470	0.69	1	// SapurV1A.0001s0580 // SapurV1A.1081s0020 // SapurV1A.0544s0020 // SapurV1A.0145s0050 // SapurV1A.0544s0070 // SapurV1A.0493s0220 // SapurV1A.0533s0170 // SapurV1A.0014s0560 // SapurV1A.0001s1820 // SapurV1A.3012s0030 // SapurV1A.2744s0020 // SapurV1A.0141s0150 // SapurV1A.0708s0080 // SapurV1A.0317s0350 // SapurV1A.0070s0840 // SapurV1A.0459s0240 // SapurV1A.0920s0070 // SapurV1A.0121s0110 // …
	GO:0009059	P	macromolecule biosynthetic process	11	316	2698	19470	1	1	// SapurV1A.1081s0020 // SapurV1A.0045s0610 // SapurV1A.0036s1110 // SapurV1A.0041s0650 // SapurV1A.0340s0040 // SapurV1A.0058s0630 // SapurV1A.0001s1820 // SapurV1A.0061s0080 // SapurV1A.0014s0560 // SapurV1A.1064s0060 // SapurV1A.0282s0020
	GO:0009117	P	nucleotide metabolic process	5	316	193	19470	0.21	1	// SapurV1A.4363s0020 // SapurV1A.0110s0050 // SapurV1A.0635s0130 // SapurV1A.0459s0240 // SapurV1A.0241s0040
	GO:0044238	P	primary metabolic process	117	316	7563	19470	0.76	1	// SapurV1A.0302s0280 // SapurV1A.0854s0040 // SapurV1A.2744s0020 // SapurV1A.0063s0500 // SapurV1A.0477s0230 // SapurV1A.0341s0170 // SapurV1A.3334s0020 // SapurV1A.0459s0240 // SapurV1A.0542s0200 // SapurV1A.0121s0110 // SapurV1A.0004s0960 // SapurV1A.0090s0700 // SapurV1A.0858s0100 // SapurV1A.1124s0080 // SapurV1A.0241s0040 // SapurV1A.0004s1080 // SapurV1A.0533s0170 // SapurV1A.0050s0540 // …
	GO:0006753	P	nucleoside phosphate metabolic process	5	316	193	19470	0.21	1	// SapurV1A.4363s0020 // SapurV1A.0110s0050 // SapurV1A.0635s0130 // SapurV1A.0459s0240 // SapurV1A.0241s0040
	GO:0044237	P	cellular metabolic process	94	316	6746	19470	0.97	1	// SapurV1A.0477s0230 // SapurV1A.1947s0030 // SapurV1A.2744s0020 // SapurV1A.0341s0170 // SapurV1A.0459s0240 // SapurV1A.0188s0360 // SapurV1A.0121s0110 // SapurV1A.0004s0960 // SapurV1A.0619s0150 // SapurV1A.0858s0100 // SapurV1A.1124s0080 // SapurV1A.0241s0040 // SapurV1A.0004s1080 // SapurV1A.0008s1080 // SapurV1A.0072s0430 // SapurV1A.0406s0170 // SapurV1A.0001s0580 // SapurV1A.0036s0480 // …
	GO:0006796	P	phosphate metabolic process	6	316	1969	19470	1	1	// SapurV1A.0459s0240 // SapurV1A.0241s0040 // SapurV1A.0773s0050 // SapurV1A.0015s0680 // SapurV1A.0243s0430 // SapurV1A.1157s0060
	GO:0044085	P	cellular component biogenesis	5	316	270	19470	0.45	1	// SapurV1A.0001s2040 // SapurV1A.0704s0090 // SapurV1A.0061s0080 // SapurV1A.1235s0020 // SapurV1A.0334s0100
	GO:0006793	P	phosphorus metabolic process	6	316	1969	19470	1	1	// SapurV1A.0459s0240 // SapurV1A.0241s0040 // SapurV1A.0773s0050 // SapurV1A.0015s0680 // SapurV1A.0243s0430 // SapurV1A.1157s0060
	GO:0006412	P	translation	9	316	668	19470	0.76	1	// SapurV1A.1081s0020 // SapurV1A.0036s1110 // SapurV1A.0014s0560 // SapurV1A.0340s0040 // SapurV1A.0058s0630 // SapurV1A.0001s1820 // SapurV1A.0061s0080 // SapurV1A.1064s0060 // SapurV1A.0282s0020
	GO:0003824	F	catalytic activity	236	316	9599	19470	5.4e-20	1.8e-17	// SapurV1A.0005s1130 // SapurV1A.0212s0170 // SapurV1A.0854s0040 // SapurV1A.1947s0030 // SapurV1A.0064s0060 // SapurV1A.0361s0200 // SapurV1A.0149s0340 // SapurV1A.0313s0020 // SapurV1A.2744s0020 // SapurV1A.1311s0030 // SapurV1A.0806s0150 // SapurV1A.0063s0500 // SapurV1A.0302s0280 // SapurV1A.0248s0050 // SapurV1A.0341s0170 // SapurV1A.3334s0020 // SapurV1A.0459s0240 // SapurV1A.0765s0070 // …
	GO:0048037	F	cofactor binding	37	316	556	19470	1.5e-12	2.5e-10	// SapurV1A.1635s0040 // SapurV1A.0544s0070 // SapurV1A.0166s0400 // SapurV1A.0085s0220 // SapurV1A.0282s0140 // SapurV1A.0920s0200 // SapurV1A.1947s0030 // SapurV1A.0232s0190 // SapurV1A.0317s0350 // SapurV1A.0070s0840 // SapurV1A.0153s0630 // SapurV1A.0765s0070 // SapurV1A.4527s0010 // SapurV1A.0613s0160 // SapurV1A.0188s0360 // SapurV1A.0095s0550 // SapurV1A.0807s0060 // SapurV1A.1463s0080 // …
	GO:0050662	F	coenzyme binding	30	316	406	19470	2e-11	2.2e-09	// SapurV1A.0054s0340 // SapurV1A.0166s0400 // SapurV1A.0085s0220 // SapurV1A.0282s0140 // SapurV1A.0920s0200 // SapurV1A.0070s0840 // SapurV1A.0153s0630 // SapurV1A.0765s0070 // SapurV1A.0613s0160 // SapurV1A.0188s0360 // SapurV1A.0095s0550 // SapurV1A.0807s0060 // SapurV1A.0374s0120 // SapurV1A.0454s0090 // SapurV1A.0717s0090 // SapurV1A.0708s0080 // SapurV1A.0038s0780 // SapurV1A.0894s0140 // …
	GO:0016491	F	oxidoreductase activity	69	316	1911	19470	3.2e-10	2.7e-08	// SapurV1A.0907s0050 // SapurV1A.0843s0190 // SapurV1A.0634s0140 // SapurV1A.0775s0110 // SapurV1A.0005s0790 // SapurV1A.0580s0120 // SapurV1A.0036s0480 // SapurV1A.0054s0340 // SapurV1A.0923s0050 // SapurV1A.0149s0340 // SapurV1A.0282s0140 // SapurV1A.0019s0890 // SapurV1A.0065s0170 // SapurV1A.0326s0380 // SapurV1A.1311s0030 // SapurV1A.0044s0470 // SapurV1A.0610s0030 // SapurV1A.0708s0080 // …
	GO:0016616	F	oxidoreductase activity, acting on the CH-OH group of donors, NAD or NADP as acceptor	14	316	125	19470	5.1e-08	3.4e-06	// SapurV1A.0141s0160 // SapurV1A.0708s0080 // SapurV1A.0765s0070 // SapurV1A.0045s0610 // SapurV1A.0920s0200 // SapurV1A.0085s0220 // SapurV1A.0070s0840 // SapurV1A.0054s0340 // SapurV1A.0843s0190 // SapurV1A.0374s0120 // SapurV1A.4363s0020 // SapurV1A.0019s0890 // SapurV1A.0149s0430 // SapurV1A.0454s0090
	GO:0016614	F	oxidoreductase activity, acting on CH-OH group of donors	15	316	156	19470	1.1e-07	6e-06	// SapurV1A.0141s0160 // SapurV1A.0708s0080 // SapurV1A.0765s0070 // SapurV1A.0045s0610 // SapurV1A.0920s0200 // SapurV1A.0085s0220 // SapurV1A.0070s0840 // SapurV1A.0054s0340 // SapurV1A.0843s0190 // SapurV1A.0282s0140 // SapurV1A.0374s0120 // SapurV1A.4363s0020 // SapurV1A.0019s0890 // SapurV1A.0149s0430 // SapurV1A.0454s0090
	GO:0016853	F	isomerase activity	15	316	186	19470	8.8e-07	4.2e-05	// SapurV1A.0075s0040 // SapurV1A.0544s0020 // SapurV1A.0322s0190 // SapurV1A.0796s0010 // SapurV1A.0635s0130 // SapurV1A.4765s0010 // SapurV1A.0117s0380 // SapurV1A.0533s0170 // SapurV1A.0023s0850 // SapurV1A.0405s0190 // SapurV1A.0619s0150 // SapurV1A.0110s0050 // SapurV1A.2744s0020 // SapurV1A.0453s0110 // SapurV1A.1409s0010
	GO:0008061	F	chitin binding	5	316	12	19470	5.3e-06	0.00017	// SapurV1A.0832s0020 // SapurV1A.0039s0620 // SapurV1A.0080s0470 // SapurV1A.0832s0010 // SapurV1A.2148s0020
	GO:0001871	F	pattern binding	5	316	12	19470	5.3e-06	0.00017	// SapurV1A.0832s0020 // SapurV1A.0039s0620 // SapurV1A.0080s0470 // SapurV1A.0832s0010 // SapurV1A.2148s0020
	GO:0030247	F	polysaccharide binding	5	316	12	19470	5.3e-06	0.00017	// SapurV1A.0832s0020 // SapurV1A.0039s0620 // SapurV1A.0080s0470 // SapurV1A.0832s0010 // SapurV1A.2148s0020
	GO:0016209	F	antioxidant activity	13	316	164	19470	5.6e-06	0.00017	// SapurV1A.0775s0110 // SapurV1A.0121s0070 // SapurV1A.0610s0030 // SapurV1A.0923s0050 // SapurV1A.0016s0660 // SapurV1A.0051s0010 // SapurV1A.0326s0390 // SapurV1A.0184s0220 // SapurV1A.0065s0170 // SapurV1A.0326s0380 // SapurV1A.0612s0020 // SapurV1A.0114s0020 // SapurV1A.0247s0140
	GO:0016684	F	oxidoreductase activity, acting on peroxide as acceptor	12	316	146	19470	9.2e-06	0.00024	// SapurV1A.0775s0110 // SapurV1A.0184s0220 // SapurV1A.0610s0030 // SapurV1A.0923s0050 // SapurV1A.0016s0660 // SapurV1A.0051s0010 // SapurV1A.0326s0390 // SapurV1A.0065s0170 // SapurV1A.0326s0380 // SapurV1A.0612s0020 // SapurV1A.0114s0020 // SapurV1A.0247s0140
	GO:0004601	F	peroxidase activity	12	316	146	19470	9.2e-06	0.00024	// SapurV1A.0775s0110 // SapurV1A.0184s0220 // SapurV1A.0610s0030 // SapurV1A.0923s0050 // SapurV1A.0016s0660 // SapurV1A.0051s0010 // SapurV1A.0326s0390 // SapurV1A.0065s0170 // SapurV1A.0326s0380 // SapurV1A.0612s0020 // SapurV1A.0114s0020 // SapurV1A.0247s0140
	GO:0004568	F	chitinase activity	5	316	15	19470	1.3e-05	0.0003	// SapurV1A.0542s0200 // SapurV1A.0039s0620 // SapurV1A.0080s0470 // SapurV1A.0832s0010 // SapurV1A.0832s0020
	GO:0005507	F	copper ion binding	12	316	168	19470	3.4e-05	0.00075	// SapurV1A.0673s0100 // SapurV1A.1332s0040 // SapurV1A.0634s0140 // SapurV1A.1264s0010 // SapurV1A.0016s1120 // SapurV1A.0153s0510 // SapurV1A.2268s0030 // SapurV1A.0229s0270 // SapurV1A.0184s0090 // SapurV1A.1275s0040 // SapurV1A.0573s0210 // SapurV1A.0322s0180
	GO:0051287	F	NAD or NADH binding	7	316	57	19470	7.1e-05	0.0014	// SapurV1A.0141s0160 // SapurV1A.0708s0080 // SapurV1A.0765s0070 // SapurV1A.0070s0840 // SapurV1A.0085s0220 // SapurV1A.0374s0120 // SapurV1A.0454s0090
	GO:0016861	F	intramolecular oxidoreductase activity, interconverting aldoses and ketoses	5	316	23	19470	7.3e-05	0.0014	// SapurV1A.0110s0050 // SapurV1A.0635s0130 // SapurV1A.4765s0010 // SapurV1A.0117s0380 // SapurV1A.0796s0010
	GO:0016798	F	hydrolase activity, acting on glycosyl bonds	21	316	502	19470	0.00011	0.0021	// SapurV1A.0616s0030 // SapurV1A.0062s0040 // SapurV1A.0039s0620 // SapurV1A.0832s0010 // SapurV1A.0832s0020 // SapurV1A.0071s0570 // SapurV1A.0050s0540 // SapurV1A.0587s0080 // SapurV1A.0542s0200 // SapurV1A.0001s2250 // SapurV1A.0854s0040 // SapurV1A.0344s0350 // SapurV1A.0264s0340 // SapurV1A.0037s0380 // SapurV1A.0049s0090 // SapurV1A.0810s0050 // SapurV1A.0080s0470 // SapurV1A.0390s0070 // …
	GO:0016860	F	intramolecular oxidoreductase activity	5	316	27	19470	0.00014	0.0024	// SapurV1A.0110s0050 // SapurV1A.0635s0130 // SapurV1A.4765s0010 // SapurV1A.0117s0380 // SapurV1A.0796s0010
	GO:0016840	F	carbon-nitrogen lyase activity	5	316	27	19470	0.00014	0.0024	// SapurV1A.0765s0080 // SapurV1A.1030s0120 // SapurV1A.0004s1080 // SapurV1A.4624s0010 // SapurV1A.0141s0150
	GO:0004553	F	hydrolase activity, hydrolyzing O-glycosyl compounds	20	316	480	19470	0.00017	0.0026	// SapurV1A.0616s0030 // SapurV1A.0062s0040 // SapurV1A.0039s0620 // SapurV1A.0832s0010 // SapurV1A.0832s0020 // SapurV1A.0071s0570 // SapurV1A.0050s0540 // SapurV1A.0542s0200 // SapurV1A.0001s2250 // SapurV1A.0854s0040 // SapurV1A.0344s0350 // SapurV1A.0264s0340 // SapurV1A.0037s0380 // SapurV1A.0049s0090 // SapurV1A.0810s0050 // SapurV1A.0080s0470 // SapurV1A.0390s0070 // SapurV1A.0385s0060 // …
	GO:0016765	F	transferase activity, transferring alkyl or aryl (other than methyl) groups	6	316	46	19470	0.00017	0.0026	// SapurV1A.0248s0050 // SapurV1A.0014s0360 // SapurV1A.0239s0260 // SapurV1A.0072s0430 // SapurV1A.0033s0670 // SapurV1A.0920s0070
	GO:0016829	F	lyase activity	13	316	240	19470	0.00023	0.0033	// SapurV1A.0765s0080 // SapurV1A.0531s0090 // SapurV1A.0341s0170 // SapurV1A.0313s0020 // SapurV1A.0064s0270 // SapurV1A.0004s1080 // SapurV1A.0487s0190 // SapurV1A.0166s0400 // SapurV1A.0004s0960 // SapurV1A.3522s0010 // SapurV1A.1030s0120 // SapurV1A.4624s0010 // SapurV1A.0141s0150
	GO:0003779	F	actin binding	5	316	34	19470	0.00037	0.0051	// SapurV1A.0408s0040 // SapurV1A.0501s0130 // SapurV1A.0002s0080 // SapurV1A.0008s1030 // SapurV1A.2117s0020
	GO:0046872	F	metal ion binding	53	316	2044	19470	0.0005	0.0064	// SapurV1A.0907s0050 // SapurV1A.0634s0140 // SapurV1A.0302s0280 // SapurV1A.1264s0010 // SapurV1A.0016s1120 // SapurV1A.0005s0790 // SapurV1A.0580s0120 // SapurV1A.0923s0050 // SapurV1A.0085s0220 // SapurV1A.3522s0010 // SapurV1A.0573s0210 // SapurV1A.0065s0170 // SapurV1A.0326s0380 // SapurV1A.1311s0030 // SapurV1A.0184s0290 // SapurV1A.0062s0040 // SapurV1A.0267s0150 // SapurV1A.0322s0180 // …
	GO:0019842	F	vitamin binding	9	316	134	19470	0.0005	0.0064	// SapurV1A.0317s0350 // SapurV1A.0225s0030 // SapurV1A.4527s0010 // SapurV1A.1635s0040 // SapurV1A.0038s0780 // SapurV1A.0544s0070 // SapurV1A.0095s0550 // SapurV1A.1463s0080 // SapurV1A.0232s0190
	GO:0043169	F	cation binding	53	316	2052	19470	0.00055	0.0065	// SapurV1A.0907s0050 // SapurV1A.0634s0140 // SapurV1A.0302s0280 // SapurV1A.1264s0010 // SapurV1A.0016s1120 // SapurV1A.0005s0790 // SapurV1A.0580s0120 // SapurV1A.0923s0050 // SapurV1A.0085s0220 // SapurV1A.3522s0010 // SapurV1A.0573s0210 // SapurV1A.0065s0170 // SapurV1A.0326s0380 // SapurV1A.1311s0030 // SapurV1A.0184s0290 // SapurV1A.0062s0040 // SapurV1A.0267s0150 // SapurV1A.0322s0180 // …
	GO:0043167	F	ion binding	53	316	2052	19470	0.00055	0.0065	// SapurV1A.0907s0050 // SapurV1A.0634s0140 // SapurV1A.0302s0280 // SapurV1A.1264s0010 // SapurV1A.0016s1120 // SapurV1A.0005s0790 // SapurV1A.0580s0120 // SapurV1A.0923s0050 // SapurV1A.0085s0220 // SapurV1A.3522s0010 // SapurV1A.0573s0210 // SapurV1A.0065s0170 // SapurV1A.0326s0380 // SapurV1A.1311s0030 // SapurV1A.0184s0290 // SapurV1A.0062s0040 // SapurV1A.0267s0150 // SapurV1A.0322s0180 // …
	GO:0008092	F	cytoskeletal protein binding	5	316	40	19470	0.00073	0.0084	// SapurV1A.0408s0040 // SapurV1A.0501s0130 // SapurV1A.0002s0080 // SapurV1A.0008s1030 // SapurV1A.2117s0020
	GO:0016787	F	hydrolase activity	65	316	2757	19470	0.0013	0.014	// SapurV1A.0616s0030 // SapurV1A.1368s0070 // SapurV1A.1081s0020 // SapurV1A.0212s0170 // SapurV1A.0924s0070 // SapurV1A.1248s0020 // SapurV1A.0001s2250 // SapurV1A.0854s0040 // SapurV1A.0058s0170 // SapurV1A.0037s0380 // SapurV1A.0014s0560 // SapurV1A.0810s0050 // SapurV1A.0163s0010 // SapurV1A.0390s0070 // SapurV1A.0766s0090 // SapurV1A.0222s0220 // SapurV1A.0063s0500 // SapurV1A.0302s0280 // …
	GO:0046914	F	transition metal ion binding	41	316	1572	19470	0.0021	0.022	// SapurV1A.0907s0050 // SapurV1A.0634s0140 // SapurV1A.0302s0280 // SapurV1A.1264s0010 // SapurV1A.0016s1120 // SapurV1A.0005s0790 // SapurV1A.0580s0120 // SapurV1A.0923s0050 // SapurV1A.3522s0010 // SapurV1A.0573s0210 // SapurV1A.0065s0170 // SapurV1A.0326s0380 // SapurV1A.0222s0220 // SapurV1A.0184s0290 // SapurV1A.0016s1320 // SapurV1A.0267s0150 // SapurV1A.0322s0180 // SapurV1A.0471s0060 // …
	GO:0030170	F	pyridoxal phosphate binding	7	316	120	19470	0.0043	0.044	// SapurV1A.0317s0350 // SapurV1A.0225s0030 // SapurV1A.4527s0010 // SapurV1A.1635s0040 // SapurV1A.0544s0070 // SapurV1A.1463s0080 // SapurV1A.0232s0190
	GO:0070279	F	vitamin B6 binding	7	316	120	19470	0.0043	0.044	// SapurV1A.0317s0350 // SapurV1A.0225s0030 // SapurV1A.4527s0010 // SapurV1A.1635s0040 // SapurV1A.0544s0070 // SapurV1A.1463s0080 // SapurV1A.0232s0190
	GO:0005509	F	calcium ion binding	5	316	67	19470	0.0059	0.058	// SapurV1A.0062s0040 // SapurV1A.0861s0130 // SapurV1A.0088s0420 // SapurV1A.0502s0110 // SapurV1A.0028s0360
	GO:0016791	F	phosphatase activity	5	316	68	19470	0.0062	0.059	// SapurV1A.0823s0010 // SapurV1A.0252s0380 // SapurV1A.0212s0170 // SapurV1A.0243s0430 // SapurV1A.0359s0150
	GO:0004175	F	endopeptidase activity	13	316	383	19470	0.012	0.11	// SapurV1A.0706s0240 // SapurV1A.3334s0020 // SapurV1A.0573s0100 // SapurV1A.0302s0280 // SapurV1A.1248s0020 // SapurV1A.0363s0140 // SapurV1A.2798s0010 // SapurV1A.0839s0030 // SapurV1A.1368s0070 // SapurV1A.0090s0700 // SapurV1A.0289s0190 // SapurV1A.0766s0090 // SapurV1A.0222s0220
	GO:0070011	F	peptidase activity, acting on L-amino acid peptides	16	316	534	19470	0.016	0.14	// SapurV1A.0706s0240 // SapurV1A.3334s0020 // SapurV1A.0573s0100 // SapurV1A.0302s0280 // SapurV1A.0839s0030 // SapurV1A.1248s0020 // SapurV1A.0163s0010 // SapurV1A.0363s0140 // SapurV1A.2798s0010 // SapurV1A.0339s0080 // SapurV1A.1368s0070 // SapurV1A.0090s0700 // SapurV1A.0289s0190 // SapurV1A.0766s0090 // SapurV1A.0222s0220 // SapurV1A.0159s0060
	GO:0008168	F	methyltransferase activity	11	316	316	19470	0.016	0.14	// SapurV1A.0005s1130 // SapurV1A.1356s0090 // SapurV1A.0225s0030 // SapurV1A.0643s0080 // SapurV1A.1494s0060 // SapurV1A.2110s0010 // SapurV1A.0669s0100 // SapurV1A.0717s0010 // SapurV1A.0058s0180 // SapurV1A.0732s0070 // SapurV1A.0662s0170
	GO:0016741	F	transferase activity, transferring one-carbon groups	11	316	319	19470	0.018	0.15	// SapurV1A.0005s1130 // SapurV1A.1356s0090 // SapurV1A.0225s0030 // SapurV1A.0643s0080 // SapurV1A.1494s0060 // SapurV1A.2110s0010 // SapurV1A.0669s0100 // SapurV1A.0717s0010 // SapurV1A.0058s0180 // SapurV1A.0732s0070 // SapurV1A.0662s0170
	GO:0008233	F	peptidase activity	16	316	556	19470	0.022	0.18	// SapurV1A.0706s0240 // SapurV1A.3334s0020 // SapurV1A.0573s0100 // SapurV1A.0302s0280 // SapurV1A.0839s0030 // SapurV1A.1248s0020 // SapurV1A.0163s0010 // SapurV1A.0363s0140 // SapurV1A.2798s0010 // SapurV1A.0339s0080 // SapurV1A.1368s0070 // SapurV1A.0090s0700 // SapurV1A.0289s0190 // SapurV1A.0766s0090 // SapurV1A.0222s0220 // SapurV1A.0159s0060
	GO:0016746	F	transferase activity, transferring acyl groups	11	316	336	19470	0.024	0.2	// SapurV1A.1456s0020 // SapurV1A.0542s0090 // SapurV1A.1225s0110 // SapurV1A.0820s0070 // SapurV1A.0806s0150 // SapurV1A.0131s0040 // SapurV1A.0820s0120 // SapurV1A.0056s0640 // SapurV1A.0153s0450 // SapurV1A.0858s0100 // SapurV1A.3012s0030
	GO:0016747	F	transferase activity, transferring acyl groups other than amino-acyl groups	10	316	318	19470	0.039	0.31	// SapurV1A.1456s0020 // SapurV1A.0542s0090 // SapurV1A.1225s0110 // SapurV1A.0820s0070 // SapurV1A.0131s0040 // SapurV1A.0820s0120 // SapurV1A.3012s0030 // SapurV1A.0153s0450 // SapurV1A.0806s0150 // SapurV1A.0056s0640
	GO:0017171	F	serine hydrolase activity	7	316	202	19470	0.051	0.38	// SapurV1A.0706s0240 // SapurV1A.0573s0100 // SapurV1A.2798s0010 // SapurV1A.0363s0140 // SapurV1A.0163s0010 // SapurV1A.0766s0090 // SapurV1A.0159s0060
	GO:0042578	F	phosphoric ester hydrolase activity	5	316	120	19470	0.05	0.38	// SapurV1A.0823s0010 // SapurV1A.0252s0380 // SapurV1A.0212s0170 // SapurV1A.0243s0430 // SapurV1A.0359s0150
	GO:0008236	F	serine-type peptidase activity	7	316	202	19470	0.051	0.38	// SapurV1A.0706s0240 // SapurV1A.0573s0100 // SapurV1A.2798s0010 // SapurV1A.0363s0140 // SapurV1A.0163s0010 // SapurV1A.0766s0090 // SapurV1A.0159s0060
	GO:0004252	F	serine-type endopeptidase activity	5	316	127	19470	0.061	0.44	// SapurV1A.0706s0240 // SapurV1A.0766s0090 // SapurV1A.0363s0140 // SapurV1A.0573s0100 // SapurV1A.2798s0010
	GO:0000166	F	nucleotide binding	40	316	3321	19470	0.99	1	// SapurV1A.1081s0020 // SapurV1A.0095s0320 // SapurV1A.0920s0200 // SapurV1A.0054s0340 // SapurV1A.0015s0680 // SapurV1A.0014s0560 // SapurV1A.0085s0220 // SapurV1A.0282s0140 // SapurV1A.0670s0060 // SapurV1A.0072s0430 // SapurV1A.0539s0190 // SapurV1A.0070s0840 // SapurV1A.0459s0240 // SapurV1A.0389s0170 // SapurV1A.0765s0070 // SapurV1A.0773s0050 // SapurV1A.0613s0160 // SapurV1A.3353s0010 // …
	GO:0016740	F	transferase activity	43	316	3702	19470	1	1	// SapurV1A.0005s1130 // SapurV1A.0145s0050 // SapurV1A.0544s0070 // SapurV1A.0015s0680 // SapurV1A.3012s0030 // SapurV1A.0033s0670 // SapurV1A.2110s0010 // SapurV1A.0806s0150 // SapurV1A.0232s0190 // SapurV1A.0662s0170 // SapurV1A.0248s0050 // SapurV1A.0459s0240 // SapurV1A.0389s0170 // SapurV1A.0643s0080 // SapurV1A.0773s0050 // SapurV1A.0013s0610 // SapurV1A.0131s0040 // SapurV1A.2030s0010 // …
	GO:0003676	F	nucleic acid binding	9	316	2875	19470	1	1	// SapurV1A.1081s0020 // SapurV1A.2424s0020 // SapurV1A.0014s0560 // SapurV1A.0404s0140 // SapurV1A.0041s0650 // SapurV1A.0077s0500 // SapurV1A.0001s1820 // SapurV1A.0774s0020 // SapurV1A.0282s0020
	GO:0020037	F	heme binding	12	316	528	19470	0.16	1	// SapurV1A.0016s0660 // SapurV1A.0610s0030 // SapurV1A.0923s0050 // SapurV1A.0090s0140 // SapurV1A.0051s0010 // SapurV1A.0471s0060 // SapurV1A.0326s0390 // SapurV1A.0065s0170 // SapurV1A.0184s0290 // SapurV1A.0247s0140 // SapurV1A.0114s0020 // SapurV1A.0326s0380
	GO:0017076	F	purine nucleotide binding	27	316	3146	19470	1	1	// SapurV1A.1081s0020 // SapurV1A.0095s0320 // SapurV1A.0015s0680 // SapurV1A.0014s0560 // SapurV1A.0282s0140 // SapurV1A.0670s0060 // SapurV1A.0459s0240 // SapurV1A.0389s0170 // SapurV1A.0773s0050 // SapurV1A.3353s0010 // SapurV1A.0807s0060 // SapurV1A.0774s0020 // SapurV1A.1064s0060 // SapurV1A.0001s1820 // SapurV1A.1124s0080 // SapurV1A.0539s0190 // SapurV1A.0017s0790 // SapurV1A.0004s0960 // …
	GO:0005524	F	ATP binding	21	316	2733	19470	1	1	// SapurV1A.1124s0080 // SapurV1A.0014s0360 // SapurV1A.0389s0170 // SapurV1A.0095s0320 // SapurV1A.0017s0790 // SapurV1A.0072s0430 // SapurV1A.1157s0060 // SapurV1A.0773s0050 // SapurV1A.0214s0360 // SapurV1A.0124s0480 // SapurV1A.0015s0680 // SapurV1A.0340s0040 // SapurV1A.0004s0960 // SapurV1A.0281s0180 // SapurV1A.0670s0060 // SapurV1A.0774s0020 // SapurV1A.0459s0240 // SapurV1A.0920s0070 // …
	GO:0016301	F	kinase activity	6	316	2035	19470	1	1	// SapurV1A.0459s0240 // SapurV1A.0017s0790 // SapurV1A.0773s0050 // SapurV1A.0015s0680 // SapurV1A.1157s0060 // SapurV1A.0124s0480
	GO:0016788	F	hydrolase activity, acting on ester bonds	12	316	675	19470	0.42	1	// SapurV1A.0823s0010 // SapurV1A.0212s0170 // SapurV1A.0002s1240 // SapurV1A.0940s0020 // SapurV1A.0252s0380 // SapurV1A.0940s0030 // SapurV1A.0243s0430 // SapurV1A.0341s0030 // SapurV1A.0774s0020 // SapurV1A.0029s0810 // SapurV1A.0359s0150 // SapurV1A.0063s0500
	GO:0016772	F	transferase activity, transferring phosphorus-containing groups	8	316	2272	19470	1	1	// SapurV1A.0459s0240 // SapurV1A.0389s0170 // SapurV1A.0017s0790 // SapurV1A.0145s0050 // SapurV1A.0773s0050 // SapurV1A.0015s0680 // SapurV1A.1157s0060 // SapurV1A.0124s0480
	GO:0032559	F	adenyl ribonucleotide binding	21	316	2733	19470	1	1	// SapurV1A.1124s0080 // SapurV1A.0014s0360 // SapurV1A.0389s0170 // SapurV1A.0095s0320 // SapurV1A.0017s0790 // SapurV1A.0072s0430 // SapurV1A.1157s0060 // SapurV1A.0773s0050 // SapurV1A.0214s0360 // SapurV1A.0124s0480 // SapurV1A.0015s0680 // SapurV1A.0340s0040 // SapurV1A.0004s0960 // SapurV1A.0281s0180 // SapurV1A.0670s0060 // SapurV1A.0774s0020 // SapurV1A.0459s0240 // SapurV1A.0920s0070 // …
	GO:0032553	F	ribonucleotide binding	24	316	2956	19470	1	1	// SapurV1A.1081s0020 // SapurV1A.0095s0320 // SapurV1A.0015s0680 // SapurV1A.0014s0560 // SapurV1A.0670s0060 // SapurV1A.0459s0240 // SapurV1A.0389s0170 // SapurV1A.0773s0050 // SapurV1A.0004s0960 // SapurV1A.0774s0020 // SapurV1A.1064s0060 // SapurV1A.0001s1820 // SapurV1A.1124s0080 // SapurV1A.0539s0190 // SapurV1A.0017s0790 // SapurV1A.0281s0180 // SapurV1A.0920s0070 // SapurV1A.0124s0480 // …
	GO:0016874	F	ligase activity	8	316	335	19470	0.18	1	// SapurV1A.0042s0460 // SapurV1A.1124s0080 // SapurV1A.0539s0190 // SapurV1A.0340s0040 // SapurV1A.1745s0010 // SapurV1A.0531s0160 // SapurV1A.1064s0060 // SapurV1A.0001s1820
	GO:0008270	F	zinc ion binding	16	316	786	19470	0.21	1	// SapurV1A.0907s0050 // SapurV1A.0267s0150 // SapurV1A.0005s0790 // SapurV1A.0302s0280 // SapurV1A.0669s0100 // SapurV1A.0580s0120 // SapurV1A.0708s0150 // SapurV1A.0071s0570 // SapurV1A.0468s0090 // SapurV1A.0027s0220 // SapurV1A.0090s0700 // SapurV1A.3522s0010 // SapurV1A.0717s0010 // SapurV1A.0222s0220 // SapurV1A.0732s0070 // SapurV1A.0016s1320
	GO:0005506	F	iron ion binding	12	316	601	19470	0.28	1	// SapurV1A.0016s0660 // SapurV1A.0610s0030 // SapurV1A.0923s0050 // SapurV1A.0090s0140 // SapurV1A.0051s0010 // SapurV1A.0471s0060 // SapurV1A.0326s0390 // SapurV1A.0065s0170 // SapurV1A.0184s0290 // SapurV1A.0247s0140 // SapurV1A.0114s0020 // SapurV1A.0326s0380
	GO:0030554	F	adenyl nucleotide binding	24	316	2915	19470	1	1	// SapurV1A.0095s0320 // SapurV1A.0015s0680 // SapurV1A.0282s0140 // SapurV1A.0670s0060 // SapurV1A.0459s0240 // SapurV1A.0389s0170 // SapurV1A.0773s0050 // SapurV1A.3353s0010 // SapurV1A.0807s0060 // SapurV1A.0774s0020 // SapurV1A.1064s0060 // SapurV1A.0001s1820 // SapurV1A.1124s0080 // SapurV1A.0539s0190 // SapurV1A.0017s0790 // SapurV1A.0004s0960 // SapurV1A.0281s0180 // SapurV1A.0920s0070 // …
	GO:0046906	F	tetrapyrrole binding	12	316	529	19470	0.16	1	// SapurV1A.0016s0660 // SapurV1A.0610s0030 // SapurV1A.0923s0050 // SapurV1A.0090s0140 // SapurV1A.0051s0010 // SapurV1A.0471s0060 // SapurV1A.0326s0390 // SapurV1A.0065s0170 // SapurV1A.0184s0290 // SapurV1A.0247s0140 // SapurV1A.0114s0020 // SapurV1A.0326s0380
	GO:0005515	F	protein binding	24	316	3263	19470	1	1	// SapurV1A.0155s0140 // SapurV1A.0021s0210 // SapurV1A.0408s0040 // SapurV1A.2798s0010 // SapurV1A.0096s0210 // SapurV1A.0047s0130 // SapurV1A.0015s0680 // SapurV1A.0612s0010 // SapurV1A.1311s0030 // SapurV1A.0662s0170 // SapurV1A.0002s0080 // SapurV1A.1235s0020 // SapurV1A.0501s0130 // SapurV1A.0024s0230 // SapurV1A.0064s0280 // SapurV1A.1494s0060 // SapurV1A.0047s0120 // SapurV1A.0009s0420 // …
	GO:0005488	F	binding	147	316	10551	19470	1	1	// SapurV1A.0155s0140 // SapurV1A.0021s0210 // SapurV1A.0302s0280 // SapurV1A.0016s1120 // SapurV1A.0404s0140 // SapurV1A.1947s0030 // SapurV1A.0612s0010 // SapurV1A.0573s0210 // SapurV1A.1311s0030 // SapurV1A.0459s0240 // SapurV1A.0765s0070 // SapurV1A.0229s0270 // SapurV1A.0613s0160 // SapurV1A.0188s0360 // SapurV1A.0004s0960 // SapurV1A.0090s0700 // SapurV1A.1275s0040 // SapurV1A.2264s0030 // …
	GO:0030246	F	carbohydrate binding	7	316	267	19470	0.15	1	// SapurV1A.0616s0030 // SapurV1A.2990s0020 // SapurV1A.2148s0020 // SapurV1A.0039s0620 // SapurV1A.0080s0470 // SapurV1A.0832s0010 // SapurV1A.0832s0020
	GO:0001883	F	purine nucleoside binding	24	316	2915	19470	1	1	// SapurV1A.0095s0320 // SapurV1A.0015s0680 // SapurV1A.0282s0140 // SapurV1A.0670s0060 // SapurV1A.0459s0240 // SapurV1A.0389s0170 // SapurV1A.0773s0050 // SapurV1A.3353s0010 // SapurV1A.0807s0060 // SapurV1A.0774s0020 // SapurV1A.1064s0060 // SapurV1A.0001s1820 // SapurV1A.1124s0080 // SapurV1A.0539s0190 // SapurV1A.0017s0790 // SapurV1A.0004s0960 // SapurV1A.0281s0180 // SapurV1A.0920s0070 // …
	GO:0001882	F	nucleoside binding	24	316	2925	19470	1	1	// SapurV1A.0095s0320 // SapurV1A.0015s0680 // SapurV1A.0282s0140 // SapurV1A.0670s0060 // SapurV1A.0459s0240 // SapurV1A.0389s0170 // SapurV1A.0773s0050 // SapurV1A.3353s0010 // SapurV1A.0807s0060 // SapurV1A.0774s0020 // SapurV1A.1064s0060 // SapurV1A.0001s1820 // SapurV1A.1124s0080 // SapurV1A.0539s0190 // SapurV1A.0017s0790 // SapurV1A.0004s0960 // SapurV1A.0281s0180 // SapurV1A.0920s0070 // …
	GO:0032555	F	purine ribonucleotide binding	24	316	2956	19470	1	1	// SapurV1A.1081s0020 // SapurV1A.0095s0320 // SapurV1A.0015s0680 // SapurV1A.0014s0560 // SapurV1A.0670s0060 // SapurV1A.0459s0240 // SapurV1A.0389s0170 // SapurV1A.0773s0050 // SapurV1A.0004s0960 // SapurV1A.0774s0020 // SapurV1A.1064s0060 // SapurV1A.0001s1820 // SapurV1A.1124s0080 // SapurV1A.0539s0190 // SapurV1A.0017s0790 // SapurV1A.0281s0180 // SapurV1A.0920s0070 // SapurV1A.0124s0480 // …
	GO:0009055	F	electron carrier activity	10	316	611	19470	0.53	1	// SapurV1A.2264s0030 // SapurV1A.0322s0180 // SapurV1A.1264s0010 // SapurV1A.0016s1120 // SapurV1A.0153s0510 // SapurV1A.0229s0270 // SapurV1A.0184s0090 // SapurV1A.0573s0210 // SapurV1A.0110s0060 // SapurV1A.0371s0080
	GO:0043231	C	intracellular membrane-bounded organelle	6	316	1270	19470	1	1	// SapurV1A.0704s0090 // SapurV1A.0129s0530 // SapurV1A.0128s0440 // SapurV1A.0649s0120 // SapurV1A.0334s0100 // SapurV1A.1087s0070
	GO:0043234	C	protein complex	9	316	698	19470	0.8	1	// SapurV1A.0001s2040 // SapurV1A.0241s0040 // SapurV1A.1235s0020 // SapurV1A.0846s0120 // SapurV1A.0041s0650 // SapurV1A.0502s0110 // SapurV1A.0649s0120 // SapurV1A.0128s0440 // SapurV1A.0028s0360
	GO:0044424	C	intracellular part	24	316	2559	19470	1	1	// SapurV1A.0704s0090 // SapurV1A.0408s0040 // SapurV1A.0533s0170 // SapurV1A.0061s0080 // SapurV1A.0649s0120 // SapurV1A.1409s0010 // SapurV1A.0129s0530 // SapurV1A.0002s0080 // SapurV1A.1235s0020 // SapurV1A.0334s0100 // SapurV1A.0501s0130 // SapurV1A.1087s0070 // SapurV1A.0001s1820 // SapurV1A.0028s0360 // SapurV1A.0241s0040 // SapurV1A.0036s1110 // SapurV1A.0846s0120 // SapurV1A.0058s0630 // …
	GO:0044422	C	organelle part	5	316	606	19470	0.97	1	// SapurV1A.0649s0120 // SapurV1A.0502s0110 // SapurV1A.1235s0020 // SapurV1A.0128s0440 // SapurV1A.0028s0360
	GO:0043232	C	intracellular non-membrane-bounded organelle	8	316	751	19470	0.92	1	// SapurV1A.2117s0020 // SapurV1A.0408s0040 // SapurV1A.0002s0080 // SapurV1A.0036s1110 // SapurV1A.1235s0020 // SapurV1A.0058s0630 // SapurV1A.0061s0080 // SapurV1A.0501s0130
	GO:0043229	C	intracellular organelle	16	316	1976	19470	1	1	// SapurV1A.0704s0090 // SapurV1A.0649s0120 // SapurV1A.2117s0020 // SapurV1A.0408s0040 // SapurV1A.0002s0080 // SapurV1A.0036s1110 // SapurV1A.0129s0530 // SapurV1A.1235s0020 // SapurV1A.0058s0630 // SapurV1A.0502s0110 // SapurV1A.0061s0080 // SapurV1A.0128s0440 // SapurV1A.0334s0100 // SapurV1A.0501s0130 // SapurV1A.1087s0070 // SapurV1A.0028s0360
	GO:0005622	C	intracellular	30	316	2957	19470	1	1	// SapurV1A.0704s0090 // SapurV1A.1081s0020 // SapurV1A.0408s0040 // SapurV1A.0166s0400 // SapurV1A.0533s0170 // SapurV1A.0014s0560 // SapurV1A.0061s0080 // SapurV1A.0649s0120 // SapurV1A.1409s0010 // SapurV1A.0129s0530 // SapurV1A.1064s0060 // SapurV1A.0002s0080 // SapurV1A.1235s0020 // SapurV1A.0334s0100 // SapurV1A.0501s0130 // SapurV1A.1087s0070 // SapurV1A.0001s1820 // SapurV1A.0028s0360 // …
	GO:0043227	C	membrane-bounded organelle	6	316	1283	19470	1	1	// SapurV1A.0704s0090 // SapurV1A.0129s0530 // SapurV1A.0128s0440 // SapurV1A.0649s0120 // SapurV1A.0334s0100 // SapurV1A.1087s0070
	GO:0043226	C	organelle	16	316	1976	19470	1	1	// SapurV1A.0704s0090 // SapurV1A.0649s0120 // SapurV1A.2117s0020 // SapurV1A.0408s0040 // SapurV1A.0002s0080 // SapurV1A.0036s1110 // SapurV1A.0129s0530 // SapurV1A.1235s0020 // SapurV1A.0058s0630 // SapurV1A.0502s0110 // SapurV1A.0061s0080 // SapurV1A.0128s0440 // SapurV1A.0334s0100 // SapurV1A.0501s0130 // SapurV1A.1087s0070 // SapurV1A.0028s0360
	GO:0005856	C	cytoskeleton	5	316	105	19470	0.032	1	// SapurV1A.0408s0040 // SapurV1A.0501s0130 // SapurV1A.0002s0080 // SapurV1A.1235s0020 // SapurV1A.2117s0020
	GO:0044446	C	intracellular organelle part	5	316	606	19470	0.97	1	// SapurV1A.0649s0120 // SapurV1A.0502s0110 // SapurV1A.1235s0020 // SapurV1A.0128s0440 // SapurV1A.0028s0360
	GO:0044444	C	cytoplasmic part	7	316	1026	19470	1	1	// SapurV1A.0036s1110 // SapurV1A.0128s0440 // SapurV1A.0846s0120 // SapurV1A.0058s0630 // SapurV1A.0061s0080 // SapurV1A.0649s0120 // SapurV1A.1087s0070
	GO:0005737	C	cytoplasm	12	316	1260	19470	0.99	1	// SapurV1A.1087s0070 // SapurV1A.1409s0010 // SapurV1A.0340s0040 // SapurV1A.0036s1110 // SapurV1A.0128s0440 // SapurV1A.0533s0170 // SapurV1A.0058s0630 // SapurV1A.0061s0080 // SapurV1A.0649s0120 // SapurV1A.0846s0120 // SapurV1A.1064s0060 // SapurV1A.0001s1820
	GO:0032991	C	macromolecular complex	12	316	1314	19470	0.99	1	// SapurV1A.0001s2040 // SapurV1A.0241s0040 // SapurV1A.0036s1110 // SapurV1A.0058s0630 // SapurV1A.1235s0020 // SapurV1A.0846s0120 // SapurV1A.0041s0650 // SapurV1A.0502s0110 // SapurV1A.0061s0080 // SapurV1A.0649s0120 // SapurV1A.0128s0440 // SapurV1A.0028s0360
	GO:0044464	C	cell part	31	316	5291	19470	1	1	// SapurV1A.0704s0090 // SapurV1A.1081s0020 // SapurV1A.0408s0040 // SapurV1A.0166s0400 // SapurV1A.0533s0170 // SapurV1A.0014s0560 // SapurV1A.0061s0080 // SapurV1A.0649s0120 // SapurV1A.1409s0010 // SapurV1A.0129s0530 // SapurV1A.1064s0060 // SapurV1A.0587s0080 // SapurV1A.1235s0020 // SapurV1A.0334s0100 // SapurV1A.0501s0130 // SapurV1A.1087s0070 // SapurV1A.0001s1820 // SapurV1A.0028s0360 // …
	GO:0005623	C	cell	31	316	5291	19470	1	1	// SapurV1A.0704s0090 // SapurV1A.1081s0020 // SapurV1A.0408s0040 // SapurV1A.0166s0400 // SapurV1A.0533s0170 // SapurV1A.0014s0560 // SapurV1A.0061s0080 // SapurV1A.0649s0120 // SapurV1A.1409s0010 // SapurV1A.0129s0530 // SapurV1A.1064s0060 // SapurV1A.0587s0080 // SapurV1A.1235s0020 // SapurV1A.0334s0100 // SapurV1A.0501s0130 // SapurV1A.1087s0070 // SapurV1A.0001s1820 // SapurV1A.0028s0360 // …
	GO:0043228	C	non-membrane-bounded organelle	8	316	751	19470	0.92	1	// SapurV1A.2117s0020 // SapurV1A.0408s0040 // SapurV1A.0002s0080 // SapurV1A.0036s1110 // SapurV1A.1235s0020 // SapurV1A.0058s0630 // SapurV1A.0061s0080 // SapurV1A.0501s0130
	SapurV1A.0155s0140	GO:0005515
	SapurV1A.0005s1130	GO:0008171
	SapurV1A.0704s0090	GO:0005634 GO:0006334
	SapurV1A.0021s0210	GO:0005515
	SapurV1A.0212s0170	GO:0003993
	SapurV1A.0907s0050	GO:0008270 GO:0055114 GO:0016491
	SapurV1A.0459s0240	GO:0006228 GO:0006241 GO:0004550 GO:0005524 GO:0006165 GO:0006183
	SapurV1A.0302s0280	GO:0006508 GO:0004222 GO:0008270
	SapurV1A.0404s0140	GO:0003676
	SapurV1A.1947s0030	GO:0003824 GO:0044237 GO:0050662
	SapurV1A.1106s0030	GO:0006952 GO:0009607
	SapurV1A.0612s0010	GO:0005515
	SapurV1A.0149s0340	GO:0016620 GO:0055114
	SapurV1A.0573s0210	GO:0005507 GO:0009055
	SapurV1A.2744s0020	GO:0042398 GO:0016872
	SapurV1A.1311s0030	GO:0046872 GO:0016702 GO:0005515 GO:0055114
	SapurV1A.0806s0150	GO:0016747
	SapurV1A.0717s0010	GO:0008652 GO:0003871 GO:0009086 GO:0008270
	SapurV1A.0063s0500	GO:0004806 GO:0006629
	SapurV1A.0477s0230	GO:0006457
	SapurV1A.0708s0150	GO:0008270 GO:0055114 GO:0016491
	SapurV1A.0341s0170	GO:0006096 GO:0004332
	SapurV1A.3334s0020	GO:0006508 GO:0004197
	SapurV1A.1125s0010	GO:0045735
	SapurV1A.0018s0630	GO:0009790
	SapurV1A.0765s0070	GO:0051287 GO:0000287 GO:0016616 GO:0055114
	SapurV1A.1072s0020	GO:0016787 GO:0008152
	SapurV1A.0316s0110	GO:0016787
	SapurV1A.0229s0270	GO:0005507 GO:0009055
	SapurV1A.0249s0050	GO:0009058 GO:0005985
	SapurV1A.0188s0360	GO:0003824 GO:0044237 GO:0050662
	SapurV1A.0131s0040	GO:0016747
	SapurV1A.0121s0110	GO:0009058 GO:0005985
	SapurV1A.0807s0060	GO:0015930 GO:0050660 GO:0006807 GO:0006537 GO:0055114 GO:0016491
	SapurV1A.3522s0010	GO:0015976 GO:0004089 GO:0008270
	SapurV1A.0090s0700	GO:0006508 GO:0004222 GO:0008270
	SapurV1A.1275s0040	GO:0005507 GO:0055114 GO:0016491
	SapurV1A.0184s0090	GO:0005507 GO:0009055
	SapurV1A.0858s0100	GO:0003824 GO:0003852 GO:0009098
	SapurV1A.0989s0030	GO:0006952 GO:0009607
	SapurV1A.0765s0080	GO:0009058 GO:0016841
	SapurV1A.2264s0030	GO:0051536 GO:0009055
	SapurV1A.1124s0080	GO:0006750 GO:0004363 GO:0005524
	SapurV1A.1755s0010	GO:0009058
	SapurV1A.0264s0340	GO:0005975 GO:0004650
	SapurV1A.2746s0020	GO:0055114 GO:0016491
	SapurV1A.0021s0900	GO:0005515
	SapurV1A.0218s0120	GO:0045735
	SapurV1A.4765s0010	GO:0004807 GO:0008152
	SapurV1A.0854s0040	GO:0005975 GO:0004553
	SapurV1A.0820s0120	GO:0016747 GO:0008152
	SapurV1A.0675s0060	GO:0010181 GO:0016491
	SapurV1A.0544s0070	GO:0009058 GO:0016769 GO:0030170
	SapurV1A.0008s1080	GO:0003824 GO:0044237 GO:0050662
	SapurV1A.0184s0290	GO:0020037
	SapurV1A.0267s0150	GO:0008270 GO:0055114 GO:0016491
	SapurV1A.2148s0030	GO:0050832 GO:0042742
	SapurV1A.1937s0030	GO:0008146
	SapurV1A.3353s0010	GO:0050660 GO:0055114 GO:0016491
	SapurV1A.0339s0080	GO:0006508 GO:0008234
	SapurV1A.0175s0230	GO:0003995 GO:0055114
	SapurV1A.0820s0070	GO:0009058 GO:0008415
	SapurV1A.0050s0540	GO:0005975 GO:0004553
	SapurV1A.0361s0200	GO:0016787 GO:0008152
	SapurV1A.0214s0360	GO:0005524
	SapurV1A.1064s0060	GO:0005737 GO:0004827 GO:0005524 GO:0006433 GO:0000166
	SapurV1A.0839s0030	GO:0006508 GO:0004190
	SapurV1A.1384s0010	GO:0003824 GO:0008152
	SapurV1A.0056s0640	GO:0009058 GO:0008415
	SapurV1A.2990s0020	GO:0005529 GO:0048544
	SapurV1A.0289s0190	GO:0006508 GO:0004190
	SapurV1A.4363s0020	GO:0050661 GO:0006098 GO:0004616 GO:0055114
	SapurV1A.0472s0240	GO:0033903 GO:0016998
	SapurV1A.0149s0430	GO:0003824 GO:0055114 GO:0003938
	SapurV1A.0406s0170	GO:0003824 GO:0044237 GO:0050662
	SapurV1A.0616s0030	GO:0005529 GO:0005975 GO:0004553
	SapurV1A.0001s0580	GO:0042823
	SapurV1A.1368s0070	GO:0006508 GO:0004222
	SapurV1A.0634s0140	GO:0005507 GO:0055114 GO:0016491
	SapurV1A.0058s0080	GO:0008430
	SapurV1A.1264s0010	GO:0005507 GO:0009055
	SapurV1A.0095s0320	GO:0005524
	SapurV1A.0924s0070	GO:0016787
	SapurV1A.0005s0790	GO:0008270 GO:0055114 GO:0016491
	SapurV1A.0001s2250	GO:0005975 GO:0004553
	SapurV1A.0036s0480	GO:0006144 GO:0055114 GO:0016491
	SapurV1A.0494s0030	GO:0009058 GO:0005985
	SapurV1A.0037s0380	GO:0005975 GO:0004553
	SapurV1A.0014s0560	GO:0003746 GO:0006414 GO:0003924 GO:0005525 GO:0005622
	SapurV1A.0027s0220	GO:0008270 GO:0055114 GO:0016491
	SapurV1A.3012s0030	GO:0009058 GO:0008415
	SapurV1A.0810s0050	GO:0005975 GO:0004553
	SapurV1A.0065s0170	GO:0020037 GO:0004601 GO:0055114 GO:0006979
	SapurV1A.0326s0380	GO:0020037 GO:0004601 GO:0055114 GO:0006979
	SapurV1A.0982s0030	GO:0003824 GO:0009116
	SapurV1A.0016s1320	GO:0008270 GO:0055114 GO:0016491
	SapurV1A.0317s0350	GO:0009058 GO:0016769 GO:0030170
	SapurV1A.0129s0530	GO:0051537 GO:0043231
	SapurV1A.0033s0650	GO:0016813 GO:0046872
	SapurV1A.1225s0110	GO:0016747
	SapurV1A.2353s0020	GO:0045735
	SapurV1A.2148s0020	GO:0050832 GO:0008061 GO:0042742
	SapurV1A.0062s0310	GO:0006952 GO:0009607
	SapurV1A.0587s0080	GO:0016020 GO:0016798
	SapurV1A.0121s0070	GO:0016209 GO:0016491
	SapurV1A.0773s0050	GO:0003824 GO:0016301 GO:0005975 GO:0005524 GO:0016310
	SapurV1A.1235s0020	GO:0007021 GO:0005874 GO:0051082
	SapurV1A.0044s0470	GO:0004097 GO:0055114 GO:0016491
	SapurV1A.0670s0060	GO:0005524
	SapurV1A.0468s0090	GO:0008270 GO:0055114 GO:0016491
	SapurV1A.0004s0960	GO:0004612 GO:0005524 GO:0006094
	SapurV1A.0511s0260	GO:0046872 GO:0006801 GO:0055114
	SapurV1A.0669s0100	GO:0008652 GO:0003871 GO:0009086 GO:0008270
	SapurV1A.0334s0100	GO:0005634 GO:0006334
	SapurV1A.1132s0010	GO:0003824 GO:0009116
	SapurV1A.0077s0230	GO:0008152
	SapurV1A.0029s0810	GO:0006629 GO:0016788
	SapurV1A.4624s0010	GO:0008824 GO:0009439
	SapurV1A.0114s0020	GO:0020037 GO:0004601 GO:0055114 GO:0006979
	SapurV1A.1087s0070	GO:0003995 GO:0003997 GO:0005777 GO:0055114 GO:0006635
	SapurV1A.0282s0020	GO:0003746 GO:0006414 GO:0003924 GO:0005525 GO:0005622
	SapurV1A.0028s0360	GO:0009654 GO:0015979 GO:0005509 GO:0019898
	SapurV1A.0775s0110	GO:0004602 GO:0006979 GO:0055114
	SapurV1A.0260s0310	GO:0016491
	SapurV1A.0155s0300	GO:0006950
	SapurV1A.0248s0050	GO:0016765
	SapurV1A.0064s0280	GO:0019904
	SapurV1A.0038s0780	GO:0004591 GO:0030976 GO:0006096 GO:0008152
	SapurV1A.1494s0060	GO:0046983 GO:0008171
	SapurV1A.0117s0440	GO:0003824 GO:0009116
	SapurV1A.0017s0790	GO:0006139 GO:0005524 GO:0019205
	SapurV1A.0045s0610	GO:0045226 GO:0008831
	SapurV1A.0047s0120	GO:0005515
	SapurV1A.0009s0420	GO:0005515
	SapurV1A.0058s0630	GO:0003735 GO:0005840 GO:0006412
	SapurV1A.0007s0910	GO:0016491
	SapurV1A.0036s0120	GO:0045735
	SapurV1A.0326s0390	GO:0020037 GO:0004601 GO:0055114 GO:0006979
	SapurV1A.0052s0600	GO:0006950
	SapurV1A.0039s0620	GO:0004568 GO:0006032 GO:0008061 GO:0016998
	SapurV1A.0006s0390	GO:0003824 GO:0044237 GO:0050662
	SapurV1A.1356s0090	GO:0008168 GO:0008152
	SapurV1A.0225s0030	GO:0008168 GO:0009058 GO:0016769 GO:0030170
	SapurV1A.0141s0160	GO:0051287 GO:0000287 GO:0016616 GO:0055114
	SapurV1A.0742s0130	GO:0016491
	SapurV1A.0635s0130	GO:0009052 GO:0004751
	SapurV1A.0014s0360	GO:0006556 GO:0004478 GO:0005524
	SapurV1A.0087s0170	GO:0003824
	SapurV1A.0487s0190	GO:0008446 GO:0019673 GO:0050662 GO:0044237 GO:0005622 GO:0003824
	SapurV1A.0369s0160	GO:0003824 GO:0008152
	SapurV1A.0041s0650	GO:0030337 GO:0043626 GO:0006275 GO:0003677
	SapurV1A.0023s0850	GO:0042398 GO:0016872
	SapurV1A.0028s0410	GO:0003824 GO:0044237 GO:0050662
	SapurV1A.0153s0630	GO:0003824 GO:0044237 GO:0050662
	SapurV1A.0764s0090	GO:0016491 GO:0055114 GO:0010181
	SapurV1A.0110s0050	GO:0009052 GO:0004751
	SapurV1A.0019s0890	GO:0030060 GO:0006108 GO:0055114 GO:0016491
	SapurV1A.0159s0060	GO:0006508 GO:0004185
	SapurV1A.0565s0050	GO:0019904
	SapurV1A.0128s0440	GO:0045039 GO:0042719
	SapurV1A.0001s2040	GO:0043234 GO:0051258
	SapurV1A.1729s0040	GO:0004869
	SapurV1A.0542s0200	GO:0004568 GO:0006032 GO:0016998
	SapurV1A.1081s0020	GO:0003746 GO:0006414 GO:0003924 GO:0005525 GO:0005622
	SapurV1A.1567s0010	GO:0016491
	SapurV1A.1635s0040	GO:0006520 GO:0030170
	SapurV1A.1456s0020	GO:0016747
	SapurV1A.1248s0020	GO:0006508 GO:0004190
	SapurV1A.0184s0220	GO:0004602 GO:0006979 GO:0055114
	SapurV1A.0117s0380	GO:0004807 GO:0008152
	SapurV1A.0047s0130	GO:0005515
	SapurV1A.0054s0340	GO:0004345 GO:0006006 GO:0050661 GO:0055114
	SapurV1A.0166s0400	GO:0008446 GO:0019673 GO:0050662 GO:0044237 GO:0005622 GO:0003824
	SapurV1A.0493s0220	GO:0008652
	SapurV1A.0533s0170	GO:0005737 GO:0019307 GO:0004615
	SapurV1A.1739s0050	GO:0003824
	SapurV1A.0061s0080	GO:0003735 GO:0006414 GO:0005840 GO:0005622 GO:0042254
	SapurV1A.0033s0670	GO:0016765
	SapurV1A.0982s0020	GO:0003824 GO:0009116
	SapurV1A.0390s0070	GO:0005975 GO:0004553
	SapurV1A.0766s0090	GO:0004252 GO:0006508
	SapurV1A.0619s0150	GO:0006457 GO:0003755
	SapurV1A.1409s0010	GO:0005737 GO:0046872 GO:0030145 GO:0003824 GO:0004619 GO:0006007
	SapurV1A.0662s0170	GO:0046983 GO:0008171
	SapurV1A.0567s0010	GO:0005975 GO:0004553
	SapurV1A.0062s0040	GO:0003824 GO:0004556 GO:0005975 GO:0005509 GO:0043169
	SapurV1A.0808s0050	GO:0016787
	SapurV1A.0612s0020	GO:0004602 GO:0006979 GO:0055114
	SapurV1A.0701s0050	GO:0004866
	SapurV1A.0453s0110	GO:0006457 GO:0003755
	SapurV1A.4527s0010	GO:0003824 GO:0030170 GO:0008152
	SapurV1A.0013s0610	GO:0016758 GO:0008152
	SapurV1A.0124s0480	GO:0006139 GO:0005524 GO:0019205
	SapurV1A.0823s0010	GO:0004437
	SapurV1A.0095s0550	GO:0004591 GO:0030976 GO:0006096 GO:0008152
	SapurV1A.0471s0060	GO:0051536 GO:0055114 GO:0020037 GO:0016491
	SapurV1A.0341s0030	GO:0006629 GO:0016788
	SapurV1A.0774s0020	GO:0019538 GO:0004518 GO:0003677 GO:0005524 GO:0006289
	SapurV1A.1973s0030	GO:0006520 GO:0055114 GO:0016491
	SapurV1A.0247s0140	GO:0020037 GO:0004601 GO:0055114 GO:0006979
	SapurV1A.0058s0180	GO:0006544 GO:0004372 GO:0006563
	SapurV1A.0001s1820	GO:0005737 GO:0004812 GO:0000166 GO:0003676 GO:0006418 GO:0005524
	SapurV1A.0531s0090	GO:0016846 GO:0008152
	SapurV1A.0717s0090	GO:0003824 GO:0044237 GO:0050662
	SapurV1A.0613s0160	GO:0016638 GO:0055114 GO:0010181
	SapurV1A.0832s0010	GO:0004568 GO:0006032 GO:0008061 GO:0016998
	SapurV1A.0706s0240	GO:0004252 GO:0043086 GO:0042802 GO:0006508
	SapurV1A.0088s0420	GO:0005509
	SapurV1A.0617s0030	GO:0016491
	SapurV1A.0036s1110	GO:0003735 GO:0005840 GO:0006412
	SapurV1A.0542s0090	GO:0009058 GO:0008415
	SapurV1A.0502s0110	GO:0009654 GO:0015979 GO:0005509 GO:0019898
	SapurV1A.0002s0080	GO:0003779 GO:0015629 GO:0030036
	SapurV1A.0732s0070	GO:0008652 GO:0003871 GO:0009086 GO:0008270
	SapurV1A.0615s0040	GO:0008152 GO:0016491
	SapurV1A.0024s0230	GO:0005515
	SapurV1A.0075s0040	GO:0004512 GO:0006021 GO:0008654
	SapurV1A.0016s0660	GO:0020037 GO:0006979 GO:0055114 GO:0004096
	SapurV1A.0071s0570	GO:0006013 GO:0005975 GO:0008270 GO:0004559
	SapurV1A.2078s0020	GO:0003824 GO:0008152
	SapurV1A.0110s0060	GO:0006662 GO:0015035 GO:0045454 GO:0009055
	SapurV1A.0252s0380	GO:0003993
	SapurV1A.2117s0020	GO:0003779 GO:0015629 GO:0030036
	SapurV1A.0064s0060	GO:0004097 GO:0055114 GO:0016491
	SapurV1A.0340s0040	GO:0005737 GO:0006426 GO:0004820 GO:0005524 GO:0000166
	SapurV1A.1648s0020	GO:0019538
	SapurV1A.0051s0010	GO:0020037 GO:0004601 GO:0055114 GO:0006979
	SapurV1A.0136s0140	GO:0016620 GO:0055114
	SapurV1A.0344s0350	GO:0005975 GO:0004553
	SapurV1A.0374s0120	GO:0051287 GO:0000287 GO:0016616 GO:0055114
	SapurV1A.0239s0310	GO:0019904
	SapurV1A.0454s0090	GO:0051287 GO:0016616
	SapurV1A.0354s0170	GO:0003824 GO:0008152
	SapurV1A.1670s0050	GO:0016787 GO:0008152
	SapurV1A.0843s0190	GO:0004450 GO:0055114 GO:0006102
	SapurV1A.0573s0100	GO:0004252 GO:0006508
	SapurV1A.0649s0120	GO:0045039 GO:0042719
	SapurV1A.2424s0020	GO:0003676
	SapurV1A.0544s0020	GO:0004512 GO:0006021 GO:0008654
	SapurV1A.0408s0040	GO:0003779 GO:0015629 GO:0030036
	SapurV1A.2798s0010	GO:0004252 GO:0043086 GO:0042802 GO:0006508
	SapurV1A.0096s0210	GO:0005515
	SapurV1A.0145s0050	GO:0009058 GO:0016779
	SapurV1A.0580s0120	GO:0008270 GO:0055114 GO:0016491
	SapurV1A.0231s0270	GO:0004866
	SapurV1A.0923s0050	GO:0020037 GO:0004601 GO:0055114 GO:0006979
	SapurV1A.0015s0680	GO:0006468 GO:0005524 GO:0005515 GO:0004672
	SapurV1A.2300s0020	GO:0016787
	SapurV1A.0085s0220	GO:0051287 GO:0000287 GO:0016616 GO:0055114
	SapurV1A.0282s0140	GO:0050660 GO:0016614
	SapurV1A.0243s0430	GO:0006470 GO:0008138
	SapurV1A.0920s0200	GO:0004345 GO:0006006 GO:0050661 GO:0055114
	SapurV1A.0072s0430	GO:0006556 GO:0004478 GO:0005524
	SapurV1A.0222s0220	GO:0006508 GO:0004222 GO:0008270
	SapurV1A.0232s0190	GO:0008483 GO:0030170
	SapurV1A.0708s0080	GO:0051287 GO:0006564 GO:0048037 GO:0055114 GO:0004617
	SapurV1A.0132s0100	GO:0003824 GO:0008152
	SapurV1A.0064s0270	GO:0006099 GO:0015977 GO:0008964
	SapurV1A.0070s0840	GO:0006564 GO:0051287 GO:0048037 GO:0004617 GO:0016597 GO:0055114
	SapurV1A.0322s0180	GO:0005507 GO:0009055
	SapurV1A.0982s0040	GO:0003824 GO:0009116
	SapurV1A.0389s0170	GO:0016773 GO:0005975 GO:0005524
	SapurV1A.0643s0080	GO:0008171
	SapurV1A.0940s0020	GO:0006629 GO:0016788
	SapurV1A.0080s0470	GO:0004568 GO:0006032 GO:0008061 GO:0016998
	SapurV1A.0110s0080	GO:0055114 GO:0016491
	SapurV1A.2110s0010	GO:0006544 GO:0004372 GO:0006563
	SapurV1A.0796s0010	GO:0004807 GO:0008152
	SapurV1A.2030s0010	GO:0016758 GO:0008152
	SapurV1A.0077s0500	GO:0003676
	SapurV1A.1745s0010	GO:0004356 GO:0006807 GO:0006542
	SapurV1A.0385s0060	GO:0005975 GO:0004553
	SapurV1A.1463s0080	GO:0003824 GO:0030170 GO:0008152
	SapurV1A.0241s0040	GO:0045261 GO:0015986 GO:0046961 GO:0046933
	SapurV1A.0501s0130	GO:0003779 GO:0015629 GO:0030036
	SapurV1A.0861s0130	GO:0005509
	SapurV1A.0531s0160	GO:0004356 GO:0006807 GO:0006542
	SapurV1A.0371s0080	GO:0051536 GO:0009055
	SapurV1A.0090s0600	GO:0016787 GO:0008152
	SapurV1A.2268s0030	GO:0005507 GO:0055114 GO:0016491
	SapurV1A.0004s1080	GO:0004056 GO:0042450
	SapurV1A.0539s0190	GO:0016874 GO:0005524 GO:0008152
	SapurV1A.1030s0120	GO:0009058 GO:0016841
	SapurV1A.0016s1120	GO:0005507 GO:0009055
	SapurV1A.0001s1380	GO:0055114 GO:0016491
	SapurV1A.0363s0140	GO:0004252 GO:0006508
	SapurV1A.0894s0140	GO:0000062
	SapurV1A.0846s0120	GO:0005960 GO:0006546
	SapurV1A.0239s0260	GO:0003849 GO:0009073
	SapurV1A.0313s0020	GO:0015977 GO:0016984
	SapurV1A.0090s0140	GO:0020037
	SapurV1A.0405s0190	GO:0005975 GO:0016868
	SapurV1A.0095s0390	GO:0003824 GO:0044237 GO:0050662
	SapurV1A.0281s0180	GO:0005524
	SapurV1A.0368s0380	GO:0006555 GO:0055114 GO:0004489
	SapurV1A.0141s0150	GO:0009058 GO:0016841
	SapurV1A.0655s0110	GO:0016787 GO:0008152
	SapurV1A.0920s0070	GO:0006556 GO:0004478 GO:0005524
	SapurV1A.0398s0160	GO:0016758 GO:0008152
	SapurV1A.0042s0460	GO:0006529 GO:0004066
	SapurV1A.0673s0100	GO:0005507 GO:0055114 GO:0016491
	SapurV1A.0008s1030	GO:0003779 GO:0005622
	SapurV1A.0002s1240	GO:0006629 GO:0016788
	SapurV1A.1332s0040	GO:0005507 GO:0055114 GO:0016491
	SapurV1A.0153s0510	GO:0005507 GO:0009055
	SapurV1A.0322s0190	GO:0004106 GO:0009073
	SapurV1A.0058s0170	GO:0004013 GO:0006730
	SapurV1A.0610s0030	GO:0020037 GO:0004601 GO:0055114 GO:0006979
	SapurV1A.0359s0150	GO:0004437
	SapurV1A.0049s0090	GO:0004560 GO:0005975
	SapurV1A.0163s0010	GO:0006508 GO:0004185
	SapurV1A.0153s0450	GO:0016747
	SapurV1A.0940s0030	GO:0006629 GO:0016788
	SapurV1A.1190s0010	GO:0004013 GO:0006730
	SapurV1A.1157s0060	GO:0016310 GO:0016301 GO:0005524
	SapurV1A.0832s0020	GO:0004568 GO:0006032 GO:0008061 GO:0016998

## Sheet: 3W-CTRL-R vs 1M-CTRL-R
	3W-CTRL-R vs 1M-CTRL-R
	GO_acc	term_type	Term	queryitem	querytotal	bgitem	bgtotal	pvalue	FDR	entries
	GO:0055114	P	oxidation reduction	94	651	960	19470	2.1e-19	1.7e-16	// SapurV1A.0130s0440 // SapurV1A.0093s0180 // SapurV1A.0742s0050 // SapurV1A.1311s0030 // SapurV1A.1422s0050 // SapurV1A.0765s0070 // SapurV1A.0176s0150 // SapurV1A.0613s0160 // SapurV1A.0327s0160 // SapurV1A.1275s0040 // SapurV1A.0607s0260 // SapurV1A.0090s0080 // SapurV1A.0184s0220 // SapurV1A.0098s0340 // SapurV1A.1859s0030 // SapurV1A.0643s0200 // SapurV1A.0441s0200 // SapurV1A.0468s0080 // …
	GO:0006412	P	translation	68	651	668	19470	5.8e-15	2.3e-12	// SapurV1A.0253s0100 // SapurV1A.1081s0020 // SapurV1A.0289s0410 // SapurV1A.0142s0140 // SapurV1A.1387s0050 // SapurV1A.0029s0590 // SapurV1A.2199s0020 // SapurV1A.1856s0060 // SapurV1A.0014s0560 // SapurV1A.0452s0180 // SapurV1A.0760s0140 // SapurV1A.1156s0030 // SapurV1A.0710s0020 // SapurV1A.2897s0030 // SapurV1A.4536s0020 // SapurV1A.0350s0070 // SapurV1A.1328s0040 // SapurV1A.0166s0300 // …
	GO:0044281	P	small molecule metabolic process	79	651	939	19470	4.1e-13	1.1e-10	// SapurV1A.0429s0130 // SapurV1A.0001s0580 // SapurV1A.3951s0010 // SapurV1A.0449s0230 // SapurV1A.0110s0050 // SapurV1A.1387s0050 // SapurV1A.0550s0210 // SapurV1A.0036s0480 // SapurV1A.0054s0340 // SapurV1A.0091s0210 // SapurV1A.1125s0080 // SapurV1A.0138s0080 // SapurV1A.0920s0200 // SapurV1A.0846s0120 // SapurV1A.2744s0020 // SapurV1A.0933s0050 // SapurV1A.0268s0270 // SapurV1A.0982s0030 // …
	GO:0008152	P	metabolic process	415	651	9987	19470	1.9e-10	3.9e-08	// SapurV1A.0154s0300 // SapurV1A.0742s0050 // SapurV1A.2744s0020 // SapurV1A.0849s0030 // SapurV1A.0052s0340 // SapurV1A.0542s0200 // SapurV1A.0613s0160 // SapurV1A.0247s0180 // SapurV1A.1426s0050 // SapurV1A.0028s0340 // SapurV1A.0090s0700 // SapurV1A.0607s0260 // SapurV1A.0289s0350 // SapurV1A.0004s1080 // SapurV1A.0076s0180 // SapurV1A.3190s0020 // SapurV1A.0820s0120 // SapurV1A.0077s0230 // …
	GO:0006979	P	response to oxidative stress	22	651	137	19470	9.6e-09	1.6e-06	// SapurV1A.0313s0150 // SapurV1A.0775s0110 // SapurV1A.0326s0380 // SapurV1A.0016s1290 // SapurV1A.0327s0160 // SapurV1A.0365s0280 // SapurV1A.0247s0140 // SapurV1A.0114s0020 // SapurV1A.0441s0200 // SapurV1A.0082s0350 // SapurV1A.0184s0220 // SapurV1A.0065s0180 // SapurV1A.0326s0390 // SapurV1A.1775s0020 // SapurV1A.1459s0090 // SapurV1A.0016s0660 // SapurV1A.0636s0140 // SapurV1A.0610s0030 // …
	GO:0006950	P	response to stress	46	651	549	19470	4.8e-08	6.5e-06	// SapurV1A.0417s0080 // SapurV1A.0921s0040 // SapurV1A.0313s0150 // SapurV1A.1459s0090 // SapurV1A.0775s0110 // SapurV1A.0015s0150 // SapurV1A.0326s0380 // SapurV1A.0007s0670 // SapurV1A.2148s0020 // SapurV1A.2907s0020 // SapurV1A.0016s1290 // SapurV1A.0327s0160 // SapurV1A.0365s0280 // SapurV1A.0774s0020 // SapurV1A.0345s0300 // SapurV1A.0247s0140 // SapurV1A.0114s0020 // SapurV1A.0441s0200 // …
	GO:0009308	P	amine metabolic process	31	651	298	19470	1.1e-07	1.3e-05	// SapurV1A.0429s0130 // SapurV1A.0665s0020 // SapurV1A.1387s0050 // SapurV1A.0268s0270 // SapurV1A.0542s0200 // SapurV1A.0080s0470 // SapurV1A.0452s0180 // SapurV1A.0522s0060 // SapurV1A.0263s0070 // SapurV1A.0669s0100 // SapurV1A.1973s0030 // SapurV1A.1745s0010 // SapurV1A.0858s0100 // SapurV1A.0607s0260 // SapurV1A.0708s0080 // SapurV1A.0036s0220 // SapurV1A.0004s1080 // SapurV1A.0039s0620 // …
	GO:0006519	P	cellular amino acid and derivative metabolic process	30	651	283	19470	1.2e-07	1.3e-05	// SapurV1A.0429s0130 // SapurV1A.0665s0020 // SapurV1A.1387s0050 // SapurV1A.2744s0020 // SapurV1A.0933s0050 // SapurV1A.0268s0270 // SapurV1A.0452s0180 // SapurV1A.0522s0060 // SapurV1A.0263s0070 // SapurV1A.0669s0100 // SapurV1A.1973s0030 // SapurV1A.1745s0010 // SapurV1A.0058s0180 // SapurV1A.0858s0100 // SapurV1A.0607s0260 // SapurV1A.0708s0080 // SapurV1A.0036s0220 // SapurV1A.0004s1080 // …
	GO:0006082	P	organic acid metabolic process	37	651	408	19470	1.7e-07	1.5e-05	// SapurV1A.0429s0130 // SapurV1A.4572s0010 // SapurV1A.0665s0020 // SapurV1A.1387s0050 // SapurV1A.0138s0080 // SapurV1A.0019s0890 // SapurV1A.0268s0270 // SapurV1A.0452s0180 // SapurV1A.0732s0070 // SapurV1A.0004s0960 // SapurV1A.0263s0070 // SapurV1A.0669s0100 // SapurV1A.1973s0030 // SapurV1A.4624s0010 // SapurV1A.0058s0180 // SapurV1A.1087s0070 // SapurV1A.0858s0100 // SapurV1A.0607s0260 // …
	GO:0034641	P	cellular nitrogen compound metabolic process	34	651	366	19470	3.3e-07	2.6e-05	// SapurV1A.0429s0130 // SapurV1A.0707s0040 // SapurV1A.0665s0020 // SapurV1A.1387s0050 // SapurV1A.0022s0010 // SapurV1A.0268s0270 // SapurV1A.0012s1050 // SapurV1A.0452s0180 // SapurV1A.0732s0070 // SapurV1A.0522s0060 // SapurV1A.0263s0070 // SapurV1A.0669s0100 // SapurV1A.1973s0030 // SapurV1A.4624s0010 // SapurV1A.0058s0180 // SapurV1A.0858s0100 // SapurV1A.0607s0260 // SapurV1A.0708s0080 // …
	GO:0043436	P	oxoacid metabolic process	36	651	406	19470	4.1e-07	2.7e-05	// SapurV1A.0429s0130 // SapurV1A.4572s0010 // SapurV1A.0665s0020 // SapurV1A.1387s0050 // SapurV1A.0138s0080 // SapurV1A.0821s0080 // SapurV1A.0268s0270 // SapurV1A.0452s0180 // SapurV1A.0004s0960 // SapurV1A.0263s0070 // SapurV1A.0669s0100 // SapurV1A.1973s0030 // SapurV1A.1745s0010 // SapurV1A.0058s0180 // SapurV1A.1087s0070 // SapurV1A.0858s0100 // SapurV1A.0607s0260 // SapurV1A.0708s0080 // …
	GO:0019752	P	carboxylic acid metabolic process	36	651	406	19470	4.1e-07	2.7e-05	// SapurV1A.0429s0130 // SapurV1A.4572s0010 // SapurV1A.0665s0020 // SapurV1A.1387s0050 // SapurV1A.0138s0080 // SapurV1A.0821s0080 // SapurV1A.0268s0270 // SapurV1A.0452s0180 // SapurV1A.0004s0960 // SapurV1A.0263s0070 // SapurV1A.0669s0100 // SapurV1A.1973s0030 // SapurV1A.1745s0010 // SapurV1A.0058s0180 // SapurV1A.1087s0070 // SapurV1A.0858s0100 // SapurV1A.0607s0260 // SapurV1A.0708s0080 // …
	GO:0042180	P	cellular ketone metabolic process	36	651	407	19470	4.4e-07	2.7e-05	// SapurV1A.0429s0130 // SapurV1A.4572s0010 // SapurV1A.0665s0020 // SapurV1A.1387s0050 // SapurV1A.0138s0080 // SapurV1A.0821s0080 // SapurV1A.0268s0270 // SapurV1A.0452s0180 // SapurV1A.0004s0960 // SapurV1A.0263s0070 // SapurV1A.0669s0100 // SapurV1A.1973s0030 // SapurV1A.1745s0010 // SapurV1A.0058s0180 // SapurV1A.1087s0070 // SapurV1A.0858s0100 // SapurV1A.0607s0260 // SapurV1A.0708s0080 // …
	GO:0006520	P	cellular amino acid metabolic process	27	651	254	19470	5e-07	2.9e-05	// SapurV1A.0429s0130 // SapurV1A.0665s0020 // SapurV1A.1387s0050 // SapurV1A.0268s0270 // SapurV1A.0452s0180 // SapurV1A.0522s0060 // SapurV1A.0263s0070 // SapurV1A.0669s0100 // SapurV1A.1973s0030 // SapurV1A.1745s0010 // SapurV1A.0858s0100 // SapurV1A.0607s0260 // SapurV1A.0708s0080 // SapurV1A.0036s0220 // SapurV1A.0004s1080 // SapurV1A.0313s0100 // SapurV1A.0846s0120 // SapurV1A.0022s0010 // …
	GO:0044106	P	cellular amine metabolic process	27	651	261	19470	8.2e-07	4.4e-05	// SapurV1A.0429s0130 // SapurV1A.0665s0020 // SapurV1A.1387s0050 // SapurV1A.0268s0270 // SapurV1A.0452s0180 // SapurV1A.0522s0060 // SapurV1A.0263s0070 // SapurV1A.0669s0100 // SapurV1A.1973s0030 // SapurV1A.1745s0010 // SapurV1A.0858s0100 // SapurV1A.0607s0260 // SapurV1A.0708s0080 // SapurV1A.0036s0220 // SapurV1A.0004s1080 // SapurV1A.0313s0100 // SapurV1A.0846s0120 // SapurV1A.0022s0010 // …
	GO:0005975	P	carbohydrate metabolic process	56	651	893	19470	1.1e-05	0.00055	// SapurV1A.0616s0030 // SapurV1A.1162s0070 // SapurV1A.0493s0260 // SapurV1A.0449s0230 // SapurV1A.0016s0440 // SapurV1A.0001s2250 // SapurV1A.0854s0040 // SapurV1A.0054s0340 // SapurV1A.0091s0210 // SapurV1A.0810s0050 // SapurV1A.0920s0200 // SapurV1A.0390s0070 // SapurV1A.1512s0020 // SapurV1A.1409s0010 // SapurV1A.0704s0020 // SapurV1A.0298s0180 // SapurV1A.0542s0200 // SapurV1A.0080s0470 // …
	GO:0042221	P	response to chemical stimulus	25	651	282	19470	2.4e-05	0.0012	// SapurV1A.0313s0150 // SapurV1A.0775s0110 // SapurV1A.0326s0380 // SapurV1A.0016s1290 // SapurV1A.0327s0160 // SapurV1A.0365s0280 // SapurV1A.0247s0140 // SapurV1A.0114s0020 // SapurV1A.0441s0200 // SapurV1A.0082s0350 // SapurV1A.0573s0050 // SapurV1A.0184s0220 // SapurV1A.0065s0180 // SapurV1A.0326s0390 // SapurV1A.1775s0020 // SapurV1A.1459s0090 // SapurV1A.0016s0910 // SapurV1A.0016s0660 // …
	GO:0008652	P	cellular amino acid biosynthetic process	15	651	119	19470	3e-05	0.0013	// SapurV1A.0042s0460 // SapurV1A.0993s0130 // SapurV1A.0708s0080 // SapurV1A.0858s0100 // SapurV1A.0004s1080 // SapurV1A.0036s0220 // SapurV1A.0022s0010 // SapurV1A.0522s0060 // SapurV1A.0263s0070 // SapurV1A.0669s0100 // SapurV1A.0665s0020 // SapurV1A.1745s0010 // SapurV1A.3994s0020 // SapurV1A.0531s0160 // SapurV1A.0732s0070
	GO:0009607	P	response to biotic stimulus	8	651	32	19470	3.5e-05	0.0014	// SapurV1A.2148s0030 // SapurV1A.0015s0110 // SapurV1A.2148s0020 // SapurV1A.0704s0070 // SapurV1A.1187s0090 // SapurV1A.0015s0150 // SapurV1A.0345s0300 // SapurV1A.0405s0050
	GO:0050896	P	response to stimulus	47	651	733	19470	3.4e-05	0.0014	// SapurV1A.0417s0080 // SapurV1A.0921s0040 // SapurV1A.0313s0150 // SapurV1A.1459s0090 // SapurV1A.0775s0110 // SapurV1A.0015s0150 // SapurV1A.0326s0380 // SapurV1A.0007s0670 // SapurV1A.2148s0020 // SapurV1A.2907s0020 // SapurV1A.0016s1290 // SapurV1A.0442s0310 // SapurV1A.0327s0160 // SapurV1A.0365s0280 // SapurV1A.0774s0020 // SapurV1A.0345s0300 // SapurV1A.0247s0140 // SapurV1A.0114s0020 // …
	GO:0006006	P	glucose metabolic process	13	651	95	19470	4.6e-05	0.0018	// SapurV1A.2595s0030 // SapurV1A.0449s0230 // SapurV1A.0635s0130 // SapurV1A.0149s0290 // SapurV1A.0054s0340 // SapurV1A.0091s0210 // SapurV1A.0208s0310 // SapurV1A.0004s0960 // SapurV1A.0920s0200 // SapurV1A.0453s0080 // SapurV1A.0110s0050 // SapurV1A.1409s0010 // SapurV1A.0379s0160
	GO:0009309	P	amine biosynthetic process	15	651	126	19470	5.4e-05	0.002	// SapurV1A.0042s0460 // SapurV1A.0993s0130 // SapurV1A.0708s0080 // SapurV1A.0858s0100 // SapurV1A.0004s1080 // SapurV1A.0036s0220 // SapurV1A.0022s0010 // SapurV1A.0522s0060 // SapurV1A.0263s0070 // SapurV1A.0669s0100 // SapurV1A.0665s0020 // SapurV1A.1745s0010 // SapurV1A.3994s0020 // SapurV1A.0531s0160 // SapurV1A.0732s0070
	GO:0005996	P	monosaccharide metabolic process	15	651	134	19470	0.0001	0.0036	// SapurV1A.2595s0030 // SapurV1A.0449s0230 // SapurV1A.0635s0130 // SapurV1A.0149s0290 // SapurV1A.0054s0340 // SapurV1A.0091s0210 // SapurV1A.0090s0080 // SapurV1A.0208s0310 // SapurV1A.0004s0960 // SapurV1A.0920s0200 // SapurV1A.0453s0080 // SapurV1A.0110s0050 // SapurV1A.0166s0400 // SapurV1A.1409s0010 // SapurV1A.0379s0160
	GO:0009084	P	glutamine family amino acid biosynthetic process	6	651	19	19470	0.00012	0.004	// SapurV1A.0036s0220 // SapurV1A.0004s1080 // SapurV1A.0665s0020 // SapurV1A.1745s0010 // SapurV1A.0022s0010 // SapurV1A.0531s0160
	GO:0016052	P	carbohydrate catabolic process	14	651	123	19470	0.00015	0.0042	// SapurV1A.2595s0030 // SapurV1A.0149s0290 // SapurV1A.0449s0230 // SapurV1A.0635s0130 // SapurV1A.0542s0200 // SapurV1A.0039s0620 // SapurV1A.0080s0470 // SapurV1A.0091s0210 // SapurV1A.0208s0310 // SapurV1A.0110s0050 // SapurV1A.0832s0020 // SapurV1A.1409s0010 // SapurV1A.0379s0160 // SapurV1A.1935s0010
	GO:0015992	P	proton transport	11	651	78	19470	0.00014	0.0042	// SapurV1A.3951s0010 // SapurV1A.0121s0060 // SapurV1A.0241s0040 // SapurV1A.1095s0080 // SapurV1A.0023s0420 // SapurV1A.0023s0040 // SapurV1A.1101s0030 // SapurV1A.0218s0330 // SapurV1A.0182s0250 // SapurV1A.0657s0160 // SapurV1A.0860s0030
	GO:0006818	P	hydrogen transport	11	651	78	19470	0.00014	0.0042	// SapurV1A.3951s0010 // SapurV1A.0121s0060 // SapurV1A.0241s0040 // SapurV1A.1095s0080 // SapurV1A.0023s0420 // SapurV1A.0023s0040 // SapurV1A.1101s0030 // SapurV1A.0218s0330 // SapurV1A.0182s0250 // SapurV1A.0657s0160 // SapurV1A.0860s0030
	GO:0006066	P	alcohol metabolic process	17	651	172	19470	0.00015	0.0042	// SapurV1A.2595s0030 // SapurV1A.0449s0230 // SapurV1A.0635s0130 // SapurV1A.0149s0290 // SapurV1A.0054s0340 // SapurV1A.0091s0210 // SapurV1A.0166s0400 // SapurV1A.0090s0080 // SapurV1A.0208s0310 // SapurV1A.0004s0960 // SapurV1A.0920s0200 // SapurV1A.0453s0080 // SapurV1A.0110s0050 // SapurV1A.1995s0050 // SapurV1A.1409s0010 // SapurV1A.0379s0160 // SapurV1A.1935s0010
	GO:0044282	P	small molecule catabolic process	14	651	125	19470	0.00017	0.0048	// SapurV1A.0429s0130 // SapurV1A.2595s0030 // SapurV1A.4572s0010 // SapurV1A.0449s0230 // SapurV1A.0635s0130 // SapurV1A.0149s0290 // SapurV1A.1409s0010 // SapurV1A.0846s0120 // SapurV1A.0208s0310 // SapurV1A.0110s0050 // SapurV1A.0091s0210 // SapurV1A.1087s0070 // SapurV1A.0379s0160 // SapurV1A.1935s0010
	GO:0019318	P	hexose metabolic process	14	651	126	19470	0.00018	0.005	// SapurV1A.2595s0030 // SapurV1A.0449s0230 // SapurV1A.0635s0130 // SapurV1A.0149s0290 // SapurV1A.0054s0340 // SapurV1A.0091s0210 // SapurV1A.0208s0310 // SapurV1A.0004s0960 // SapurV1A.0920s0200 // SapurV1A.0453s0080 // SapurV1A.0110s0050 // SapurV1A.0166s0400 // SapurV1A.1409s0010 // SapurV1A.0379s0160
	GO:0044271	P	cellular nitrogen compound biosynthetic process	18	651	200	19470	0.00027	0.0072	// SapurV1A.0042s0460 // SapurV1A.0993s0130 // SapurV1A.0707s0040 // SapurV1A.0708s0080 // SapurV1A.0105s0420 // SapurV1A.0858s0100 // SapurV1A.0004s1080 // SapurV1A.0036s0220 // SapurV1A.0022s0010 // SapurV1A.0012s1050 // SapurV1A.1745s0010 // SapurV1A.0669s0100 // SapurV1A.0665s0020 // SapurV1A.0263s0070 // SapurV1A.3994s0020 // SapurV1A.0531s0160 // SapurV1A.0732s0070 // SapurV1A.0522s0060
	GO:0009064	P	glutamine family amino acid metabolic process	7	651	34	19470	0.00031	0.0079	// SapurV1A.0036s0220 // SapurV1A.0004s1080 // SapurV1A.0022s0010 // SapurV1A.1745s0010 // SapurV1A.0665s0020 // SapurV1A.0531s0160 // SapurV1A.0649s0110
	GO:0006414	P	translational elongation	7	651	39	19470	0.00064	0.016	// SapurV1A.1402s0030 // SapurV1A.1081s0020 // SapurV1A.0145s0170 // SapurV1A.0053s0510 // SapurV1A.0014s0560 // SapurV1A.0933s0050 // SapurV1A.0100s0050
	GO:0061024	P	membrane organization	7	651	40	19470	0.00073	0.017	// SapurV1A.0614s0180 // SapurV1A.0233s0040 // SapurV1A.0417s0230 // SapurV1A.3928s0010 // SapurV1A.0649s0120 // SapurV1A.0128s0440 // SapurV1A.0048s0230
	GO:0016044	P	cellular membrane organization	7	651	40	19470	0.00073	0.017	// SapurV1A.0614s0180 // SapurV1A.0233s0040 // SapurV1A.0417s0230 // SapurV1A.3928s0010 // SapurV1A.0649s0120 // SapurV1A.0128s0440 // SapurV1A.0048s0230
	GO:0034220	P	ion transmembrane transport	9	651	73	19470	0.0013	0.03	// SapurV1A.3951s0010 // SapurV1A.0121s0060 // SapurV1A.0241s0040 // SapurV1A.1095s0080 // SapurV1A.0023s0420 // SapurV1A.1101s0030 // SapurV1A.0218s0330 // SapurV1A.0182s0250 // SapurV1A.0860s0030
	GO:0015672	P	monovalent inorganic cation transport	11	651	105	19470	0.0014	0.03	// SapurV1A.3951s0010 // SapurV1A.0121s0060 // SapurV1A.0241s0040 // SapurV1A.1095s0080 // SapurV1A.0023s0420 // SapurV1A.0023s0040 // SapurV1A.1101s0030 // SapurV1A.0218s0330 // SapurV1A.0182s0250 // SapurV1A.0657s0160 // SapurV1A.0860s0030
	GO:0006720	P	isoprenoid metabolic process	6	651	33	19470	0.0015	0.031	// SapurV1A.0198s0380 // SapurV1A.3190s0020 // SapurV1A.0090s0080 // SapurV1A.0119s0190 // SapurV1A.0092s0300 // SapurV1A.0216s0290
	GO:0008299	P	isoprenoid biosynthetic process	6	651	33	19470	0.0015	0.031	// SapurV1A.0198s0380 // SapurV1A.3190s0020 // SapurV1A.0090s0080 // SapurV1A.0119s0190 // SapurV1A.0092s0300 // SapurV1A.0216s0290
	GO:0018904	P	organic ether metabolic process	7	651	47	19470	0.0017	0.034	// SapurV1A.1125s0080 // SapurV1A.0550s0210 // SapurV1A.1248s0010 // SapurV1A.0006s0060 // SapurV1A.0028s0340 // SapurV1A.0188s0100 // SapurV1A.0210s0190
	GO:0006662	P	glycerol ether metabolic process	7	651	47	19470	0.0017	0.034	// SapurV1A.1125s0080 // SapurV1A.0550s0210 // SapurV1A.1248s0010 // SapurV1A.0006s0060 // SapurV1A.0028s0340 // SapurV1A.0188s0100 // SapurV1A.0210s0190
	GO:0044275	P	cellular carbohydrate catabolic process	10	651	96	19470	0.0023	0.043	// SapurV1A.2595s0030 // SapurV1A.0449s0230 // SapurV1A.0635s0130 // SapurV1A.0149s0290 // SapurV1A.0091s0210 // SapurV1A.0208s0310 // SapurV1A.0110s0050 // SapurV1A.1409s0010 // SapurV1A.0379s0160 // SapurV1A.1935s0010
	GO:0046164	P	alcohol catabolic process	10	651	96	19470	0.0023	0.043	// SapurV1A.2595s0030 // SapurV1A.0449s0230 // SapurV1A.0635s0130 // SapurV1A.0149s0290 // SapurV1A.0091s0210 // SapurV1A.0208s0310 // SapurV1A.0110s0050 // SapurV1A.1409s0010 // SapurV1A.0379s0160 // SapurV1A.1935s0010
	GO:0044262	P	cellular carbohydrate metabolic process	25	651	394	19470	0.0026	0.048	// SapurV1A.0449s0230 // SapurV1A.0054s0340 // SapurV1A.0166s0400 // SapurV1A.0920s0200 // SapurV1A.1409s0010 // SapurV1A.0298s0180 // SapurV1A.0121s0110 // SapurV1A.0004s0960 // SapurV1A.1995s0050 // SapurV1A.0053s0870 // SapurV1A.0379s0160 // SapurV1A.0045s0610 // SapurV1A.0722s0180 // SapurV1A.0090s0080 // SapurV1A.0091s0210 // SapurV1A.0494s0030 // SapurV1A.0059s0120 // SapurV1A.0114s0090 // …
	GO:0015991	P	ATP hydrolysis coupled proton transport	6	651	38	19470	0.0028	0.049	// SapurV1A.3951s0010 // SapurV1A.0121s0060 // SapurV1A.1101s0030 // SapurV1A.0218s0330 // SapurV1A.0182s0250 // SapurV1A.0860s0030
	GO:0015988	P	energy coupled proton transport, against electrochemical gradient	6	651	38	19470	0.0028	0.049	// SapurV1A.3951s0010 // SapurV1A.0121s0060 // SapurV1A.1101s0030 // SapurV1A.0218s0330 // SapurV1A.0182s0250 // SapurV1A.0860s0030
	GO:0006091	P	generation of precursor metabolites and energy	13	651	154	19470	0.0031	0.054	// SapurV1A.3951s0010 // SapurV1A.0449s0230 // SapurV1A.2595s0030 // SapurV1A.0294s0230 // SapurV1A.0241s0040 // SapurV1A.1095s0080 // SapurV1A.0091s0210 // SapurV1A.1480s0030 // SapurV1A.0023s0420 // SapurV1A.0208s0310 // SapurV1A.0681s0120 // SapurV1A.0149s0290 // SapurV1A.0379s0160
	GO:0019320	P	hexose catabolic process	9	651	86	19470	0.0036	0.058	// SapurV1A.2595s0030 // SapurV1A.0449s0230 // SapurV1A.0635s0130 // SapurV1A.0149s0290 // SapurV1A.0091s0210 // SapurV1A.0208s0310 // SapurV1A.0110s0050 // SapurV1A.1409s0010 // SapurV1A.0379s0160
	GO:0046365	P	monosaccharide catabolic process	9	651	86	19470	0.0036	0.058	// SapurV1A.2595s0030 // SapurV1A.0449s0230 // SapurV1A.0635s0130 // SapurV1A.0149s0290 // SapurV1A.0091s0210 // SapurV1A.0208s0310 // SapurV1A.0110s0050 // SapurV1A.1409s0010 // SapurV1A.0379s0160
	GO:0006508	P	proteolysis	35	651	632	19470	0.0036	0.058	// SapurV1A.0349s0070 // SapurV1A.0573s0100 // SapurV1A.0302s0280 // SapurV1A.0411s0190 // SapurV1A.0006s0040 // SapurV1A.0016s0330 // SapurV1A.0163s0010 // SapurV1A.0766s0090 // SapurV1A.0260s0100 // SapurV1A.0029s0540 // SapurV1A.0022s0630 // SapurV1A.0608s0230 // SapurV1A.0045s0620 // SapurV1A.0107s0200 // SapurV1A.0090s0700 // SapurV1A.1207s0060 // SapurV1A.1188s0010 // SapurV1A.0894s0100 // …
	GO:0006007	P	glucose catabolic process	9	651	86	19470	0.0036	0.058	// SapurV1A.2595s0030 // SapurV1A.0449s0230 // SapurV1A.0635s0130 // SapurV1A.0149s0290 // SapurV1A.0091s0210 // SapurV1A.0208s0310 // SapurV1A.0110s0050 // SapurV1A.1409s0010 // SapurV1A.0379s0160
	GO:0044283	P	small molecule biosynthetic process	19	651	280	19470	0.0042	0.065	// SapurV1A.0042s0460 // SapurV1A.0001s0580 // SapurV1A.3994s0020 // SapurV1A.0708s0080 // SapurV1A.0858s0100 // SapurV1A.0004s1080 // SapurV1A.0036s0220 // SapurV1A.0163s0090 // SapurV1A.0522s0060 // SapurV1A.0022s0010 // SapurV1A.0004s0960 // SapurV1A.0263s0070 // SapurV1A.0669s0100 // SapurV1A.0665s0020 // SapurV1A.2744s0020 // SapurV1A.1745s0010 // SapurV1A.0531s0160 // SapurV1A.0732s0070 // …
	GO:0016053	P	organic acid biosynthetic process	15	651	200	19470	0.0044	0.067	// SapurV1A.0042s0460 // SapurV1A.0993s0130 // SapurV1A.0708s0080 // SapurV1A.0858s0100 // SapurV1A.0004s1080 // SapurV1A.0036s0220 // SapurV1A.0022s0010 // SapurV1A.0522s0060 // SapurV1A.0263s0070 // SapurV1A.0669s0100 // SapurV1A.0665s0020 // SapurV1A.1745s0010 // SapurV1A.3994s0020 // SapurV1A.0531s0160 // SapurV1A.0732s0070
	GO:0046394	P	carboxylic acid biosynthetic process	15	651	200	19470	0.0044	0.067	// SapurV1A.0042s0460 // SapurV1A.0993s0130 // SapurV1A.0708s0080 // SapurV1A.0858s0100 // SapurV1A.0004s1080 // SapurV1A.0036s0220 // SapurV1A.0022s0010 // SapurV1A.0522s0060 // SapurV1A.0263s0070 // SapurV1A.0669s0100 // SapurV1A.0665s0020 // SapurV1A.1745s0010 // SapurV1A.3994s0020 // SapurV1A.0531s0160 // SapurV1A.0732s0070
	GO:0055086	P	nucleobase, nucleoside and nucleotide metabolic process	17	651	242	19470	0.0047	0.07	// SapurV1A.3951s0010 // SapurV1A.0216s0280 // SapurV1A.0121s0060 // SapurV1A.0982s0040 // SapurV1A.0035s0440 // SapurV1A.0241s0040 // SapurV1A.0635s0130 // SapurV1A.1095s0080 // SapurV1A.0036s0480 // SapurV1A.0163s0090 // SapurV1A.0023s0420 // SapurV1A.1426s0050 // SapurV1A.0982s0020 // SapurV1A.0218s0330 // SapurV1A.0313s0110 // SapurV1A.0110s0050 // SapurV1A.0982s0030
	GO:0019748	P	secondary metabolic process	5	651	38	19470	0.012	0.18	// SapurV1A.0110s0050 // SapurV1A.0635s0130 // SapurV1A.0119s0190 // SapurV1A.0216s0290 // SapurV1A.0163s0090
	GO:0046034	P	ATP metabolic process	7	651	71	19470	0.013	0.19	// SapurV1A.3951s0010 // SapurV1A.0121s0060 // SapurV1A.0241s0040 // SapurV1A.1095s0080 // SapurV1A.0023s0420 // SapurV1A.0218s0330 // SapurV1A.0313s0110
	GO:0015979	P	photosynthesis	8	651	91	19470	0.015	0.21	// SapurV1A.0012s1050 // SapurV1A.0294s0230 // SapurV1A.0289s0080 // SapurV1A.0076s0180 // SapurV1A.0417s0230 // SapurV1A.0681s0120 // SapurV1A.0048s0230 // SapurV1A.0028s0360
	GO:0045454	P	cell redox homeostasis	11	651	153	19470	0.018	0.25	// SapurV1A.1125s0080 // SapurV1A.0550s0210 // SapurV1A.1248s0010 // SapurV1A.0142s0230 // SapurV1A.0175s0140 // SapurV1A.0011s0240 // SapurV1A.0028s0340 // SapurV1A.0188s0100 // SapurV1A.0210s0190 // SapurV1A.0006s0060 // SapurV1A.0034s0800
	GO:0009141	P	nucleoside triphosphate metabolic process	9	651	115	19470	0.019	0.26	// SapurV1A.3951s0010 // SapurV1A.0216s0280 // SapurV1A.0121s0060 // SapurV1A.0035s0440 // SapurV1A.0241s0040 // SapurV1A.1095s0080 // SapurV1A.0023s0420 // SapurV1A.0218s0330 // SapurV1A.0313s0110
	GO:0019725	P	cellular homeostasis	11	651	160	19470	0.024	0.31	// SapurV1A.1125s0080 // SapurV1A.0550s0210 // SapurV1A.1248s0010 // SapurV1A.0142s0230 // SapurV1A.0175s0140 // SapurV1A.0011s0240 // SapurV1A.0028s0340 // SapurV1A.0188s0100 // SapurV1A.0210s0190 // SapurV1A.0006s0060 // SapurV1A.0034s0800
	GO:0042592	P	homeostatic process	11	651	161	19470	0.024	0.32	// SapurV1A.1125s0080 // SapurV1A.0550s0210 // SapurV1A.1248s0010 // SapurV1A.0142s0230 // SapurV1A.0175s0140 // SapurV1A.0011s0240 // SapurV1A.0028s0340 // SapurV1A.0188s0100 // SapurV1A.0210s0190 // SapurV1A.0006s0060 // SapurV1A.0034s0800
	GO:0006096	P	glycolysis	6	651	64	19470	0.026	0.33	// SapurV1A.2595s0030 // SapurV1A.0449s0230 // SapurV1A.0091s0210 // SapurV1A.0208s0310 // SapurV1A.0149s0290 // SapurV1A.0379s0160
	GO:0009057	P	macromolecule catabolic process	17	651	299	19470	0.029	0.36	// SapurV1A.0832s0020 // SapurV1A.2595s0030 // SapurV1A.0149s0290 // SapurV1A.0449s0230 // SapurV1A.0635s0130 // SapurV1A.0542s0200 // SapurV1A.0039s0620 // SapurV1A.0080s0470 // SapurV1A.0091s0210 // SapurV1A.0208s0310 // SapurV1A.0379s0160 // SapurV1A.0548s0090 // SapurV1A.0110s0050 // SapurV1A.0022s0630 // SapurV1A.1409s0010 // SapurV1A.1337s0040 // SapurV1A.1935s0010
	GO:0009056	P	catabolic process	22	651	416	19470	0.028	0.36	// SapurV1A.0429s0130 // SapurV1A.3951s0010 // SapurV1A.0449s0230 // SapurV1A.0091s0210 // SapurV1A.1409s0010 // SapurV1A.0542s0200 // SapurV1A.0080s0470 // SapurV1A.0022s0630 // SapurV1A.1087s0070 // SapurV1A.0379s0160 // SapurV1A.0039s0620 // SapurV1A.0846s0120 // SapurV1A.0548s0090 // SapurV1A.4572s0010 // SapurV1A.1337s0040 // SapurV1A.2595s0030 // SapurV1A.0635s0130 // SapurV1A.1935s0010 // …
	GO:0009117	P	nucleotide metabolic process	12	651	193	19470	0.035	0.43	// SapurV1A.3951s0010 // SapurV1A.0216s0280 // SapurV1A.0121s0060 // SapurV1A.0035s0440 // SapurV1A.0241s0040 // SapurV1A.0635s0130 // SapurV1A.1095s0080 // SapurV1A.0163s0090 // SapurV1A.0023s0420 // SapurV1A.0218s0330 // SapurV1A.0313s0110 // SapurV1A.0110s0050
	GO:0006753	P	nucleoside phosphate metabolic process	12	651	193	19470	0.035	0.43	// SapurV1A.3951s0010 // SapurV1A.0216s0280 // SapurV1A.0121s0060 // SapurV1A.0035s0440 // SapurV1A.0241s0040 // SapurV1A.0635s0130 // SapurV1A.1095s0080 // SapurV1A.0163s0090 // SapurV1A.0023s0420 // SapurV1A.0218s0330 // SapurV1A.0313s0110 // SapurV1A.0110s0050
	GO:0046483	P	heterocycle metabolic process	15	651	263	19470	0.038	0.45	// SapurV1A.3951s0010 // SapurV1A.0001s0580 // SapurV1A.0216s0280 // SapurV1A.0707s0040 // SapurV1A.0105s0420 // SapurV1A.0035s0440 // SapurV1A.0241s0040 // SapurV1A.1095s0080 // SapurV1A.0036s0480 // SapurV1A.0023s0420 // SapurV1A.0012s1050 // SapurV1A.0138s0080 // SapurV1A.0218s0330 // SapurV1A.0313s0110 // SapurV1A.0121s0060
	GO:0009199	P	ribonucleoside triphosphate metabolic process	8	651	112	19470	0.041	0.46	// SapurV1A.3951s0010 // SapurV1A.0121s0060 // SapurV1A.0035s0440 // SapurV1A.0241s0040 // SapurV1A.1095s0080 // SapurV1A.0023s0420 // SapurV1A.0218s0330 // SapurV1A.0313s0110
	GO:0009206	P	purine ribonucleoside triphosphate biosynthetic process	6	651	73	19470	0.043	0.46	// SapurV1A.3951s0010 // SapurV1A.0035s0440 // SapurV1A.0241s0040 // SapurV1A.1095s0080 // SapurV1A.0023s0420 // SapurV1A.0313s0110
	GO:0009205	P	purine ribonucleoside triphosphate metabolic process	8	651	112	19470	0.041	0.46	// SapurV1A.3951s0010 // SapurV1A.0121s0060 // SapurV1A.0035s0440 // SapurV1A.0241s0040 // SapurV1A.1095s0080 // SapurV1A.0023s0420 // SapurV1A.0218s0330 // SapurV1A.0313s0110
	GO:0009201	P	ribonucleoside triphosphate biosynthetic process	6	651	73	19470	0.043	0.46	// SapurV1A.3951s0010 // SapurV1A.0035s0440 // SapurV1A.0241s0040 // SapurV1A.1095s0080 // SapurV1A.0023s0420 // SapurV1A.0313s0110
	GO:0009142	P	nucleoside triphosphate biosynthetic process	6	651	73	19470	0.043	0.46	// SapurV1A.3951s0010 // SapurV1A.0035s0440 // SapurV1A.0241s0040 // SapurV1A.1095s0080 // SapurV1A.0023s0420 // SapurV1A.0313s0110
	GO:0009144	P	purine nucleoside triphosphate metabolic process	8	651	112	19470	0.041	0.46	// SapurV1A.3951s0010 // SapurV1A.0121s0060 // SapurV1A.0035s0440 // SapurV1A.0241s0040 // SapurV1A.1095s0080 // SapurV1A.0023s0420 // SapurV1A.0218s0330 // SapurV1A.0313s0110
	GO:0009145	P	purine nucleoside triphosphate biosynthetic process	6	651	73	19470	0.043	0.46	// SapurV1A.3951s0010 // SapurV1A.0035s0440 // SapurV1A.0241s0040 // SapurV1A.1095s0080 // SapurV1A.0023s0420 // SapurV1A.0313s0110
	GO:0044248	P	cellular catabolic process	18	651	343	19470	0.047	0.5	// SapurV1A.0429s0130 // SapurV1A.2595s0030 // SapurV1A.3951s0010 // SapurV1A.0449s0230 // SapurV1A.0635s0130 // SapurV1A.0149s0290 // SapurV1A.1409s0010 // SapurV1A.0846s0120 // SapurV1A.0208s0310 // SapurV1A.0379s0160 // SapurV1A.0022s0630 // SapurV1A.0548s0090 // SapurV1A.0110s0050 // SapurV1A.0091s0210 // SapurV1A.4572s0010 // SapurV1A.1087s0070 // SapurV1A.1337s0040 // SapurV1A.1935s0010
	GO:0009116	P	nucleoside metabolic process	6	651	77	19470	0.052	0.55	// SapurV1A.0982s0020 // SapurV1A.0982s0040 // SapurV1A.0035s0440 // SapurV1A.1426s0050 // SapurV1A.0216s0280 // SapurV1A.0982s0030
	GO:0009150	P	purine ribonucleotide metabolic process	8	651	124	19470	0.065	0.68	// SapurV1A.3951s0010 // SapurV1A.0121s0060 // SapurV1A.0035s0440 // SapurV1A.0241s0040 // SapurV1A.1095s0080 // SapurV1A.0023s0420 // SapurV1A.0218s0330 // SapurV1A.0313s0110
	GO:0065008	P	regulation of biological quality	11	651	193	19470	0.068	0.7	// SapurV1A.1125s0080 // SapurV1A.0550s0210 // SapurV1A.1248s0010 // SapurV1A.0142s0230 // SapurV1A.0175s0140 // SapurV1A.0011s0240 // SapurV1A.0028s0340 // SapurV1A.0188s0100 // SapurV1A.0210s0190 // SapurV1A.0006s0060 // SapurV1A.0034s0800
	GO:0006163	P	purine nucleotide metabolic process	8	651	127	19470	0.072	0.71	// SapurV1A.3951s0010 // SapurV1A.0121s0060 // SapurV1A.0035s0440 // SapurV1A.0241s0040 // SapurV1A.1095s0080 // SapurV1A.0023s0420 // SapurV1A.0218s0330 // SapurV1A.0313s0110
	GO:0051186	P	cofactor metabolic process	8	651	127	19470	0.072	0.71	// SapurV1A.0001s0580 // SapurV1A.0012s1050 // SapurV1A.0707s0040 // SapurV1A.0635s0130 // SapurV1A.0163s0090 // SapurV1A.0011s0110 // SapurV1A.0110s0050 // SapurV1A.0138s0080
	GO:0051188	P	cofactor biosynthetic process	6	651	84	19470	0.072	0.71	// SapurV1A.0001s0580 // SapurV1A.0012s1050 // SapurV1A.0707s0040 // SapurV1A.0163s0090 // SapurV1A.0011s0110 // SapurV1A.0138s0080
	GO:0009259	P	ribonucleotide metabolic process	8	651	126	19470	0.07	0.71	// SapurV1A.3951s0010 // SapurV1A.0121s0060 // SapurV1A.0035s0440 // SapurV1A.0241s0040 // SapurV1A.1095s0080 // SapurV1A.0023s0420 // SapurV1A.0218s0330 // SapurV1A.0313s0110
	GO:0009152	P	purine ribonucleotide biosynthetic process	6	651	85	19470	0.075	0.72	// SapurV1A.3951s0010 // SapurV1A.0035s0440 // SapurV1A.0241s0040 // SapurV1A.1095s0080 // SapurV1A.0023s0420 // SapurV1A.0313s0110
	GO:0009165	P	nucleotide biosynthetic process	7	651	107	19470	0.077	0.73	// SapurV1A.3951s0010 // SapurV1A.0035s0440 // SapurV1A.0241s0040 // SapurV1A.1095s0080 // SapurV1A.0163s0090 // SapurV1A.0023s0420 // SapurV1A.0313s0110
	GO:0006754	P	ATP biosynthetic process	5	651	65	19470	0.076	0.73	// SapurV1A.3951s0010 // SapurV1A.0023s0420 // SapurV1A.1095s0080 // SapurV1A.0313s0110 // SapurV1A.0241s0040
	GO:0009260	P	ribonucleotide biosynthetic process	6	651	87	19470	0.081	0.76	// SapurV1A.3951s0010 // SapurV1A.0035s0440 // SapurV1A.0241s0040 // SapurV1A.1095s0080 // SapurV1A.0023s0420 // SapurV1A.0313s0110
	GO:0006164	P	purine nucleotide biosynthetic process	6	651	88	19470	0.084	0.78	// SapurV1A.3951s0010 // SapurV1A.0035s0440 // SapurV1A.0241s0040 // SapurV1A.1095s0080 // SapurV1A.0023s0420 // SapurV1A.0313s0110
	GO:0008104	P	protein localization	8	651	295	19470	0.77	1	// SapurV1A.0233s0190 // SapurV1A.1086s0060 // SapurV1A.0557s0150 // SapurV1A.0614s0180 // SapurV1A.0012s0060 // SapurV1A.3928s0010 // SapurV1A.0649s0120 // SapurV1A.0128s0440
	GO:0070727	P	cellular macromolecule localization	8	651	190	19470	0.31	1	// SapurV1A.0233s0190 // SapurV1A.1086s0060 // SapurV1A.0557s0150 // SapurV1A.0614s0180 // SapurV1A.0012s0060 // SapurV1A.3928s0010 // SapurV1A.0649s0120 // SapurV1A.0128s0440
	GO:0055085	P	transmembrane transport	9	651	689	19470	1	1	// SapurV1A.3951s0010 // SapurV1A.0121s0060 // SapurV1A.0241s0040 // SapurV1A.1095s0080 // SapurV1A.0023s0420 // SapurV1A.1101s0030 // SapurV1A.0218s0330 // SapurV1A.0182s0250 // SapurV1A.0860s0030
	GO:0033036	P	macromolecule localization	8	651	307	19470	0.8	1	// SapurV1A.0233s0190 // SapurV1A.1086s0060 // SapurV1A.0557s0150 // SapurV1A.0614s0180 // SapurV1A.0012s0060 // SapurV1A.3928s0010 // SapurV1A.0649s0120 // SapurV1A.0128s0440
	GO:0032787	P	monocarboxylic acid metabolic process	6	651	109	19470	0.17	1	// SapurV1A.4572s0010 // SapurV1A.0090s0080 // SapurV1A.0004s0960 // SapurV1A.0138s0080 // SapurV1A.0388s0140 // SapurV1A.1087s0070
	GO:0045184	P	establishment of protein localization	8	651	270	19470	0.68	1	// SapurV1A.0233s0190 // SapurV1A.1086s0060 // SapurV1A.0557s0150 // SapurV1A.0614s0180 // SapurV1A.0012s0060 // SapurV1A.3928s0010 // SapurV1A.0649s0120 // SapurV1A.0128s0440
	GO:0019538	P	protein metabolic process	128	651	3600	19470	0.24	1	// SapurV1A.0297s0120 // SapurV1A.0302s0280 // SapurV1A.2019s0010 // SapurV1A.0016s0330 // SapurV1A.1156s0030 // SapurV1A.2199s0020 // SapurV1A.0897s0030 // SapurV1A.0849s0030 // SapurV1A.0052s0340 // SapurV1A.0247s0180 // SapurV1A.0012s0440 // SapurV1A.0045s0620 // SapurV1A.0619s0150 // SapurV1A.0186s0310 // SapurV1A.0354s0180 // SapurV1A.0140s0290 // SapurV1A.0313s0100 // SapurV1A.0411s0190 // …
	GO:0006457	P	protein folding	9	651	164	19470	0.11	1	// SapurV1A.0297s0120 // SapurV1A.0453s0110 // SapurV1A.0173s0130 // SapurV1A.0025s0300 // SapurV1A.0509s0030 // SapurV1A.0619s0150 // SapurV1A.0808s0090 // SapurV1A.2217s0020 // SapurV1A.0110s0260
	GO:0006807	P	nitrogen compound metabolic process	61	651	2882	19470	1	1	// SapurV1A.0429s0130 // SapurV1A.1095s0080 // SapurV1A.0707s0040 // SapurV1A.3951s0010 // SapurV1A.0665s0020 // SapurV1A.1387s0050 // SapurV1A.0022s0010 // SapurV1A.0036s0480 // SapurV1A.0166s0400 // SapurV1A.0313s0110 // SapurV1A.0268s0270 // SapurV1A.0420s0280 // SapurV1A.0012s1050 // SapurV1A.0442s0310 // SapurV1A.1225s0130 // SapurV1A.0216s0280 // SapurV1A.0982s0040 // SapurV1A.0615s0050 // …
	GO:0034660	P	ncRNA metabolic process	5	651	133	19470	0.46	1	// SapurV1A.0313s0100 // SapurV1A.1387s0050 // SapurV1A.1225s0130 // SapurV1A.0379s0300 // SapurV1A.0452s0180
	GO:0050789	P	regulation of biological process	16	651	2189	19470	1	1	// SapurV1A.1125s0080 // SapurV1A.0498s0280 // SapurV1A.0550s0210 // SapurV1A.1248s0010 // SapurV1A.0142s0230 // SapurV1A.0175s0140 // SapurV1A.0442s0310 // SapurV1A.0011s0240 // SapurV1A.0028s0340 // SapurV1A.0188s0100 // SapurV1A.0210s0190 // SapurV1A.0681s0120 // SapurV1A.0100s0050 // SapurV1A.0933s0050 // SapurV1A.0006s0060 // SapurV1A.0034s0800
	GO:0044267	P	cellular protein metabolic process	92	651	3100	19470	0.9	1	// SapurV1A.0297s0120 // SapurV1A.2019s0010 // SapurV1A.1156s0030 // SapurV1A.2199s0020 // SapurV1A.0897s0030 // SapurV1A.0849s0030 // SapurV1A.0052s0340 // SapurV1A.0247s0180 // SapurV1A.0012s0440 // SapurV1A.0619s0150 // SapurV1A.0444s0290 // SapurV1A.0354s0180 // SapurV1A.0140s0290 // SapurV1A.0313s0100 // SapurV1A.2369s0020 // SapurV1A.0676s0040 // SapurV1A.0214s0240 // SapurV1A.1402s0030 // …
	GO:0044260	P	cellular macromolecule metabolic process	108	651	5492	19470	1	1	// SapurV1A.0297s0120 // SapurV1A.0091s0210 // SapurV1A.2019s0010 // SapurV1A.1156s0030 // SapurV1A.2199s0020 // SapurV1A.0897s0030 // SapurV1A.0849s0030 // SapurV1A.0052s0340 // SapurV1A.0247s0180 // SapurV1A.0012s0440 // SapurV1A.0142s0140 // SapurV1A.0619s0150 // SapurV1A.0379s0160 // SapurV1A.0186s0310 // SapurV1A.0354s0180 // SapurV1A.0140s0290 // SapurV1A.0313s0100 // SapurV1A.2369s0020 // …
	GO:0006886	P	intracellular protein transport	8	651	180	19470	0.26	1	// SapurV1A.0233s0190 // SapurV1A.1086s0060 // SapurV1A.0557s0150 // SapurV1A.0614s0180 // SapurV1A.0012s0060 // SapurV1A.3928s0010 // SapurV1A.0649s0120 // SapurV1A.0128s0440
	GO:0016043	P	cellular component organization	14	651	369	19470	0.36	1	// SapurV1A.0001s2040 // SapurV1A.0614s0180 // SapurV1A.0233s0040 // SapurV1A.0408s0040 // SapurV1A.0002s0080 // SapurV1A.0030s0270 // SapurV1A.0417s0230 // SapurV1A.3928s0010 // SapurV1A.0649s0120 // SapurV1A.0334s0100 // SapurV1A.0933s0050 // SapurV1A.0100s0050 // SapurV1A.0128s0440 // SapurV1A.0048s0230
	GO:0065007	P	biological regulation	18	651	2283	19470	1	1	// SapurV1A.0706s0240 // SapurV1A.1125s0080 // SapurV1A.0498s0280 // SapurV1A.0550s0210 // SapurV1A.1248s0010 // SapurV1A.0142s0230 // SapurV1A.0175s0140 // SapurV1A.0442s0310 // SapurV1A.0045s0620 // SapurV1A.0011s0240 // SapurV1A.0028s0340 // SapurV1A.0188s0100 // SapurV1A.0210s0190 // SapurV1A.0681s0120 // SapurV1A.0100s0050 // SapurV1A.0933s0050 // SapurV1A.0006s0060 // SapurV1A.0034s0800
	GO:0034613	P	cellular protein localization	8	651	190	19470	0.31	1	// SapurV1A.0233s0190 // SapurV1A.1086s0060 // SapurV1A.0557s0150 // SapurV1A.0614s0180 // SapurV1A.0012s0060 // SapurV1A.3928s0010 // SapurV1A.0649s0120 // SapurV1A.0128s0440
	GO:0006629	P	lipid metabolic process	15	651	555	19470	0.83	1	// SapurV1A.4572s0010 // SapurV1A.0481s0080 // SapurV1A.0198s0380 // SapurV1A.0014s1170 // SapurV1A.3190s0020 // SapurV1A.0090s0080 // SapurV1A.0119s0190 // SapurV1A.0388s0140 // SapurV1A.0270s0090 // SapurV1A.0341s0030 // SapurV1A.0092s0300 // SapurV1A.0029s0810 // SapurV1A.0216s0290 // SapurV1A.1087s0070 // SapurV1A.0105s0330
	GO:0006812	P	cation transport	13	651	389	19470	0.54	1	// SapurV1A.3951s0010 // SapurV1A.0121s0060 // SapurV1A.0243s0040 // SapurV1A.0241s0040 // SapurV1A.1095s0080 // SapurV1A.0023s0420 // SapurV1A.0023s0040 // SapurV1A.1101s0030 // SapurV1A.0218s0330 // SapurV1A.0313s0110 // SapurV1A.0182s0250 // SapurV1A.0657s0160 // SapurV1A.0860s0030
	GO:0006811	P	ion transport	13	651	458	19470	0.76	1	// SapurV1A.3951s0010 // SapurV1A.0121s0060 // SapurV1A.0243s0040 // SapurV1A.0241s0040 // SapurV1A.1095s0080 // SapurV1A.0023s0420 // SapurV1A.0023s0040 // SapurV1A.1101s0030 // SapurV1A.0218s0330 // SapurV1A.0313s0110 // SapurV1A.0182s0250 // SapurV1A.0657s0160 // SapurV1A.0860s0030
	GO:0006810	P	transport	23	651	1564	19470	1	1	// SapurV1A.3951s0010 // SapurV1A.0614s0180 // SapurV1A.0233s0040 // SapurV1A.0557s0150 // SapurV1A.0012s0060 // SapurV1A.0649s0120 // SapurV1A.0313s0110 // SapurV1A.0182s0250 // SapurV1A.0657s0160 // SapurV1A.1095s0080 // SapurV1A.0023s0040 // SapurV1A.3928s0010 // SapurV1A.0860s0030 // SapurV1A.0233s0190 // SapurV1A.1086s0060 // SapurV1A.0243s0040 // SapurV1A.0241s0040 // SapurV1A.0023s0420 // …
	GO:0050794	P	regulation of cellular process	16	651	2162	19470	1	1	// SapurV1A.1125s0080 // SapurV1A.0498s0280 // SapurV1A.0550s0210 // SapurV1A.1248s0010 // SapurV1A.0142s0230 // SapurV1A.0175s0140 // SapurV1A.0442s0310 // SapurV1A.0011s0240 // SapurV1A.0028s0340 // SapurV1A.0188s0100 // SapurV1A.0210s0190 // SapurV1A.0681s0120 // SapurV1A.0100s0050 // SapurV1A.0933s0050 // SapurV1A.0006s0060 // SapurV1A.0034s0800
	GO:0006952	P	defense response	8	651	163	19470	0.19	1	// SapurV1A.2148s0030 // SapurV1A.0015s0110 // SapurV1A.2148s0020 // SapurV1A.0704s0070 // SapurV1A.1187s0090 // SapurV1A.0015s0150 // SapurV1A.0345s0300 // SapurV1A.0405s0050
	GO:0043412	P	macromolecule modification	14	651	2144	19470	1	1	// SapurV1A.0214s0240 // SapurV1A.0140s0290 // SapurV1A.0531s0040 // SapurV1A.0893s0090 // SapurV1A.1111s0040 // SapurV1A.4879s0010 // SapurV1A.0001s2870 // SapurV1A.0015s0680 // SapurV1A.0442s0310 // SapurV1A.2019s0010 // SapurV1A.0046s0170 // SapurV1A.0543s0060 // SapurV1A.0933s0050 // SapurV1A.0100s0050
	GO:0051234	P	establishment of localization	23	651	1564	19470	1	1	// SapurV1A.3951s0010 // SapurV1A.0614s0180 // SapurV1A.0233s0040 // SapurV1A.0557s0150 // SapurV1A.0012s0060 // SapurV1A.0649s0120 // SapurV1A.0313s0110 // SapurV1A.0182s0250 // SapurV1A.0657s0160 // SapurV1A.1095s0080 // SapurV1A.0023s0040 // SapurV1A.3928s0010 // SapurV1A.0860s0030 // SapurV1A.0233s0190 // SapurV1A.1086s0060 // SapurV1A.0243s0040 // SapurV1A.0241s0040 // SapurV1A.0023s0420 // …
	GO:0016070	P	RNA metabolic process	7	651	2063	19470	1	1	// SapurV1A.0313s0100 // SapurV1A.1225s0130 // SapurV1A.0379s0300 // SapurV1A.1387s0050 // SapurV1A.0452s0180 // SapurV1A.0588s0050 // SapurV1A.0442s0310
	GO:0046907	P	intracellular transport	8	651	217	19470	0.44	1	// SapurV1A.0233s0190 // SapurV1A.1086s0060 // SapurV1A.0557s0150 // SapurV1A.0614s0180 // SapurV1A.0012s0060 // SapurV1A.3928s0010 // SapurV1A.0649s0120 // SapurV1A.0128s0440
	GO:0044265	P	cellular macromolecule catabolic process	13	651	263	19470	0.11	1	// SapurV1A.2595s0030 // SapurV1A.0449s0230 // SapurV1A.0635s0130 // SapurV1A.0149s0290 // SapurV1A.0091s0210 // SapurV1A.0208s0310 // SapurV1A.0379s0160 // SapurV1A.0548s0090 // SapurV1A.0110s0050 // SapurV1A.0022s0630 // SapurV1A.1409s0010 // SapurV1A.1337s0040 // SapurV1A.1935s0010
	GO:0006732	P	coenzyme metabolic process	5	651	93	19470	0.21	1	// SapurV1A.0110s0050 // SapurV1A.0001s0580 // SapurV1A.0138s0080 // SapurV1A.0635s0130 // SapurV1A.0163s0090
	GO:0016310	P	phosphorylation	20	651	1922	19470	1	1	// SapurV1A.0214s0240 // SapurV1A.0140s0290 // SapurV1A.1095s0080 // SapurV1A.3951s0010 // SapurV1A.1111s0040 // SapurV1A.0241s0040 // SapurV1A.0035s0440 // SapurV1A.4879s0010 // SapurV1A.0001s2870 // SapurV1A.0531s0040 // SapurV1A.0125s0480 // SapurV1A.0893s0090 // SapurV1A.0114s0280 // SapurV1A.0023s0420 // SapurV1A.0015s0680 // SapurV1A.2019s0010 // SapurV1A.0092s0300 // SapurV1A.0046s0170 // …
	GO:0044249	P	cellular biosynthetic process	107	651	3223	19470	0.55	1	// SapurV1A.1156s0030 // SapurV1A.2744s0020 // SapurV1A.2199s0020 // SapurV1A.0897s0030 // SapurV1A.0849s0030 // SapurV1A.0052s0340 // SapurV1A.0247s0180 // SapurV1A.0012s0440 // SapurV1A.0858s0100 // SapurV1A.0444s0290 // SapurV1A.0035s0440 // SapurV1A.0241s0040 // SapurV1A.0004s1080 // SapurV1A.3190s0020 // SapurV1A.0313s0100 // SapurV1A.0023s0420 // SapurV1A.0119s0190 // SapurV1A.2369s0020 // …
	GO:0034645	P	cellular macromolecule biosynthetic process	70	651	2693	19470	0.99	1	// SapurV1A.0253s0100 // SapurV1A.1081s0020 // SapurV1A.0289s0410 // SapurV1A.0142s0140 // SapurV1A.1387s0050 // SapurV1A.0029s0590 // SapurV1A.2199s0020 // SapurV1A.1856s0060 // SapurV1A.0014s0560 // SapurV1A.0452s0180 // SapurV1A.0760s0140 // SapurV1A.1156s0030 // SapurV1A.0710s0020 // SapurV1A.2897s0030 // SapurV1A.4536s0020 // SapurV1A.0350s0070 // SapurV1A.1328s0040 // SapurV1A.0442s0310 // …
	GO:0006139	P	nucleobase, nucleoside, nucleotide and nucleic acid metabolic process	28	651	2566	19470	1	1	// SapurV1A.3951s0010 // SapurV1A.1387s0050 // SapurV1A.0036s0480 // SapurV1A.0166s0400 // SapurV1A.0313s0110 // SapurV1A.0982s0030 // SapurV1A.1225s0130 // SapurV1A.0216s0280 // SapurV1A.0982s0040 // SapurV1A.0420s0280 // SapurV1A.1095s0080 // SapurV1A.0442s0310 // SapurV1A.0452s0180 // SapurV1A.0588s0050 // SapurV1A.1426s0050 // SapurV1A.0774s0020 // SapurV1A.0379s0300 // SapurV1A.0035s0440 // …
	GO:0051641	P	cellular localization	8	651	283	19470	0.73	1	// SapurV1A.0233s0190 // SapurV1A.1086s0060 // SapurV1A.0557s0150 // SapurV1A.0614s0180 // SapurV1A.0012s0060 // SapurV1A.3928s0010 // SapurV1A.0649s0120 // SapurV1A.0128s0440
	GO:0043687	P	post-translational protein modification	12	651	1960	19470	1	1	// SapurV1A.0214s0240 // SapurV1A.0140s0290 // SapurV1A.0531s0040 // SapurV1A.0893s0090 // SapurV1A.1111s0040 // SapurV1A.4879s0010 // SapurV1A.0001s2870 // SapurV1A.0015s0680 // SapurV1A.0442s0310 // SapurV1A.2019s0010 // SapurV1A.0046s0170 // SapurV1A.0543s0060
	GO:0006725	P	cellular aromatic compound metabolic process	5	651	96	19470	0.23	1	// SapurV1A.0185s0080 // SapurV1A.0354s0210 // SapurV1A.3994s0020 // SapurV1A.0138s0080 // SapurV1A.0036s0480
	GO:0044255	P	cellular lipid metabolic process	9	651	220	19470	0.32	1	// SapurV1A.4572s0010 // SapurV1A.0198s0380 // SapurV1A.3190s0020 // SapurV1A.0090s0080 // SapurV1A.0119s0190 // SapurV1A.0092s0300 // SapurV1A.0388s0140 // SapurV1A.0216s0290 // SapurV1A.1087s0070
	GO:0043170	P	macromolecule metabolic process	147	651	6043	19470	1	1	// SapurV1A.0297s0120 // SapurV1A.0302s0280 // SapurV1A.0091s0210 // SapurV1A.2019s0010 // SapurV1A.0016s0330 // SapurV1A.1156s0030 // SapurV1A.2199s0020 // SapurV1A.0897s0030 // SapurV1A.0849s0030 // SapurV1A.0052s0340 // SapurV1A.0542s0200 // SapurV1A.0247s0180 // SapurV1A.0012s0440 // SapurV1A.0142s0140 // SapurV1A.0045s0620 // SapurV1A.0090s0700 // SapurV1A.0379s0160 // SapurV1A.0186s0310 // …
	GO:0043933	P	macromolecular complex subunit organization	5	651	231	19470	0.88	1	// SapurV1A.0030s0270 // SapurV1A.0001s2040 // SapurV1A.0933s0050 // SapurV1A.0100s0050 // SapurV1A.0334s0100
	GO:0034621	P	cellular macromolecular complex subunit organization	5	651	172	19470	0.68	1	// SapurV1A.0030s0270 // SapurV1A.0001s2040 // SapurV1A.0933s0050 // SapurV1A.0100s0050 // SapurV1A.0334s0100
	GO:0006796	P	phosphate metabolic process	20	651	1969	19470	1	1	// SapurV1A.0214s0240 // SapurV1A.0140s0290 // SapurV1A.1095s0080 // SapurV1A.3951s0010 // SapurV1A.1111s0040 // SapurV1A.0241s0040 // SapurV1A.0035s0440 // SapurV1A.4879s0010 // SapurV1A.0001s2870 // SapurV1A.0531s0040 // SapurV1A.0125s0480 // SapurV1A.0893s0090 // SapurV1A.0114s0280 // SapurV1A.0023s0420 // SapurV1A.0015s0680 // SapurV1A.2019s0010 // SapurV1A.0092s0300 // SapurV1A.0046s0170 // …
	GO:0071554	P	cell wall organization or biogenesis	5	651	142	19470	0.52	1	// SapurV1A.0494s0010 // SapurV1A.0542s0200 // SapurV1A.0039s0620 // SapurV1A.0080s0470 // SapurV1A.0832s0020
	GO:0010467	P	gene expression	71	651	2646	19470	0.98	1	// SapurV1A.0253s0100 // SapurV1A.1081s0020 // SapurV1A.0289s0410 // SapurV1A.0142s0140 // SapurV1A.1387s0050 // SapurV1A.0029s0590 // SapurV1A.2199s0020 // SapurV1A.1856s0060 // SapurV1A.0014s0560 // SapurV1A.0452s0180 // SapurV1A.0760s0140 // SapurV1A.1156s0030 // SapurV1A.0710s0020 // SapurV1A.2897s0030 // SapurV1A.4536s0020 // SapurV1A.0350s0070 // SapurV1A.1328s0040 // SapurV1A.0442s0310 // …
	GO:0006468	P	protein amino acid phosphorylation	11	651	1799	19470	1	1	// SapurV1A.0214s0240 // SapurV1A.0140s0290 // SapurV1A.0531s0040 // SapurV1A.0893s0090 // SapurV1A.1111s0040 // SapurV1A.4879s0010 // SapurV1A.0001s2870 // SapurV1A.0015s0680 // SapurV1A.2019s0010 // SapurV1A.0046s0170 // SapurV1A.0543s0060
	GO:0009987	P	cellular process	239	651	8867	19470	1	1	// SapurV1A.0297s0120 // SapurV1A.0233s0040 // SapurV1A.1947s0030 // SapurV1A.0091s0210 // SapurV1A.2019s0010 // SapurV1A.0006s0060 // SapurV1A.1156s0030 // SapurV1A.2744s0020 // SapurV1A.2199s0020 // SapurV1A.0897s0030 // SapurV1A.0849s0030 // SapurV1A.0216s0280 // SapurV1A.0052s0340 // SapurV1A.0247s0180 // SapurV1A.0012s0440 // SapurV1A.0121s0110 // SapurV1A.0186s0310 // SapurV1A.1426s0050 // …
	GO:0006464	P	protein modification process	14	651	2088	19470	1	1	// SapurV1A.0214s0240 // SapurV1A.0140s0290 // SapurV1A.0531s0040 // SapurV1A.0893s0090 // SapurV1A.1111s0040 // SapurV1A.4879s0010 // SapurV1A.0001s2870 // SapurV1A.0015s0680 // SapurV1A.0442s0310 // SapurV1A.2019s0010 // SapurV1A.0046s0170 // SapurV1A.0543s0060 // SapurV1A.0933s0050 // SapurV1A.0100s0050
	GO:0009058	P	biosynthetic process	120	651	3444	19470	0.33	1	// SapurV1A.1156s0030 // SapurV1A.2744s0020 // SapurV1A.2199s0020 // SapurV1A.0897s0030 // SapurV1A.0849s0030 // SapurV1A.0052s0340 // SapurV1A.0247s0180 // SapurV1A.0012s0440 // SapurV1A.0121s0110 // SapurV1A.0858s0100 // SapurV1A.0186s0310 // SapurV1A.0035s0440 // SapurV1A.0241s0040 // SapurV1A.0004s1080 // SapurV1A.3190s0020 // SapurV1A.0313s0100 // SapurV1A.0023s0420 // SapurV1A.0119s0190 // …
	GO:0009059	P	macromolecule biosynthetic process	70	651	2698	19470	0.99	1	// SapurV1A.0253s0100 // SapurV1A.1081s0020 // SapurV1A.0289s0410 // SapurV1A.0142s0140 // SapurV1A.1387s0050 // SapurV1A.0029s0590 // SapurV1A.2199s0020 // SapurV1A.1856s0060 // SapurV1A.0014s0560 // SapurV1A.0452s0180 // SapurV1A.0760s0140 // SapurV1A.1156s0030 // SapurV1A.0710s0020 // SapurV1A.2897s0030 // SapurV1A.4536s0020 // SapurV1A.0350s0070 // SapurV1A.1328s0040 // SapurV1A.0442s0310 // …
	GO:0051649	P	establishment of localization in cell	8	651	262	19470	0.65	1	// SapurV1A.0233s0190 // SapurV1A.1086s0060 // SapurV1A.0557s0150 // SapurV1A.0614s0180 // SapurV1A.0012s0060 // SapurV1A.3928s0010 // SapurV1A.0649s0120 // SapurV1A.0128s0440
	GO:0051179	P	localization	23	651	1589	19470	1	1	// SapurV1A.3951s0010 // SapurV1A.0614s0180 // SapurV1A.0233s0040 // SapurV1A.0557s0150 // SapurV1A.0012s0060 // SapurV1A.0649s0120 // SapurV1A.0313s0110 // SapurV1A.0182s0250 // SapurV1A.0657s0160 // SapurV1A.1095s0080 // SapurV1A.0023s0040 // SapurV1A.3928s0010 // SapurV1A.0860s0030 // SapurV1A.0233s0190 // SapurV1A.1086s0060 // SapurV1A.0243s0040 // SapurV1A.0241s0040 // SapurV1A.0023s0420 // …
	GO:0008610	P	lipid biosynthetic process	6	651	171	19470	0.51	1	// SapurV1A.0198s0380 // SapurV1A.3190s0020 // SapurV1A.0090s0080 // SapurV1A.0119s0190 // SapurV1A.0092s0300 // SapurV1A.0216s0290
	GO:0006996	P	organelle organization	9	651	220	19470	0.32	1	// SapurV1A.0614s0180 // SapurV1A.0408s0040 // SapurV1A.0002s0080 // SapurV1A.0417s0230 // SapurV1A.3928s0010 // SapurV1A.0649s0120 // SapurV1A.0334s0100 // SapurV1A.0128s0440 // SapurV1A.0048s0230
	GO:0044238	P	primary metabolic process	242	651	7563	19470	0.82	1	// SapurV1A.0297s0120 // SapurV1A.0493s0260 // SapurV1A.0302s0280 // SapurV1A.0854s0040 // SapurV1A.0091s0210 // SapurV1A.2019s0010 // SapurV1A.0016s0330 // SapurV1A.1156s0030 // SapurV1A.2744s0020 // SapurV1A.2199s0020 // SapurV1A.0897s0030 // SapurV1A.0849s0030 // SapurV1A.0216s0280 // SapurV1A.0052s0340 // SapurV1A.0542s0200 // SapurV1A.0247s0180 // SapurV1A.0012s0440 // SapurV1A.0121s0110 // …
	GO:0005976	P	polysaccharide metabolic process	6	651	138	19470	0.32	1	// SapurV1A.0045s0610 // SapurV1A.0542s0200 // SapurV1A.0039s0620 // SapurV1A.0080s0470 // SapurV1A.0722s0180 // SapurV1A.0832s0020
	GO:0044237	P	cellular metabolic process	207	651	6746	19470	0.94	1	// SapurV1A.0297s0120 // SapurV1A.1947s0030 // SapurV1A.0091s0210 // SapurV1A.2019s0010 // SapurV1A.0142s0140 // SapurV1A.1156s0030 // SapurV1A.2744s0020 // SapurV1A.2199s0020 // SapurV1A.0897s0030 // SapurV1A.0849s0030 // SapurV1A.0216s0280 // SapurV1A.0052s0340 // SapurV1A.0247s0180 // SapurV1A.0012s0440 // SapurV1A.0121s0110 // SapurV1A.0186s0310 // SapurV1A.1426s0050 // SapurV1A.0619s0150 // …
	GO:0006399	P	tRNA metabolic process	5	651	103	19470	0.27	1	// SapurV1A.0313s0100 // SapurV1A.1387s0050 // SapurV1A.1225s0130 // SapurV1A.0379s0300 // SapurV1A.0452s0180
	GO:0006793	P	phosphorus metabolic process	20	651	1969	19470	1	1	// SapurV1A.0214s0240 // SapurV1A.0140s0290 // SapurV1A.1095s0080 // SapurV1A.3951s0010 // SapurV1A.1111s0040 // SapurV1A.0241s0040 // SapurV1A.0035s0440 // SapurV1A.4879s0010 // SapurV1A.0001s2870 // SapurV1A.0531s0040 // SapurV1A.0125s0480 // SapurV1A.0893s0090 // SapurV1A.0114s0280 // SapurV1A.0023s0420 // SapurV1A.0015s0680 // SapurV1A.2019s0010 // SapurV1A.0092s0300 // SapurV1A.0046s0170 // …
	GO:0015031	P	protein transport	8	651	270	19470	0.68	1	// SapurV1A.0233s0190 // SapurV1A.1086s0060 // SapurV1A.0557s0150 // SapurV1A.0614s0180 // SapurV1A.0012s0060 // SapurV1A.3928s0010 // SapurV1A.0649s0120 // SapurV1A.0128s0440
	GO:0005198	F	structural molecule activity	61	651	566	19470	1.6e-14	1.1e-11	// SapurV1A.0253s0100 // SapurV1A.0029s0590 // SapurV1A.2199s0020 // SapurV1A.1856s0060 // SapurV1A.0135s0290 // SapurV1A.0760s0140 // SapurV1A.1156s0030 // SapurV1A.0018s0660 // SapurV1A.0710s0020 // SapurV1A.2897s0030 // SapurV1A.4536s0020 // SapurV1A.0350s0070 // SapurV1A.1328s0040 // SapurV1A.0166s0300 // SapurV1A.0849s0030 // SapurV1A.0012s0440 // SapurV1A.0052s0340 // SapurV1A.0051s0650 // …
	GO:0003735	F	structural constituent of ribosome	56	651	504	19470	6.4e-14	1.5e-11	// SapurV1A.0253s0100 // SapurV1A.0029s0590 // SapurV1A.2199s0020 // SapurV1A.1856s0060 // SapurV1A.0135s0290 // SapurV1A.0760s0140 // SapurV1A.1156s0030 // SapurV1A.0710s0020 // SapurV1A.2897s0030 // SapurV1A.4536s0020 // SapurV1A.0350s0070 // SapurV1A.1328s0040 // SapurV1A.0166s0300 // SapurV1A.0849s0030 // SapurV1A.0012s0440 // SapurV1A.0052s0340 // SapurV1A.0051s0650 // SapurV1A.0773s0150 // …
	GO:0016491	F	oxidoreductase activity	129	651	1911	19470	4.5e-14	1.5e-11	// SapurV1A.0130s0440 // SapurV1A.0093s0180 // SapurV1A.0006s0060 // SapurV1A.1311s0030 // SapurV1A.1422s0050 // SapurV1A.1394s0020 // SapurV1A.0765s0070 // SapurV1A.0176s0150 // SapurV1A.0613s0160 // SapurV1A.0327s0160 // SapurV1A.1275s0040 // SapurV1A.0607s0260 // SapurV1A.0374s0120 // SapurV1A.0184s0220 // SapurV1A.0098s0340 // SapurV1A.0636s0140 // SapurV1A.0643s0200 // SapurV1A.1087s0070 // …
	GO:0003824	F	catalytic activity	406	651	9599	19470	2.9e-11	5e-09	// SapurV1A.0154s0300 // SapurV1A.0742s0050 // SapurV1A.2744s0020 // SapurV1A.0542s0200 // SapurV1A.0613s0160 // SapurV1A.1426s0050 // SapurV1A.0028s0340 // SapurV1A.0619s0150 // SapurV1A.0607s0260 // SapurV1A.0289s0350 // SapurV1A.0004s1080 // SapurV1A.0820s0120 // SapurV1A.0114s0090 // SapurV1A.0885s0110 // SapurV1A.0636s0140 // SapurV1A.4879s0010 // SapurV1A.0188s0370 // SapurV1A.0388s0140 // …
	GO:0016209	F	antioxidant activity	24	651	164	19470	1e-08	1.4e-06	// SapurV1A.0313s0150 // SapurV1A.0775s0110 // SapurV1A.0326s0380 // SapurV1A.0016s1290 // SapurV1A.0327s0160 // SapurV1A.0365s0280 // SapurV1A.0247s0140 // SapurV1A.0114s0020 // SapurV1A.0441s0200 // SapurV1A.0082s0350 // SapurV1A.0184s0220 // SapurV1A.0065s0180 // SapurV1A.0326s0390 // SapurV1A.0268s0320 // SapurV1A.1775s0020 // SapurV1A.1459s0090 // SapurV1A.0016s0660 // SapurV1A.0636s0140 // …
	GO:0016684	F	oxidoreductase activity, acting on peroxide as acceptor	22	651	146	19470	2.7e-08	2.6e-06	// SapurV1A.0313s0150 // SapurV1A.0775s0110 // SapurV1A.0326s0380 // SapurV1A.0016s1290 // SapurV1A.0327s0160 // SapurV1A.0365s0280 // SapurV1A.0247s0140 // SapurV1A.0114s0020 // SapurV1A.0441s0200 // SapurV1A.0082s0350 // SapurV1A.0184s0220 // SapurV1A.0065s0180 // SapurV1A.0326s0390 // SapurV1A.1775s0020 // SapurV1A.1459s0090 // SapurV1A.0016s0660 // SapurV1A.0636s0140 // SapurV1A.0610s0030 // …
	GO:0004601	F	peroxidase activity	22	651	146	19470	2.7e-08	2.6e-06	// SapurV1A.0313s0150 // SapurV1A.0775s0110 // SapurV1A.0326s0380 // SapurV1A.0016s1290 // SapurV1A.0327s0160 // SapurV1A.0365s0280 // SapurV1A.0247s0140 // SapurV1A.0114s0020 // SapurV1A.0441s0200 // SapurV1A.0082s0350 // SapurV1A.0184s0220 // SapurV1A.0065s0180 // SapurV1A.0326s0390 // SapurV1A.1775s0020 // SapurV1A.1459s0090 // SapurV1A.0016s0660 // SapurV1A.0636s0140 // SapurV1A.0610s0030 // …
	GO:0048037	F	cofactor binding	43	651	556	19470	1e-06	8.6e-05	// SapurV1A.0139s0200 // SapurV1A.0054s0340 // SapurV1A.0142s0080 // SapurV1A.0122s0550 // SapurV1A.0085s0220 // SapurV1A.0742s0050 // SapurV1A.0920s0200 // SapurV1A.0232s0190 // SapurV1A.0708s0080 // SapurV1A.0317s0350 // SapurV1A.0757s0120 // SapurV1A.0765s0070 // SapurV1A.0176s0150 // SapurV1A.0613s0160 // SapurV1A.0188s0360 // SapurV1A.0602s0180 // SapurV1A.0374s0120 // SapurV1A.0649s0110 // …
	GO:0016616	F	oxidoreductase activity, acting on the CH-OH group of donors, NAD or NADP as acceptor	16	651	125	19470	1.4e-05	0.00094	// SapurV1A.0757s0120 // SapurV1A.0708s0080 // SapurV1A.0765s0070 // SapurV1A.0045s0610 // SapurV1A.0176s0150 // SapurV1A.0142s0080 // SapurV1A.0054s0340 // SapurV1A.0019s0890 // SapurV1A.0093s0180 // SapurV1A.0085s0220 // SapurV1A.0920s0200 // SapurV1A.0453s0080 // SapurV1A.0374s0120 // SapurV1A.0821s0080 // SapurV1A.0272s0280 // SapurV1A.0454s0090
	GO:0008146	F	sulfotransferase activity	10	651	47	19470	1.3e-05	0.00094	// SapurV1A.1937s0030 // SapurV1A.1263s0060 // SapurV1A.1263s0040 // SapurV1A.1263s0080 // SapurV1A.0369s0180 // SapurV1A.1263s0050 // SapurV1A.1263s0090 // SapurV1A.0537s0260 // SapurV1A.1263s0010 // SapurV1A.0537s0240
	GO:0050662	F	coenzyme binding	32	651	406	19470	1.7e-05	0.0011	// SapurV1A.0054s0340 // SapurV1A.0142s0080 // SapurV1A.0085s0220 // SapurV1A.0742s0050 // SapurV1A.0920s0200 // SapurV1A.0708s0080 // SapurV1A.0757s0120 // SapurV1A.0765s0070 // SapurV1A.0176s0150 // SapurV1A.0613s0160 // SapurV1A.0188s0360 // SapurV1A.0602s0180 // SapurV1A.0374s0120 // SapurV1A.0454s0090 // SapurV1A.0717s0090 // SapurV1A.0289s0350 // SapurV1A.0379s0300 // SapurV1A.2118s0010 // …
	GO:0016782	F	transferase activity, transferring sulfur-containing groups	10	651	54	19470	3.7e-05	0.0019	// SapurV1A.1937s0030 // SapurV1A.1263s0060 // SapurV1A.1263s0040 // SapurV1A.1263s0080 // SapurV1A.0369s0180 // SapurV1A.1263s0050 // SapurV1A.1263s0090 // SapurV1A.0537s0260 // SapurV1A.1263s0010 // SapurV1A.0537s0240
	GO:0003746	F	translation elongation factor activity	7	651	23	19470	3.8e-05	0.0019	// SapurV1A.1402s0030 // SapurV1A.1081s0020 // SapurV1A.0145s0170 // SapurV1A.0053s0510 // SapurV1A.0014s0560 // SapurV1A.0933s0050 // SapurV1A.0100s0050
	GO:0005507	F	copper ion binding	18	651	168	19470	3.6e-05	0.0019	// SapurV1A.0917s0060 // SapurV1A.0293s0040 // SapurV1A.0484s0120 // SapurV1A.0322s0180 // SapurV1A.0016s1120 // SapurV1A.0153s0510 // SapurV1A.2385s0020 // SapurV1A.2268s0030 // SapurV1A.0229s0270 // SapurV1A.2715s0020 // SapurV1A.2268s0020 // SapurV1A.0367s0230 // SapurV1A.0184s0090 // SapurV1A.1897s0040 // SapurV1A.1275s0040 // SapurV1A.0634s0140 // SapurV1A.0673s0100 // SapurV1A.0372s0050
	GO:0016614	F	oxidoreductase activity, acting on CH-OH group of donors	17	651	156	19470	4.8e-05	0.0022	// SapurV1A.0757s0120 // SapurV1A.0708s0080 // SapurV1A.0765s0070 // SapurV1A.0045s0610 // SapurV1A.0176s0150 // SapurV1A.0142s0080 // SapurV1A.0054s0340 // SapurV1A.0019s0890 // SapurV1A.0093s0180 // SapurV1A.0085s0220 // SapurV1A.0454s0090 // SapurV1A.0920s0200 // SapurV1A.0453s0080 // SapurV1A.0374s0120 // SapurV1A.0821s0080 // SapurV1A.0272s0280 // SapurV1A.0394s0060
	GO:0008236	F	serine-type peptidase activity	19	651	202	19470	0.00011	0.0045	// SapurV1A.0706s0240 // SapurV1A.0349s0070 // SapurV1A.0894s0100 // SapurV1A.1188s0010 // SapurV1A.0163s0010 // SapurV1A.4273s0020 // SapurV1A.0189s0090 // SapurV1A.0608s0230 // SapurV1A.0045s0620 // SapurV1A.0107s0200 // SapurV1A.0102s0050 // SapurV1A.0016s0970 // SapurV1A.0411s0190 // SapurV1A.0573s0100 // SapurV1A.0766s0090 // SapurV1A.0363s0140 // SapurV1A.0332s0310 // SapurV1A.0260s0100 // …
	GO:0017171	F	serine hydrolase activity	19	651	202	19470	0.00011	0.0045	// SapurV1A.0706s0240 // SapurV1A.0349s0070 // SapurV1A.0894s0100 // SapurV1A.1188s0010 // SapurV1A.0163s0010 // SapurV1A.4273s0020 // SapurV1A.0189s0090 // SapurV1A.0608s0230 // SapurV1A.0045s0620 // SapurV1A.0107s0200 // SapurV1A.0102s0050 // SapurV1A.0016s0970 // SapurV1A.0411s0190 // SapurV1A.0573s0100 // SapurV1A.0766s0090 // SapurV1A.0363s0140 // SapurV1A.0332s0310 // SapurV1A.0260s0100 // …
	GO:0016829	F	lyase activity	21	651	240	19470	0.00013	0.0048	// SapurV1A.0765s0080 // SapurV1A.1030s0120 // SapurV1A.0119s0190 // SapurV1A.0313s0020 // SapurV1A.0707s0040 // SapurV1A.0105s0420 // SapurV1A.0134s0260 // SapurV1A.0004s1080 // SapurV1A.0113s0450 // SapurV1A.0091s0210 // SapurV1A.0531s0090 // SapurV1A.0208s0310 // SapurV1A.0004s0960 // SapurV1A.0166s0400 // SapurV1A.0101s0240 // SapurV1A.1178s0010 // SapurV1A.0532s0120 // SapurV1A.0141s0150 // …
	GO:0051287	F	NAD or NADH binding	9	651	57	19470	0.00026	0.0095	// SapurV1A.0757s0120 // SapurV1A.0708s0080 // SapurV1A.0765s0070 // SapurV1A.0176s0150 // SapurV1A.0142s0080 // SapurV1A.0085s0220 // SapurV1A.0272s0280 // SapurV1A.0374s0120 // SapurV1A.0454s0090
	GO:0046933	F	hydrogen ion transporting ATP synthase activity, rotational mechanism	6	651	25	19470	0.00041	0.014	// SapurV1A.3951s0010 // SapurV1A.0121s0060 // SapurV1A.0241s0040 // SapurV1A.1095s0080 // SapurV1A.0218s0330 // SapurV1A.0860s0030
	GO:0046961	F	proton-transporting ATPase activity, rotational mechanism	6	651	27	19470	0.00059	0.018	// SapurV1A.3951s0010 // SapurV1A.0121s0060 // SapurV1A.0241s0040 // SapurV1A.0218s0330 // SapurV1A.0182s0250 // SapurV1A.0860s0030
	GO:0019829	F	cation-transporting ATPase activity	6	651	27	19470	0.00059	0.018	// SapurV1A.3951s0010 // SapurV1A.0121s0060 // SapurV1A.0241s0040 // SapurV1A.0218s0330 // SapurV1A.0182s0250 // SapurV1A.0860s0030
	GO:0004252	F	serine-type endopeptidase activity	13	651	127	19470	0.00063	0.019	// SapurV1A.0706s0240 // SapurV1A.0349s0070 // SapurV1A.0894s0100 // SapurV1A.4273s0020 // SapurV1A.0363s0140 // SapurV1A.0045s0620 // SapurV1A.0107s0200 // SapurV1A.0102s0050 // SapurV1A.0016s0970 // SapurV1A.0573s0100 // SapurV1A.0766s0090 // SapurV1A.0260s0100 // SapurV1A.0180s0220
	GO:0016853	F	isomerase activity	16	651	186	19470	0.00092	0.025	// SapurV1A.0297s0120 // SapurV1A.0704s0020 // SapurV1A.0040s0360 // SapurV1A.0635s0130 // SapurV1A.0166s0350 // SapurV1A.0173s0130 // SapurV1A.0025s0300 // SapurV1A.0405s0190 // SapurV1A.0619s0150 // SapurV1A.0110s0050 // SapurV1A.0042s0770 // SapurV1A.2744s0020 // SapurV1A.2217s0020 // SapurV1A.1512s0020 // SapurV1A.0453s0110 // SapurV1A.1409s0010
	GO:0070011	F	peptidase activity, acting on L-amino acid peptides	33	651	534	19470	0.00089	0.025	// SapurV1A.0349s0070 // SapurV1A.0573s0100 // SapurV1A.0302s0280 // SapurV1A.0006s0040 // SapurV1A.0016s0330 // SapurV1A.0163s0010 // SapurV1A.0766s0090 // SapurV1A.0260s0100 // SapurV1A.0029s0540 // SapurV1A.0608s0230 // SapurV1A.0045s0620 // SapurV1A.0107s0200 // SapurV1A.0090s0700 // SapurV1A.1207s0060 // SapurV1A.1188s0010 // SapurV1A.0894s0100 // SapurV1A.0289s0190 // SapurV1A.0022s0250 // …
	GO:0030414	F	peptidase inhibitor activity	8	651	61	19470	0.0017	0.042	// SapurV1A.1729s0040 // SapurV1A.0484s0310 // SapurV1A.0008s0180 // SapurV1A.0701s0050 // SapurV1A.0359s0120 // SapurV1A.1305s0060 // SapurV1A.0231s0270 // SapurV1A.0007s0670
	GO:0008233	F	peptidase activity	33	651	556	19470	0.0017	0.042	// SapurV1A.0349s0070 // SapurV1A.0573s0100 // SapurV1A.0302s0280 // SapurV1A.0006s0040 // SapurV1A.0016s0330 // SapurV1A.0163s0010 // SapurV1A.0766s0090 // SapurV1A.0260s0100 // SapurV1A.0029s0540 // SapurV1A.0608s0230 // SapurV1A.0045s0620 // SapurV1A.0107s0200 // SapurV1A.0090s0700 // SapurV1A.1207s0060 // SapurV1A.1188s0010 // SapurV1A.0894s0100 // SapurV1A.0289s0190 // SapurV1A.0022s0250 // …
	GO:0004866	F	endopeptidase inhibitor activity	8	651	61	19470	0.0017	0.042	// SapurV1A.1729s0040 // SapurV1A.0484s0310 // SapurV1A.0008s0180 // SapurV1A.0701s0050 // SapurV1A.0359s0120 // SapurV1A.1305s0060 // SapurV1A.0231s0270 // SapurV1A.0007s0670
	GO:0043169	F	cation binding	93	651	2052	19470	0.002	0.047	// SapurV1A.0302s0280 // SapurV1A.0016s1120 // SapurV1A.0010s0040 // SapurV1A.1178s0010 // SapurV1A.1311s0030 // SapurV1A.0765s0070 // SapurV1A.0229s0270 // SapurV1A.0016s1290 // SapurV1A.0327s0160 // SapurV1A.0090s0700 // SapurV1A.1275s0040 // SapurV1A.0372s0050 // SapurV1A.0917s0060 // SapurV1A.1086s0060 // SapurV1A.0076s0180 // SapurV1A.0636s0140 // SapurV1A.0643s0200 // SapurV1A.0468s0080 // …
	GO:0043167	F	ion binding	93	651	2052	19470	0.002	0.047	// SapurV1A.0302s0280 // SapurV1A.0016s1120 // SapurV1A.0010s0040 // SapurV1A.1178s0010 // SapurV1A.1311s0030 // SapurV1A.0765s0070 // SapurV1A.0229s0270 // SapurV1A.0016s1290 // SapurV1A.0327s0160 // SapurV1A.0090s0700 // SapurV1A.1275s0040 // SapurV1A.0372s0050 // SapurV1A.0917s0060 // SapurV1A.1086s0060 // SapurV1A.0076s0180 // SapurV1A.0636s0140 // SapurV1A.0643s0200 // SapurV1A.0468s0080 // …
	GO:0046872	F	metal ion binding	92	651	2044	19470	0.0026	0.058	// SapurV1A.0302s0280 // SapurV1A.0016s1120 // SapurV1A.0010s0040 // SapurV1A.1178s0010 // SapurV1A.1311s0030 // SapurV1A.0765s0070 // SapurV1A.0229s0270 // SapurV1A.0016s1290 // SapurV1A.0327s0160 // SapurV1A.0090s0700 // SapurV1A.1275s0040 // SapurV1A.0372s0050 // SapurV1A.0917s0060 // SapurV1A.1086s0060 // SapurV1A.0076s0180 // SapurV1A.0636s0140 // SapurV1A.0643s0200 // SapurV1A.0468s0080 // …
	GO:0019842	F	vitamin binding	12	651	134	19470	0.0028	0.061	// SapurV1A.0317s0350 // SapurV1A.0065s0130 // SapurV1A.0139s0200 // SapurV1A.0168s0300 // SapurV1A.0122s0550 // SapurV1A.0661s0200 // SapurV1A.0693s0170 // SapurV1A.0046s0270 // SapurV1A.0001s0090 // SapurV1A.0784s0080 // SapurV1A.0232s0190 // SapurV1A.0649s0110
	GO:0030170	F	pyridoxal phosphate binding	11	651	120	19470	0.0036	0.069	// SapurV1A.0317s0350 // SapurV1A.0065s0130 // SapurV1A.0139s0200 // SapurV1A.0122s0550 // SapurV1A.0661s0200 // SapurV1A.0693s0170 // SapurV1A.0046s0270 // SapurV1A.0001s0090 // SapurV1A.0784s0080 // SapurV1A.0232s0190 // SapurV1A.0649s0110
	GO:0070279	F	vitamin B6 binding	11	651	120	19470	0.0036	0.069	// SapurV1A.0317s0350 // SapurV1A.0065s0130 // SapurV1A.0139s0200 // SapurV1A.0122s0550 // SapurV1A.0661s0200 // SapurV1A.0693s0170 // SapurV1A.0046s0270 // SapurV1A.0001s0090 // SapurV1A.0784s0080 // SapurV1A.0232s0190 // SapurV1A.0649s0110
	GO:0004175	F	endopeptidase activity	24	651	383	19470	0.0036	0.069	// SapurV1A.0349s0070 // SapurV1A.0573s0100 // SapurV1A.0302s0280 // SapurV1A.0766s0090 // SapurV1A.0260s0100 // SapurV1A.0045s0620 // SapurV1A.0107s0200 // SapurV1A.0090s0700 // SapurV1A.1207s0060 // SapurV1A.0894s0100 // SapurV1A.0289s0190 // SapurV1A.0314s0180 // SapurV1A.4273s0020 // SapurV1A.0022s0250 // SapurV1A.0314s0220 // SapurV1A.0363s0140 // SapurV1A.1337s0040 // SapurV1A.0706s0240 // …
	GO:0016840	F	carbon-nitrogen lyase activity	5	651	27	19470	0.0034	0.069	// SapurV1A.0765s0080 // SapurV1A.1030s0120 // SapurV1A.0141s0150 // SapurV1A.0004s1080 // SapurV1A.4624s0010
	GO:0004553	F	hydrolase activity, hydrolyzing O-glycosyl compounds	28	651	480	19470	0.0045	0.084	// SapurV1A.0616s0030 // SapurV1A.0102s0460 // SapurV1A.0493s0260 // SapurV1A.0016s0440 // SapurV1A.0001s2250 // SapurV1A.0854s0040 // SapurV1A.1054s0010 // SapurV1A.0810s0050 // SapurV1A.0390s0070 // SapurV1A.0542s0200 // SapurV1A.0080s0470 // SapurV1A.0626s0030 // SapurV1A.0050s0670 // SapurV1A.0519s0020 // SapurV1A.0367s0250 // SapurV1A.1343s0030 // SapurV1A.0039s0620 // SapurV1A.0264s0340 // …
	GO:0016859	F	cis-trans isomerase activity	6	651	45	19470	0.0059	0.098	// SapurV1A.0297s0120 // SapurV1A.0453s0110 // SapurV1A.0173s0130 // SapurV1A.0025s0300 // SapurV1A.0619s0150 // SapurV1A.2217s0020
	GO:0003755	F	peptidyl-prolyl cis-trans isomerase activity	6	651	45	19470	0.0059	0.098	// SapurV1A.0297s0120 // SapurV1A.0453s0110 // SapurV1A.0173s0130 // SapurV1A.0025s0300 // SapurV1A.0619s0150 // SapurV1A.2217s0020
	GO:0042625	F	ATPase activity, coupled to transmembrane movement of ions	7	651	60	19470	0.0058	0.098	// SapurV1A.3951s0010 // SapurV1A.0121s0060 // SapurV1A.0241s0040 // SapurV1A.0218s0330 // SapurV1A.0313s0110 // SapurV1A.0182s0250 // SapurV1A.0860s0030
	GO:0015035	F	protein disulfide oxidoreductase activity	10	651	111	19470	0.0059	0.098	// SapurV1A.1125s0080 // SapurV1A.0550s0210 // SapurV1A.1248s0010 // SapurV1A.0175s0140 // SapurV1A.0011s0240 // SapurV1A.0028s0340 // SapurV1A.0188s0100 // SapurV1A.0210s0190 // SapurV1A.0006s0060 // SapurV1A.0034s0800
	GO:0015036	F	disulfide oxidoreductase activity	10	651	111	19470	0.0059	0.098	// SapurV1A.1125s0080 // SapurV1A.0550s0210 // SapurV1A.1248s0010 // SapurV1A.0175s0140 // SapurV1A.0011s0240 // SapurV1A.0028s0340 // SapurV1A.0188s0100 // SapurV1A.0210s0190 // SapurV1A.0006s0060 // SapurV1A.0034s0800
	GO:0046914	F	transition metal ion binding	71	651	1572	19470	0.0075	0.12	// SapurV1A.0400s0090 // SapurV1A.0634s0140 // SapurV1A.0302s0280 // SapurV1A.0326s0380 // SapurV1A.0365s0280 // SapurV1A.0580s0100 // SapurV1A.0313s0150 // SapurV1A.0643s0200 // SapurV1A.0122s0550 // SapurV1A.1178s0010 // SapurV1A.0298s0120 // SapurV1A.1689s0020 // SapurV1A.2385s0020 // SapurV1A.1409s0010 // SapurV1A.1086s0060 // SapurV1A.0093s0540 // SapurV1A.0267s0150 // SapurV1A.0322s0180 // …
	GO:0016798	F	hydrolase activity, acting on glycosyl bonds	28	651	502	19470	0.0079	0.12	// SapurV1A.0616s0030 // SapurV1A.0102s0460 // SapurV1A.0493s0260 // SapurV1A.0016s0440 // SapurV1A.0001s2250 // SapurV1A.0854s0040 // SapurV1A.1054s0010 // SapurV1A.0810s0050 // SapurV1A.0390s0070 // SapurV1A.0542s0200 // SapurV1A.0080s0470 // SapurV1A.0626s0030 // SapurV1A.0050s0670 // SapurV1A.0519s0020 // SapurV1A.0367s0250 // SapurV1A.1343s0030 // SapurV1A.0039s0620 // SapurV1A.0264s0340 // …
	GO:0005509	F	calcium ion binding	7	651	67	19470	0.0099	0.15	// SapurV1A.0289s0080 // SapurV1A.0088s0420 // SapurV1A.0076s0180 // SapurV1A.0010s0040 // SapurV1A.0861s0130 // SapurV1A.0681s0120 // SapurV1A.0028s0360
	GO:0008135	F	translation factor activity, nucleic acid binding	8	651	85	19470	0.011	0.16	// SapurV1A.1402s0030 // SapurV1A.1081s0020 // SapurV1A.0145s0170 // SapurV1A.0053s0510 // SapurV1A.0142s0140 // SapurV1A.0014s0560 // SapurV1A.0933s0050 // SapurV1A.0100s0050
	GO:0016787	F	hydrolase activity	114	651	2757	19470	0.011	0.16	// SapurV1A.0493s0260 // SapurV1A.0302s0280 // SapurV1A.0854s0040 // SapurV1A.0016s0330 // SapurV1A.0182s0250 // SapurV1A.0216s0280 // SapurV1A.0542s0200 // SapurV1A.0023s0040 // SapurV1A.0090s0700 // SapurV1A.0367s0250 // SapurV1A.0241s0040 // SapurV1A.0314s0180 // SapurV1A.0314s0220 // SapurV1A.0411s0190 // SapurV1A.0059s0120 // SapurV1A.0823s0010 // SapurV1A.0121s0060 // SapurV1A.0050s0540 // …
	GO:0016620	F	oxidoreductase activity, acting on the aldehyde or oxo group of donors, NAD or NADP as acceptor	5	651	38	19470	0.012	0.17	// SapurV1A.0053s0730 // SapurV1A.0136s0140 // SapurV1A.0046s0050 // SapurV1A.1422s0050 // SapurV1A.0266s0210
	GO:0016820	F	hydrolase activity, acting on acid anhydrides, catalyzing transmembrane movement of substances	10	651	126	19470	0.013	0.18	// SapurV1A.3951s0010 // SapurV1A.0121s0060 // SapurV1A.0241s0040 // SapurV1A.0023s0040 // SapurV1A.1101s0030 // SapurV1A.0218s0330 // SapurV1A.0313s0110 // SapurV1A.0182s0250 // SapurV1A.0657s0160 // SapurV1A.0860s0030
	GO:0015078	F	hydrogen ion transmembrane transporter activity	8	651	93	19470	0.017	0.23	// SapurV1A.3951s0010 // SapurV1A.0121s0060 // SapurV1A.0241s0040 // SapurV1A.1095s0080 // SapurV1A.0023s0420 // SapurV1A.0218s0330 // SapurV1A.0182s0250 // SapurV1A.0860s0030
	GO:0016830	F	carbon-carbon lyase activity	7	651	81	19470	0.024	0.32	// SapurV1A.0313s0020 // SapurV1A.0707s0040 // SapurV1A.0091s0210 // SapurV1A.0004s0960 // SapurV1A.0101s0240 // SapurV1A.0379s0160 // SapurV1A.0649s0110
	GO:0016831	F	carboxy-lyase activity	5	651	47	19470	0.026	0.34	// SapurV1A.0004s0960 // SapurV1A.0707s0040 // SapurV1A.0313s0020 // SapurV1A.0101s0240 // SapurV1A.0649s0110
	GO:0016836	F	hydro-lyase activity	5	651	51	19470	0.034	0.44	// SapurV1A.0208s0310 // SapurV1A.0113s0450 // SapurV1A.0105s0420 // SapurV1A.1178s0010 // SapurV1A.0166s0400
	GO:0016903	F	oxidoreductase activity, acting on the aldehyde or oxo group of donors	5	651	51	19470	0.034	0.44	// SapurV1A.0053s0730 // SapurV1A.0136s0140 // SapurV1A.0046s0050 // SapurV1A.1422s0050 // SapurV1A.0266s0210
	GO:0016667	F	oxidoreductase activity, acting on sulfur group of donors	10	651	151	19470	0.037	0.45	// SapurV1A.1125s0080 // SapurV1A.0550s0210 // SapurV1A.1248s0010 // SapurV1A.0175s0140 // SapurV1A.0011s0240 // SapurV1A.0028s0340 // SapurV1A.0188s0100 // SapurV1A.0210s0190 // SapurV1A.0006s0060 // SapurV1A.0034s0800
	GO:0005506	F	iron ion binding	29	651	601	19470	0.037	0.45	// SapurV1A.0313s0150 // SapurV1A.0643s0200 // SapurV1A.0326s0380 // SapurV1A.0016s1290 // SapurV1A.0327s0160 // SapurV1A.0471s0060 // SapurV1A.0247s0140 // SapurV1A.0114s0020 // SapurV1A.0441s0200 // SapurV1A.0082s0350 // SapurV1A.0534s0120 // SapurV1A.0365s0280 // SapurV1A.0065s0180 // SapurV1A.0011s0110 // SapurV1A.0889s0020 // SapurV1A.0326s0390 // SapurV1A.0326s0010 // SapurV1A.0185s0080 // …
	GO:0020037	F	heme binding	26	651	528	19470	0.038	0.46	// SapurV1A.0313s0150 // SapurV1A.0643s0200 // SapurV1A.0326s0380 // SapurV1A.0016s1290 // SapurV1A.0327s0160 // SapurV1A.0471s0060 // SapurV1A.0247s0140 // SapurV1A.0114s0020 // SapurV1A.0441s0200 // SapurV1A.0082s0350 // SapurV1A.0534s0120 // SapurV1A.0365s0280 // SapurV1A.0065s0180 // SapurV1A.0090s0140 // SapurV1A.0889s0020 // SapurV1A.0326s0390 // SapurV1A.0326s0010 // SapurV1A.1775s0020 // …
	GO:0046906	F	tetrapyrrole binding	26	651	529	19470	0.039	0.46	// SapurV1A.0313s0150 // SapurV1A.0643s0200 // SapurV1A.0326s0380 // SapurV1A.0016s1290 // SapurV1A.0327s0160 // SapurV1A.0471s0060 // SapurV1A.0247s0140 // SapurV1A.0114s0020 // SapurV1A.0441s0200 // SapurV1A.0082s0350 // SapurV1A.0534s0120 // SapurV1A.0365s0280 // SapurV1A.0065s0180 // SapurV1A.0090s0140 // SapurV1A.0889s0020 // SapurV1A.0326s0390 // SapurV1A.0326s0010 // SapurV1A.1775s0020 // …
	GO:0070008	F	serine-type exopeptidase activity	5	651	54	19470	0.042	0.48	// SapurV1A.0411s0190 // SapurV1A.1188s0010 // SapurV1A.0163s0010 // SapurV1A.0332s0310 // SapurV1A.0189s0090
	GO:0004185	F	serine-type carboxypeptidase activity	5	651	54	19470	0.042	0.48	// SapurV1A.0411s0190 // SapurV1A.1188s0010 // SapurV1A.0163s0010 // SapurV1A.0332s0310 // SapurV1A.0189s0090
	GO:0004180	F	carboxypeptidase activity	5	651	57	19470	0.05	0.56	// SapurV1A.0411s0190 // SapurV1A.1188s0010 // SapurV1A.0163s0010 // SapurV1A.0332s0310 // SapurV1A.0189s0090
	GO:0016835	F	carbon-oxygen lyase activity	5	651	58	19470	0.053	0.59	// SapurV1A.0208s0310 // SapurV1A.0113s0450 // SapurV1A.0105s0420 // SapurV1A.1178s0010 // SapurV1A.0166s0400
	GO:0015077	F	monovalent inorganic cation transmembrane transporter activity	8	651	123	19470	0.063	0.69	// SapurV1A.3951s0010 // SapurV1A.0121s0060 // SapurV1A.0241s0040 // SapurV1A.1095s0080 // SapurV1A.0023s0420 // SapurV1A.0218s0330 // SapurV1A.0182s0250 // SapurV1A.0860s0030
	GO:0031406	F	carboxylic acid binding	5	651	63	19470	0.069	0.74	// SapurV1A.2353s0010 // SapurV1A.0894s0140 // SapurV1A.0522s0060 // SapurV1A.0188s0370 // SapurV1A.0468s0070
	GO:0070001	F	aspartic-type peptidase activity	7	651	106	19470	0.074	0.77	// SapurV1A.0314s0130 // SapurV1A.0014s1170 // SapurV1A.0022s0250 // SapurV1A.0314s0180 // SapurV1A.0314s0220 // SapurV1A.0009s1140 // SapurV1A.0289s0190
	GO:0004190	F	aspartic-type endopeptidase activity	7	651	106	19470	0.074	0.77	// SapurV1A.0314s0130 // SapurV1A.0014s1170 // SapurV1A.0022s0250 // SapurV1A.0314s0180 // SapurV1A.0314s0220 // SapurV1A.0009s1140 // SapurV1A.0289s0190
	GO:0016741	F	transferase activity, transferring one-carbon groups	16	651	319	19470	0.079	0.81	// SapurV1A.1356s0090 // SapurV1A.0429s0130 // SapurV1A.1225s0130 // SapurV1A.0326s0420 // SapurV1A.0246s0100 // SapurV1A.0993s0130 // SapurV1A.0188s0370 // SapurV1A.0226s0310 // SapurV1A.0218s0180 // SapurV1A.0221s0170 // SapurV1A.0357s0030 // SapurV1A.0669s0100 // SapurV1A.1575s0070 // SapurV1A.0058s0180 // SapurV1A.0732s0070 // SapurV1A.0662s0170
	GO:0016769	F	transferase activity, transferring nitrogenous groups	5	651	67	19470	0.084	0.85	// SapurV1A.0001s0090 // SapurV1A.0317s0350 // SapurV1A.0232s0190 // SapurV1A.0693s0170 // SapurV1A.0065s0130
	GO:0003723	F	RNA binding	14	651	359	19470	0.32	1	// SapurV1A.1225s0130 // SapurV1A.1402s0030 // SapurV1A.0394s0120 // SapurV1A.0142s0140 // SapurV1A.0086s0060 // SapurV1A.0149s0100 // SapurV1A.0149s0110 // SapurV1A.0012s0440 // SapurV1A.0114s0440 // SapurV1A.0286s0060 // SapurV1A.0933s0050 // SapurV1A.1571s0030 // SapurV1A.0100s0050 // SapurV1A.0285s0150
	GO:0043492	F	ATPase activity, coupled to movement of substances	7	651	118	19470	0.11	1	// SapurV1A.3951s0010 // SapurV1A.0121s0060 // SapurV1A.0241s0040 // SapurV1A.0218s0330 // SapurV1A.0313s0110 // SapurV1A.0182s0250 // SapurV1A.0860s0030
	GO:0022857	F	transmembrane transporter activity	12	651	707	19470	1	1	// SapurV1A.3951s0010 // SapurV1A.0121s0060 // SapurV1A.0241s0040 // SapurV1A.1095s0080 // SapurV1A.0023s0420 // SapurV1A.0023s0040 // SapurV1A.1101s0030 // SapurV1A.0218s0330 // SapurV1A.0313s0110 // SapurV1A.0182s0250 // SapurV1A.0657s0160 // SapurV1A.0860s0030
	GO:0016746	F	transferase activity, transferring acyl groups	13	651	336	19470	0.34	1	// SapurV1A.0114s0090 // SapurV1A.0542s0090 // SapurV1A.2777s0020 // SapurV1A.0820s0070 // SapurV1A.0053s0870 // SapurV1A.3012s0030 // SapurV1A.0820s0120 // SapurV1A.0056s0640 // SapurV1A.0153s0450 // SapurV1A.0030s0040 // SapurV1A.0858s0100 // SapurV1A.0123s0100 // SapurV1A.0056s0660
	GO:0016747	F	transferase activity, transferring acyl groups other than amino-acyl groups	10	651	318	19470	0.62	1	// SapurV1A.0542s0090 // SapurV1A.2777s0020 // SapurV1A.0820s0070 // SapurV1A.3012s0030 // SapurV1A.0820s0120 // SapurV1A.0056s0640 // SapurV1A.0153s0450 // SapurV1A.0030s0040 // SapurV1A.0123s0100 // SapurV1A.0056s0660
	GO:0004672	F	protein kinase activity	12	651	1838	19470	1	1	// SapurV1A.0214s0240 // SapurV1A.0140s0290 // SapurV1A.0531s0040 // SapurV1A.0893s0090 // SapurV1A.1111s0040 // SapurV1A.4879s0010 // SapurV1A.0001s2870 // SapurV1A.0015s0680 // SapurV1A.0442s0310 // SapurV1A.2019s0010 // SapurV1A.0046s0170 // SapurV1A.0543s0060
	GO:0008324	F	cation transmembrane transporter activity	8	651	270	19470	0.68	1	// SapurV1A.3951s0010 // SapurV1A.0121s0060 // SapurV1A.0241s0040 // SapurV1A.1095s0080 // SapurV1A.0023s0420 // SapurV1A.0218s0330 // SapurV1A.0182s0250 // SapurV1A.0860s0030
	GO:0022891	F	substrate-specific transmembrane transporter activity	9	651	467	19470	0.97	1	// SapurV1A.3951s0010 // SapurV1A.0121s0060 // SapurV1A.0241s0040 // SapurV1A.1095s0080 // SapurV1A.0023s0420 // SapurV1A.0218s0330 // SapurV1A.0313s0110 // SapurV1A.0182s0250 // SapurV1A.0860s0030
	GO:0042578	F	phosphoric ester hydrolase activity	6	651	120	19470	0.22	1	// SapurV1A.0823s0010 // SapurV1A.0298s0180 // SapurV1A.0777s0050 // SapurV1A.0709s0170 // SapurV1A.0625s0030 // SapurV1A.1995s0050
	GO:0016818	F	hydrolase activity, acting on acid anhydrides, in phosphorus-containing anhydrides	15	651	679	19470	0.97	1	// SapurV1A.3951s0010 // SapurV1A.0053s0510 // SapurV1A.0086s0640 // SapurV1A.0241s0040 // SapurV1A.0121s0060 // SapurV1A.0014s0560 // SapurV1A.0045s0040 // SapurV1A.0218s0330 // SapurV1A.1081s0020 // SapurV1A.0313s0110 // SapurV1A.0182s0250 // SapurV1A.0073s0450 // SapurV1A.0043s0640 // SapurV1A.0006s0640 // SapurV1A.0860s0030
	GO:0008238	F	exopeptidase activity	5	651	73	19470	0.11	1	// SapurV1A.0411s0190 // SapurV1A.1188s0010 // SapurV1A.0163s0010 // SapurV1A.0332s0310 // SapurV1A.0189s0090
	GO:0005524	F	ATP binding	36	651	2733	19470	1	1	// SapurV1A.3951s0010 // SapurV1A.0531s0040 // SapurV1A.0893s0090 // SapurV1A.1387s0050 // SapurV1A.0015s0680 // SapurV1A.2019s0010 // SapurV1A.0138s0080 // SapurV1A.0452s0180 // SapurV1A.0420s0280 // SapurV1A.0086s0640 // SapurV1A.0063s0300 // SapurV1A.0125s0480 // SapurV1A.0114s0280 // SapurV1A.0442s0310 // SapurV1A.0004s0960 // SapurV1A.0046s0170 // SapurV1A.0774s0020 // SapurV1A.0043s0640 // …
	GO:0016757	F	transferase activity, transferring glycosyl groups	11	651	593	19470	0.99	1	// SapurV1A.0154s0300 // SapurV1A.0646s0130 // SapurV1A.0051s0480 // SapurV1A.0013s0610 // SapurV1A.0013s0600 // SapurV1A.0163s0090 // SapurV1A.0722s0180 // SapurV1A.2030s0010 // SapurV1A.2771s0040 // SapurV1A.0005s1010 // SapurV1A.0398s0160
	GO:0016758	F	transferase activity, transferring hexosyl groups	10	651	496	19470	0.97	1	// SapurV1A.0154s0300 // SapurV1A.0646s0130 // SapurV1A.0051s0480 // SapurV1A.0013s0610 // SapurV1A.0013s0600 // SapurV1A.0722s0180 // SapurV1A.2030s0010 // SapurV1A.2771s0040 // SapurV1A.0005s1010 // SapurV1A.0398s0160
	GO:0015405	F	P-P-bond-hydrolysis-driven transmembrane transporter activity	7	651	134	19470	0.17	1	// SapurV1A.3951s0010 // SapurV1A.0121s0060 // SapurV1A.0241s0040 // SapurV1A.0218s0330 // SapurV1A.0313s0110 // SapurV1A.0182s0250 // SapurV1A.0860s0030
	GO:0016817	F	hydrolase activity, acting on acid anhydrides	19	651	713	19470	0.87	1	// SapurV1A.3951s0010 // SapurV1A.0053s0510 // SapurV1A.0086s0640 // SapurV1A.0241s0040 // SapurV1A.0045s0040 // SapurV1A.0455s0100 // SapurV1A.0121s0060 // SapurV1A.0014s0560 // SapurV1A.0023s0040 // SapurV1A.1101s0030 // SapurV1A.0218s0330 // SapurV1A.1081s0020 // SapurV1A.0313s0110 // SapurV1A.0182s0250 // SapurV1A.0073s0450 // SapurV1A.0043s0640 // SapurV1A.0006s0640 // SapurV1A.0657s0160 // …
	GO:0016887	F	ATPase activity	11	651	360	19470	0.66	1	// SapurV1A.3951s0010 // SapurV1A.0086s0640 // SapurV1A.0241s0040 // SapurV1A.0121s0060 // SapurV1A.0218s0330 // SapurV1A.0313s0110 // SapurV1A.0182s0250 // SapurV1A.0073s0450 // SapurV1A.0860s0030 // SapurV1A.0006s0640 // SapurV1A.0043s0640
	GO:0042626	F	ATPase activity, coupled to transmembrane movement of substances	7	651	118	19470	0.11	1	// SapurV1A.3951s0010 // SapurV1A.0121s0060 // SapurV1A.0241s0040 // SapurV1A.0218s0330 // SapurV1A.0313s0110 // SapurV1A.0182s0250 // SapurV1A.0860s0030
	GO:0015399	F	primary active transmembrane transporter activity	7	651	134	19470	0.17	1	// SapurV1A.3951s0010 // SapurV1A.0121s0060 // SapurV1A.0241s0040 // SapurV1A.0218s0330 // SapurV1A.0313s0110 // SapurV1A.0182s0250 // SapurV1A.0860s0030
	GO:0017076	F	purine nucleotide binding	48	651	3146	19470	1	1	// SapurV1A.3951s0010 // SapurV1A.0531s0040 // SapurV1A.1081s0020 // SapurV1A.0893s0090 // SapurV1A.1387s0050 // SapurV1A.0015s0680 // SapurV1A.0014s0560 // SapurV1A.2019s0010 // SapurV1A.0138s0080 // SapurV1A.0452s0180 // SapurV1A.0925s0060 // SapurV1A.0420s0280 // SapurV1A.0086s0640 // SapurV1A.0063s0300 // SapurV1A.0125s0480 // SapurV1A.0114s0280 // SapurV1A.0442s0310 // SapurV1A.0004s0960 // …
	GO:0005525	F	GTP binding	7	651	223	19470	0.62	1	// SapurV1A.0053s0510 // SapurV1A.0135s0160 // SapurV1A.0014s0560 // SapurV1A.0045s0040 // SapurV1A.1081s0020 // SapurV1A.0925s0060 // SapurV1A.1475s0040
	GO:0016788	F	hydrolase activity, acting on ester bonds	19	651	675	19470	0.8	1	// SapurV1A.0823s0010 // SapurV1A.0481s0080 // SapurV1A.0625s0030 // SapurV1A.0178s0090 // SapurV1A.0298s0180 // SapurV1A.0241s0100 // SapurV1A.0149s0100 // SapurV1A.0149s0110 // SapurV1A.0777s0050 // SapurV1A.0548s0090 // SapurV1A.0709s0170 // SapurV1A.0464s0060 // SapurV1A.0270s0090 // SapurV1A.0341s0030 // SapurV1A.0774s0020 // SapurV1A.0029s0810 // SapurV1A.1995s0050 // SapurV1A.0494s0010 // …
	GO:0051540	F	metal cluster binding	5	651	77	19470	0.13	1	// SapurV1A.2264s0030 // SapurV1A.0011s0110 // SapurV1A.0643s0200 // SapurV1A.0471s0060 // SapurV1A.0534s0120
	GO:0009055	F	electron carrier activity	23	651	611	19470	0.32	1	// SapurV1A.0016s1120 // SapurV1A.0550s0210 // SapurV1A.1125s0080 // SapurV1A.0011s0240 // SapurV1A.0034s0800 // SapurV1A.0322s0180 // SapurV1A.0229s0270 // SapurV1A.0184s0090 // SapurV1A.0028s0340 // SapurV1A.0254s0120 // SapurV1A.0210s0190 // SapurV1A.0372s0050 // SapurV1A.0917s0060 // SapurV1A.2264s0030 // SapurV1A.1248s0010 // SapurV1A.2715s0020 // SapurV1A.0889s0020 // SapurV1A.0484s0120 // …
	GO:0022892	F	substrate-specific transporter activity	9	651	544	19470	0.99	1	// SapurV1A.3951s0010 // SapurV1A.0121s0060 // SapurV1A.0241s0040 // SapurV1A.1095s0080 // SapurV1A.0023s0420 // SapurV1A.0218s0330 // SapurV1A.0313s0110 // SapurV1A.0182s0250 // SapurV1A.0860s0030
	GO:0016879	F	ligase activity, forming carbon-nitrogen bonds	10	651	259	19470	0.37	1	// SapurV1A.0042s0460 // SapurV1A.1683s0100 // SapurV1A.0665s0020 // SapurV1A.0022s0010 // SapurV1A.1046s0020 // SapurV1A.0035s0800 // SapurV1A.1745s0010 // SapurV1A.0036s0220 // SapurV1A.0138s0080 // SapurV1A.0531s0160
	GO:0016772	F	transferase activity, transferring phosphorus-containing groups	25	651	2272	19470	1	1	// SapurV1A.0531s0040 // SapurV1A.0893s0090 // SapurV1A.0449s0230 // SapurV1A.1082s0020 // SapurV1A.0015s0680 // SapurV1A.2019s0010 // SapurV1A.4167s0010 // SapurV1A.0420s0280 // SapurV1A.0063s0300 // SapurV1A.0125s0480 // SapurV1A.0114s0280 // SapurV1A.0442s0310 // SapurV1A.0046s0170 // SapurV1A.0035s0440 // SapurV1A.4944s0010 // SapurV1A.0543s0060 // SapurV1A.0214s0240 // SapurV1A.0140s0290 // …
	GO:0008415	F	acyltransferase activity	7	651	149	19470	0.24	1	// SapurV1A.0542s0090 // SapurV1A.2777s0020 // SapurV1A.0820s0070 // SapurV1A.0056s0640 // SapurV1A.3012s0030 // SapurV1A.0056s0660 // SapurV1A.0030s0040
	GO:0015075	F	ion transmembrane transporter activity	9	651	420	19470	0.94	1	// SapurV1A.3951s0010 // SapurV1A.0121s0060 // SapurV1A.0241s0040 // SapurV1A.1095s0080 // SapurV1A.0023s0420 // SapurV1A.0218s0330 // SapurV1A.0313s0110 // SapurV1A.0182s0250 // SapurV1A.0860s0030
	GO:0019001	F	guanyl nucleotide binding	7	651	231	19470	0.65	1	// SapurV1A.0053s0510 // SapurV1A.0135s0160 // SapurV1A.0014s0560 // SapurV1A.0045s0040 // SapurV1A.1081s0020 // SapurV1A.0925s0060 // SapurV1A.1475s0040
	GO:0032559	F	adenyl ribonucleotide binding	36	651	2733	19470	1	1	// SapurV1A.3951s0010 // SapurV1A.0531s0040 // SapurV1A.0893s0090 // SapurV1A.1387s0050 // SapurV1A.0015s0680 // SapurV1A.2019s0010 // SapurV1A.0138s0080 // SapurV1A.0452s0180 // SapurV1A.0420s0280 // SapurV1A.0086s0640 // SapurV1A.0063s0300 // SapurV1A.0125s0480 // SapurV1A.0114s0280 // SapurV1A.0442s0310 // SapurV1A.0004s0960 // SapurV1A.0046s0170 // SapurV1A.0774s0020 // SapurV1A.0043s0640 // …
	GO:0032555	F	purine ribonucleotide binding	43	651	2956	19470	1	1	// SapurV1A.3951s0010 // SapurV1A.0531s0040 // SapurV1A.1081s0020 // SapurV1A.0893s0090 // SapurV1A.1387s0050 // SapurV1A.0015s0680 // SapurV1A.0014s0560 // SapurV1A.2019s0010 // SapurV1A.0138s0080 // SapurV1A.0452s0180 // SapurV1A.0925s0060 // SapurV1A.0420s0280 // SapurV1A.0086s0640 // SapurV1A.0063s0300 // SapurV1A.0125s0480 // SapurV1A.0114s0280 // SapurV1A.0442s0310 // SapurV1A.0004s0960 // …
	GO:0032553	F	ribonucleotide binding	43	651	2956	19470	1	1	// SapurV1A.3951s0010 // SapurV1A.0531s0040 // SapurV1A.1081s0020 // SapurV1A.0893s0090 // SapurV1A.1387s0050 // SapurV1A.0015s0680 // SapurV1A.0014s0560 // SapurV1A.2019s0010 // SapurV1A.0138s0080 // SapurV1A.0452s0180 // SapurV1A.0925s0060 // SapurV1A.0420s0280 // SapurV1A.0086s0640 // SapurV1A.0063s0300 // SapurV1A.0125s0480 // SapurV1A.0114s0280 // SapurV1A.0442s0310 // SapurV1A.0004s0960 // …
	GO:0004857	F	enzyme inhibitor activity	9	651	189	19470	0.19	1	// SapurV1A.1729s0040 // SapurV1A.0484s0310 // SapurV1A.0008s0180 // SapurV1A.0701s0050 // SapurV1A.0359s0120 // SapurV1A.1305s0060 // SapurV1A.0231s0270 // SapurV1A.0494s0010 // SapurV1A.0007s0670
	GO:0000166	F	nucleotide binding	64	651	3321	19470	1	1	// SapurV1A.3951s0010 // SapurV1A.0531s0040 // SapurV1A.1081s0020 // SapurV1A.0893s0090 // SapurV1A.1387s0050 // SapurV1A.0313s0110 // SapurV1A.0054s0340 // SapurV1A.0142s0080 // SapurV1A.0015s0680 // SapurV1A.0014s0560 // SapurV1A.2019s0010 // SapurV1A.0138s0080 // SapurV1A.0452s0180 // SapurV1A.0920s0200 // SapurV1A.0925s0060 // SapurV1A.0420s0280 // SapurV1A.0708s0080 // SapurV1A.0757s0120 // …
	GO:0032561	F	guanyl ribonucleotide binding	7	651	223	19470	0.62	1	// SapurV1A.0053s0510 // SapurV1A.0135s0160 // SapurV1A.0014s0560 // SapurV1A.0045s0040 // SapurV1A.1081s0020 // SapurV1A.0925s0060 // SapurV1A.1475s0040
	GO:0016874	F	ligase activity	15	651	335	19470	0.17	1	// SapurV1A.0042s0460 // SapurV1A.0313s0100 // SapurV1A.0012s1050 // SapurV1A.0539s0190 // SapurV1A.1683s0100 // SapurV1A.0665s0020 // SapurV1A.1387s0050 // SapurV1A.0022s0010 // SapurV1A.1046s0020 // SapurV1A.0452s0180 // SapurV1A.0035s0800 // SapurV1A.0138s0080 // SapurV1A.0036s0220 // SapurV1A.1745s0010 // SapurV1A.0531s0160
	GO:0000287	F	magnesium ion binding	6	651	117	19470	0.21	1	// SapurV1A.0765s0070 // SapurV1A.0168s0300 // SapurV1A.0208s0310 // SapurV1A.0085s0220 // SapurV1A.0374s0120 // SapurV1A.0298s0180
	GO:0008270	F	zinc ion binding	22	651	786	19470	0.83	1	// SapurV1A.0400s0090 // SapurV1A.0302s0280 // SapurV1A.0580s0100 // SapurV1A.1178s0010 // SapurV1A.1689s0020 // SapurV1A.1086s0060 // SapurV1A.0093s0540 // SapurV1A.0016s1320 // SapurV1A.0267s0150 // SapurV1A.0669s0100 // SapurV1A.0065s0430 // SapurV1A.0027s0220 // SapurV1A.0090s0700 // SapurV1A.0113s0450 // SapurV1A.0298s0120 // SapurV1A.0543s0200 // SapurV1A.0732s0070 // SapurV1A.0160s0040 // …
	GO:0016740	F	transferase activity	81	651	3702	19470	1	1	// SapurV1A.0429s0130 // SapurV1A.1263s0060 // SapurV1A.0993s0130 // SapurV1A.1263s0040 // SapurV1A.0154s0300 // SapurV1A.1937s0030 // SapurV1A.0449s0230 // SapurV1A.0369s0180 // SapurV1A.1082s0020 // SapurV1A.0046s0170 // SapurV1A.0015s0680 // SapurV1A.2019s0010 // SapurV1A.0226s0310 // SapurV1A.4167s0010 // SapurV1A.3994s0020 // SapurV1A.0420s0280 // SapurV1A.0232s0190 // SapurV1A.0662s0170 // …
	GO:0022890	F	inorganic cation transmembrane transporter activity	8	651	150	19470	0.14	1	// SapurV1A.3951s0010 // SapurV1A.0121s0060 // SapurV1A.0241s0040 // SapurV1A.1095s0080 // SapurV1A.0023s0420 // SapurV1A.0218s0330 // SapurV1A.0182s0250 // SapurV1A.0860s0030
	GO:0030554	F	adenyl nucleotide binding	41	651	2915	19470	1	1	// SapurV1A.3951s0010 // SapurV1A.0531s0040 // SapurV1A.0893s0090 // SapurV1A.1387s0050 // SapurV1A.0015s0680 // SapurV1A.2019s0010 // SapurV1A.0138s0080 // SapurV1A.0452s0180 // SapurV1A.0420s0280 // SapurV1A.0086s0640 // SapurV1A.0063s0300 // SapurV1A.0125s0480 // SapurV1A.0114s0280 // SapurV1A.0442s0310 // SapurV1A.0004s0960 // SapurV1A.0602s0180 // SapurV1A.0046s0170 // SapurV1A.0774s0020 // …
	GO:0016773	F	phosphotransferase activity, alcohol group as acceptor	15	651	1991	19470	1	1	// SapurV1A.0214s0240 // SapurV1A.0140s0290 // SapurV1A.0531s0040 // SapurV1A.0893s0090 // SapurV1A.0449s0230 // SapurV1A.4879s0010 // SapurV1A.0001s2870 // SapurV1A.1082s0020 // SapurV1A.0015s0680 // SapurV1A.1111s0040 // SapurV1A.0442s0310 // SapurV1A.2019s0010 // SapurV1A.0092s0300 // SapurV1A.0046s0170 // SapurV1A.0543s0060
	GO:0005515	F	protein binding	74	651	3263	19470	1	1	// SapurV1A.0155s0140 // SapurV1A.0442s0310 // SapurV1A.0531s0040 // SapurV1A.0293s0150 // SapurV1A.0408s0040 // SapurV1A.0921s0040 // SapurV1A.0216s0330 // SapurV1A.0047s0130 // SapurV1A.1759s0050 // SapurV1A.0015s0680 // SapurV1A.0548s0090 // SapurV1A.0612s0010 // SapurV1A.2019s0010 // SapurV1A.0168s0130 // SapurV1A.0001s2230 // SapurV1A.0021s0210 // SapurV1A.0018s0380 // SapurV1A.1311s0030 // …
	GO:0016301	F	kinase activity	23	651	2035	19470	1	1	// SapurV1A.0531s0040 // SapurV1A.0893s0090 // SapurV1A.0449s0230 // SapurV1A.0015s0680 // SapurV1A.2019s0010 // SapurV1A.0420s0280 // SapurV1A.0063s0300 // SapurV1A.0125s0480 // SapurV1A.0114s0280 // SapurV1A.0442s0310 // SapurV1A.0046s0170 // SapurV1A.0035s0440 // SapurV1A.4944s0010 // SapurV1A.0543s0060 // SapurV1A.0214s0240 // SapurV1A.0140s0290 // SapurV1A.2595s0030 // SapurV1A.1111s0040 // …
	GO:0051536	F	iron-sulfur cluster binding	5	651	77	19470	0.13	1	// SapurV1A.2264s0030 // SapurV1A.0011s0110 // SapurV1A.0643s0200 // SapurV1A.0471s0060 // SapurV1A.0534s0120
	GO:0005488	F	binding	281	651	10551	19470	1	1	// SapurV1A.0155s0140 // SapurV1A.0021s0210 // SapurV1A.0302s0280 // SapurV1A.0016s1120 // SapurV1A.0011s0860 // SapurV1A.0921s0040 // SapurV1A.0010s0040 // SapurV1A.1947s0030 // SapurV1A.0159s0400 // SapurV1A.0543s0200 // SapurV1A.0612s0010 // SapurV1A.2019s0010 // SapurV1A.0742s0050 // SapurV1A.0168s0130 // SapurV1A.1178s0010 // SapurV1A.1311s0030 // SapurV1A.0468s0070 // SapurV1A.1225s0130 // …
	GO:0003676	F	nucleic acid binding	39	651	2875	19470	1	1	// SapurV1A.0297s0020 // SapurV1A.0011s0860 // SapurV1A.0149s0110 // SapurV1A.0014s0560 // SapurV1A.1209s0050 // SapurV1A.1081s0020 // SapurV1A.0933s0050 // SapurV1A.1571s0030 // SapurV1A.0021s0400 // SapurV1A.1225s0130 // SapurV1A.0086s0640 // SapurV1A.0141s0130 // SapurV1A.0012s0440 // SapurV1A.0142s0140 // SapurV1A.0027s0980 // SapurV1A.0077s0500 // SapurV1A.0774s0020 // SapurV1A.0086s0060 // …
	GO:0030246	F	carbohydrate binding	7	651	267	19470	0.79	1	// SapurV1A.0616s0030 // SapurV1A.2148s0020 // SapurV1A.1343s0030 // SapurV1A.0039s0620 // SapurV1A.0080s0470 // SapurV1A.2990s0020 // SapurV1A.0832s0020
	GO:0008168	F	methyltransferase activity	15	651	316	19470	0.12	1	// SapurV1A.1356s0090 // SapurV1A.0429s0130 // SapurV1A.1225s0130 // SapurV1A.0326s0420 // SapurV1A.0246s0100 // SapurV1A.0993s0130 // SapurV1A.0226s0310 // SapurV1A.0218s0180 // SapurV1A.0221s0170 // SapurV1A.0357s0030 // SapurV1A.0669s0100 // SapurV1A.1575s0070 // SapurV1A.0058s0180 // SapurV1A.0732s0070 // SapurV1A.0662s0170
	GO:0001883	F	purine nucleoside binding	41	651	2915	19470	1	1	// SapurV1A.3951s0010 // SapurV1A.0531s0040 // SapurV1A.0893s0090 // SapurV1A.1387s0050 // SapurV1A.0015s0680 // SapurV1A.2019s0010 // SapurV1A.0138s0080 // SapurV1A.0452s0180 // SapurV1A.0420s0280 // SapurV1A.0086s0640 // SapurV1A.0063s0300 // SapurV1A.0125s0480 // SapurV1A.0114s0280 // SapurV1A.0442s0310 // SapurV1A.0004s0960 // SapurV1A.0602s0180 // SapurV1A.0046s0170 // SapurV1A.0774s0020 // …
	GO:0001882	F	nucleoside binding	41	651	2925	19470	1	1	// SapurV1A.3951s0010 // SapurV1A.0531s0040 // SapurV1A.0893s0090 // SapurV1A.1387s0050 // SapurV1A.0015s0680 // SapurV1A.2019s0010 // SapurV1A.0138s0080 // SapurV1A.0452s0180 // SapurV1A.0420s0280 // SapurV1A.0086s0640 // SapurV1A.0063s0300 // SapurV1A.0125s0480 // SapurV1A.0114s0280 // SapurV1A.0442s0310 // SapurV1A.0004s0960 // SapurV1A.0602s0180 // SapurV1A.0046s0170 // SapurV1A.0774s0020 // …
	GO:0050660	F	FAD binding	5	651	178	19470	0.71	1	// SapurV1A.0098s0340 // SapurV1A.0742s0050 // SapurV1A.0602s0180 // SapurV1A.0379s0300 // SapurV1A.2118s0010
	GO:0016462	F	pyrophosphatase activity	15	651	653	19470	0.95	1	// SapurV1A.3951s0010 // SapurV1A.0053s0510 // SapurV1A.0086s0640 // SapurV1A.0241s0040 // SapurV1A.0121s0060 // SapurV1A.0014s0560 // SapurV1A.0045s0040 // SapurV1A.0218s0330 // SapurV1A.1081s0020 // SapurV1A.0313s0110 // SapurV1A.0182s0250 // SapurV1A.0073s0450 // SapurV1A.0043s0640 // SapurV1A.0006s0640 // SapurV1A.0860s0030
	GO:0005215	F	transporter activity	12	651	974	19470	1	1	// SapurV1A.3951s0010 // SapurV1A.0121s0060 // SapurV1A.0241s0040 // SapurV1A.1095s0080 // SapurV1A.0023s0420 // SapurV1A.0023s0040 // SapurV1A.1101s0030 // SapurV1A.0218s0330 // SapurV1A.0313s0110 // SapurV1A.0182s0250 // SapurV1A.0657s0160 // SapurV1A.0860s0030
	GO:0022804	F	active transmembrane transporter activity	7	651	293	19470	0.86	1	// SapurV1A.3951s0010 // SapurV1A.0121s0060 // SapurV1A.0241s0040 // SapurV1A.0218s0330 // SapurV1A.0313s0110 // SapurV1A.0182s0250 // SapurV1A.0860s0030
	GO:0030234	F	enzyme regulator activity	12	651	314	19470	0.37	1	// SapurV1A.1729s0040 // SapurV1A.0484s0310 // SapurV1A.0008s0180 // SapurV1A.0701s0050 // SapurV1A.0505s0110 // SapurV1A.0359s0120 // SapurV1A.1305s0060 // SapurV1A.0001s2230 // SapurV1A.0231s0270 // SapurV1A.0494s0010 // SapurV1A.0921s0040 // SapurV1A.0007s0670
	GO:0017111	F	nucleoside-triphosphatase activity	15	651	639	19470	0.94	1	// SapurV1A.3951s0010 // SapurV1A.0053s0510 // SapurV1A.0086s0640 // SapurV1A.0241s0040 // SapurV1A.0121s0060 // SapurV1A.0014s0560 // SapurV1A.0045s0040 // SapurV1A.0218s0330 // SapurV1A.1081s0020 // SapurV1A.0313s0110 // SapurV1A.0182s0250 // SapurV1A.0073s0450 // SapurV1A.0043s0640 // SapurV1A.0006s0640 // SapurV1A.0860s0030
	GO:0042623	F	ATPase activity, coupled	10	651	262	19470	0.39	1	// SapurV1A.3951s0010 // SapurV1A.0086s0640 // SapurV1A.0241s0040 // SapurV1A.0121s0060 // SapurV1A.0218s0330 // SapurV1A.0313s0110 // SapurV1A.0182s0250 // SapurV1A.0073s0450 // SapurV1A.0860s0030 // SapurV1A.0043s0640
	GO:0005840	C	ribosome	56	651	504	19470	6.4e-14	9.3e-12	// SapurV1A.0253s0100 // SapurV1A.0029s0590 // SapurV1A.2199s0020 // SapurV1A.1856s0060 // SapurV1A.0135s0290 // SapurV1A.0760s0140 // SapurV1A.1156s0030 // SapurV1A.0710s0020 // SapurV1A.2897s0030 // SapurV1A.4536s0020 // SapurV1A.0350s0070 // SapurV1A.1328s0040 // SapurV1A.0166s0300 // SapurV1A.0849s0030 // SapurV1A.0012s0440 // SapurV1A.0052s0340 // SapurV1A.0051s0650 // SapurV1A.0773s0150 // …
	GO:0030529	C	ribonucleoprotein complex	56	651	539	19470	7.9e-13	5.8e-11	// SapurV1A.0253s0100 // SapurV1A.0029s0590 // SapurV1A.2199s0020 // SapurV1A.1856s0060 // SapurV1A.0135s0290 // SapurV1A.0760s0140 // SapurV1A.1156s0030 // SapurV1A.0710s0020 // SapurV1A.2897s0030 // SapurV1A.4536s0020 // SapurV1A.0350s0070 // SapurV1A.1328s0040 // SapurV1A.0166s0300 // SapurV1A.0849s0030 // SapurV1A.0012s0440 // SapurV1A.0052s0340 // SapurV1A.0051s0650 // SapurV1A.0773s0150 // …
	GO:0005737	C	cytoplasm	91	651	1260	19470	1.7e-11	8.3e-10	// SapurV1A.0921s0040 // SapurV1A.0182s0250 // SapurV1A.2199s0020 // SapurV1A.0897s0030 // SapurV1A.0849s0030 // SapurV1A.0052s0340 // SapurV1A.0247s0180 // SapurV1A.0012s0440 // SapurV1A.0023s0040 // SapurV1A.0444s0290 // SapurV1A.1086s0060 // SapurV1A.0354s0180 // SapurV1A.0313s0100 // SapurV1A.0023s0420 // SapurV1A.2369s0020 // SapurV1A.0676s0040 // SapurV1A.0350s0070 // SapurV1A.0036s0380 // …
	GO:0044444	C	cytoplasmic part	79	651	1026	19470	2.6e-11	9.3e-10	// SapurV1A.3951s0010 // SapurV1A.0614s0180 // SapurV1A.0253s0100 // SapurV1A.0649s0120 // SapurV1A.0182s0250 // SapurV1A.4572s0010 // SapurV1A.0449s0230 // SapurV1A.0029s0590 // SapurV1A.2199s0020 // SapurV1A.1856s0060 // SapurV1A.0135s0290 // SapurV1A.0760s0140 // SapurV1A.1156s0030 // SapurV1A.0018s0660 // SapurV1A.0710s0020 // SapurV1A.2897s0030 // SapurV1A.4536s0020 // SapurV1A.0350s0070 // …
	GO:0032991	C	macromolecular complex	87	651	1314	19470	2.9e-09	8.5e-08	// SapurV1A.0182s0250 // SapurV1A.2199s0020 // SapurV1A.0897s0030 // SapurV1A.0849s0030 // SapurV1A.0052s0340 // SapurV1A.0247s0180 // SapurV1A.0012s0440 // SapurV1A.0023s0040 // SapurV1A.0444s0290 // SapurV1A.1086s0060 // SapurV1A.0354s0180 // SapurV1A.0076s0180 // SapurV1A.0030s0270 // SapurV1A.0023s0420 // SapurV1A.0417s0230 // SapurV1A.2369s0020 // SapurV1A.0676s0040 // SapurV1A.0121s0060 // …
	GO:0043228	C	non-membrane-bounded organelle	59	651	751	19470	5.2e-09	1.1e-07	// SapurV1A.0253s0100 // SapurV1A.0408s0040 // SapurV1A.0029s0590 // SapurV1A.2199s0020 // SapurV1A.1856s0060 // SapurV1A.0135s0290 // SapurV1A.0760s0140 // SapurV1A.1156s0030 // SapurV1A.0710s0020 // SapurV1A.2897s0030 // SapurV1A.4536s0020 // SapurV1A.0350s0070 // SapurV1A.1328s0040 // SapurV1A.0166s0300 // SapurV1A.0849s0030 // SapurV1A.0012s0440 // SapurV1A.0052s0340 // SapurV1A.0051s0650 // …
	GO:0043232	C	intracellular non-membrane-bounded organelle	59	651	751	19470	5.2e-09	1.1e-07	// SapurV1A.0253s0100 // SapurV1A.0408s0040 // SapurV1A.0029s0590 // SapurV1A.2199s0020 // SapurV1A.1856s0060 // SapurV1A.0135s0290 // SapurV1A.0760s0140 // SapurV1A.1156s0030 // SapurV1A.0710s0020 // SapurV1A.2897s0030 // SapurV1A.4536s0020 // SapurV1A.0350s0070 // SapurV1A.1328s0040 // SapurV1A.0166s0300 // SapurV1A.0849s0030 // SapurV1A.0012s0440 // SapurV1A.0052s0340 // SapurV1A.0051s0650 // …
	GO:0033178	C	proton-transporting two-sector ATPase complex, catalytic domain	8	651	35	19470	6.1e-05	0.00099	// SapurV1A.3951s0010 // SapurV1A.0121s0060 // SapurV1A.0241s0040 // SapurV1A.1095s0080 // SapurV1A.1101s0030 // SapurV1A.0218s0330 // SapurV1A.0182s0250 // SapurV1A.0860s0030
	GO:0016469	C	proton-transporting two-sector ATPase complex	11	651	70	19470	5.8e-05	0.00099	// SapurV1A.3951s0010 // SapurV1A.0121s0060 // SapurV1A.0241s0040 // SapurV1A.1095s0080 // SapurV1A.0023s0420 // SapurV1A.0023s0040 // SapurV1A.1101s0030 // SapurV1A.0218s0330 // SapurV1A.0182s0250 // SapurV1A.0657s0160 // SapurV1A.0860s0030
	GO:0033176	C	proton-transporting V-type ATPase complex	5	651	12	19470	0.00016	0.0023	// SapurV1A.0182s0250 // SapurV1A.0023s0040 // SapurV1A.1101s0030 // SapurV1A.0657s0160 // SapurV1A.0860s0030
	GO:0009523	C	photosystem II	6	651	45	19470	0.0059	0.077	// SapurV1A.0289s0080 // SapurV1A.0076s0180 // SapurV1A.0417s0230 // SapurV1A.0681s0120 // SapurV1A.0048s0230 // SapurV1A.0028s0360
	GO:0044424	C	intracellular part	107	651	2559	19470	0.01	0.12	// SapurV1A.0921s0040 // SapurV1A.0182s0250 // SapurV1A.0017s1120 // SapurV1A.2199s0020 // SapurV1A.0897s0030 // SapurV1A.0849s0030 // SapurV1A.0052s0340 // SapurV1A.0247s0180 // SapurV1A.0012s0440 // SapurV1A.0186s0310 // SapurV1A.0023s0040 // SapurV1A.0302s0110 // SapurV1A.3928s0010 // SapurV1A.1086s0060 // SapurV1A.0354s0180 // SapurV1A.0076s0180 // SapurV1A.0313s0100 // SapurV1A.0023s0420 // …
	GO:0043229	C	intracellular organelle	85	651	1976	19470	0.011	0.12	// SapurV1A.0051s0080 // SapurV1A.3951s0010 // SapurV1A.0614s0180 // SapurV1A.0253s0100 // SapurV1A.0649s0120 // SapurV1A.0182s0250 // SapurV1A.4572s0010 // SapurV1A.0408s0040 // SapurV1A.0029s0590 // SapurV1A.1856s0060 // SapurV1A.0030s0130 // SapurV1A.0135s0290 // SapurV1A.0760s0140 // SapurV1A.1156s0030 // SapurV1A.0018s0660 // SapurV1A.0710s0020 // SapurV1A.2897s0030 // SapurV1A.0017s1120 // …
	GO:0009536	C	plastid	5	651	38	19470	0.012	0.12	// SapurV1A.1022s0140 // SapurV1A.0063s0020 // SapurV1A.0449s0200 // SapurV1A.0051s0080 // SapurV1A.0018s0660
	GO:0043226	C	organelle	85	651	1976	19470	0.011	0.12	// SapurV1A.0051s0080 // SapurV1A.3951s0010 // SapurV1A.0614s0180 // SapurV1A.0253s0100 // SapurV1A.0649s0120 // SapurV1A.0182s0250 // SapurV1A.4572s0010 // SapurV1A.0408s0040 // SapurV1A.0029s0590 // SapurV1A.1856s0060 // SapurV1A.0030s0130 // SapurV1A.0135s0290 // SapurV1A.0760s0140 // SapurV1A.1156s0030 // SapurV1A.0018s0660 // SapurV1A.0710s0020 // SapurV1A.2897s0030 // SapurV1A.0017s1120 // …
	GO:0009521	C	photosystem	6	651	62	19470	0.023	0.2	// SapurV1A.0289s0080 // SapurV1A.0076s0180 // SapurV1A.0417s0230 // SapurV1A.0681s0120 // SapurV1A.0048s0230 // SapurV1A.0028s0360
	GO:0034357	C	photosynthetic membrane	6	651	66	19470	0.029	0.25	// SapurV1A.0289s0080 // SapurV1A.0076s0180 // SapurV1A.0417s0230 // SapurV1A.0681s0120 // SapurV1A.0048s0230 // SapurV1A.0028s0360
	GO:0005622	C	intracellular	117	651	2957	19470	0.031	0.25	// SapurV1A.0921s0040 // SapurV1A.1156s0030 // SapurV1A.0017s1120 // SapurV1A.2199s0020 // SapurV1A.0897s0030 // SapurV1A.0849s0030 // SapurV1A.0052s0340 // SapurV1A.0247s0180 // SapurV1A.0012s0440 // SapurV1A.0186s0310 // SapurV1A.0023s0040 // SapurV1A.0302s0110 // SapurV1A.0709s0120 // SapurV1A.3928s0010 // SapurV1A.0233s0190 // SapurV1A.1086s0060 // SapurV1A.0354s0180 // SapurV1A.0076s0180 // …
	GO:0009579	C	thylakoid	6	651	72	19470	0.041	0.31	// SapurV1A.0289s0080 // SapurV1A.0076s0180 // SapurV1A.0417s0230 // SapurV1A.0681s0120 // SapurV1A.0048s0230 // SapurV1A.0028s0360
	GO:0005740	C	mitochondrial envelope	7	651	101	19470	0.061	0.44	// SapurV1A.3951s0010 // SapurV1A.0614s0180 // SapurV1A.1480s0030 // SapurV1A.0023s0420 // SapurV1A.3928s0010 // SapurV1A.0649s0120 // SapurV1A.0128s0440
	GO:0043234	C	protein complex	31	651	698	19470	0.074	0.51	// SapurV1A.0001s2040 // SapurV1A.0614s0180 // SapurV1A.3951s0010 // SapurV1A.0449s0230 // SapurV1A.0012s0060 // SapurV1A.0649s0120 // SapurV1A.0182s0250 // SapurV1A.0657s0160 // SapurV1A.0048s0230 // SapurV1A.1095s0080 // SapurV1A.0022s0630 // SapurV1A.0023s0040 // SapurV1A.3928s0010 // SapurV1A.0241s0040 // SapurV1A.0028s0360 // SapurV1A.1086s0060 // SapurV1A.0289s0080 // SapurV1A.0076s0180 // …
	GO:0044429	C	mitochondrial part	7	651	113	19470	0.095	0.63	// SapurV1A.3951s0010 // SapurV1A.0614s0180 // SapurV1A.1480s0030 // SapurV1A.0023s0420 // SapurV1A.3928s0010 // SapurV1A.0649s0120 // SapurV1A.0128s0440
	GO:0005739	C	mitochondrion	7	651	122	19470	0.13	0.79	// SapurV1A.3951s0010 // SapurV1A.0614s0180 // SapurV1A.1480s0030 // SapurV1A.0023s0420 // SapurV1A.3928s0010 // SapurV1A.0649s0120 // SapurV1A.0128s0440
	GO:0031967	C	organelle envelope	7	651	124	19470	0.13	0.8	// SapurV1A.3951s0010 // SapurV1A.0614s0180 // SapurV1A.1480s0030 // SapurV1A.0023s0420 // SapurV1A.3928s0010 // SapurV1A.0649s0120 // SapurV1A.0128s0440
	GO:0031974	C	membrane-enclosed lumen	5	651	83	19470	0.16	0.91	// SapurV1A.0302s0110 // SapurV1A.0614s0180 // SapurV1A.0128s0440 // SapurV1A.0649s0120 // SapurV1A.3928s0010
	GO:0031975	C	envelope	7	651	177	19470	0.39	1	// SapurV1A.3951s0010 // SapurV1A.0614s0180 // SapurV1A.1480s0030 // SapurV1A.0023s0420 // SapurV1A.3928s0010 // SapurV1A.0649s0120 // SapurV1A.0128s0440
	GO:0016020	C	membrane	26	651	2583	19470	1	1	// SapurV1A.3951s0010 // SapurV1A.0233s0040 // SapurV1A.0012s0060 // SapurV1A.0313s0110 // SapurV1A.0182s0250 // SapurV1A.0657s0160 // SapurV1A.0048s0230 // SapurV1A.0294s0230 // SapurV1A.1095s0080 // SapurV1A.0442s0310 // SapurV1A.0023s0040 // SapurV1A.0976s0150 // SapurV1A.0241s0040 // SapurV1A.0028s0360 // SapurV1A.1086s0060 // SapurV1A.0289s0080 // SapurV1A.0076s0180 // SapurV1A.1480s0030 // …
	GO:0043231	C	intracellular membrane-bounded organelle	24	651	1270	19470	1	1	// SapurV1A.3951s0010 // SapurV1A.0614s0180 // SapurV1A.4572s0010 // SapurV1A.0012s0060 // SapurV1A.0030s0130 // SapurV1A.0649s0120 // SapurV1A.0182s0250 // SapurV1A.0018s0660 // SapurV1A.0017s1120 // SapurV1A.0657s0160 // SapurV1A.1086s0060 // SapurV1A.0023s0040 // SapurV1A.0302s0110 // SapurV1A.0334s0100 // SapurV1A.1087s0070 // SapurV1A.3928s0010 // SapurV1A.0449s0200 // SapurV1A.1022s0140 // …
	GO:0044422	C	organelle part	21	651	606	19470	0.47	1	// SapurV1A.3951s0010 // SapurV1A.0841s0150 // SapurV1A.1086s0060 // SapurV1A.0012s0060 // SapurV1A.0289s0080 // SapurV1A.0168s0090 // SapurV1A.0076s0180 // SapurV1A.0302s0110 // SapurV1A.0135s0290 // SapurV1A.0657s0160 // SapurV1A.1480s0030 // SapurV1A.0023s0420 // SapurV1A.0614s0180 // SapurV1A.0023s0040 // SapurV1A.3928s0010 // SapurV1A.0649s0120 // SapurV1A.0182s0250 // SapurV1A.0681s0120 // …
	GO:0043227	C	membrane-bounded organelle	24	651	1283	19470	1	1	// SapurV1A.3951s0010 // SapurV1A.0614s0180 // SapurV1A.4572s0010 // SapurV1A.0012s0060 // SapurV1A.0030s0130 // SapurV1A.0649s0120 // SapurV1A.0182s0250 // SapurV1A.0018s0660 // SapurV1A.0017s1120 // SapurV1A.0657s0160 // SapurV1A.1086s0060 // SapurV1A.0023s0040 // SapurV1A.0302s0110 // SapurV1A.0334s0100 // SapurV1A.1087s0070 // SapurV1A.3928s0010 // SapurV1A.0449s0200 // SapurV1A.1022s0140 // …
	GO:0044425	C	membrane part	20	651	1321	19470	1	1	// SapurV1A.3951s0010 // SapurV1A.0121s0060 // SapurV1A.1086s0060 // SapurV1A.0012s0060 // SapurV1A.0289s0080 // SapurV1A.1095s0080 // SapurV1A.0076s0180 // SapurV1A.0028s0360 // SapurV1A.0023s0420 // SapurV1A.0417s0230 // SapurV1A.0023s0040 // SapurV1A.0976s0150 // SapurV1A.0218s0330 // SapurV1A.0241s0040 // SapurV1A.0182s0250 // SapurV1A.1101s0030 // SapurV1A.0681s0120 // SapurV1A.0048s0230 // …
	GO:0031090	C	organelle membrane	8	651	208	19470	0.4	1	// SapurV1A.3951s0010 // SapurV1A.1086s0060 // SapurV1A.0012s0060 // SapurV1A.1480s0030 // SapurV1A.0023s0420 // SapurV1A.0023s0040 // SapurV1A.0182s0250 // SapurV1A.0657s0160
	GO:0044464	C	cell part	129	651	5291	19470	1	1	// SapurV1A.0233s0040 // SapurV1A.0921s0040 // SapurV1A.1156s0030 // SapurV1A.0017s1120 // SapurV1A.2199s0020 // SapurV1A.0897s0030 // SapurV1A.0849s0030 // SapurV1A.0052s0340 // SapurV1A.0247s0180 // SapurV1A.0012s0440 // SapurV1A.0186s0310 // SapurV1A.0023s0040 // SapurV1A.0302s0110 // SapurV1A.0709s0120 // SapurV1A.3928s0010 // SapurV1A.0233s0190 // SapurV1A.1086s0060 // SapurV1A.0354s0180 // …
	GO:0005623	C	cell	129	651	5291	19470	1	1	// SapurV1A.0233s0040 // SapurV1A.0921s0040 // SapurV1A.1156s0030 // SapurV1A.0017s1120 // SapurV1A.2199s0020 // SapurV1A.0897s0030 // SapurV1A.0849s0030 // SapurV1A.0052s0340 // SapurV1A.0247s0180 // SapurV1A.0012s0440 // SapurV1A.0186s0310 // SapurV1A.0023s0040 // SapurV1A.0302s0110 // SapurV1A.0709s0120 // SapurV1A.3928s0010 // SapurV1A.0233s0190 // SapurV1A.1086s0060 // SapurV1A.0354s0180 // …
	GO:0044446	C	intracellular organelle part	21	651	606	19470	0.47	1	// SapurV1A.3951s0010 // SapurV1A.0841s0150 // SapurV1A.1086s0060 // SapurV1A.0012s0060 // SapurV1A.0289s0080 // SapurV1A.0168s0090 // SapurV1A.0076s0180 // SapurV1A.0302s0110 // SapurV1A.0135s0290 // SapurV1A.0657s0160 // SapurV1A.1480s0030 // SapurV1A.0023s0420 // SapurV1A.0614s0180 // SapurV1A.0023s0040 // SapurV1A.3928s0010 // SapurV1A.0649s0120 // SapurV1A.0182s0250 // SapurV1A.0681s0120 // …
	SapurV1A.0154s0300	GO:0016758 GO:0008152
	SapurV1A.0011s0860	GO:0003676
	SapurV1A.0742s0050	GO:0050660 GO:0055114 GO:0016491
	SapurV1A.0168s0130	GO:0005515
	SapurV1A.2744s0020	GO:0042398 GO:0016872
	SapurV1A.0007s0670	GO:0009611 GO:0004867
	SapurV1A.0849s0030	GO:0003735 GO:0005622 GO:0006412 GO:0005840
	SapurV1A.0052s0340	GO:0003735 GO:0005622 GO:0006412 GO:0005840
	SapurV1A.4944s0010	GO:0006139 GO:0005524 GO:0004017 GO:0019205
	SapurV1A.2907s0020	GO:0006950
	SapurV1A.0542s0200	GO:0004568 GO:0006032 GO:0016998
	SapurV1A.0229s0270	GO:0005507 GO:0009055
	SapurV1A.0016s1290	GO:0020037 GO:0004601 GO:0055114 GO:0006979
	SapurV1A.0247s0180	GO:0003735 GO:0005840 GO:0006412
	SapurV1A.1426s0050	GO:0003824 GO:0009116
	SapurV1A.0359s0120	GO:0004869
	SapurV1A.0028s0340	GO:0045454 GO:0015035 GO:0006662 GO:0009055
	SapurV1A.0090s0700	GO:0006508 GO:0004222 GO:0008270
	SapurV1A.0086s0060	GO:0003723
	SapurV1A.0917s0060	GO:0005507 GO:0009055
	SapurV1A.0798s0160	GO:0005515
	SapurV1A.0047s0140	GO:0005515
	SapurV1A.0289s0350	GO:0003824 GO:0044237 GO:0050662
	SapurV1A.0004s1080	GO:0004056 GO:0042450
	SapurV1A.0076s0180	GO:0009654 GO:0015979 GO:0005509 GO:0019898
	SapurV1A.3190s0020	GO:0008299
	SapurV1A.0820s0120	GO:0016747 GO:0008152
	SapurV1A.0345s0300	GO:0006952 GO:0009607
	SapurV1A.2369s0020	GO:0003735 GO:0005622 GO:0006412 GO:0005840
	SapurV1A.1047s0060	GO:0003735 GO:0005622 GO:0006412 GO:0005840
	SapurV1A.2148s0030	GO:0050832 GO:0042742
	SapurV1A.0214s0240	GO:0006468 GO:0004672
	SapurV1A.0135s0160	GO:0005525 GO:0005622
	SapurV1A.0885s0110	GO:0003824 GO:0008152
	SapurV1A.0636s0140	GO:0020037 GO:0004601 GO:0055114 GO:0006979
	SapurV1A.4879s0010	GO:0006468 GO:0005524 GO:0005515 GO:0004672
	SapurV1A.0188s0370	GO:0016743 GO:0006520 GO:0016597
	SapurV1A.0214s0360	GO:0005524
	SapurV1A.0388s0140	GO:0006631 GO:0045300 GO:0055114
	SapurV1A.0116s0150	GO:0020037 GO:0004601 GO:0055114 GO:0006979
	SapurV1A.1148s0030	GO:0003676
	SapurV1A.0327s0150	GO:0020037 GO:0004601 GO:0055114 GO:0006979
	SapurV1A.0110s0260	GO:0006457 GO:0016272 GO:0051082
	SapurV1A.0038s0600	GO:0005515
	SapurV1A.0417s0080	GO:0006950
	SapurV1A.0001s0580	GO:0042823
	SapurV1A.0293s0150	GO:0005515
	SapurV1A.0924s0070	GO:0016787
	SapurV1A.1387s0050	GO:0005737 GO:0006418 GO:0004812 GO:0005524 GO:0000166
	SapurV1A.0011s0240	GO:0045454 GO:0015035 GO:0009055
	SapurV1A.0649s0120	GO:0045039 GO:0042719
	SapurV1A.0317s0350	GO:0009058 GO:0016769 GO:0030170
	SapurV1A.0086s0640	GO:0003676 GO:0005524 GO:0008026 GO:0004386
	SapurV1A.2199s0020	GO:0003735 GO:0005622 GO:0006412 GO:0005840
	SapurV1A.0134s0110	GO:0003735 GO:0005622 GO:0006412 GO:0005840
	SapurV1A.0263s0070	GO:0008652
	SapurV1A.0669s0100	GO:0008652 GO:0003871 GO:0009086 GO:0008270
	SapurV1A.0347s0210	GO:0005488
	SapurV1A.0005s1010	GO:0016758 GO:0008152
	SapurV1A.0565s0040	GO:0003735 GO:0005622 GO:0006412 GO:0005840
	SapurV1A.0634s0090	GO:0005515
	SapurV1A.0481s0080	GO:0006629 GO:0016788
	SapurV1A.0894s0100	GO:0004252 GO:0006508
	SapurV1A.0016s1320	GO:0008270 GO:0055114 GO:0016491
	SapurV1A.0155s0300	GO:0006950
	SapurV1A.1059s0040	GO:0005515
	SapurV1A.0289s0080	GO:0009654 GO:0015979 GO:0005509 GO:0019898
	SapurV1A.0455s0100	GO:0016817
	SapurV1A.2143s0010	GO:0006950
	SapurV1A.0326s0390	GO:0020037 GO:0004601 GO:0055114 GO:0006979
	SapurV1A.1162s0070	GO:0005975 GO:0004553
	SapurV1A.1356s0090	GO:0008168 GO:0008152
	SapurV1A.1257s0060	GO:0003735 GO:0005622 GO:0006412 GO:0005840
	SapurV1A.2353s0010	GO:0016597 GO:0008152
	SapurV1A.0001s2930	GO:0003735 GO:0005840 GO:0006412
	SapurV1A.0208s0180	GO:0003824 GO:0005975 GO:0043169 GO:0004553
	SapurV1A.0709s0170	GO:0042578 GO:0005975
	SapurV1A.0142s0470	GO:0005515
	SapurV1A.0764s0090	GO:0016491 GO:0055114 GO:0010181
	SapurV1A.0400s0080	GO:0008270 GO:0055114 GO:0016491
	SapurV1A.1648s0020	GO:0019538
	SapurV1A.0056s0660	GO:0009058 GO:0008415
	SapurV1A.1729s0040	GO:0004869
	SapurV1A.0580s0100	GO:0008270 GO:0055114 GO:0016491
	SapurV1A.0184s0220	GO:0004602 GO:0006979 GO:0055114
	SapurV1A.0613s0160	GO:0016638 GO:0055114 GO:0010181
	SapurV1A.0122s0550	GO:0003824 GO:0030170 GO:0030151
	SapurV1A.2438s0010	GO:0016491
	SapurV1A.4167s0010	GO:0000103 GO:0004781
	SapurV1A.2217s0020	GO:0006457 GO:0003755
	SapurV1A.2897s0030	GO:0003735 GO:0005622 GO:0006412 GO:0005840
	SapurV1A.0326s0010	GO:0020037
	SapurV1A.0662s0170	GO:0046983 GO:0008171
	SapurV1A.0260s0130	GO:0019538
	SapurV1A.0141s0130	GO:0003676
	SapurV1A.1095s0080	GO:0045261 GO:0015986 GO:0005886 GO:0046933
	SapurV1A.0024s0150	GO:0008152 GO:0016491
	SapurV1A.1761s0050	GO:0005515
	SapurV1A.0114s0280	GO:0016310 GO:0016301 GO:0005524
	SapurV1A.0471s0060	GO:0051536 GO:0055114 GO:0020037 GO:0016491
	SapurV1A.0341s0030	GO:0006629 GO:0016788
	SapurV1A.1973s0030	GO:0006520 GO:0055114 GO:0016491
	SapurV1A.0247s0140	GO:0020037 GO:0004601 GO:0055114 GO:0006979
	SapurV1A.0602s0180	GO:0050660 GO:0055114 GO:0016491
	SapurV1A.0460s0150	GO:0019538 GO:0005524
	SapurV1A.0313s0150	GO:0020037 GO:0004601 GO:0055114 GO:0006979
	SapurV1A.0619s0150	GO:0006457 GO:0003755
	SapurV1A.0394s0120	GO:0003723
	SapurV1A.0001s2110	GO:0003677
	SapurV1A.1248s0010	GO:0045454 GO:0015035 GO:0006662 GO:0009055
	SapurV1A.0722s0180	GO:0005975 GO:0006073 GO:0005618 GO:0048046 GO:0016762 GO:0004553
	SapurV1A.0292s0120	GO:0003824 GO:0008152
	SapurV1A.0045s0520	GO:0016491
	SapurV1A.1775s0020	GO:0020037 GO:0004601 GO:0055114 GO:0006979
	SapurV1A.0160s0040	GO:0008270 GO:0055114 GO:0016491
	SapurV1A.0145s0170	GO:0003746 GO:0006414 GO:0005622
	SapurV1A.0646s0130	GO:0016758 GO:0008152
	SapurV1A.0532s0120	GO:0016829 GO:0008152
	SapurV1A.0537s0240	GO:0008146
	SapurV1A.0775s0070	GO:0003824 GO:0008152
	SapurV1A.1263s0040	GO:0008146
	SapurV1A.0408s0040	GO:0003779 GO:0015629 GO:0030036
	SapurV1A.0149s0110	GO:0033897 GO:0003723
	SapurV1A.0015s0680	GO:0006468 GO:0005524 GO:0005515 GO:0004672
	SapurV1A.0607s0260	GO:0006520 GO:0055114 GO:0016491
	SapurV1A.0138s0080	GO:0030272 GO:0009396 GO:0005524
	SapurV1A.0760s0140	GO:0003735 GO:0005840 GO:0006412
	SapurV1A.0920s0200	GO:0004345 GO:0006006 GO:0050661 GO:0055114
	SapurV1A.0216s0290	GO:0046429 GO:0016114 GO:0055114
	SapurV1A.0118s0040	GO:0016787
	SapurV1A.2777s0020	GO:0008080 GO:0008152
	SapurV1A.1683s0100	GO:0016881
	SapurV1A.0420s0280	GO:0006139 GO:0005524 GO:0004017 GO:0019205
	SapurV1A.1360s0070	GO:0003735 GO:0005622 GO:0006412 GO:0005840
	SapurV1A.0159s0400	GO:0005515
	SapurV1A.0034s0040	GO:0016787
	SapurV1A.2224s0020	GO:0003735 GO:0005622 GO:0006412 GO:0005840
	SapurV1A.0608s0230	GO:0006508 GO:0008236
	SapurV1A.2030s0010	GO:0016758 GO:0008152
	SapurV1A.0077s0500	GO:0003676
	SapurV1A.0661s0200	GO:0003824 GO:0030170 GO:0008152
	SapurV1A.0354s0180	GO:0003735 GO:0005840 GO:0006412
	SapurV1A.0058s0210	GO:0003676
	SapurV1A.0860s0030	GO:0033180 GO:0015991 GO:0046961 GO:0046933
	SapurV1A.0573s0050	GO:0006950 GO:0009415
	SapurV1A.0052s0570	GO:0003676
	SapurV1A.0113s0450	GO:0015976 GO:0004089 GO:0008270
	SapurV1A.2715s0020	GO:0005507 GO:0009055
	SapurV1A.0894s0140	GO:0000062
	SapurV1A.0011s0110	GO:0005506 GO:0051536 GO:0016226
	SapurV1A.0405s0190	GO:0005975 GO:0016868
	SapurV1A.0543s0060	GO:0006468 GO:0005515 GO:0004672
	SapurV1A.0268s0320	GO:0004784 GO:0046872 GO:0006801 GO:0055114
	SapurV1A.0015s0110	GO:0006952 GO:0009607
	SapurV1A.0030s0270	GO:0043234 GO:0051258
	SapurV1A.0689s0090	GO:0005515
	SapurV1A.0023s0420	GO:0000276 GO:0015078 GO:0015986
	SapurV1A.0508s0050	GO:0003676
	SapurV1A.0246s0100	GO:0005737 GO:0008168
	SapurV1A.0505s0110	GO:0005737 GO:0006950 GO:0051087 GO:0001671
	SapurV1A.0615s0050	GO:0016810 GO:0006807
	SapurV1A.0001s2870	GO:0006468 GO:0005524 GO:0005515 GO:0004672
	SapurV1A.1046s0020	GO:0016881
	SapurV1A.0142s0230	GO:0045454
	SapurV1A.0189s0090	GO:0006508 GO:0004185
	SapurV1A.0442s0300	GO:0045735
	SapurV1A.2233s0010	GO:0003735 GO:0005840 GO:0006412
	SapurV1A.0045s0030	GO:0005515
	SapurV1A.0100s0050	GO:0006452 GO:0045901 GO:0045905 GO:0003723 GO:0003746 GO:0043022 GO:0008612
	SapurV1A.1157s0060	GO:0016310 GO:0016301 GO:0005524
	SapurV1A.0447s0090	GO:0016020
	SapurV1A.0297s0120	GO:0006457 GO:0003755
	SapurV1A.0019s1020	GO:0005515
	SapurV1A.0130s0440	GO:0055114 GO:0016491
	SapurV1A.0921s0040	GO:0005737 GO:0006950 GO:0051087 GO:0001671
	SapurV1A.1082s0020	GO:0016773
	SapurV1A.0142s0080	GO:0051287 GO:0048037 GO:0016616 GO:0008152
	SapurV1A.0400s0090	GO:0008270 GO:0055114 GO:0016491
	SapurV1A.1178s0010	GO:0015976 GO:0004089 GO:0008270
	SapurV1A.0707s0040	GO:0004853 GO:0006779
	SapurV1A.0709s0120	GO:0003735 GO:0005622 GO:0006412 GO:0005840
	SapurV1A.0176s0150	GO:0051287 GO:0016616 GO:0055114
	SapurV1A.0432s0070	GO:0031072
	SapurV1A.0045s0620	GO:0004252 GO:0043086 GO:0042802 GO:0006508
	SapurV1A.0046s0050	GO:0016620 GO:0055114
	SapurV1A.1275s0040	GO:0005507 GO:0055114 GO:0016491
	SapurV1A.0042s0770	GO:0016853
	SapurV1A.0175s0210	GO:0005515
	SapurV1A.1125s0080	GO:0045454 GO:0015035 GO:0006662 GO:0009055
	SapurV1A.0367s0250	GO:0004564 GO:0004575
	SapurV1A.0059s0120	GO:0004555 GO:0005991
	SapurV1A.0676s0040	GO:0003735 GO:0005622 GO:0006412 GO:0005840
	SapurV1A.0823s0010	GO:0004437
	SapurV1A.0350s0070	GO:0003735 GO:0005622 GO:0006412 GO:0005840
	SapurV1A.2595s0030	GO:0004618 GO:0006096
	SapurV1A.0531s0160	GO:0004356 GO:0006807 GO:0006542
	SapurV1A.1187s0090	GO:0006952 GO:0009607
	SapurV1A.0468s0080	GO:0008270 GO:0055114 GO:0016491
	SapurV1A.1384s0010	GO:0003824 GO:0008152
	SapurV1A.0464s0060	GO:0004091 GO:0016023 GO:0018738
	SapurV1A.0102s0050	GO:0004252 GO:0006508
	SapurV1A.0429s0130	GO:0005737 GO:0004047 GO:0006546
	SapurV1A.0253s0100	GO:0003735 GO:0005622 GO:0006412 GO:0005840
	SapurV1A.0150s0350	GO:0016787
	SapurV1A.0053s0730	GO:0016620 GO:0055114
	SapurV1A.0029s0590	GO:0003735 GO:0005622 GO:0006412 GO:0005840
	SapurV1A.0036s0480	GO:0006144 GO:0055114 GO:0016491
	SapurV1A.0014s0560	GO:0003746 GO:0006414 GO:0003924 GO:0005525 GO:0005622
	SapurV1A.0289s0410	GO:0006412
	SapurV1A.0390s0070	GO:0005975 GO:0004553
	SapurV1A.1689s0020	GO:0008270 GO:0055114 GO:0016491
	SapurV1A.0710s0020	GO:0003735 GO:0005840 GO:0006412
	SapurV1A.0105s0330	GO:0006629 GO:0016788
	SapurV1A.0033s0650	GO:0016813 GO:0046872
	SapurV1A.2148s0020	GO:0050832 GO:0008061 GO:0042742
	SapurV1A.0294s0230	GO:0016020 GO:0009765
	SapurV1A.0125s0480	GO:0016310 GO:0016301 GO:0005524
	SapurV1A.0044s0470	GO:0004097 GO:0055114 GO:0016491
	SapurV1A.0004s0960	GO:0004612 GO:0005524 GO:0006094
	SapurV1A.0976s0150	GO:0016021
	SapurV1A.0444s0290	GO:0003735 GO:0005622 GO:0006412 GO:0005840
	SapurV1A.0316s0110	GO:0016787
	SapurV1A.0077s0230	GO:0008152
	SapurV1A.0029s0810	GO:0006629 GO:0016788
	SapurV1A.1087s0070	GO:0003995 GO:0003997 GO:0005777 GO:0055114 GO:0006635
	SapurV1A.0001s1450	GO:0008152 GO:0016491
	SapurV1A.0449s0200	GO:0005198 GO:0009507
	SapurV1A.0289s0190	GO:0006508 GO:0004190
	SapurV1A.0039s0620	GO:0004568 GO:0006032 GO:0008061 GO:0016998
	SapurV1A.3804s0010	GO:0003735 GO:0005622 GO:0006412 GO:0005840
	SapurV1A.0932s0140	GO:0005515
	SapurV1A.0681s0120	GO:0015979 GO:0009654 GO:0042549 GO:0005509 GO:0019898
	SapurV1A.0498s0280	GO:0009966
	SapurV1A.0314s0130	GO:0006508 GO:0004190
	SapurV1A.0635s0130	GO:0009052 GO:0004751
	SapurV1A.0128s0440	GO:0045039 GO:0042719
	SapurV1A.0155s0130	GO:0005515
	SapurV1A.0092s0300	GO:0005737 GO:0016310 GO:0008299 GO:0004496 GO:0005524
	SapurV1A.0750s0030	GO:0003676
	SapurV1A.0354s0210	GO:0003868 GO:0009072
	SapurV1A.1495s0030	GO:0003824 GO:0008152 GO:0005515
	SapurV1A.0305s0030	GO:0016787 GO:0008152
	SapurV1A.0008s0180	GO:0004869
	SapurV1A.0349s0070	GO:0004252 GO:0006508
	SapurV1A.0515s0070	GO:0055114 GO:0016491
	SapurV1A.0369s0160	GO:0003824 GO:0008152
	SapurV1A.0088s0260	GO:0005515 GO:0008152 GO:0016491
	SapurV1A.1133s0050	GO:0055114 GO:0016491
	SapurV1A.0297s0160	GO:0008937 GO:0055114
	SapurV1A.0630s0130	GO:0008270 GO:0055114 GO:0016491
	SapurV1A.0654s0060	GO:0018580 GO:0055114
	SapurV1A.0085s0440	GO:0016491
	SapurV1A.0001s2230	GO:0005737 GO:0051087 GO:0001671
	SapurV1A.0925s0060	GO:0005525
	SapurV1A.0018s0380	GO:0005515
	SapurV1A.1263s0090	GO:0008146
	SapurV1A.1409s0010	GO:0005737 GO:0046872 GO:0030145 GO:0003824 GO:0004619 GO:0006007
	SapurV1A.0093s0540	GO:0008270 GO:0055114 GO:0016491
	SapurV1A.0178s0090	GO:0016788
	SapurV1A.0701s0050	GO:0004866
	SapurV1A.0002s0080	GO:0003779 GO:0015629 GO:0030036
	SapurV1A.0453s0250	GO:0005515
	SapurV1A.0254s0120	GO:0016491 GO:0055114 GO:0009055
	SapurV1A.0774s0020	GO:0019538 GO:0004518 GO:0003677 GO:0005524 GO:0006289
	SapurV1A.0058s0180	GO:0006544 GO:0004372 GO:0006563
	SapurV1A.0285s0150	GO:0003735 GO:0006412 GO:0005840 GO:0019843
	SapurV1A.0717s0090	GO:0003824 GO:0044237 GO:0050662
	SapurV1A.0379s0300	GO:0017150 GO:0050660 GO:0008033 GO:0055114
	SapurV1A.0088s0420	GO:0005509
	SapurV1A.3531s0010	GO:0006915 GO:0005515
	SapurV1A.0670s0140	GO:0016787
	SapurV1A.1480s0030	GO:0005743 GO:0016651 GO:0022904
	SapurV1A.0693s0170	GO:0009058 GO:0016769 GO:0030170
	SapurV1A.0494s0010	GO:0005618 GO:0042545 GO:0004857 GO:0030599
	SapurV1A.1575s0070	GO:0008168
	SapurV1A.0140s0290	GO:0006468 GO:0005515 GO:0005524 GO:0004672
	SapurV1A.0216s0330	GO:0005515
	SapurV1A.0045s0610	GO:0045226 GO:0008831
	SapurV1A.0135s0280	GO:0020037
	SapurV1A.0531s0090	GO:0016846 GO:0008152
	SapurV1A.0015s0150	GO:0006952 GO:0009607
	SapurV1A.0416s0100	GO:0005975 GO:0004553
	SapurV1A.0006s1150	GO:0003735 GO:0005840 GO:0006412
	SapurV1A.0001s2040	GO:0043234 GO:0051258
	SapurV1A.0166s0350	GO:0016853
	SapurV1A.0096s0210	GO:0005515
	SapurV1A.0035s0800	GO:0016881
	SapurV1A.0808s0090	GO:0006457
	SapurV1A.0933s0050	GO:0006452 GO:0045901 GO:0045905 GO:0003723 GO:0003746 GO:0043022 GO:0008612
	SapurV1A.0232s0190	GO:0008483 GO:0030170
	SapurV1A.1030s0120	GO:0009058 GO:0016841
	SapurV1A.1512s0020	GO:0005975 GO:0016853
	SapurV1A.0322s0180	GO:0005507 GO:0009055
	SapurV1A.0982s0040	GO:0003824 GO:0009116
	SapurV1A.0029s0540	GO:0006508 GO:0008234
	SapurV1A.1745s0010	GO:0004356 GO:0006807 GO:0006542
	SapurV1A.0065s0430	GO:0008270 GO:0055114 GO:0016491
	SapurV1A.0861s0130	GO:0005509
	SapurV1A.0034s0800	GO:0045454 GO:0015035 GO:0009055
	SapurV1A.0534s0120	GO:0051536 GO:0055114 GO:0020037 GO:0016491
	SapurV1A.1105s0030	GO:0005515
	SapurV1A.0484s0310	GO:0004866
	SapurV1A.0210s0190	GO:0006662 GO:0015035 GO:0045454 GO:0009055
	SapurV1A.1263s0050	GO:0008146
	SapurV1A.0149s0100	GO:0033897 GO:0003723
	SapurV1A.0363s0140	GO:0004252 GO:0006508
	SapurV1A.0065s0180	GO:0020037 GO:0004601 GO:0055114 GO:0006979
	SapurV1A.0153s0450	GO:0016747
	SapurV1A.0090s0140	GO:0020037
	SapurV1A.0889s0020	GO:0016705 GO:0020037 GO:0009055
	SapurV1A.0286s0060	GO:0003723
	SapurV1A.1193s0030	GO:0016491
	SapurV1A.0281s0180	GO:0005524
	SapurV1A.1337s0040	GO:0051603 GO:0005839 GO:0004298
	SapurV1A.0554s0210	GO:0003824 GO:0044237 GO:0050662
	SapurV1A.0042s0460	GO:0006529 GO:0004066
	SapurV1A.0065s0130	GO:0008483 GO:0030170
	SapurV1A.0153s0510	GO:0005507 GO:0009055
	SapurV1A.1634s0020	GO:0003676
	SapurV1A.1567s0010	GO:0016491
	SapurV1A.0453s0080	GO:0004345 GO:0006006 GO:0050661 GO:0055114
	SapurV1A.0014s1280	GO:0003824
	SapurV1A.0085s0150	GO:0005515
	SapurV1A.0394s0060	GO:0016615 GO:0006108 GO:0055114 GO:0016491
	SapurV1A.1305s0060	GO:0004866
	SapurV1A.0021s0210	GO:0005515
	SapurV1A.0093s0180	GO:0003824 GO:0055114 GO:0003938
	SapurV1A.2019s0010	GO:0006468 GO:0005524 GO:0005515 GO:0004672
	SapurV1A.0006s0060	GO:0006662 GO:0015035 GO:0045454 GO:0009055
	SapurV1A.0016s0330	GO:0006508 GO:0008234
	SapurV1A.1156s0030	GO:0003735 GO:0005622 GO:0006412 GO:0005840
	SapurV1A.0233s0040	GO:0016020 GO:0006897
	SapurV1A.1311s0030	GO:0046872 GO:0016702 GO:0005515 GO:0055114
	SapurV1A.0123s0100	GO:0016747
	SapurV1A.0468s0070	GO:0016597 GO:0008152
	SapurV1A.2268s0020	GO:0005507 GO:0055114 GO:0016491
	SapurV1A.1225s0130	GO:0008168 GO:0008033 GO:0003723 GO:0006364
	SapurV1A.0216s0280	GO:0046080 GO:0016787
	SapurV1A.0114s0090	GO:0046912 GO:0003824 GO:0044262 GO:0008152
	SapurV1A.0230s0180	GO:0005515
	SapurV1A.0765s0070	GO:0051287 GO:0000287 GO:0016616 GO:0055114
	SapurV1A.0667s0110	GO:0008152
	SapurV1A.4624s0010	GO:0008824 GO:0009439
	SapurV1A.0050s0670	GO:0005975 GO:0004553
	SapurV1A.0649s0110	GO:0006536 GO:0030170 GO:0019752 GO:0004351
	SapurV1A.0449s0270	GO:0005515
	SapurV1A.0379s0160	GO:0006096 GO:0004332
	SapurV1A.3928s0010	GO:0045039 GO:0042719
	SapurV1A.0233s0190	GO:0006886 GO:0005622
	SapurV1A.2264s0030	GO:0051536 GO:0009055
	SapurV1A.1086s0060	GO:0006886 GO:0006888 GO:0008270 GO:0030127
	SapurV1A.0024s0230	GO:0005515
	SapurV1A.0241s0040	GO:0045261 GO:0015986 GO:0046961 GO:0046933
	SapurV1A.0334s0100	GO:0005634 GO:0006334
	SapurV1A.0010s0040	GO:0005544 GO:0005509
	SapurV1A.0314s0220	GO:0006508 GO:0004190
	SapurV1A.0119s0190	GO:0016114 GO:0008685
	SapurV1A.0374s0120	GO:0051287 GO:0000287 GO:0016616 GO:0055114
	SapurV1A.0453s0110	GO:0006457 GO:0003755
	SapurV1A.0091s0210	GO:0006096 GO:0004332
	SapurV1A.1937s0030	GO:0008146
	SapurV1A.1402s0030	GO:0003746 GO:0006414 GO:0003723 GO:0005515 GO:0005622
	SapurV1A.1995s0050	GO:0006071 GO:0008889
	SapurV1A.0036s0380	GO:0003735 GO:0005622 GO:0006412 GO:0005840
	SapurV1A.0056s0640	GO:0009058 GO:0008415
	SapurV1A.0295s0440	GO:0003735 GO:0005622 GO:0006412 GO:0005840
	SapurV1A.0050s0490	GO:0006950
	SapurV1A.0186s0460	GO:0005515
	SapurV1A.0327s0160	GO:0020037 GO:0004601 GO:0055114 GO:0006979
	SapurV1A.0198s0380	GO:0003824 GO:0008299
	SapurV1A.0090s0080	GO:0019288 GO:0055114
	SapurV1A.0139s0200	GO:0003824 GO:0030170 GO:0008152
	SapurV1A.1459s0090	GO:0004602 GO:0006979 GO:0055114
	SapurV1A.0052s0790	GO:0005515
	SapurV1A.1856s0060	GO:0003735 GO:0005622 GO:0006412 GO:0005840
	SapurV1A.0216s0320	GO:0005515
	SapurV1A.1571s0030	GO:0003723
	SapurV1A.0982s0030	GO:0003824 GO:0009116
	SapurV1A.0048s0230	GO:0010027 GO:0009523 GO:0015979
	SapurV1A.0757s0120	GO:0051287 GO:0048037 GO:0016616 GO:0008152
	SapurV1A.0706s0240	GO:0004252 GO:0043086 GO:0042802 GO:0006508
	SapurV1A.0166s0300	GO:0003735 GO:0005622 GO:0006412 GO:0005840
	SapurV1A.0218s0180	GO:0046983 GO:0008171
	SapurV1A.0221s0170	GO:0008168
	SapurV1A.0511s0260	GO:0046872 GO:0006801 GO:0055114
	SapurV1A.0554s0010	GO:0031072
	SapurV1A.0604s0090	GO:0003735 GO:0005622 GO:0006412 GO:0005840
	SapurV1A.0114s0020	GO:0020037 GO:0004601 GO:0055114 GO:0006979
	SapurV1A.0441s0200	GO:0020037 GO:0004601 GO:0055114 GO:0006979
	SapurV1A.0028s0360	GO:0009654 GO:0015979 GO:0005509 GO:0019898
	SapurV1A.0040s0360	GO:0004807 GO:0008152
	SapurV1A.0775s0110	GO:0004602 GO:0006979 GO:0055114
	SapurV1A.2118s0010	GO:0050660 GO:0055114 GO:0016491
	SapurV1A.1357s0030	GO:0003735 GO:0005622 GO:0006412 GO:0005840
	SapurV1A.0047s0120	GO:0005515
	SapurV1A.0841s0150	GO:0003735 GO:0005622 GO:0015934 GO:0005840 GO:0006412
	SapurV1A.0270s0090	GO:0006629 GO:0016788
	SapurV1A.1263s0010	GO:0008146
	SapurV1A.0821s0080	GO:0030060 GO:0006108 GO:0055114 GO:0016491
	SapurV1A.0506s0150	GO:0003735 GO:0005622 GO:0006412 GO:0005840
	SapurV1A.0006s0640	GO:0005524 GO:0016887
	SapurV1A.2300s0020	GO:0016787
	SapurV1A.0006s0390	GO:0003824 GO:0044237 GO:0050662
	SapurV1A.0176s0350	GO:0006810 GO:0003676 GO:0005622
	SapurV1A.0808s0050	GO:0016787
	SapurV1A.0105s0420	GO:0004655 GO:0046872 GO:0033014
	SapurV1A.0824s0100	GO:0045735
	SapurV1A.1263s0080	GO:0008146
	SapurV1A.0272s0280	GO:0051287 GO:0016616
	SapurV1A.0014s1170	GO:0006508 GO:0004190 GO:0006629
	SapurV1A.0102s0460	GO:0005975 GO:0004553
	SapurV1A.1319s0020	GO:0016491
	SapurV1A.0175s0140	GO:0045454 GO:0015035 GO:0009055
	SapurV1A.0537s0260	GO:0008146
	SapurV1A.0208s0310	GO:0000015 GO:0000287 GO:0004634 GO:0006096
	SapurV1A.0222s0050	GO:0020037 GO:0004601 GO:0055114 GO:0006979
	SapurV1A.2771s0040	GO:0016758 GO:0008152
	SapurV1A.0073s0450	GO:0003676 GO:0005524 GO:0008026 GO:0004386
	SapurV1A.0180s0220	GO:0004252 GO:0006508
	SapurV1A.0078s0280	GO:0006950
	SapurV1A.1263s0060	GO:0008146
	SapurV1A.0449s0230	GO:0003872 GO:0005945 GO:0006096
	SapurV1A.0557s0150	GO:0006886
	SapurV1A.0054s0340	GO:0004345 GO:0006006 GO:0050661 GO:0055114
	SapurV1A.0166s0400	GO:0008446 GO:0019673 GO:0050662 GO:0044237 GO:0005622 GO:0003824
	SapurV1A.0012s0060	GO:0030130 GO:0006886 GO:0030132 GO:0016192 GO:0005198
	SapurV1A.0019s0890	GO:0030060 GO:0006108 GO:0055114 GO:0016491
	SapurV1A.0298s0180	GO:0000287 GO:0005986 GO:0050307
	SapurV1A.0226s0310	GO:0046983 GO:0008171
	SapurV1A.0588s0050	GO:0016070 GO:0005515
	SapurV1A.0023s0040	GO:0016820 GO:0015992 GO:0016471
	SapurV1A.1170s0070	GO:0005515
	SapurV1A.0043s0640	GO:0003676 GO:0005524 GO:0008026 GO:0004386
	SapurV1A.1188s0010	GO:0006508 GO:0004185
	SapurV1A.0293s0040	GO:0005507 GO:0055114 GO:0016491
	SapurV1A.0313s0100	GO:0005737 GO:0004812 GO:0000166 GO:0003676 GO:0006418 GO:0005524
	SapurV1A.0022s0250	GO:0006508 GO:0004190
	SapurV1A.0215s0370	GO:0003735 GO:0005840 GO:0006412
	SapurV1A.0215s0270	GO:0005515
	SapurV1A.0548s0090	GO:0006511 GO:0005515 GO:0004221
	SapurV1A.0063s0020	GO:0005198 GO:0009507
	SapurV1A.3994s0020	GO:0003849 GO:0009073
	SapurV1A.0185s0080	GO:0008198 GO:0006725 GO:0016491
	SapurV1A.0587s0040	GO:0005515
	SapurV1A.0765s0080	GO:0009058 GO:0016841
	SapurV1A.0154s0170	GO:0003735 GO:0005622 GO:0006412 GO:0005840
	SapurV1A.0016s0660	GO:0020037 GO:0006979 GO:0055114 GO:0004096
	SapurV1A.1264s0070	GO:0003824
	SapurV1A.0742s0130	GO:0016491
	SapurV1A.1685s0030	GO:0005975 GO:0004553
	SapurV1A.0469s0030	GO:0005515
	SapurV1A.0354s0170	GO:0003824 GO:0008152
	SapurV1A.3951s0010	GO:0015986 GO:0015992 GO:0016887 GO:0015991 GO:0000275 GO:0046933 GO:0006200 GO:0016820 GO:0046961 GO:0008553 GO:0005524
	SapurV1A.0297s0020	GO:0003677
	SapurV1A.0372s0050	GO:0005507 GO:0009055
	SapurV1A.0016s0440	GO:0005975 GO:0004553
	SapurV1A.1054s0010	GO:0005975 GO:0004553
	SapurV1A.0085s0220	GO:0051287 GO:0000287 GO:0016616 GO:0055114
	SapurV1A.0013s0600	GO:0016758 GO:0008152
	SapurV1A.1107s0030	GO:0046872 GO:0006801 GO:0055114
	SapurV1A.0367s0230	GO:0005507 GO:0055114 GO:0016491
	SapurV1A.0074s0050	GO:0005515
	SapurV1A.0452s0180	GO:0005737 GO:0006418 GO:0004812 GO:0005524 GO:0000166
	SapurV1A.0184s0090	GO:0005507 GO:0009055
	SapurV1A.0365s0280	GO:0020037 GO:0004601 GO:0055114 GO:0006979
	SapurV1A.0471s0040	GO:0003735 GO:0005622 GO:0006412 GO:0005840
	SapurV1A.1207s0060	GO:0006508 GO:0004197
	SapurV1A.0090s0600	GO:0016787 GO:0008152
	SapurV1A.0539s0190	GO:0016874 GO:0005524 GO:0008152
	SapurV1A.4273s0020	GO:0004252 GO:0006508
	SapurV1A.0846s0120	GO:0005960 GO:0006546
	SapurV1A.1320s0080	GO:0003735 GO:0005622 GO:0006412 GO:0005840
	SapurV1A.0267s0150	GO:0008270 GO:0055114 GO:0016491
	SapurV1A.0357s0030	GO:0008168 GO:0008152
	SapurV1A.0207s0030	GO:0016491
	SapurV1A.0822s0110	GO:0005975 GO:0004553
	SapurV1A.0484s0120	GO:0005507 GO:0009055
	SapurV1A.1111s0040	GO:0006468 GO:0005524 GO:0005515 GO:0004672
	SapurV1A.0993s0130	GO:0008652 GO:0003871 GO:0009086 GO:0008270
	SapurV1A.0020s0530	GO:0016491
	SapurV1A.1233s0040	GO:0003735 GO:0005622 GO:0006412 GO:0005840
	SapurV1A.0016s0970	GO:0004252 GO:0006508
	SapurV1A.0001s0090	GO:0008483 GO:0030170
	SapurV1A.1475s0040	GO:0005525 GO:0005622
	SapurV1A.0785s0030	GO:0003735 GO:0005622 GO:0006412 GO:0005840
	SapurV1A.0092s0490	GO:0005975 GO:0004553
	SapurV1A.0052s0600	GO:0006950
	SapurV1A.0155s0140	GO:0005515
	SapurV1A.0493s0260	GO:0005975 GO:0004553
	SapurV1A.0302s0280	GO:0006508 GO:0004222 GO:0008270
	SapurV1A.0016s1120	GO:0005507 GO:0009055
	SapurV1A.0854s0040	GO:0005975 GO:0004553
	SapurV1A.1947s0030	GO:0003824 GO:0044237 GO:0050662
	SapurV1A.0612s0010	GO:0005515
	SapurV1A.0182s0250	GO:0016820 GO:0000221 GO:0046961 GO:0015991
	SapurV1A.0017s1120	GO:0005634
	SapurV1A.1422s0050	GO:0016620 GO:0055114
	SapurV1A.1394s0020	GO:0016491
	SapurV1A.0897s0030	GO:0003735 GO:0005840 GO:0006412
	SapurV1A.0018s0630	GO:0009790
	SapurV1A.1759s0050	GO:0003824 GO:0005515 GO:0008152
	SapurV1A.0188s0360	GO:0003824 GO:0044237 GO:0050662
	SapurV1A.0012s0440	GO:0003735 GO:0005840 GO:0003723 GO:0005622 GO:0006412
	SapurV1A.0121s0110	GO:0009058 GO:0005985
	SapurV1A.0027s0980	GO:0003676
	SapurV1A.0626s0030	GO:0005975 GO:0004553
	SapurV1A.0302s0110	GO:0005730 GO:0005622 GO:0008283
	SapurV1A.0858s0100	GO:0003824 GO:0003852 GO:0009098
	SapurV1A.0550s0210	GO:0045454 GO:0015035 GO:0006662 GO:0009055
	SapurV1A.0035s0440	GO:0006228 GO:0006241 GO:0004550 GO:0005524 GO:0006165 GO:0006183
	SapurV1A.0314s0180	GO:0006508 GO:0004190
	SapurV1A.0417s0230	GO:0010027 GO:0009523 GO:0015979
	SapurV1A.0087s0170	GO:0003824
	SapurV1A.0411s0190	GO:0006508 GO:0004185
	SapurV1A.0130s0100	GO:0006950
	SapurV1A.4668s0010	GO:0008152 GO:0016491
	SapurV1A.0121s0060	GO:0016820 GO:0015992 GO:0015991 GO:0046034 GO:0046933 GO:0033178 GO:0046961 GO:0005524
	SapurV1A.0098s0340	GO:0050660 GO:0055114 GO:0016491
	SapurV1A.1859s0030	GO:0020037 GO:0004601 GO:0055114 GO:0006979
	SapurV1A.0050s0540	GO:0005975 GO:0004553
	SapurV1A.0643s0200	GO:0051536 GO:0055114 GO:0020037 GO:0016491
	SapurV1A.0114s0440	GO:0003723
	SapurV1A.2990s0020	GO:0005529 GO:0048544
	SapurV1A.0266s0210	GO:0016620 GO:0055114
	SapurV1A.0033s0180	GO:0003735 GO:0005622 GO:0006412 GO:0005840
	SapurV1A.0332s0310	GO:0006508 GO:0004185
	SapurV1A.1935s0010	GO:0005737 GO:0005506 GO:0019310 GO:0050113 GO:0055114
	SapurV1A.0096s0140	GO:0003735 GO:0005622 GO:0015934 GO:0005840 GO:0006412
	SapurV1A.0616s0030	GO:0005529 GO:0005975 GO:0004553
	SapurV1A.0531s0040	GO:0006468 GO:0005524 GO:0005515 GO:0004672
	SapurV1A.0634s0140	GO:0005507 GO:0055114 GO:0016491
	SapurV1A.0134s0260	GO:0016846
	SapurV1A.0163s0010	GO:0006508 GO:0004185
	SapurV1A.0001s2250	GO:0005975 GO:0004553
	SapurV1A.0509s0030	GO:0005737 GO:0006457
	SapurV1A.0027s0220	GO:0008270 GO:0055114 GO:0016491
	SapurV1A.3012s0030	GO:0009058 GO:0008415
	SapurV1A.0810s0050	GO:0005975 GO:0004553
	SapurV1A.0313s0110	GO:0006812 GO:0016020 GO:0000166 GO:0003824 GO:0008152 GO:0015662 GO:0046872 GO:0006754
	SapurV1A.0326s0380	GO:0020037 GO:0004601 GO:0055114 GO:0006979
	SapurV1A.0268s0270	GO:0006520 GO:0055114 GO:0016491
	SapurV1A.0657s0160	GO:0016820 GO:0015992 GO:0016471
	SapurV1A.0313s0020	GO:0015977 GO:0016984
	SapurV1A.2353s0020	GO:0045735
	SapurV1A.0016s0910	GO:0006950 GO:0009415
	SapurV1A.1897s0040	GO:0005507 GO:0055114 GO:0016491
	SapurV1A.0863s0070	GO:0016491
	SapurV1A.0186s0310	GO:0003735 GO:0005622 GO:0006412 GO:0005840
	SapurV1A.0046s0170	GO:0006468 GO:0005524 GO:0004672
	SapurV1A.0784s0080	GO:0003824 GO:0030170 GO:0008152
	SapurV1A.0454s0090	GO:0051287 GO:0016616
	SapurV1A.4359s0010	GO:0008152 GO:0016491
	SapurV1A.0625s0030	GO:0042578 GO:0005975
	SapurV1A.1343s0030	GO:0005529 GO:0005975 GO:0004553
	SapurV1A.0135s0290	GO:0003735 GO:0015934 GO:0005840 GO:0006412
	SapurV1A.0058s0630	GO:0003735 GO:0005840 GO:0006412
	SapurV1A.0704s0020	GO:0004750 GO:0005975
	SapurV1A.0051s0080	GO:0005198 GO:0009507
	SapurV1A.0542s0090	GO:0009058 GO:0008415
	SapurV1A.0051s0170	GO:0003824 GO:0044237 GO:0050662
	SapurV1A.0025s0300	GO:0006457 GO:0003755
	SapurV1A.0028s0410	GO:0003824 GO:0044237 GO:0050662
	SapurV1A.0188s0100	GO:0045454 GO:0015035 GO:0006662 GO:0009055
	SapurV1A.2268s0030	GO:0005507 GO:0055114 GO:0016491
	SapurV1A.0110s0050	GO:0009052 GO:0004751
	SapurV1A.0051s0480	GO:0016758 GO:0008152
	SapurV1A.4572s0010	GO:0003995 GO:0003997 GO:0005777 GO:0055114 GO:0006635
	SapurV1A.1081s0020	GO:0003746 GO:0006414 GO:0003924 GO:0005525 GO:0005622
	SapurV1A.0142s0140	GO:0006413 GO:0003723 GO:0003743
	SapurV1A.0665s0020	GO:0004356 GO:0006807 GO:0006542
	SapurV1A.0047s0130	GO:0005515
	SapurV1A.0261s0230	GO:0016491
	SapurV1A.0750s0150	GO:0003735 GO:0005622 GO:0006412 GO:0005840
	SapurV1A.0018s0660	GO:0005198 GO:0009507
	SapurV1A.0766s0090	GO:0004252 GO:0006508
	SapurV1A.0051s0650	GO:0003735 GO:0005622 GO:0006412 GO:0005840
	SapurV1A.4536s0020	GO:0003735 GO:0005622 GO:0006412 GO:0005840
	SapurV1A.0021s0400	GO:0003676
	SapurV1A.1328s0040	GO:0003735 GO:0005622 GO:0006412 GO:0005840
	SapurV1A.0982s0020	GO:0003824 GO:0009116
	SapurV1A.0231s0270	GO:0004866
	SapurV1A.0013s0610	GO:0016758 GO:0008152
	SapurV1A.0022s0630	GO:0031461 GO:0031625 GO:0006511
	SapurV1A.0398s0160	GO:0016758 GO:0008152
	SapurV1A.1209s0050	GO:0003676
	SapurV1A.0243s0040	GO:0046872 GO:0030001
	SapurV1A.0036s0220	GO:0004055 GO:0006526 GO:0005524
	SapurV1A.0168s0300	GO:0003824 GO:0030976 GO:0000287
	SapurV1A.1670s0050	GO:0016787 GO:0008152
	SapurV1A.1193s0010	GO:0016491
	SapurV1A.0173s0130	GO:0006457 GO:0003755
	SapurV1A.0053s0510	GO:0003746 GO:0006414 GO:0003924 GO:0005525 GO:0005622
	SapurV1A.0298s0120	GO:0008270 GO:0055114 GO:0016491
	SapurV1A.0218s0330	GO:0016820 GO:0015992 GO:0015991 GO:0046034 GO:0046933 GO:0033178 GO:0046961 GO:0005524
	SapurV1A.0022s0010	GO:0004356 GO:0006807 GO:0006542
	SapurV1A.0543s0200	GO:0008270 GO:0055114 GO:0016491
	SapurV1A.0168s0090	GO:0003735 GO:0005622 GO:0015934 GO:0006412 GO:0005840
	SapurV1A.0634s0030	GO:0005515
	SapurV1A.0732s0070	GO:0008652 GO:0003871 GO:0009086 GO:0008270
	SapurV1A.0030s0040	GO:0008415 GO:0008152
	SapurV1A.0869s0040	GO:0005515
	SapurV1A.0564s0030	GO:0006950 GO:0009415
	SapurV1A.0820s0070	GO:0009058 GO:0008415
	SapurV1A.2385s0020	GO:0005507 GO:0009055
	SapurV1A.0194s0190	GO:0016491
	SapurV1A.0163s0090	GO:0009435 GO:0004514
	SapurV1A.0088s0100	GO:0003824 GO:0044237 GO:0050662
	SapurV1A.0009s1140	GO:0006508 GO:0004190
	SapurV1A.0498s0300	GO:0009058
	SapurV1A.0136s0140	GO:0016620 GO:0055114
	SapurV1A.1401s0030	GO:0016209 GO:0016491 GO:0051920
	SapurV1A.0614s0180	GO:0045039 GO:0042719
	SapurV1A.0573s0100	GO:0004252 GO:0006508
	SapurV1A.0893s0090	GO:0006468 GO:0005524 GO:0004672
	SapurV1A.0369s0180	GO:0008146
	SapurV1A.0058s0170	GO:0004013 GO:0006730
	SapurV1A.0006s0040	GO:0006508 GO:0008234
	SapurV1A.0030s0130	GO:0005634 GO:0003676
	SapurV1A.0101s0240	GO:0015977 GO:0016984
	SapurV1A.0708s0080	GO:0051287 GO:0006564 GO:0048037 GO:0055114 GO:0004617
	SapurV1A.0012s1050	GO:0015995 GO:0015979 GO:0016851
	SapurV1A.0326s0420	GO:0046983 GO:0008171
	SapurV1A.0063s0300	GO:0016301 GO:0005524 GO:0008152
	SapurV1A.0773s0150	GO:0003735 GO:0005622 GO:0006412 GO:0005840
	SapurV1A.0080s0470	GO:0004568 GO:0006032 GO:0008061 GO:0016998
	SapurV1A.0260s0100	GO:0004252 GO:0006508
	SapurV1A.1022s0140	GO:0003735 GO:0009536 GO:0006412 GO:0005622 GO:0005840
	SapurV1A.0442s0310	GO:0008020 GO:0009584 GO:0000155 GO:0016020 GO:0018298 GO:0006355 GO:0007165 GO:0005515 GO:0005524
	SapurV1A.0045s0040	GO:0003924 GO:0005525
	SapurV1A.0107s0200	GO:0004252 GO:0006508
	SapurV1A.0053s0870	GO:0046912 GO:0044262
	SapurV1A.0082s0350	GO:0020037 GO:0004601 GO:0055114 GO:0006979
	SapurV1A.0519s0020	GO:0005975 GO:0004553
	SapurV1A.0241s0100	GO:0016788
	SapurV1A.0264s0340	GO:0005975 GO:0004650
	SapurV1A.1101s0030	GO:0033180 GO:0016820 GO:0015991
	SapurV1A.0141s0150	GO:0009058 GO:0016841
	SapurV1A.0494s0030	GO:0009058 GO:0005985
	SapurV1A.0976s0180	GO:0003735 GO:0005622 GO:0006412 GO:0005840
	SapurV1A.0673s0100	GO:0005507 GO:0055114 GO:0016491
	SapurV1A.0704s0070	GO:0006952 GO:0009607
	SapurV1A.0275s0160	GO:0006950
	SapurV1A.0610s0030	GO:0020037 GO:0004601 GO:0055114 GO:0006979
	SapurV1A.0149s0290	GO:0004618 GO:0006096
	SapurV1A.0777s0050	GO:0042578 GO:0005975
	SapurV1A.0405s0050	GO:0006952 GO:0009607
	SapurV1A.0046s0270	GO:0003824 GO:0030170 GO:0008152
	SapurV1A.0021s0900	GO:0005515
	SapurV1A.0522s0060	GO:0008652 GO:0050661 GO:0016597 GO:0055114 GO:0016491
	SapurV1A.1443s0010	GO:0005515
	SapurV1A.0832s0020	GO:0004568 GO:0006032 GO:0008061 GO:0016998

## Sheet: 3W-ZEB-R vs 1M-ZEB-R
	3W-ZEB-R vs 1M-ZEB-R
	GO_acc	term_type	Term	queryitem	querytotal	bgitem	bgtotal	pvalue	FDR	entries
	GO:0055114	P	oxidation reduction	51	244	960	19470	4.8e-18	2e-15	// SapurV1A.0907s0050 // SapurV1A.0130s0440 // SapurV1A.0090s0080 // SapurV1A.0053s0730 // SapurV1A.1133s0050 // SapurV1A.0036s0480 // SapurV1A.0093s0180 // SapurV1A.0775s0110 // SapurV1A.0326s0390 // SapurV1A.0278s0140 // SapurV1A.0634s0140 // SapurV1A.0326s0380 // SapurV1A.0268s0270 // SapurV1A.0174s0260 // SapurV1A.0044s0470 // SapurV1A.0149s0430 // SapurV1A.1311s0030 // SapurV1A.0083s0260 // …
	GO:0044281	P	small molecule metabolic process	42	244	939	19470	1.6e-12	3.3e-10	// SapurV1A.0853s0030 // SapurV1A.0001s0580 // SapurV1A.0429s0130 // SapurV1A.0449s0230 // SapurV1A.0210s0190 // SapurV1A.0550s0210 // SapurV1A.0036s0480 // SapurV1A.0091s0210 // SapurV1A.0313s0110 // SapurV1A.0268s0270 // SapurV1A.0982s0030 // SapurV1A.0341s0170 // SapurV1A.0982s0020 // SapurV1A.0334s0060 // SapurV1A.0982s0040 // SapurV1A.1426s0050 // SapurV1A.0004s0960 // SapurV1A.1745s0010 // …
	GO:0019752	P	carboxylic acid metabolic process	20	244	406	19470	3.9e-07	2.6e-05	// SapurV1A.0174s0260 // SapurV1A.0853s0030 // SapurV1A.1745s0010 // SapurV1A.0090s0080 // SapurV1A.0429s0130 // SapurV1A.0858s0100 // SapurV1A.0004s1080 // SapurV1A.3282s0010 // SapurV1A.0188s0370 // SapurV1A.0846s0120 // SapurV1A.1973s0030 // SapurV1A.0004s0960 // SapurV1A.0388s0140 // SapurV1A.0394s0060 // SapurV1A.0354s0210 // SapurV1A.0821s0080 // SapurV1A.0268s0270 // SapurV1A.0531s0160 // …
	GO:0009308	P	amine metabolic process	17	244	298	19470	4.4e-07	2.6e-05	// SapurV1A.0429s0130 // SapurV1A.0004s1080 // SapurV1A.0039s0620 // SapurV1A.0858s0100 // SapurV1A.0542s0200 // SapurV1A.3282s0010 // SapurV1A.0080s0470 // SapurV1A.0188s0370 // SapurV1A.0846s0120 // SapurV1A.0022s0010 // SapurV1A.1745s0010 // SapurV1A.0832s0010 // SapurV1A.1973s0030 // SapurV1A.0354s0210 // SapurV1A.0268s0270 // SapurV1A.0531s0160 // SapurV1A.0174s0260
	GO:0043436	P	oxoacid metabolic process	20	244	406	19470	3.9e-07	2.6e-05	// SapurV1A.0174s0260 // SapurV1A.0853s0030 // SapurV1A.1745s0010 // SapurV1A.0090s0080 // SapurV1A.0429s0130 // SapurV1A.0858s0100 // SapurV1A.0004s1080 // SapurV1A.3282s0010 // SapurV1A.0188s0370 // SapurV1A.0846s0120 // SapurV1A.1973s0030 // SapurV1A.0004s0960 // SapurV1A.0388s0140 // SapurV1A.0394s0060 // SapurV1A.0354s0210 // SapurV1A.0821s0080 // SapurV1A.0268s0270 // SapurV1A.0531s0160 // …
	GO:0042180	P	cellular ketone metabolic process	20	244	407	19470	4e-07	2.6e-05	// SapurV1A.0174s0260 // SapurV1A.0853s0030 // SapurV1A.1745s0010 // SapurV1A.0090s0080 // SapurV1A.0429s0130 // SapurV1A.0858s0100 // SapurV1A.0004s1080 // SapurV1A.3282s0010 // SapurV1A.0188s0370 // SapurV1A.0846s0120 // SapurV1A.1973s0030 // SapurV1A.0004s0960 // SapurV1A.0388s0140 // SapurV1A.0394s0060 // SapurV1A.0354s0210 // SapurV1A.0821s0080 // SapurV1A.0268s0270 // SapurV1A.0531s0160 // …
	GO:0006082	P	organic acid metabolic process	20	244	408	19470	4.2e-07	2.6e-05	// SapurV1A.0174s0260 // SapurV1A.0853s0030 // SapurV1A.1745s0010 // SapurV1A.0090s0080 // SapurV1A.0429s0130 // SapurV1A.0858s0100 // SapurV1A.0004s1080 // SapurV1A.3282s0010 // SapurV1A.0188s0370 // SapurV1A.0846s0120 // SapurV1A.1973s0030 // SapurV1A.0004s0960 // SapurV1A.0388s0140 // SapurV1A.0394s0060 // SapurV1A.0354s0210 // SapurV1A.0821s0080 // SapurV1A.0268s0270 // SapurV1A.0531s0160 // …
	GO:0009084	P	glutamine family amino acid biosynthetic process	6	244	19	19470	4.9e-07	2.6e-05	// SapurV1A.0174s0260 // SapurV1A.0004s1080 // SapurV1A.3282s0010 // SapurV1A.1745s0010 // SapurV1A.0022s0010 // SapurV1A.0531s0160
	GO:0006979	P	response to oxidative stress	11	244	137	19470	2.4e-06	0.00011	// SapurV1A.1459s0090 // SapurV1A.0775s0110 // SapurV1A.0636s0140 // SapurV1A.0184s0220 // SapurV1A.0065s0180 // SapurV1A.0016s0660 // SapurV1A.0327s0150 // SapurV1A.0326s0390 // SapurV1A.0326s0380 // SapurV1A.0114s0020 // SapurV1A.0441s0200
	GO:0006950	P	response to stress	22	244	549	19470	2.7e-06	0.00011	// SapurV1A.0184s0220 // SapurV1A.0326s0380 // SapurV1A.0007s0670 // SapurV1A.2148s0020 // SapurV1A.2907s0020 // SapurV1A.0636s0140 // SapurV1A.2171s0020 // SapurV1A.0774s0020 // SapurV1A.0114s0020 // SapurV1A.0441s0200 // SapurV1A.0775s0110 // SapurV1A.0065s0180 // SapurV1A.0078s0280 // SapurV1A.0326s0390 // SapurV1A.1459s0090 // SapurV1A.0016s0910 // SapurV1A.0016s0660 // SapurV1A.0505s0110 // …
	GO:0016052	P	carbohydrate catabolic process	10	244	123	19470	6.3e-06	0.00024	// SapurV1A.0341s0170 // SapurV1A.0449s0230 // SapurV1A.0038s0780 // SapurV1A.0542s0200 // SapurV1A.0039s0620 // SapurV1A.0080s0470 // SapurV1A.0091s0210 // SapurV1A.0832s0010 // SapurV1A.1935s0010 // SapurV1A.0379s0160
	GO:0009064	P	glutamine family amino acid metabolic process	6	244	34	19470	9.1e-06	0.00032	// SapurV1A.0174s0260 // SapurV1A.0004s1080 // SapurV1A.3282s0010 // SapurV1A.1745s0010 // SapurV1A.0022s0010 // SapurV1A.0531s0160
	GO:0005975	P	carbohydrate metabolic process	28	244	893	19470	1.1e-05	0.00036	// SapurV1A.0493s0260 // SapurV1A.0449s0230 // SapurV1A.0001s2250 // SapurV1A.0854s0040 // SapurV1A.0091s0210 // SapurV1A.0810s0050 // SapurV1A.0341s0170 // SapurV1A.0334s0060 // SapurV1A.0542s0200 // SapurV1A.0080s0470 // SapurV1A.0004s0960 // SapurV1A.0832s0010 // SapurV1A.0053s0870 // SapurV1A.0379s0160 // SapurV1A.0519s0020 // SapurV1A.0038s0780 // SapurV1A.0039s0620 // SapurV1A.0039s0550 // …
	GO:0008152	P	metabolic process	158	244	9987	19470	1.7e-05	0.0005	// SapurV1A.0853s0030 // SapurV1A.0130s0440 // SapurV1A.0854s0040 // SapurV1A.0091s0210 // SapurV1A.0093s0180 // SapurV1A.0493s0260 // SapurV1A.1311s0030 // SapurV1A.0519s0020 // SapurV1A.0468s0070 // SapurV1A.0341s0170 // SapurV1A.0542s0200 // SapurV1A.1759s0050 // SapurV1A.0449s0230 // SapurV1A.1426s0050 // SapurV1A.0028s0340 // SapurV1A.0619s0150 // SapurV1A.0858s0100 // SapurV1A.0379s0160 // …
	GO:0006520	P	cellular amino acid metabolic process	13	244	254	19470	3e-05	0.00085	// SapurV1A.0429s0130 // SapurV1A.0174s0260 // SapurV1A.0858s0100 // SapurV1A.0004s1080 // SapurV1A.3282s0010 // SapurV1A.0188s0370 // SapurV1A.0846s0120 // SapurV1A.0022s0010 // SapurV1A.1745s0010 // SapurV1A.1973s0030 // SapurV1A.0354s0210 // SapurV1A.0268s0270 // SapurV1A.0531s0160
	GO:0044106	P	cellular amine metabolic process	13	244	261	19470	4e-05	0.001	// SapurV1A.0429s0130 // SapurV1A.0174s0260 // SapurV1A.0858s0100 // SapurV1A.0004s1080 // SapurV1A.3282s0010 // SapurV1A.0188s0370 // SapurV1A.0846s0120 // SapurV1A.0022s0010 // SapurV1A.1745s0010 // SapurV1A.1973s0030 // SapurV1A.0354s0210 // SapurV1A.0268s0270 // SapurV1A.0531s0160
	GO:0044282	P	small molecule catabolic process	9	244	125	19470	4.5e-05	0.0011	// SapurV1A.0429s0130 // SapurV1A.0341s0170 // SapurV1A.0449s0230 // SapurV1A.0038s0780 // SapurV1A.1935s0010 // SapurV1A.0846s0120 // SapurV1A.0091s0210 // SapurV1A.1087s0070 // SapurV1A.0379s0160
	GO:0005996	P	monosaccharide metabolic process	9	244	134	19470	7.4e-05	0.0017	// SapurV1A.0341s0170 // SapurV1A.0334s0060 // SapurV1A.0449s0230 // SapurV1A.0038s0780 // SapurV1A.0091s0210 // SapurV1A.0090s0080 // SapurV1A.0004s0960 // SapurV1A.0453s0080 // SapurV1A.0379s0160
	GO:0006519	P	cellular amino acid and derivative metabolic process	13	244	283	19470	8.7e-05	0.0019	// SapurV1A.0429s0130 // SapurV1A.0174s0260 // SapurV1A.0858s0100 // SapurV1A.0004s1080 // SapurV1A.3282s0010 // SapurV1A.0188s0370 // SapurV1A.0846s0120 // SapurV1A.0022s0010 // SapurV1A.1745s0010 // SapurV1A.1973s0030 // SapurV1A.0354s0210 // SapurV1A.0268s0270 // SapurV1A.0531s0160
	GO:0006066	P	alcohol metabolic process	10	244	172	19470	9.3e-05	0.002	// SapurV1A.0341s0170 // SapurV1A.0334s0060 // SapurV1A.0449s0230 // SapurV1A.0038s0780 // SapurV1A.0091s0210 // SapurV1A.0090s0080 // SapurV1A.0004s0960 // SapurV1A.0453s0080 // SapurV1A.1935s0010 // SapurV1A.0379s0160
	GO:0050896	P	response to stimulus	22	244	733	19470	0.00019	0.0037	// SapurV1A.0184s0220 // SapurV1A.0326s0380 // SapurV1A.0007s0670 // SapurV1A.2148s0020 // SapurV1A.2907s0020 // SapurV1A.0636s0140 // SapurV1A.2171s0020 // SapurV1A.0774s0020 // SapurV1A.0114s0020 // SapurV1A.0441s0200 // SapurV1A.0775s0110 // SapurV1A.0065s0180 // SapurV1A.0078s0280 // SapurV1A.0326s0390 // SapurV1A.1459s0090 // SapurV1A.0016s0910 // SapurV1A.0016s0660 // SapurV1A.0505s0110 // …
	GO:0019318	P	hexose metabolic process	8	244	126	19470	0.00027	0.0051	// SapurV1A.0341s0170 // SapurV1A.0334s0060 // SapurV1A.0449s0230 // SapurV1A.0038s0780 // SapurV1A.0091s0210 // SapurV1A.0004s0960 // SapurV1A.0453s0080 // SapurV1A.0379s0160
	GO:0006006	P	glucose metabolic process	7	244	95	19470	0.00028	0.0051	// SapurV1A.0341s0170 // SapurV1A.0449s0230 // SapurV1A.0038s0780 // SapurV1A.0091s0210 // SapurV1A.0004s0960 // SapurV1A.0453s0080 // SapurV1A.0379s0160
	GO:0034641	P	cellular nitrogen compound metabolic process	14	244	366	19470	0.00029	0.0051	// SapurV1A.0429s0130 // SapurV1A.0174s0260 // SapurV1A.0105s0420 // SapurV1A.0858s0100 // SapurV1A.0004s1080 // SapurV1A.3282s0010 // SapurV1A.0188s0370 // SapurV1A.0846s0120 // SapurV1A.0022s0010 // SapurV1A.1745s0010 // SapurV1A.1973s0030 // SapurV1A.0354s0210 // SapurV1A.0268s0270 // SapurV1A.0531s0160
	GO:0042221	P	response to chemical stimulus	12	244	282	19470	0.00032	0.0053	// SapurV1A.1459s0090 // SapurV1A.0016s0910 // SapurV1A.0775s0110 // SapurV1A.0636s0140 // SapurV1A.0184s0220 // SapurV1A.0065s0180 // SapurV1A.0016s0660 // SapurV1A.0327s0150 // SapurV1A.0326s0390 // SapurV1A.0326s0380 // SapurV1A.0114s0020 // SapurV1A.0441s0200
	GO:0009056	P	catabolic process	15	244	416	19470	0.00033	0.0053	// SapurV1A.0429s0130 // SapurV1A.0341s0170 // SapurV1A.0449s0230 // SapurV1A.0038s0780 // SapurV1A.2248s0020 // SapurV1A.0542s0200 // SapurV1A.0039s0620 // SapurV1A.0080s0470 // SapurV1A.1935s0010 // SapurV1A.0846s0120 // SapurV1A.0832s0010 // SapurV1A.0548s0090 // SapurV1A.0091s0210 // SapurV1A.1087s0070 // SapurV1A.0379s0160
	GO:0018904	P	organic ether metabolic process	5	244	47	19470	0.00045	0.0068	// SapurV1A.0550s0210 // SapurV1A.0210s0190 // SapurV1A.1125s0080 // SapurV1A.1248s0010 // SapurV1A.0028s0340
	GO:0006662	P	glycerol ether metabolic process	5	244	47	19470	0.00045	0.0068	// SapurV1A.0550s0210 // SapurV1A.0210s0190 // SapurV1A.1125s0080 // SapurV1A.1248s0010 // SapurV1A.0028s0340
	GO:0009057	P	macromolecule catabolic process	12	244	299	19470	0.00052	0.0076	// SapurV1A.0341s0170 // SapurV1A.0449s0230 // SapurV1A.0038s0780 // SapurV1A.2248s0020 // SapurV1A.0542s0200 // SapurV1A.0039s0620 // SapurV1A.0080s0470 // SapurV1A.0091s0210 // SapurV1A.0832s0010 // SapurV1A.0548s0090 // SapurV1A.1935s0010 // SapurV1A.0379s0160
	GO:0008652	P	cellular amino acid biosynthetic process	7	244	119	19470	0.00099	0.014	// SapurV1A.0174s0260 // SapurV1A.0858s0100 // SapurV1A.0004s1080 // SapurV1A.3282s0010 // SapurV1A.1745s0010 // SapurV1A.0022s0010 // SapurV1A.0531s0160
	GO:0009309	P	amine biosynthetic process	7	244	126	19470	0.0014	0.018	// SapurV1A.0174s0260 // SapurV1A.0858s0100 // SapurV1A.0004s1080 // SapurV1A.3282s0010 // SapurV1A.1745s0010 // SapurV1A.0022s0010 // SapurV1A.0531s0160
	GO:0006096	P	glycolysis	5	244	64	19470	0.0016	0.021	// SapurV1A.0449s0230 // SapurV1A.0341s0170 // SapurV1A.0038s0780 // SapurV1A.0379s0160 // SapurV1A.0091s0210
	GO:0046164	P	alcohol catabolic process	6	244	96	19470	0.0017	0.021	// SapurV1A.0341s0170 // SapurV1A.0449s0230 // SapurV1A.0038s0780 // SapurV1A.0091s0210 // SapurV1A.1935s0010 // SapurV1A.0379s0160
	GO:0044275	P	cellular carbohydrate catabolic process	6	244	96	19470	0.0017	0.021	// SapurV1A.0341s0170 // SapurV1A.0449s0230 // SapurV1A.0038s0780 // SapurV1A.0091s0210 // SapurV1A.1935s0010 // SapurV1A.0379s0160
	GO:0044262	P	cellular carbohydrate metabolic process	13	244	394	19470	0.0018	0.021	// SapurV1A.0341s0170 // SapurV1A.0334s0060 // SapurV1A.0449s0230 // SapurV1A.0053s0870 // SapurV1A.0038s0780 // SapurV1A.0091s0210 // SapurV1A.0722s0180 // SapurV1A.0090s0080 // SapurV1A.0004s0960 // SapurV1A.0453s0080 // SapurV1A.0494s0030 // SapurV1A.1935s0010 // SapurV1A.0379s0160
	GO:0009116	P	nucleoside metabolic process	5	244	77	19470	0.0035	0.041	// SapurV1A.0035s0440 // SapurV1A.1426s0050 // SapurV1A.0982s0020 // SapurV1A.0982s0030 // SapurV1A.0982s0040
	GO:0045454	P	cell redox homeostasis	7	244	153	19470	0.0038	0.044	// SapurV1A.1125s0080 // SapurV1A.0550s0210 // SapurV1A.1248s0010 // SapurV1A.0011s0240 // SapurV1A.0028s0340 // SapurV1A.0210s0190 // SapurV1A.0034s0800
	GO:0044271	P	cellular nitrogen compound biosynthetic process	8	244	200	19470	0.0045	0.05	// SapurV1A.0174s0260 // SapurV1A.0105s0420 // SapurV1A.0858s0100 // SapurV1A.0004s1080 // SapurV1A.3282s0010 // SapurV1A.1745s0010 // SapurV1A.0022s0010 // SapurV1A.0531s0160
	GO:0044248	P	cellular catabolic process	11	244	343	19470	0.0048	0.051	// SapurV1A.0429s0130 // SapurV1A.0341s0170 // SapurV1A.0449s0230 // SapurV1A.2248s0020 // SapurV1A.0038s0780 // SapurV1A.1935s0010 // SapurV1A.0846s0120 // SapurV1A.0548s0090 // SapurV1A.0091s0210 // SapurV1A.1087s0070 // SapurV1A.0379s0160
	GO:0019725	P	cellular homeostasis	7	244	160	19470	0.0048	0.051	// SapurV1A.1125s0080 // SapurV1A.0550s0210 // SapurV1A.1248s0010 // SapurV1A.0011s0240 // SapurV1A.0028s0340 // SapurV1A.0210s0190 // SapurV1A.0034s0800
	GO:0042592	P	homeostatic process	7	244	161	19470	0.005	0.051	// SapurV1A.1125s0080 // SapurV1A.0550s0210 // SapurV1A.1248s0010 // SapurV1A.0011s0240 // SapurV1A.0028s0340 // SapurV1A.0210s0190 // SapurV1A.0034s0800
	GO:0019320	P	hexose catabolic process	5	244	86	19470	0.0055	0.052	// SapurV1A.0449s0230 // SapurV1A.0341s0170 // SapurV1A.0038s0780 // SapurV1A.0379s0160 // SapurV1A.0091s0210
	GO:0046365	P	monosaccharide catabolic process	5	244	86	19470	0.0055	0.052	// SapurV1A.0449s0230 // SapurV1A.0341s0170 // SapurV1A.0038s0780 // SapurV1A.0379s0160 // SapurV1A.0091s0210
	GO:0006007	P	glucose catabolic process	5	244	86	19470	0.0055	0.052	// SapurV1A.0449s0230 // SapurV1A.0341s0170 // SapurV1A.0038s0780 // SapurV1A.0379s0160 // SapurV1A.0091s0210
	GO:0044283	P	small molecule biosynthetic process	9	244	280	19470	0.01	0.095	// SapurV1A.0001s0580 // SapurV1A.0174s0260 // SapurV1A.0858s0100 // SapurV1A.0004s1080 // SapurV1A.3282s0010 // SapurV1A.0004s0960 // SapurV1A.1745s0010 // SapurV1A.0022s0010 // SapurV1A.0531s0160
	GO:0065008	P	regulation of biological quality	7	244	193	19470	0.012	0.11	// SapurV1A.1125s0080 // SapurV1A.0550s0210 // SapurV1A.1248s0010 // SapurV1A.0011s0240 // SapurV1A.0028s0340 // SapurV1A.0210s0190 // SapurV1A.0034s0800
	GO:0055086	P	nucleobase, nucleoside and nucleotide metabolic process	8	244	242	19470	0.013	0.12	// SapurV1A.0982s0020 // SapurV1A.0121s0060 // SapurV1A.0982s0040 // SapurV1A.0035s0440 // SapurV1A.0036s0480 // SapurV1A.1426s0050 // SapurV1A.0313s0110 // SapurV1A.0982s0030
	GO:0032787	P	monocarboxylic acid metabolic process	5	244	109	19470	0.014	0.12	// SapurV1A.0853s0030 // SapurV1A.0004s0960 // SapurV1A.0388s0140 // SapurV1A.1087s0070 // SapurV1A.0090s0080
	GO:0006091	P	generation of precursor metabolites and energy	6	244	154	19470	0.015	0.12	// SapurV1A.0341s0170 // SapurV1A.0449s0230 // SapurV1A.0038s0780 // SapurV1A.0091s0210 // SapurV1A.0681s0120 // SapurV1A.0379s0160
	GO:0016053	P	organic acid biosynthetic process	7	244	200	19470	0.015	0.12	// SapurV1A.0174s0260 // SapurV1A.0858s0100 // SapurV1A.0004s1080 // SapurV1A.3282s0010 // SapurV1A.1745s0010 // SapurV1A.0022s0010 // SapurV1A.0531s0160
	GO:0046394	P	carboxylic acid biosynthetic process	7	244	200	19470	0.015	0.12	// SapurV1A.0174s0260 // SapurV1A.0858s0100 // SapurV1A.0004s1080 // SapurV1A.3282s0010 // SapurV1A.1745s0010 // SapurV1A.0022s0010 // SapurV1A.0531s0160
	GO:0044265	P	cellular macromolecule catabolic process	8	244	263	19470	0.02	0.16	// SapurV1A.0341s0170 // SapurV1A.0449s0230 // SapurV1A.2248s0020 // SapurV1A.0038s0780 // SapurV1A.0091s0210 // SapurV1A.0548s0090 // SapurV1A.1935s0010 // SapurV1A.0379s0160
	GO:0005976	P	polysaccharide metabolic process	5	244	138	19470	0.033	0.26	// SapurV1A.0722s0180 // SapurV1A.0542s0200 // SapurV1A.0039s0620 // SapurV1A.0080s0470 // SapurV1A.0832s0010
	GO:0046483	P	heterocycle metabolic process	6	244	263	19470	0.12	0.92	// SapurV1A.0001s0580 // SapurV1A.0121s0060 // SapurV1A.0105s0420 // SapurV1A.0035s0440 // SapurV1A.0036s0480 // SapurV1A.0313s0110
	GO:0044238	P	primary metabolic process	85	244	7563	19470	0.91	1	// SapurV1A.0853s0030 // SapurV1A.0531s0040 // SapurV1A.0493s0260 // SapurV1A.0243s0430 // SapurV1A.0429s0130 // SapurV1A.0449s0230 // SapurV1A.0050s0540 // SapurV1A.0487s0150 // SapurV1A.0001s2250 // SapurV1A.0854s0040 // SapurV1A.0091s0210 // SapurV1A.0015s0680 // SapurV1A.0014s0560 // SapurV1A.0519s0020 // SapurV1A.0810s0050 // SapurV1A.0313s0110 // SapurV1A.0709s0170 // SapurV1A.1081s0020 // …
	GO:0034645	P	cellular macromolecule biosynthetic process	7	244	2693	19470	1	1	// SapurV1A.1402s0030 // SapurV1A.1081s0020 // SapurV1A.0145s0170 // SapurV1A.0487s0150 // SapurV1A.0014s0560 // SapurV1A.0058s0630 // SapurV1A.1328s0040
	GO:0016310	P	phosphorylation	10	244	1922	19470	1	1	// SapurV1A.0214s0240 // SapurV1A.0140s0290 // SapurV1A.0531s0040 // SapurV1A.1786s0040 // SapurV1A.0035s0440 // SapurV1A.0001s2870 // SapurV1A.0015s0680 // SapurV1A.1111s0040 // SapurV1A.0046s0170 // SapurV1A.1157s0060
	GO:0006139	P	nucleobase, nucleoside, nucleotide and nucleic acid metabolic process	12	244	2566	19470	1	1	// SapurV1A.0982s0020 // SapurV1A.0121s0060 // SapurV1A.0982s0040 // SapurV1A.0035s0440 // SapurV1A.0420s0280 // SapurV1A.2248s0020 // SapurV1A.0036s0480 // SapurV1A.1426s0050 // SapurV1A.4944s0010 // SapurV1A.0313s0110 // SapurV1A.0774s0020 // SapurV1A.0982s0030
	GO:0044249	P	cellular biosynthetic process	20	244	3223	19470	1	1	// SapurV1A.1402s0030 // SapurV1A.0487s0150 // SapurV1A.1081s0020 // SapurV1A.0105s0420 // SapurV1A.0090s0080 // SapurV1A.0035s0440 // SapurV1A.0858s0100 // SapurV1A.0004s1080 // SapurV1A.3282s0010 // SapurV1A.0058s0630 // SapurV1A.0022s0010 // SapurV1A.0145s0170 // SapurV1A.0014s0560 // SapurV1A.0004s0960 // SapurV1A.1745s0010 // SapurV1A.0313s0110 // SapurV1A.0174s0260 // SapurV1A.0001s0580 // …
	GO:0006807	P	nitrogen compound metabolic process	30	244	2882	19470	0.88	1	// SapurV1A.0429s0130 // SapurV1A.0036s0480 // SapurV1A.0313s0110 // SapurV1A.0268s0270 // SapurV1A.0982s0030 // SapurV1A.0982s0020 // SapurV1A.0982s0040 // SapurV1A.0420s0280 // SapurV1A.0542s0200 // SapurV1A.0080s0470 // SapurV1A.1426s0050 // SapurV1A.1745s0010 // SapurV1A.0832s0010 // SapurV1A.0774s0020 // SapurV1A.1973s0030 // SapurV1A.0531s0160 // SapurV1A.0174s0260 // SapurV1A.0035s0440 // …
	GO:0051179	P	localization	6	244	1589	19470	1	1	// SapurV1A.0790s0020 // SapurV1A.0121s0060 // SapurV1A.0243s0040 // SapurV1A.3928s0010 // SapurV1A.0313s0110 // SapurV1A.0860s0030
	GO:0044267	P	cellular protein metabolic process	21	244	3100	19470	1	1	// SapurV1A.0140s0290 // SapurV1A.0214s0240 // SapurV1A.1402s0030 // SapurV1A.0531s0040 // SapurV1A.1081s0020 // SapurV1A.0046s0170 // SapurV1A.0243s0430 // SapurV1A.0145s0170 // SapurV1A.2248s0020 // SapurV1A.0487s0150 // SapurV1A.0001s2870 // SapurV1A.0058s0630 // SapurV1A.0015s0680 // SapurV1A.1111s0040 // SapurV1A.0014s0560 // SapurV1A.0619s0150 // SapurV1A.1786s0040 // SapurV1A.0548s0090 // …
	GO:0044260	P	cellular macromolecule metabolic process	29	244	5492	19470	1	1	// SapurV1A.0531s0040 // SapurV1A.1081s0020 // SapurV1A.0449s0230 // SapurV1A.0487s0150 // SapurV1A.0091s0210 // SapurV1A.0015s0680 // SapurV1A.0014s0560 // SapurV1A.0243s0430 // SapurV1A.2217s0020 // SapurV1A.1328s0040 // SapurV1A.0341s0170 // SapurV1A.0453s0110 // SapurV1A.0046s0170 // SapurV1A.0774s0020 // SapurV1A.0379s0160 // SapurV1A.0619s0150 // SapurV1A.0038s0780 // SapurV1A.0140s0290 // …
	GO:0050789	P	regulation of biological process	8	244	2189	19470	1	1	// SapurV1A.1125s0080 // SapurV1A.0550s0210 // SapurV1A.1248s0010 // SapurV1A.0011s0240 // SapurV1A.0028s0340 // SapurV1A.0210s0190 // SapurV1A.0681s0120 // SapurV1A.0034s0800
	GO:0010467	P	gene expression	7	244	2646	19470	1	1	// SapurV1A.1402s0030 // SapurV1A.1081s0020 // SapurV1A.0145s0170 // SapurV1A.0487s0150 // SapurV1A.0014s0560 // SapurV1A.0058s0630 // SapurV1A.1328s0040
	GO:0065007	P	biological regulation	8	244	2283	19470	1	1	// SapurV1A.1125s0080 // SapurV1A.0550s0210 // SapurV1A.1248s0010 // SapurV1A.0011s0240 // SapurV1A.0028s0340 // SapurV1A.0210s0190 // SapurV1A.0681s0120 // SapurV1A.0034s0800
	GO:0006508	P	proteolysis	7	244	632	19470	0.68	1	// SapurV1A.0894s0100 // SapurV1A.2248s0020 // SapurV1A.0022s0250 // SapurV1A.0189s0090 // SapurV1A.0289s0190 // SapurV1A.0548s0090 // SapurV1A.1207s0060
	GO:0006468	P	protein amino acid phosphorylation	8	244	1799	19470	1	1	// SapurV1A.0214s0240 // SapurV1A.0140s0290 // SapurV1A.0531s0040 // SapurV1A.0046s0170 // SapurV1A.1111s0040 // SapurV1A.0001s2870 // SapurV1A.0015s0680 // SapurV1A.1786s0040
	GO:0006810	P	transport	6	244	1564	19470	1	1	// SapurV1A.0790s0020 // SapurV1A.0121s0060 // SapurV1A.0243s0040 // SapurV1A.3928s0010 // SapurV1A.0313s0110 // SapurV1A.0860s0030
	GO:0006629	P	lipid metabolic process	7	244	555	19470	0.55	1	// SapurV1A.0853s0030 // SapurV1A.0481s0080 // SapurV1A.0090s0080 // SapurV1A.0388s0140 // SapurV1A.0270s0090 // SapurV1A.0341s0030 // SapurV1A.1087s0070
	GO:0043687	P	post-translational protein modification	9	244	1960	19470	1	1	// SapurV1A.0214s0240 // SapurV1A.0140s0290 // SapurV1A.0531s0040 // SapurV1A.0046s0170 // SapurV1A.1111s0040 // SapurV1A.0001s2870 // SapurV1A.0015s0680 // SapurV1A.0243s0430 // SapurV1A.1786s0040
	GO:0009987	P	cellular process	83	244	8867	19470	1	1	// SapurV1A.0001s2040 // SapurV1A.0853s0030 // SapurV1A.0001s0580 // SapurV1A.0531s0040 // SapurV1A.1081s0020 // SapurV1A.0550s0210 // SapurV1A.0429s0130 // SapurV1A.0449s0230 // SapurV1A.0210s0190 // SapurV1A.0487s0150 // SapurV1A.0036s0480 // SapurV1A.0091s0210 // SapurV1A.0015s0680 // SapurV1A.0014s0560 // SapurV1A.0011s0240 // SapurV1A.0243s0430 // SapurV1A.0313s0110 // SapurV1A.2217s0020 // …
	GO:0006464	P	protein modification process	9	244	2088	19470	1	1	// SapurV1A.0214s0240 // SapurV1A.0140s0290 // SapurV1A.0531s0040 // SapurV1A.0046s0170 // SapurV1A.1111s0040 // SapurV1A.0001s2870 // SapurV1A.0015s0680 // SapurV1A.0243s0430 // SapurV1A.1786s0040
	GO:0050794	P	regulation of cellular process	8	244	2162	19470	1	1	// SapurV1A.1125s0080 // SapurV1A.0550s0210 // SapurV1A.1248s0010 // SapurV1A.0011s0240 // SapurV1A.0028s0340 // SapurV1A.0210s0190 // SapurV1A.0681s0120 // SapurV1A.0034s0800
	GO:0009058	P	biosynthetic process	24	244	3444	19470	1	1	// SapurV1A.0001s0580 // SapurV1A.1081s0020 // SapurV1A.0487s0150 // SapurV1A.0014s0560 // SapurV1A.0313s0110 // SapurV1A.1328s0040 // SapurV1A.0317s0350 // SapurV1A.0004s0960 // SapurV1A.1745s0010 // SapurV1A.0858s0100 // SapurV1A.0174s0260 // SapurV1A.0035s0440 // SapurV1A.0004s1080 // SapurV1A.0090s0080 // SapurV1A.0058s0630 // SapurV1A.0693s0170 // SapurV1A.0022s0010 // SapurV1A.0494s0030 // …
	GO:0043412	P	macromolecule modification	9	244	2144	19470	1	1	// SapurV1A.0214s0240 // SapurV1A.0140s0290 // SapurV1A.0531s0040 // SapurV1A.0046s0170 // SapurV1A.1111s0040 // SapurV1A.0001s2870 // SapurV1A.0015s0680 // SapurV1A.0243s0430 // SapurV1A.1786s0040
	GO:0009059	P	macromolecule biosynthetic process	7	244	2698	19470	1	1	// SapurV1A.1402s0030 // SapurV1A.1081s0020 // SapurV1A.0145s0170 // SapurV1A.0487s0150 // SapurV1A.0014s0560 // SapurV1A.0058s0630 // SapurV1A.1328s0040
	GO:0051234	P	establishment of localization	6	244	1564	19470	1	1	// SapurV1A.0790s0020 // SapurV1A.0121s0060 // SapurV1A.0243s0040 // SapurV1A.3928s0010 // SapurV1A.0313s0110 // SapurV1A.0860s0030
	GO:0019538	P	protein metabolic process	28	244	3600	19470	1	1	// SapurV1A.0531s0040 // SapurV1A.1081s0020 // SapurV1A.0487s0150 // SapurV1A.0015s0680 // SapurV1A.0014s0560 // SapurV1A.0243s0430 // SapurV1A.2217s0020 // SapurV1A.1328s0040 // SapurV1A.0453s0110 // SapurV1A.0046s0170 // SapurV1A.0774s0020 // SapurV1A.1207s0060 // SapurV1A.0460s0150 // SapurV1A.0894s0100 // SapurV1A.0619s0150 // SapurV1A.0140s0290 // SapurV1A.0022s0250 // SapurV1A.0058s0630 // …
	GO:0044237	P	cellular metabolic process	70	244	6746	19470	0.98	1	// SapurV1A.0853s0030 // SapurV1A.0001s0580 // SapurV1A.0531s0040 // SapurV1A.1081s0020 // SapurV1A.0429s0130 // SapurV1A.0449s0230 // SapurV1A.0001s2870 // SapurV1A.0487s0150 // SapurV1A.0036s0480 // SapurV1A.0091s0210 // SapurV1A.0015s0680 // SapurV1A.0014s0560 // SapurV1A.0243s0430 // SapurV1A.0313s0110 // SapurV1A.2217s0020 // SapurV1A.0268s0270 // SapurV1A.0982s0030 // SapurV1A.1328s0040 // …
	GO:0043170	P	macromolecule metabolic process	39	244	6043	19470	1	1	// SapurV1A.0531s0040 // SapurV1A.1081s0020 // SapurV1A.0449s0230 // SapurV1A.0487s0150 // SapurV1A.0091s0210 // SapurV1A.0015s0680 // SapurV1A.0014s0560 // SapurV1A.0243s0430 // SapurV1A.2217s0020 // SapurV1A.1328s0040 // SapurV1A.0341s0170 // SapurV1A.0453s0110 // SapurV1A.0542s0200 // SapurV1A.0080s0470 // SapurV1A.0046s0170 // SapurV1A.0774s0020 // SapurV1A.1207s0060 // SapurV1A.0379s0160 // …
	GO:0006796	P	phosphate metabolic process	11	244	1969	19470	1	1	// SapurV1A.0214s0240 // SapurV1A.0140s0290 // SapurV1A.0531s0040 // SapurV1A.0243s0430 // SapurV1A.0035s0440 // SapurV1A.0001s2870 // SapurV1A.0015s0680 // SapurV1A.1111s0040 // SapurV1A.0046s0170 // SapurV1A.1786s0040 // SapurV1A.1157s0060
	GO:0006793	P	phosphorus metabolic process	11	244	1969	19470	1	1	// SapurV1A.0214s0240 // SapurV1A.0140s0290 // SapurV1A.0531s0040 // SapurV1A.0243s0430 // SapurV1A.0035s0440 // SapurV1A.0001s2870 // SapurV1A.0015s0680 // SapurV1A.1111s0040 // SapurV1A.0046s0170 // SapurV1A.1786s0040 // SapurV1A.1157s0060
	GO:0006412	P	translation	7	244	668	19470	0.73	1	// SapurV1A.1402s0030 // SapurV1A.1081s0020 // SapurV1A.0145s0170 // SapurV1A.0487s0150 // SapurV1A.0014s0560 // SapurV1A.0058s0630 // SapurV1A.1328s0040
	GO:0016491	F	oxidoreductase activity	69	244	1911	19470	7e-16	2.4e-13	// SapurV1A.0853s0030 // SapurV1A.0130s0440 // SapurV1A.0775s0110 // SapurV1A.0907s0050 // SapurV1A.0088s0260 // SapurV1A.0210s0190 // SapurV1A.0053s0730 // SapurV1A.1133s0050 // SapurV1A.0550s0210 // SapurV1A.0036s0480 // SapurV1A.0093s0180 // SapurV1A.1125s0080 // SapurV1A.0011s0240 // SapurV1A.1193s0030 // SapurV1A.0326s0390 // SapurV1A.0278s0140 // SapurV1A.0634s0140 // SapurV1A.0326s0380 // …
	GO:0003824	F	catalytic activity	177	244	9599	19470	1.8e-13	3e-11	// SapurV1A.0853s0030 // SapurV1A.0130s0440 // SapurV1A.0559s0060 // SapurV1A.1082s0020 // SapurV1A.0091s0210 // SapurV1A.0093s0180 // SapurV1A.1178s0010 // SapurV1A.0493s0260 // SapurV1A.1311s0030 // SapurV1A.0519s0020 // SapurV1A.1394s0020 // SapurV1A.0341s0170 // SapurV1A.0226s0210 // SapurV1A.0241s0100 // SapurV1A.1759s0050 // SapurV1A.0449s0230 // SapurV1A.1426s0050 // SapurV1A.0004s0960 // …
	GO:0016209	F	antioxidant activity	12	244	164	19470	2.1e-06	0.00023	// SapurV1A.1459s0090 // SapurV1A.0775s0110 // SapurV1A.0636s0140 // SapurV1A.0184s0220 // SapurV1A.0268s0320 // SapurV1A.0065s0180 // SapurV1A.0016s0660 // SapurV1A.0327s0150 // SapurV1A.0326s0390 // SapurV1A.0326s0380 // SapurV1A.0114s0020 // SapurV1A.0441s0200
	GO:0016684	F	oxidoreductase activity, acting on peroxide as acceptor	11	244	146	19470	4.3e-06	0.00029	// SapurV1A.1459s0090 // SapurV1A.0775s0110 // SapurV1A.0636s0140 // SapurV1A.0184s0220 // SapurV1A.0065s0180 // SapurV1A.0016s0660 // SapurV1A.0327s0150 // SapurV1A.0326s0390 // SapurV1A.0326s0380 // SapurV1A.0114s0020 // SapurV1A.0441s0200
	GO:0004601	F	peroxidase activity	11	244	146	19470	4.3e-06	0.00029	// SapurV1A.1459s0090 // SapurV1A.0775s0110 // SapurV1A.0636s0140 // SapurV1A.0184s0220 // SapurV1A.0065s0180 // SapurV1A.0016s0660 // SapurV1A.0327s0150 // SapurV1A.0326s0390 // SapurV1A.0326s0380 // SapurV1A.0114s0020 // SapurV1A.0441s0200
	GO:0019842	F	vitamin binding	10	244	134	19470	1.3e-05	0.00071	// SapurV1A.0317s0350 // SapurV1A.0065s0130 // SapurV1A.0139s0200 // SapurV1A.0038s0780 // SapurV1A.0693s0170 // SapurV1A.0046s0270 // SapurV1A.0001s0090 // SapurV1A.0784s0080 // SapurV1A.3956s0010 // SapurV1A.0232s0190
	GO:0030170	F	pyridoxal phosphate binding	9	244	120	19470	3.3e-05	0.0014	// SapurV1A.0317s0350 // SapurV1A.0065s0130 // SapurV1A.0139s0200 // SapurV1A.0693s0170 // SapurV1A.0046s0270 // SapurV1A.0001s0090 // SapurV1A.0784s0080 // SapurV1A.3956s0010 // SapurV1A.0232s0190
	GO:0070279	F	vitamin B6 binding	9	244	120	19470	3.3e-05	0.0014	// SapurV1A.0317s0350 // SapurV1A.0065s0130 // SapurV1A.0139s0200 // SapurV1A.0693s0170 // SapurV1A.0046s0270 // SapurV1A.0001s0090 // SapurV1A.0784s0080 // SapurV1A.3956s0010 // SapurV1A.0232s0190
	GO:0016769	F	transferase activity, transferring nitrogenous groups	6	244	67	19470	0.00029	0.01	// SapurV1A.0317s0350 // SapurV1A.0065s0130 // SapurV1A.0693s0170 // SapurV1A.0001s0090 // SapurV1A.3956s0010 // SapurV1A.0232s0190
	GO:0048037	F	cofactor binding	18	244	556	19470	0.0003	0.01	// SapurV1A.0317s0350 // SapurV1A.0757s0120 // SapurV1A.0174s0260 // SapurV1A.0065s0130 // SapurV1A.2118s0010 // SapurV1A.0139s0200 // SapurV1A.0038s0780 // SapurV1A.0764s0090 // SapurV1A.0085s0220 // SapurV1A.0001s0090 // SapurV1A.0693s0170 // SapurV1A.0046s0270 // SapurV1A.0453s0080 // SapurV1A.0784s0080 // SapurV1A.3956s0010 // SapurV1A.0232s0190 // SapurV1A.0454s0090 // SapurV1A.0088s0100
	GO:0015035	F	protein disulfide oxidoreductase activity	7	244	111	19470	0.00067	0.019	// SapurV1A.1125s0080 // SapurV1A.0550s0210 // SapurV1A.1248s0010 // SapurV1A.0011s0240 // SapurV1A.0028s0340 // SapurV1A.0210s0190 // SapurV1A.0034s0800
	GO:0015036	F	disulfide oxidoreductase activity	7	244	111	19470	0.00067	0.019	// SapurV1A.1125s0080 // SapurV1A.0550s0210 // SapurV1A.1248s0010 // SapurV1A.0011s0240 // SapurV1A.0028s0340 // SapurV1A.0210s0190 // SapurV1A.0034s0800
	GO:0016614	F	oxidoreductase activity, acting on CH-OH group of donors	8	244	156	19470	0.001	0.027	// SapurV1A.0757s0120 // SapurV1A.0093s0180 // SapurV1A.0085s0220 // SapurV1A.0394s0060 // SapurV1A.0453s0080 // SapurV1A.0821s0080 // SapurV1A.0149s0430 // SapurV1A.0454s0090
	GO:0030414	F	peptidase inhibitor activity	5	244	61	19470	0.0013	0.027	// SapurV1A.1729s0040 // SapurV1A.0484s0310 // SapurV1A.0231s0270 // SapurV1A.0007s0670 // SapurV1A.0008s0180
	GO:0016616	F	oxidoreductase activity, acting on the CH-OH group of donors, NAD or NADP as acceptor	7	244	125	19470	0.0013	0.027	// SapurV1A.0757s0120 // SapurV1A.0093s0180 // SapurV1A.0085s0220 // SapurV1A.0453s0080 // SapurV1A.0821s0080 // SapurV1A.0149s0430 // SapurV1A.0454s0090
	GO:0004553	F	hydrolase activity, hydrolyzing O-glycosyl compounds	15	244	480	19470	0.0013	0.027	// SapurV1A.0822s0110 // SapurV1A.0519s0020 // SapurV1A.0493s0260 // SapurV1A.0832s0010 // SapurV1A.0001s2250 // SapurV1A.0542s0200 // SapurV1A.0050s0540 // SapurV1A.0854s0040 // SapurV1A.0039s0550 // SapurV1A.0080s0470 // SapurV1A.0722s0180 // SapurV1A.0810s0050 // SapurV1A.1054s0010 // SapurV1A.0039s0620 // SapurV1A.0416s0100
	GO:0004866	F	endopeptidase inhibitor activity	5	244	61	19470	0.0013	0.027	// SapurV1A.1729s0040 // SapurV1A.0484s0310 // SapurV1A.0231s0270 // SapurV1A.0007s0670 // SapurV1A.0008s0180
	GO:0043169	F	cation binding	41	244	2052	19470	0.002	0.033	// SapurV1A.0907s0050 // SapurV1A.0634s0140 // SapurV1A.0085s0220 // SapurV1A.1178s0010 // SapurV1A.0313s0110 // SapurV1A.0278s0140 // SapurV1A.0326s0380 // SapurV1A.1311s0030 // SapurV1A.0083s0260 // SapurV1A.0090s0140 // SapurV1A.0267s0150 // SapurV1A.0681s0120 // SapurV1A.0229s0270 // SapurV1A.0184s0090 // SapurV1A.0471s0060 // SapurV1A.0065s0430 // SapurV1A.0114s0020 // SapurV1A.0441s0200 // …
	GO:0046872	F	metal ion binding	41	244	2044	19470	0.0019	0.033	// SapurV1A.0907s0050 // SapurV1A.0634s0140 // SapurV1A.0085s0220 // SapurV1A.1178s0010 // SapurV1A.0313s0110 // SapurV1A.0278s0140 // SapurV1A.0326s0380 // SapurV1A.1311s0030 // SapurV1A.0083s0260 // SapurV1A.0090s0140 // SapurV1A.0267s0150 // SapurV1A.0681s0120 // SapurV1A.0229s0270 // SapurV1A.0184s0090 // SapurV1A.0471s0060 // SapurV1A.0065s0430 // SapurV1A.0114s0020 // SapurV1A.0441s0200 // …
	GO:0016798	F	hydrolase activity, acting on glycosyl bonds	15	244	502	19470	0.0021	0.033	// SapurV1A.0822s0110 // SapurV1A.0519s0020 // SapurV1A.0493s0260 // SapurV1A.0832s0010 // SapurV1A.0001s2250 // SapurV1A.0542s0200 // SapurV1A.0050s0540 // SapurV1A.0854s0040 // SapurV1A.0039s0550 // SapurV1A.0080s0470 // SapurV1A.0722s0180 // SapurV1A.0810s0050 // SapurV1A.1054s0010 // SapurV1A.0039s0620 // SapurV1A.0416s0100
	GO:0043167	F	ion binding	41	244	2052	19470	0.002	0.033	// SapurV1A.0907s0050 // SapurV1A.0634s0140 // SapurV1A.0085s0220 // SapurV1A.1178s0010 // SapurV1A.0313s0110 // SapurV1A.0278s0140 // SapurV1A.0326s0380 // SapurV1A.1311s0030 // SapurV1A.0083s0260 // SapurV1A.0090s0140 // SapurV1A.0267s0150 // SapurV1A.0681s0120 // SapurV1A.0229s0270 // SapurV1A.0184s0090 // SapurV1A.0471s0060 // SapurV1A.0065s0430 // SapurV1A.0114s0020 // SapurV1A.0441s0200 // …
	GO:0016667	F	oxidoreductase activity, acting on sulfur group of donors	7	244	151	19470	0.0036	0.055	// SapurV1A.1125s0080 // SapurV1A.0550s0210 // SapurV1A.1248s0010 // SapurV1A.0011s0240 // SapurV1A.0028s0340 // SapurV1A.0210s0190 // SapurV1A.0034s0800
	GO:0016829	F	lyase activity	9	244	240	19470	0.004	0.058	// SapurV1A.0341s0170 // SapurV1A.0105s0420 // SapurV1A.0004s1080 // SapurV1A.0113s0450 // SapurV1A.0091s0210 // SapurV1A.0004s0960 // SapurV1A.0101s0240 // SapurV1A.1178s0010 // SapurV1A.0379s0160
	GO:0016830	F	carbon-carbon lyase activity	5	244	81	19470	0.0043	0.061	// SapurV1A.0341s0170 // SapurV1A.0004s0960 // SapurV1A.0101s0240 // SapurV1A.0379s0160 // SapurV1A.0091s0210
	GO:0046914	F	transition metal ion binding	32	244	1572	19470	0.005	0.067	// SapurV1A.0907s0050 // SapurV1A.0634s0140 // SapurV1A.1178s0010 // SapurV1A.0278s0140 // SapurV1A.0326s0380 // SapurV1A.0083s0260 // SapurV1A.0090s0140 // SapurV1A.0267s0150 // SapurV1A.0229s0270 // SapurV1A.0184s0090 // SapurV1A.0471s0060 // SapurV1A.0065s0430 // SapurV1A.0114s0020 // SapurV1A.0441s0200 // SapurV1A.0372s0050 // SapurV1A.0027s0220 // SapurV1A.0113s0450 // SapurV1A.0065s0180 // …
	GO:0005507	F	copper ion binding	7	244	168	19470	0.0062	0.081	// SapurV1A.0673s0100 // SapurV1A.0484s0120 // SapurV1A.0634s0140 // SapurV1A.0229s0270 // SapurV1A.0367s0230 // SapurV1A.0184s0090 // SapurV1A.0372s0050
	GO:0020037	F	heme binding	12	244	528	19470	0.037	0.45	// SapurV1A.0016s0660 // SapurV1A.0636s0140 // SapurV1A.0643s0200 // SapurV1A.0441s0200 // SapurV1A.0065s0180 // SapurV1A.0090s0140 // SapurV1A.0471s0060 // SapurV1A.0327s0150 // SapurV1A.0326s0390 // SapurV1A.0326s0010 // SapurV1A.0114s0020 // SapurV1A.0326s0380
	GO:0046906	F	tetrapyrrole binding	12	244	529	19470	0.038	0.45	// SapurV1A.0016s0660 // SapurV1A.0636s0140 // SapurV1A.0643s0200 // SapurV1A.0441s0200 // SapurV1A.0065s0180 // SapurV1A.0090s0140 // SapurV1A.0471s0060 // SapurV1A.0327s0150 // SapurV1A.0326s0390 // SapurV1A.0326s0010 // SapurV1A.0114s0020 // SapurV1A.0326s0380
	GO:0005506	F	iron ion binding	13	244	601	19470	0.043	0.5	// SapurV1A.0016s0660 // SapurV1A.0326s0010 // SapurV1A.0636s0140 // SapurV1A.0643s0200 // SapurV1A.0441s0200 // SapurV1A.0065s0180 // SapurV1A.0090s0140 // SapurV1A.0471s0060 // SapurV1A.0327s0150 // SapurV1A.0326s0390 // SapurV1A.0326s0380 // SapurV1A.0114s0020 // SapurV1A.1935s0010
	GO:0050662	F	coenzyme binding	9	244	406	19470	0.074	0.83	// SapurV1A.0757s0120 // SapurV1A.0174s0260 // SapurV1A.2118s0010 // SapurV1A.0038s0780 // SapurV1A.0764s0090 // SapurV1A.0085s0220 // SapurV1A.0453s0080 // SapurV1A.0454s0090 // SapurV1A.0088s0100
	GO:0016787	F	hydrolase activity	43	244	2757	19470	0.077	0.84	// SapurV1A.0542s0200 // SapurV1A.1081s0020 // SapurV1A.0243s0430 // SapurV1A.0924s0070 // SapurV1A.0001s2250 // SapurV1A.0854s0040 // SapurV1A.1054s0010 // SapurV1A.0014s0560 // SapurV1A.2448s0030 // SapurV1A.0810s0050 // SapurV1A.0313s0110 // SapurV1A.0493s0260 // SapurV1A.0519s0020 // SapurV1A.0178s0090 // SapurV1A.0226s0210 // SapurV1A.0080s0470 // SapurV1A.0045s0040 // SapurV1A.0832s0010 // …
	GO:0016853	F	isomerase activity	5	244	186	19470	0.089	0.91	// SapurV1A.2217s0020 // SapurV1A.0166s0350 // SapurV1A.0334s0060 // SapurV1A.0453s0110 // SapurV1A.0619s0150
	GO:0009055	F	electron carrier activity	12	244	611	19470	0.087	0.91	// SapurV1A.1125s0080 // SapurV1A.1248s0010 // SapurV1A.0550s0210 // SapurV1A.0229s0270 // SapurV1A.0484s0120 // SapurV1A.0184s0090 // SapurV1A.0028s0340 // SapurV1A.0210s0190 // SapurV1A.0278s0140 // SapurV1A.0011s0240 // SapurV1A.0034s0800 // SapurV1A.0372s0050
	GO:0004857	F	enzyme inhibitor activity	5	244	189	19470	0.094	0.93	// SapurV1A.1729s0040 // SapurV1A.0484s0310 // SapurV1A.0231s0270 // SapurV1A.0007s0670 // SapurV1A.0008s0180
	GO:0000166	F	nucleotide binding	32	244	3321	19470	0.96	1	// SapurV1A.0531s0040 // SapurV1A.1081s0020 // SapurV1A.0015s0680 // SapurV1A.0014s0560 // SapurV1A.0085s0220 // SapurV1A.0313s0110 // SapurV1A.0420s0280 // SapurV1A.0757s0120 // SapurV1A.0063s0300 // SapurV1A.0226s0210 // SapurV1A.0004s0960 // SapurV1A.0046s0170 // SapurV1A.0774s0020 // SapurV1A.0454s0090 // SapurV1A.0460s0150 // SapurV1A.2448s0030 // SapurV1A.0174s0260 // SapurV1A.1786s0040 // …
	GO:0016740	F	transferase activity	36	244	3702	19470	0.96	1	// SapurV1A.0429s0130 // SapurV1A.0531s0040 // SapurV1A.0449s0230 // SapurV1A.0369s0180 // SapurV1A.1082s0020 // SapurV1A.0015s0680 // SapurV1A.0420s0280 // SapurV1A.0232s0190 // SapurV1A.0029s0840 // SapurV1A.0317s0350 // SapurV1A.2777s0020 // SapurV1A.0326s0420 // SapurV1A.0063s0300 // SapurV1A.0221s0170 // SapurV1A.0046s0170 // SapurV1A.0005s1010 // SapurV1A.0858s0100 // SapurV1A.0053s0870 // …
	GO:0016741	F	transferase activity, transferring one-carbon groups	5	244	319	19470	0.37	1	// SapurV1A.1356s0090 // SapurV1A.0429s0130 // SapurV1A.0221s0170 // SapurV1A.0188s0370 // SapurV1A.0326s0420
	GO:0016746	F	transferase activity, transferring acyl groups	7	244	336	19470	0.13	1	// SapurV1A.2777s0020 // SapurV1A.0029s0840 // SapurV1A.0820s0120 // SapurV1A.0078s0150 // SapurV1A.0858s0100 // SapurV1A.0053s0870 // SapurV1A.0030s0040
	GO:0016747	F	transferase activity, transferring acyl groups other than amino-acyl groups	5	244	318	19470	0.37	1	// SapurV1A.0820s0120 // SapurV1A.0029s0840 // SapurV1A.0030s0040 // SapurV1A.2777s0020 // SapurV1A.0078s0150
	GO:0016818	F	hydrolase activity, acting on acid anhydrides, in phosphorus-containing anhydrides	8	244	679	19470	0.62	1	// SapurV1A.2448s0030 // SapurV1A.1081s0020 // SapurV1A.0226s0210 // SapurV1A.0014s0560 // SapurV1A.0045s0040 // SapurV1A.0313s0110 // SapurV1A.0121s0060 // SapurV1A.0860s0030
	GO:0008270	F	zinc ion binding	11	244	786	19470	0.4	1	// SapurV1A.0907s0050 // SapurV1A.0027s0220 // SapurV1A.0160s0040 // SapurV1A.0113s0450 // SapurV1A.0267s0150 // SapurV1A.0298s0120 // SapurV1A.1178s0010 // SapurV1A.0065s0430 // SapurV1A.0630s0130 // SapurV1A.0872s0030 // SapurV1A.0083s0260
	GO:0016817	F	hydrolase activity, acting on acid anhydrides	8	244	713	19470	0.67	1	// SapurV1A.2448s0030 // SapurV1A.1081s0020 // SapurV1A.0226s0210 // SapurV1A.0014s0560 // SapurV1A.0045s0040 // SapurV1A.0313s0110 // SapurV1A.0121s0060 // SapurV1A.0860s0030
	GO:0003676	F	nucleic acid binding	13	244	2875	19470	1	1	// SapurV1A.1402s0030 // SapurV1A.1209s0050 // SapurV1A.1081s0020 // SapurV1A.0213s0380 // SapurV1A.0145s0170 // SapurV1A.2248s0020 // SapurV1A.0226s0210 // SapurV1A.0149s0100 // SapurV1A.0774s0020 // SapurV1A.0014s0560 // SapurV1A.1206s0030 // SapurV1A.0297s0020 // SapurV1A.0593s0140
	GO:0017076	F	purine nucleotide binding	26	244	3146	19470	0.99	1	// SapurV1A.0531s0040 // SapurV1A.1081s0020 // SapurV1A.0015s0680 // SapurV1A.0014s0560 // SapurV1A.0420s0280 // SapurV1A.0063s0300 // SapurV1A.0226s0210 // SapurV1A.0004s0960 // SapurV1A.1786s0040 // SapurV1A.0774s0020 // SapurV1A.0460s0150 // SapurV1A.2448s0030 // SapurV1A.0174s0260 // SapurV1A.0046s0170 // SapurV1A.2118s0010 // SapurV1A.0035s0440 // SapurV1A.4944s0010 // SapurV1A.0140s0290 // …
	GO:0005524	F	ATP binding	19	244	2733	19470	1	1	// SapurV1A.0460s0150 // SapurV1A.0140s0290 // SapurV1A.1171s0140 // SapurV1A.0121s0060 // SapurV1A.1786s0040 // SapurV1A.0035s0440 // SapurV1A.1157s0060 // SapurV1A.0226s0210 // SapurV1A.0001s2870 // SapurV1A.0214s0360 // SapurV1A.1111s0040 // SapurV1A.0015s0680 // SapurV1A.0063s0300 // SapurV1A.0531s0040 // SapurV1A.4944s0010 // SapurV1A.0004s0960 // SapurV1A.0046s0170 // SapurV1A.0774s0020 // …
	GO:0005525	F	GTP binding	5	244	223	19470	0.15	1	// SapurV1A.1475s0040 // SapurV1A.0014s0560 // SapurV1A.2448s0030 // SapurV1A.1081s0020 // SapurV1A.0045s0040
	GO:0016301	F	kinase activity	14	244	2035	19470	1	1	// SapurV1A.0214s0240 // SapurV1A.0140s0290 // SapurV1A.0531s0040 // SapurV1A.1786s0040 // SapurV1A.0035s0440 // SapurV1A.1157s0060 // SapurV1A.0001s2870 // SapurV1A.1111s0040 // SapurV1A.0015s0680 // SapurV1A.0449s0230 // SapurV1A.0063s0300 // SapurV1A.4944s0010 // SapurV1A.0046s0170 // SapurV1A.0420s0280
	GO:0016788	F	hydrolase activity, acting on ester bonds	11	244	675	19470	0.23	1	// SapurV1A.0481s0080 // SapurV1A.0243s0430 // SapurV1A.0178s0090 // SapurV1A.0593s0140 // SapurV1A.0241s0100 // SapurV1A.0149s0100 // SapurV1A.0548s0090 // SapurV1A.0709s0170 // SapurV1A.0270s0090 // SapurV1A.0341s0030 // SapurV1A.0774s0020
	GO:0016772	F	transferase activity, transferring phosphorus-containing groups	15	244	2272	19470	1	1	// SapurV1A.0214s0240 // SapurV1A.0140s0290 // SapurV1A.0531s0040 // SapurV1A.1786s0040 // SapurV1A.0035s0440 // SapurV1A.1157s0060 // SapurV1A.0001s2870 // SapurV1A.1082s0020 // SapurV1A.1111s0040 // SapurV1A.0015s0680 // SapurV1A.0449s0230 // SapurV1A.0063s0300 // SapurV1A.4944s0010 // SapurV1A.0046s0170 // SapurV1A.0420s0280
	GO:0019001	F	guanyl nucleotide binding	5	244	231	19470	0.17	1	// SapurV1A.1475s0040 // SapurV1A.0014s0560 // SapurV1A.2448s0030 // SapurV1A.1081s0020 // SapurV1A.0045s0040
	GO:0032559	F	adenyl ribonucleotide binding	19	244	2733	19470	1	1	// SapurV1A.0460s0150 // SapurV1A.0140s0290 // SapurV1A.1171s0140 // SapurV1A.0121s0060 // SapurV1A.1786s0040 // SapurV1A.0035s0440 // SapurV1A.1157s0060 // SapurV1A.0226s0210 // SapurV1A.0001s2870 // SapurV1A.0214s0360 // SapurV1A.1111s0040 // SapurV1A.0015s0680 // SapurV1A.0063s0300 // SapurV1A.0531s0040 // SapurV1A.4944s0010 // SapurV1A.0004s0960 // SapurV1A.0046s0170 // SapurV1A.0774s0020 // …
	GO:0032555	F	purine ribonucleotide binding	24	244	2956	19470	0.99	1	// SapurV1A.0531s0040 // SapurV1A.1081s0020 // SapurV1A.0015s0680 // SapurV1A.0014s0560 // SapurV1A.0420s0280 // SapurV1A.0063s0300 // SapurV1A.0226s0210 // SapurV1A.0004s0960 // SapurV1A.1786s0040 // SapurV1A.0774s0020 // SapurV1A.0460s0150 // SapurV1A.2448s0030 // SapurV1A.0046s0170 // SapurV1A.0035s0440 // SapurV1A.4944s0010 // SapurV1A.0140s0290 // SapurV1A.0121s0060 // SapurV1A.1111s0040 // …
	GO:0032553	F	ribonucleotide binding	24	244	2956	19470	0.99	1	// SapurV1A.0531s0040 // SapurV1A.1081s0020 // SapurV1A.0015s0680 // SapurV1A.0014s0560 // SapurV1A.0420s0280 // SapurV1A.0063s0300 // SapurV1A.0226s0210 // SapurV1A.0004s0960 // SapurV1A.1786s0040 // SapurV1A.0774s0020 // SapurV1A.0460s0150 // SapurV1A.2448s0030 // SapurV1A.0046s0170 // SapurV1A.0035s0440 // SapurV1A.4944s0010 // SapurV1A.0140s0290 // SapurV1A.0121s0060 // SapurV1A.1111s0040 // …
	GO:0016874	F	ligase activity	6	244	335	19470	0.25	1	// SapurV1A.3282s0010 // SapurV1A.1046s0020 // SapurV1A.0035s0800 // SapurV1A.1745s0010 // SapurV1A.0022s0010 // SapurV1A.0531s0160
	GO:0032561	F	guanyl ribonucleotide binding	5	244	223	19470	0.15	1	// SapurV1A.1475s0040 // SapurV1A.0014s0560 // SapurV1A.2448s0030 // SapurV1A.1081s0020 // SapurV1A.0045s0040
	GO:0008233	F	peptidase activity	5	244	556	19470	0.83	1	// SapurV1A.1207s0060 // SapurV1A.0189s0090 // SapurV1A.0894s0100 // SapurV1A.0022s0250 // SapurV1A.0289s0190
	GO:0030554	F	adenyl nucleotide binding	21	244	2915	19470	1	1	// SapurV1A.0460s0150 // SapurV1A.0140s0290 // SapurV1A.1171s0140 // SapurV1A.0121s0060 // SapurV1A.1786s0040 // SapurV1A.2118s0010 // SapurV1A.0035s0440 // SapurV1A.1157s0060 // SapurV1A.0226s0210 // SapurV1A.0001s2870 // SapurV1A.0214s0360 // SapurV1A.1111s0040 // SapurV1A.0015s0680 // SapurV1A.0063s0300 // SapurV1A.0531s0040 // SapurV1A.4944s0010 // SapurV1A.0004s0960 // SapurV1A.0046s0170 // …
	GO:0016773	F	phosphotransferase activity, alcohol group as acceptor	10	244	1991	19470	1	1	// SapurV1A.0214s0240 // SapurV1A.0140s0290 // SapurV1A.0531s0040 // SapurV1A.1786s0040 // SapurV1A.0449s0230 // SapurV1A.0001s2870 // SapurV1A.1082s0020 // SapurV1A.0015s0680 // SapurV1A.1111s0040 // SapurV1A.0046s0170
	GO:0005515	F	protein binding	27	244	3263	19470	0.99	1	// SapurV1A.0531s0040 // SapurV1A.0088s0260 // SapurV1A.0047s0130 // SapurV1A.0159s0400 // SapurV1A.0015s0680 // SapurV1A.0612s0010 // SapurV1A.0168s0130 // SapurV1A.1311s0030 // SapurV1A.0326s0420 // SapurV1A.1759s0050 // SapurV1A.0408s0040 // SapurV1A.0175s0210 // SapurV1A.1105s0030 // SapurV1A.0140s0290 // SapurV1A.0047s0120 // SapurV1A.0932s0140 // SapurV1A.0215s0270 // SapurV1A.0548s0090 // …
	GO:0005488	F	binding	117	244	10551	19470	0.98	1	// SapurV1A.0159s0400 // SapurV1A.0612s0010 // SapurV1A.0168s0130 // SapurV1A.1178s0010 // SapurV1A.1311s0030 // SapurV1A.0468s0070 // SapurV1A.0226s0210 // SapurV1A.0229s0270 // SapurV1A.1759s0050 // SapurV1A.0175s0210 // SapurV1A.0372s0050 // SapurV1A.0001s0090 // SapurV1A.0035s0440 // SapurV1A.1402s0030 // SapurV1A.0121s0060 // SapurV1A.0636s0140 // SapurV1A.1171s0140 // SapurV1A.0188s0370 // …
	GO:0030246	F	carbohydrate binding	5	244	267	19470	0.25	1	// SapurV1A.0832s0010 // SapurV1A.0039s0620 // SapurV1A.0080s0470 // SapurV1A.2990s0020 // SapurV1A.2148s0020
	GO:0001883	F	purine nucleoside binding	21	244	2915	19470	1	1	// SapurV1A.0460s0150 // SapurV1A.0140s0290 // SapurV1A.1171s0140 // SapurV1A.0121s0060 // SapurV1A.1786s0040 // SapurV1A.2118s0010 // SapurV1A.0035s0440 // SapurV1A.1157s0060 // SapurV1A.0226s0210 // SapurV1A.0001s2870 // SapurV1A.0214s0360 // SapurV1A.1111s0040 // SapurV1A.0015s0680 // SapurV1A.0063s0300 // SapurV1A.0531s0040 // SapurV1A.4944s0010 // SapurV1A.0004s0960 // SapurV1A.0046s0170 // …
	GO:0001882	F	nucleoside binding	21	244	2925	19470	1	1	// SapurV1A.0460s0150 // SapurV1A.0140s0290 // SapurV1A.1171s0140 // SapurV1A.0121s0060 // SapurV1A.1786s0040 // SapurV1A.2118s0010 // SapurV1A.0035s0440 // SapurV1A.1157s0060 // SapurV1A.0226s0210 // SapurV1A.0001s2870 // SapurV1A.0214s0360 // SapurV1A.1111s0040 // SapurV1A.0015s0680 // SapurV1A.0063s0300 // SapurV1A.0531s0040 // SapurV1A.4944s0010 // SapurV1A.0004s0960 // SapurV1A.0046s0170 // …
	GO:0016462	F	pyrophosphatase activity	8	244	653	19470	0.58	1	// SapurV1A.2448s0030 // SapurV1A.1081s0020 // SapurV1A.0226s0210 // SapurV1A.0014s0560 // SapurV1A.0045s0040 // SapurV1A.0313s0110 // SapurV1A.0121s0060 // SapurV1A.0860s0030
	GO:0005198	F	structural molecule activity	5	244	566	19470	0.84	1	// SapurV1A.0058s0630 // SapurV1A.0487s0150 // SapurV1A.1328s0040 // SapurV1A.0449s0200 // SapurV1A.0051s0080
	GO:0004672	F	protein kinase activity	8	244	1838	19470	1	1	// SapurV1A.0214s0240 // SapurV1A.0140s0290 // SapurV1A.0531s0040 // SapurV1A.0046s0170 // SapurV1A.1111s0040 // SapurV1A.0001s2870 // SapurV1A.0015s0680 // SapurV1A.1786s0040
	GO:0030234	F	enzyme regulator activity	6	244	314	19470	0.21	1	// SapurV1A.1729s0040 // SapurV1A.0484s0310 // SapurV1A.0008s0180 // SapurV1A.0231s0270 // SapurV1A.0505s0110 // SapurV1A.0007s0670
	GO:0017111	F	nucleoside-triphosphatase activity	8	244	639	19470	0.55	1	// SapurV1A.2448s0030 // SapurV1A.1081s0020 // SapurV1A.0226s0210 // SapurV1A.0014s0560 // SapurV1A.0045s0040 // SapurV1A.0313s0110 // SapurV1A.0121s0060 // SapurV1A.0860s0030
	GO:0016879	F	ligase activity, forming carbon-nitrogen bonds	6	244	259	19470	0.11	1	// SapurV1A.3282s0010 // SapurV1A.1046s0020 // SapurV1A.0035s0800 // SapurV1A.1745s0010 // SapurV1A.0022s0010 // SapurV1A.0531s0160
	GO:0070011	F	peptidase activity, acting on L-amino acid peptides	5	244	534	19470	0.8	1	// SapurV1A.1207s0060 // SapurV1A.0189s0090 // SapurV1A.0894s0100 // SapurV1A.0022s0250 // SapurV1A.0289s0190
	GO:0016020	C	membrane	7	244	2583	19470	1	1	// SapurV1A.0790s0020 // SapurV1A.0121s0060 // SapurV1A.0289s0080 // SapurV1A.0976s0150 // SapurV1A.0313s0110 // SapurV1A.0681s0120 // SapurV1A.0860s0030
	GO:0043234	C	protein complex	8	244	698	19470	0.65	1	// SapurV1A.0001s2040 // SapurV1A.0121s0060 // SapurV1A.0449s0230 // SapurV1A.0289s0080 // SapurV1A.0846s0120 // SapurV1A.3928s0010 // SapurV1A.0681s0120 // SapurV1A.0860s0030
	GO:0044424	C	intracellular part	15	244	2559	19470	1	1	// SapurV1A.0429s0130 // SapurV1A.1328s0040 // SapurV1A.0449s0200 // SapurV1A.0846s0120 // SapurV1A.0449s0230 // SapurV1A.0289s0080 // SapurV1A.0505s0110 // SapurV1A.0487s0150 // SapurV1A.1087s0070 // SapurV1A.0408s0040 // SapurV1A.0058s0630 // SapurV1A.3928s0010 // SapurV1A.0681s0120 // SapurV1A.1935s0010 // SapurV1A.0051s0080
	GO:0044425	C	membrane part	5	244	1321	19470	1	1	// SapurV1A.0289s0080 // SapurV1A.0681s0120 // SapurV1A.0976s0150 // SapurV1A.0121s0060 // SapurV1A.0860s0030
	GO:0043229	C	intracellular organelle	10	244	1976	19470	1	1	// SapurV1A.1328s0040 // SapurV1A.0449s0200 // SapurV1A.0408s0040 // SapurV1A.0289s0080 // SapurV1A.0487s0150 // SapurV1A.0058s0630 // SapurV1A.3928s0010 // SapurV1A.0681s0120 // SapurV1A.1087s0070 // SapurV1A.0051s0080
	GO:0005622	C	intracellular	20	244	2957	19470	1	1	// SapurV1A.0429s0130 // SapurV1A.1402s0030 // SapurV1A.0408s0040 // SapurV1A.1081s0020 // SapurV1A.0449s0200 // SapurV1A.0846s0120 // SapurV1A.0449s0230 // SapurV1A.0289s0080 // SapurV1A.0505s0110 // SapurV1A.0487s0150 // SapurV1A.0058s0630 // SapurV1A.1087s0070 // SapurV1A.0145s0170 // SapurV1A.0014s0560 // SapurV1A.1328s0040 // SapurV1A.3928s0010 // SapurV1A.1475s0040 // SapurV1A.0681s0120 // …
	GO:0044444	C	cytoplasmic part	9	244	1026	19470	0.9	1	// SapurV1A.1328s0040 // SapurV1A.0449s0200 // SapurV1A.0449s0230 // SapurV1A.0487s0150 // SapurV1A.0846s0120 // SapurV1A.0058s0630 // SapurV1A.3928s0010 // SapurV1A.1087s0070 // SapurV1A.0051s0080
	GO:0005737	C	cytoplasm	12	244	1260	19470	0.87	1	// SapurV1A.0429s0130 // SapurV1A.1328s0040 // SapurV1A.0449s0200 // SapurV1A.0449s0230 // SapurV1A.0505s0110 // SapurV1A.0487s0150 // SapurV1A.1087s0070 // SapurV1A.0846s0120 // SapurV1A.0058s0630 // SapurV1A.3928s0010 // SapurV1A.1935s0010 // SapurV1A.0051s0080
	GO:0032991	C	macromolecular complex	11	244	1314	19470	0.94	1	// SapurV1A.0001s2040 // SapurV1A.0121s0060 // SapurV1A.0449s0230 // SapurV1A.0289s0080 // SapurV1A.0487s0150 // SapurV1A.0846s0120 // SapurV1A.0058s0630 // SapurV1A.3928s0010 // SapurV1A.0681s0120 // SapurV1A.1328s0040 // SapurV1A.0860s0030
	GO:0044464	C	cell part	26	244	5291	19470	1	1	// SapurV1A.0429s0130 // SapurV1A.1081s0020 // SapurV1A.0408s0040 // SapurV1A.0487s0150 // SapurV1A.0014s0560 // SapurV1A.0313s0110 // SapurV1A.1328s0040 // SapurV1A.0790s0020 // SapurV1A.0449s0230 // SapurV1A.0976s0150 // SapurV1A.3928s0010 // SapurV1A.1087s0070 // SapurV1A.0860s0030 // SapurV1A.0449s0200 // SapurV1A.0289s0080 // SapurV1A.0722s0180 // SapurV1A.0846s0120 // SapurV1A.0058s0630 // …
	GO:0005623	C	cell	26	244	5291	19470	1	1	// SapurV1A.0429s0130 // SapurV1A.1081s0020 // SapurV1A.0408s0040 // SapurV1A.0487s0150 // SapurV1A.0014s0560 // SapurV1A.0313s0110 // SapurV1A.1328s0040 // SapurV1A.0790s0020 // SapurV1A.0449s0230 // SapurV1A.0976s0150 // SapurV1A.3928s0010 // SapurV1A.1087s0070 // SapurV1A.0860s0030 // SapurV1A.0449s0200 // SapurV1A.0289s0080 // SapurV1A.0722s0180 // SapurV1A.0846s0120 // SapurV1A.0058s0630 // …
	GO:0043226	C	organelle	10	244	1976	19470	1	1	// SapurV1A.1328s0040 // SapurV1A.0449s0200 // SapurV1A.0408s0040 // SapurV1A.0289s0080 // SapurV1A.0487s0150 // SapurV1A.0058s0630 // SapurV1A.3928s0010 // SapurV1A.0681s0120 // SapurV1A.1087s0070 // SapurV1A.0051s0080
	SapurV1A.0853s0030	GO:0006631 GO:0008152 GO:0016491
	SapurV1A.0130s0440	GO:0055114 GO:0016491
	SapurV1A.1729s0040	GO:0004869
	SapurV1A.0215s0270	GO:0005515
	SapurV1A.0907s0050	GO:0008270 GO:0055114 GO:0016491
	SapurV1A.1082s0020	GO:0016773
	SapurV1A.0091s0210	GO:0006096 GO:0004332
	SapurV1A.0093s0180	GO:0003824 GO:0055114 GO:0003938
	SapurV1A.0612s0010	GO:0005515
	SapurV1A.0168s0130	GO:0005515
	SapurV1A.1178s0010	GO:0015976 GO:0004089 GO:0008270
	SapurV1A.0493s0260	GO:0005975 GO:0004553
	SapurV1A.1311s0030	GO:0046872 GO:0016702 GO:0005515 GO:0055114
	SapurV1A.0007s0670	GO:0009611 GO:0004867
	SapurV1A.0468s0070	GO:0016597 GO:0008152
	SapurV1A.0341s0170	GO:0006096 GO:0004332
	SapurV1A.0083s0260	GO:0008270 GO:0055114 GO:0016491
	SapurV1A.4944s0010	GO:0006139 GO:0005524 GO:0004017 GO:0019205
	SapurV1A.0027s0220	GO:0008270 GO:0055114 GO:0016491
	SapurV1A.1133s0050	GO:0055114 GO:0016491
	SapurV1A.2907s0020	GO:0006950
	SapurV1A.0226s0210	GO:0003676 GO:0005524 GO:0008026 GO:0004386
	SapurV1A.0229s0270	GO:0005507 GO:0009055
	SapurV1A.1759s0050	GO:0003824 GO:0005515 GO:0008152
	SapurV1A.0088s0260	GO:0005515 GO:0008152 GO:0016491
	SapurV1A.1426s0050	GO:0003824 GO:0009116
	SapurV1A.0221s0170	GO:0008168
	SapurV1A.0028s0340	GO:0045454 GO:0015035 GO:0006662 GO:0009055
	SapurV1A.0619s0150	GO:0006457 GO:0003755
	SapurV1A.0184s0090	GO:0005507 GO:0009055
	SapurV1A.0175s0210	GO:0005515
	SapurV1A.0858s0100	GO:0003824 GO:0003852 GO:0009098
	SapurV1A.0379s0160	GO:0006096 GO:0004332
	SapurV1A.0372s0050	GO:0005507 GO:0009055
	SapurV1A.3282s0010	GO:0004356 GO:0006807 GO:0006542
	SapurV1A.1125s0080	GO:0045454 GO:0015035 GO:0006662 GO:0009055
	SapurV1A.0016s0910	GO:0006950 GO:0009415
	SapurV1A.0035s0440	GO:0006228 GO:0006241 GO:0004550 GO:0005524 GO:0006165 GO:0006183
	SapurV1A.0484s0310	GO:0004866
	SapurV1A.1935s0010	GO:0005737 GO:0005506 GO:0019310 GO:0050113 GO:0055114
	SapurV1A.0854s0040	GO:0005975 GO:0004553
	SapurV1A.0820s0120	GO:0016747 GO:0008152
	SapurV1A.0289s0080	GO:0009654 GO:0015979 GO:0005509 GO:0019898
	SapurV1A.0214s0240	GO:0006468 GO:0004672
[truncated: 200 more rows]

## Sheet: 3W-CTRL-S vs 3W-ZEB-S
	3W-CTRL-S vs 3W-ZEB-S
[truncated: 217 more rows]

## Sheet: ReviGO input
	3W-CTRL-S vs 1M-CTRL-S	FDR		3W-ZEB-S vs 1M-ZEB-S	FDR		3W-CTRL-R vs 1M-CTRL-R	FDR		3W-ZEB-R vs 1M-ZEB-R	FDR		3W-CTRL-S vs 3W-ZEB-S	pvalue
[truncated: 312 more rows]
